# Supplementary material for: Cellular microenvironment of erythropoietin‐producing cells in hypoxic and injured mouse kidneys
Source: Exp Physiol. 2026 Jan 8;111(4):2236–67. doi: 10.1113/EP093422 (PMC13140485; doi:10.1113/EP093422)
Supplement: Supplementary file 2 — Table S1. Total Visium spot counts, deconvolution‐derived cell‐type spot numbers, and subset of spots selected based on SCT‐normalized Epo/Slc5a1 expression > 0.8 across all kidney slices analysed (data underlying Figures 1–6 and Figures A1–A3 and A5–A12). [file EPH-111-2236-s003.xlsx]

## Sheet: annotated_spots_per_sample
	Number of annotated spots based on deconvolution + Epo expression
GSM number	Sample name	Total spots	CD	CD-IC	CD-PC	CNT	CNT-CCD	DCT	DCT-CNT	DTL	DTL-ATL	Epo_positive	Fibroblasts	ICA-ICB	IMCD	Immune cells	Injured PT	Myofibroblasts	PC	Pericytes	Pericytes-Juxtaglomerular aparatus	Podocytes	PT PEC	PT S1/S2	PT S3	TAL	Unknown	Urothelium
GSM9247131	Exp42_SK7543	2887	0	0	64	0	0	182	0	0	101	687	85	102	0	149	0	0	0	0	0	140	0	662	568	147	0	0
GSM9247132	Exp42_SK9682	2382	0	0	61	0	0	175	0	0	106	139	113	131	0	32	0	0	0	0	0	160	0	536	773	156	0	0
GSM9247129	Exp44_7d_SK3747_CL	1829	0	0	0	128	118	136	0	48	122	162	67	0	135	0	0	0	0	0	0	107	0	356	382	49	0	19
GSM9247127	Exp44_7d_SK3747_LIG	1469	0	0	0	0	77	0	94	0	0	234	68	0	0	158	149	115	0	0	0	68	0	210	136	160	0	0
GSM9247130	Exp44_7d_SK3753_CL	2192	0	0	0	170	98	137	0	62	102	61	127	0	128	0	0	0	42	0	0	159	0	518	486	79	0	23
GSM9247128	Exp44_7d_SK3753_LIG	1398	0	0	0	0	91	0	105	0	0	161	57	0	0	116	125	191	0	0	0	70	0	280	113	89	0	0
GSM9247133	Exp45_SK4156	2760	171	0	0	0	0	152	157	0	0	643	58	0	165	39	0	0	0	0	18	99	0	443	560	130	91	34
GSM9247134	Exp45_SO4157	2515	159	0	0	0	0	114	144	0	0	591	35	0	81	119	0	0	0	0	19	111	0	411	475	119	79	58
GSM9247135	tam5x_SM1758_ctrl	2311	0	56	0	304	0	159	0	141	105	7	124	0	0	37	0	0	0	41	0	123	47	319	684	0	88	76
GSM9247136	tam5x_SM1763_ctrl	2905	0	51	0	386	0	188	0	113	109	4	185	0	0	103	0	0	0	160	0	162	73	428	670	0	217	56
GSM number	Sample name	Epo_positive	PT S3	Sglt1_positive
GSM9247131	Exp42_SK7543	687	568	1686
GSM9247132	Exp42_SK9682	139	773	1266
GSM9247129	Exp44_7d_SK3747_CL	162	382	954
GSM9247127	Exp44_7d_SK3747_LIG	234	136	1002
GSM9247130	Exp44_7d_SK3753_CL	61	486	1239
GSM9247128	Exp44_7d_SK3753_LIG	161	113	1000
GSM9247133	Exp45_SK4156	643	560	1421
GSM9247134	Exp45_SO4157	591	475	824
GSM9247135	tam5x_SM1758_ctrl	7	684	1023
GSM9247136	tam5x_SM1763_ctrl	4	670	1037
