# Supplementary material for: Cellular microenvironment of erythropoietin‐producing cells in hypoxic and injured mouse kidneys
Source: Exp Physiol. 2026 Jan 8;111(4):2236–67. doi: 10.1113/EP093422 (PMC13140485; doi:10.1113/EP093422)
Supplement: Supplementary file 3 — Table S2. Sglt2/Sglt1 proximity‐based REP cell classes and marker protein signals within 15 µm distance to Epo mRNA signals (data of Figure 2c, d). [file EPH-111-2236-s002.xlsx]

## Sheet: Fig. 2C and 2D Sglt2 Sglt1
Image	Name	Class	Centroid X µm	Centroid Y µm	Distance in µm to nearest Epo+ annotation	Distance in µm to nearest Sglt1+ annotation	Distance in µm to nearest Sglt2+ annotation	Sglt1 - Sglt2 distances to Epo	Epo cell class neighbourhood	ROI: 0.33 µm per pixel: AF488: Mean	AF488: Mean (subtracted background)	Area µm2	Volume	Perimeter µm
Exp45_hx_SK3694_Epo_Sglt1_Sglt2_2	kidney area		2872.6	3867.6					Sglt1/Sglt2		#VALUE!	1.86043e+07		35832.2
Exp45_hx_SK3694_Epo_Sglt1_Sglt2_2	Sglt1+	Sglt1+	3843.1	493.73					Sglt1/Sglt2		#VALUE!	15.32		22.1
Exp45_hx_SK3694_Epo_Sglt1_Sglt2_2	Sglt1+	Sglt1+	3879.9	496.28					Sglt1/Sglt2		#VALUE!	29.26		30.55	1.77114e+06
Exp45_hx_SK3694_Epo_Sglt1_Sglt2_2	Sglt1+	Sglt1+	3884.8	506.48					Sglt1/Sglt2		#VALUE!	25.77		24.05
Exp45_hx_SK3694_Epo_Sglt1_Sglt2_2	Sglt2+	Sglt2+	3730.1	514.16					Sglt1/Sglt2		#VALUE!	28.1		32.5
Exp45_hx_SK3694_Epo_Sglt1_Sglt2_2	Sglt2+	Sglt2+	3794.9	521.17					Sglt1/Sglt2		#VALUE!	13.1		17.55
Exp45_hx_SK3694_Epo_Sglt1_Sglt2_2	Sglt1+	Sglt1+	3888.7	527.36					Sglt1/Sglt2		#VALUE!	189.91		125.45
Exp45_hx_SK3694_Epo_Sglt1_Sglt2_2	Sglt1+	Sglt1+	3843.2	530.75					Sglt1/Sglt2		#VALUE!	228.57		115.05
Exp45_hx_SK3694_Epo_Sglt1_Sglt2_2	Sglt1+	Sglt1+	3924.2	536.24					Sglt1/Sglt2		#VALUE!	99.5		66.95
Exp45_hx_SK3694_Epo_Sglt1_Sglt2_2	Sglt1+	Sglt1+	3826.6	541.56					Sglt1/Sglt2		#VALUE!	7.183		12.35
Exp45_hx_SK3694_Epo_Sglt1_Sglt2_2	Sglt1+	Sglt1+	3881	545.31					Sglt1/Sglt2		#VALUE!	58.94		41.6
Exp45_hx_SK3694_Epo_Sglt1_Sglt2_2	Sglt1+	Sglt1+	3810	546.45					Sglt1/Sglt2		#VALUE!	17.01		20.15
Exp45_hx_SK3694_Epo_Sglt1_Sglt2_2	Sglt2+	Sglt2+	3681	552.13					Sglt1/Sglt2		#VALUE!	214.84		106.6	1.77049e+06
Exp45_hx_SK3694_Epo_Sglt1_Sglt2_2	Sglt1+	Sglt1+	3885.7	552.23					Sglt1/Sglt2		#VALUE!	7.499		13.65
Exp45_hx_SK3694_Epo_Sglt1_Sglt2_2	Sglt1+	Sglt1+	3798	552.59					Sglt1/Sglt2		#VALUE!	165.41		77.35
Exp45_hx_SK3694_Epo_Sglt1_Sglt2_2	Sglt1+	Sglt1+	3777.3	553.59					Sglt1/Sglt2		#VALUE!	8.873		13.65
Exp45_hx_SK3694_Epo_Sglt1_Sglt2_2	Sglt2+	Sglt2+	3729.5	555.13					Sglt1/Sglt2		#VALUE!	139.85		64.35
Exp45_hx_SK3694_Epo_Sglt1_Sglt2_2	Sglt1+	Sglt1+	3818.4	556.92					Sglt1/Sglt2		#VALUE!	46.58		35.1
Exp45_hx_SK3694_Epo_Sglt1_Sglt2_2	Sglt1+	Sglt1+	3929	557					Sglt1/Sglt2		#VALUE!	19.96		24.05
Exp45_hx_SK3694_Epo_Sglt1_Sglt2_2	Sglt2+	Sglt2+	3713.7	562.98					Sglt1/Sglt2		#VALUE!	107		59.15
Exp45_hx_SK3694_Epo_Sglt1_Sglt2_2	Sglt1+	Sglt1+	3927.2	568.66					Sglt1/Sglt2		#VALUE!	13.73		18.2
Exp45_hx_SK3694_Epo_Sglt1_Sglt2_2	Sglt1+	Sglt1+	3802.8	570.31					Sglt1/Sglt2		#VALUE!	17.85		19.5
Exp45_hx_SK3694_Epo_Sglt1_Sglt2_2	Sglt2+	Sglt2+	3725.2	571.64					Sglt1/Sglt2		#VALUE!	33.27		26
Exp45_hx_SK3694_Epo_Sglt1_Sglt2_2	Sglt2+	Sglt2+	3868.1	574.29					Sglt1/Sglt2		#VALUE!	222.76		128.05
Exp45_hx_SK3694_Epo_Sglt1_Sglt2_2	Sglt1+	Sglt1+	3699.9	587.64					Sglt1/Sglt2		#VALUE!	9.189		14.95
Exp45_hx_SK3694_Epo_Sglt1_Sglt2_2	Sglt1+	Sglt1+	3809.2	587.92					Sglt1/Sglt2		#VALUE!	40.45		32.5
Exp45_hx_SK3694_Epo_Sglt1_Sglt2_2	Sglt1+	Sglt1+	3881.9	588.04					Sglt1/Sglt2		#VALUE!	375.81		176.15
Exp45_hx_SK3694_Epo_Sglt1_Sglt2_2	Sglt1+	Sglt1+	3827.1	594.11					Sglt1/Sglt2		#VALUE!	306.42		174.85
Exp45_hx_SK3694_Epo_Sglt1_Sglt2_2	Sglt1+	Sglt1+	3689.8	599.49					Sglt1/Sglt2		#VALUE!	27.57		26
Exp45_hx_SK3694_Epo_Sglt1_Sglt2_2	Sglt1+	Sglt1+	3954.5	607.6					Sglt1/Sglt2		#VALUE!	12.78		18.2
Exp45_hx_SK3694_Epo_Sglt1_Sglt2_2	Sglt2+	Sglt2+	3627	613.06					Sglt1/Sglt2		#VALUE!	33.06		27.3
Exp45_hx_SK3694_Epo_Sglt1_Sglt2_2	Sglt1+	Sglt1+	3973.9	613.97					Sglt1/Sglt2		#VALUE!	84.39		54.78
Exp45_hx_SK3694_Epo_Sglt1_Sglt2_2	Sglt2+	Sglt2+	3619.1	614.87					Sglt1/Sglt2		#VALUE!	562.45		230.75
Exp45_hx_SK3694_Epo_Sglt1_Sglt2_2	Sglt1+	Sglt1+	3668.5	615.32					Sglt1/Sglt2		#VALUE!	84.08		42.25
Exp45_hx_SK3694_Epo_Sglt1_Sglt2_2	Sglt2+	Sglt2+	3942.4	615.79					Sglt1/Sglt2		#VALUE!	92.95		64.35
Exp45_hx_SK3694_Epo_Sglt1_Sglt2_2	Sglt1+	Sglt1+	3986.9	618.81					Sglt1/Sglt2		#VALUE!	15.1		22.1
Exp45_hx_SK3694_Epo_Sglt1_Sglt2_2	Sglt1+	Sglt1+	3876.5	621					Sglt1/Sglt2		#VALUE!	144.5		64.35
Exp45_hx_SK3694_Epo_Sglt1_Sglt2_2	Sglt1+	Sglt1+	3680.2	631.51					Sglt1/Sglt2		#VALUE!	822.29		295.75
Exp45_hx_SK3694_Epo_Sglt1_Sglt2_2	Sglt2+	Sglt2+	3923.4	634.43					Sglt1/Sglt2		#VALUE!	25.24		31.85
Exp45_hx_SK3694_Epo_Sglt1_Sglt2_2	Sglt1+	Sglt1+	3881.4	638.21					Sglt1/Sglt2		#VALUE!	38.45		37.05
Exp45_hx_SK3694_Epo_Sglt1_Sglt2_2	Sglt1+	Sglt1+	3578.8	642.7					Sglt1/Sglt2		#VALUE!	218.01		91.65
Exp45_hx_SK3694_Epo_Sglt1_Sglt2_2	Sglt1+	Sglt1+	3780.5	656.33					Sglt1/Sglt2		#VALUE!	12.36		17.55
Exp45_hx_SK3694_Epo_Sglt1_Sglt2_2	Sglt1+	Sglt1+	3864.2	656.8					Sglt1/Sglt2		#VALUE!	386.27		144.95
Exp45_hx_SK3694_Epo_Sglt1_Sglt2_2	Sglt1+	Sglt1+	4030.4	664.62					Sglt1/Sglt2		#VALUE!	8.661		13.65
Exp45_hx_SK3694_Epo_Sglt1_Sglt2_2	Sglt2+	Sglt2+	3510.7	665.82					Sglt1/Sglt2		#VALUE!	17.64		23.4
Exp45_hx_SK3694_Epo_Sglt1_Sglt2_2	Sglt2+	Sglt2+	4031.7	666.28					Sglt1/Sglt2		#VALUE!	16.69		31.85
Exp45_hx_SK3694_Epo_Sglt1_Sglt2_2	Sglt1+	Sglt1+	4014	669.87					Sglt1/Sglt2		#VALUE!	14.15		17.55
Exp45_hx_SK3694_Epo_Sglt1_Sglt2_2	Sglt1+	Sglt1+	4006.5	670.05					Sglt1/Sglt2		#VALUE!	17.53		20.15
Exp45_hx_SK3694_Epo_Sglt1_Sglt2_2	Sglt1+	Sglt1+	3554.9	672.28					Sglt1/Sglt2		#VALUE!	173.86		76.05
Exp45_hx_SK3694_Epo_Sglt1_Sglt2_2	Sglt1+	Sglt1+	3600.8	673.25					Sglt1/Sglt2		#VALUE!	71.4		53.3
Exp45_hx_SK3694_Epo_Sglt1_Sglt2_2	Sglt1+	Sglt1+	3666.4	673.47					Sglt1/Sglt2		#VALUE!	17.01		22.1
Exp45_hx_SK3694_Epo_Sglt1_Sglt2_2	Sglt1+	Sglt1+	3994.3	675.59					Sglt1/Sglt2		#VALUE!	14.37		18.2
Exp45_hx_SK3694_Epo_Sglt1_Sglt2_2	Sglt1+	Sglt1+	4087.3	677.76					Sglt1/Sglt2		#VALUE!	10.88		16.9
Exp45_hx_SK3694_Epo_Sglt1_Sglt2_2	Sglt1+	Sglt1+	3810.7	678.46					Sglt1/Sglt2		#VALUE!	34.96		27.95
Exp45_hx_SK3694_Epo_Sglt1_Sglt2_2	Sglt2+	Sglt2+	4026.2	678.67					Sglt1/Sglt2		#VALUE!	15.63		19.5
Exp45_hx_SK3694_Epo_Sglt1_Sglt2_2	Sglt1+	Sglt1+	3821.7	678.93					Sglt1/Sglt2		#VALUE!	40.45		38.35
Exp45_hx_SK3694_Epo_Sglt1_Sglt2_2	Sglt1+	Sglt1+	3978.1	682.23					Sglt1/Sglt2		#VALUE!	242.09		96.85
Exp45_hx_SK3694_Epo_Sglt1_Sglt2_2	Sglt1+	Sglt1+	4019.3	683.86					Sglt1/Sglt2		#VALUE!	11.41		16.25
Exp45_hx_SK3694_Epo_Sglt1_Sglt2_2	Sglt1+	Sglt1+	3843	686.27					Sglt1/Sglt2		#VALUE!	24.72		25.35
Exp45_hx_SK3694_Epo_Sglt1_Sglt2_2	Sglt1+	Sglt1+	3688	692.05					Sglt1/Sglt2		#VALUE!	503.09		204.1
Exp45_hx_SK3694_Epo_Sglt1_Sglt2_2	Sglt2+	Sglt2+	3506.7	692.2					Sglt1/Sglt2		#VALUE!	454.19		172.25
Exp45_hx_SK3694_Epo_Sglt1_Sglt2_2	Sglt1+	Sglt1+	4074.1	692.64					Sglt1/Sglt2		#VALUE!	13.2		16.9
Exp45_hx_SK3694_Epo_Sglt1_Sglt2_2	Sglt1+	Sglt1+	3989.2	693.62					Sglt1/Sglt2		#VALUE!	101.08		66.95
Exp45_hx_SK3694_Epo_Sglt1_Sglt2_2	Sglt1+	Sglt1+	3764.2	693.63					Sglt1/Sglt2		#VALUE!	52.81		43.55
Exp45_hx_SK3694_Epo_Sglt1_Sglt2_2	Sglt1+	Sglt1+	3803.4	694.91					Sglt1/Sglt2		#VALUE!	275.05		95.55
Exp45_hx_SK3694_Epo_Sglt1_Sglt2_2	Sglt1+	Sglt1+	4084.6	695.32					Sglt1/Sglt2		#VALUE!	42.14		40.95
Exp45_hx_SK3694_Epo_Sglt1_Sglt2_2	Sglt2+	Sglt2+	4011.2	695.69					Sglt1/Sglt2		#VALUE!	15.74		20.15
Exp45_hx_SK3694_Epo_Sglt1_Sglt2_2	Sglt1+	Sglt1+	3750.4	698.59					Sglt1/Sglt2		#VALUE!	1229.3		393.9
Exp45_hx_SK3694_Epo_Sglt1_Sglt2_2	Sglt1+	Sglt1+	3724.1	700.63					Sglt1/Sglt2		#VALUE!	305.36		111.15
Exp45_hx_SK3694_Epo_Sglt1_Sglt2_2	Sglt2+	Sglt2+	4037.1	701.45					Sglt1/Sglt2		#VALUE!	16.48		25.35
Exp45_hx_SK3694_Epo_Sglt1_Sglt2_2	Sglt2+	Sglt2+	3899.5	702					Sglt1/Sglt2		#VALUE!	325.01		141.7
Exp45_hx_SK3694_Epo_Sglt1_Sglt2_2	Sglt1+	Sglt1+	4079.5	706.71					Sglt1/Sglt2		#VALUE!	18.38		24.7
Exp45_hx_SK3694_Epo_Sglt1_Sglt2_2	Sglt2+	Sglt2+	4129.9	707.22					Sglt1/Sglt2		#VALUE!	411.09		263.9
Exp45_hx_SK3694_Epo_Sglt1_Sglt2_2	Sglt1+	Sglt1+	3523.9	709.82					Sglt1/Sglt2		#VALUE!	20.91		22.75
Exp45_hx_SK3694_Epo_Sglt1_Sglt2_2	Sglt2+	Sglt2+	4011	711.23					Sglt1/Sglt2		#VALUE!	191.18		79.3
Exp45_hx_SK3694_Epo_Sglt1_Sglt2_2	Sglt1+	Sglt1+	3625.6	716.14					Sglt1/Sglt2		#VALUE!	344.34		112.45
Exp45_hx_SK3694_Epo_Sglt1_Sglt2_2	Sglt2+	Sglt2+	4154.6	716.98					Sglt1/Sglt2		#VALUE!	16.16		20.8
Exp45_hx_SK3694_Epo_Sglt1_Sglt2_2	Sglt1+	Sglt1+	3764.8	717.19					Sglt1/Sglt2		#VALUE!	337.47		111.8
Exp45_hx_SK3694_Epo_Sglt1_Sglt2_2	Sglt1+	Sglt1+	3675.6	718.2					Sglt1/Sglt2		#VALUE!	43.83		31.2
Exp45_hx_SK3694_Epo_Sglt1_Sglt2_2	Sglt2+	Sglt2+	4041.7	718.73					Sglt1/Sglt2		#VALUE!	313.6		135.85
Exp45_hx_SK3694_Epo_Sglt1_Sglt2_2	Sglt2+	Sglt2+	3938	719.93					Sglt1/Sglt2		#VALUE!	333.35		165.75
Exp45_hx_SK3694_Epo_Sglt1_Sglt2_2	Sglt1+	Sglt1+	4083	720.94					Sglt1/Sglt2		#VALUE!	15		23.4
Exp45_hx_SK3694_Epo_Sglt1_Sglt2_2	Sglt2+	Sglt2+	3891.5	724.14					Sglt1/Sglt2		#VALUE!	45.31		31.85
Exp45_hx_SK3694_Epo_Sglt1_Sglt2_2	Sglt2+	Sglt2+	4193	724.83					Sglt1/Sglt2		#VALUE!	18.59		22.1
Exp45_hx_SK3694_Epo_Sglt1_Sglt2_2	Sglt1+	Sglt1+	3548.1	727.92					Sglt1/Sglt2		#VALUE!	129.28		60.45
Exp45_hx_SK3694_Epo_Sglt1_Sglt2_2	Sglt1+	Sglt1+	3685.2	729.03					Sglt1/Sglt2		#VALUE!	56.83		37.05
Exp45_hx_SK3694_Epo_Sglt1_Sglt2_2	Sglt2+	Sglt2+	4104.4	733.54					Sglt1/Sglt2		#VALUE!	9.401		16.25
Exp45_hx_SK3694_Epo_Sglt1_Sglt2_2	Sglt1+	Sglt1+	3629	739.73					Sglt1/Sglt2		#VALUE!	190.02		70.2
Exp45_hx_SK3694_Epo_Sglt1_Sglt2_2	Sglt2+	Sglt2+	4187.3	740.1					Sglt1/Sglt2		#VALUE!	36.02		29.25
Exp45_hx_SK3694_Epo_Sglt1_Sglt2_2	Sglt1+	Sglt1+	4219.7	741.75					Sglt1/Sglt2		#VALUE!	9.506		13.65
Exp45_hx_SK3694_Epo_Sglt1_Sglt2_2	Sglt1+	Sglt1+	4228.9	741.95					Sglt1/Sglt2		#VALUE!	51.76		42.25
Exp45_hx_SK3694_Epo_Sglt1_Sglt2_2	Sglt1+	Sglt1+	4084.6	742.86					Sglt1/Sglt2		#VALUE!	272.09		113.1
Exp45_hx_SK3694_Epo_Sglt1_Sglt2_2	Sglt2+	Sglt2+	4197	743.81					Sglt1/Sglt2		#VALUE!	33.91		33.8
Exp45_hx_SK3694_Epo_Sglt1_Sglt2_2	Sglt1+	Sglt1+	3691.4	743.84					Sglt1/Sglt2		#VALUE!	24.51		22.1
Exp45_hx_SK3694_Epo_Sglt1_Sglt2_2	Sglt1+	Sglt1+	3992.3	745.33					Sglt1/Sglt2		#VALUE!	211.04		117
Exp45_hx_SK3694_Epo_Sglt1_Sglt2_2	Sglt1+	Sglt1+	4065.3	747.05					Sglt1/Sglt2		#VALUE!	67.71		39
Exp45_hx_SK3694_Epo_Sglt1_Sglt2_2	Sglt1+	Sglt1+	4222.1	754.2					Sglt1/Sglt2		#VALUE!	79.43		53.95
Exp45_hx_SK3694_Epo_Sglt1_Sglt2_2	Sglt1+	Sglt1+	3519.3	754.76					Sglt1/Sglt2		#VALUE!	187.38		68.25
Exp45_hx_SK3694_Epo_Sglt1_Sglt2_2	Sglt1+	Sglt1+	4119.6	755.36					Sglt1/Sglt2		#VALUE!	102.88		60.45
Exp45_hx_SK3694_Epo_Sglt1_Sglt2_2	Sglt1+	Sglt1+	3900.2	756.02					Sglt1/Sglt2		#VALUE!	482.5		196.3
Exp45_hx_SK3694_Epo_Sglt1_Sglt2_2	Sglt1+	Sglt1+	3717.7	756.61					Sglt1/Sglt2		#VALUE!	108.58		57.85
Exp45_hx_SK3694_Epo_Sglt1_Sglt2_2	Sglt1+	Sglt1+	3993.4	762.35					Sglt1/Sglt2		#VALUE!	8.344		13
Exp45_hx_SK3694_Epo_Sglt1_Sglt2_2	Sglt1+	Sglt1+	4251.1	768.47					Sglt1/Sglt2		#VALUE!	216.21		93.6
Exp45_hx_SK3694_Epo_Sglt1_Sglt2_2	Sglt2+	Sglt2+	3791.2	771.83					Sglt1/Sglt2		#VALUE!	1638.5		479.05
Exp45_hx_SK3694_Epo_Sglt1_Sglt2_2	Sglt1+	Sglt1+	3563.6	774.41					Sglt1/Sglt2		#VALUE!	1829.5		345.8
Exp45_hx_SK3694_Epo_Sglt1_Sglt2_2	Sglt1+	Sglt1+	4173.6	775.74					Sglt1/Sglt2		#VALUE!	548.62		160.55
Exp45_hx_SK3694_Epo_Sglt1_Sglt2_2	Sglt1+	Sglt1+	3696.9	777.29					Sglt1/Sglt2		#VALUE!	501.3		172.25
Exp45_hx_SK3694_Epo_Sglt1_Sglt2_2	Sglt2+	Sglt2+	4306.9	790.15					Sglt1/Sglt2		#VALUE!	37.71		29.25
Exp45_hx_SK3694_Epo_Sglt1_Sglt2_2	Sglt1+	Sglt1+	4200.6	796.02					Sglt1/Sglt2		#VALUE!	12.57		20.15
Exp45_hx_SK3694_Epo_Sglt1_Sglt2_2	Sglt1+	Sglt1+	3624.1	798.47					Sglt1/Sglt2		#VALUE!	375.81		127.4
Exp45_hx_SK3694_Epo_Sglt1_Sglt2_2	Sglt2+	Sglt2+	3835.4	804.14					Sglt1/Sglt2		#VALUE!	137.95		80.6
Exp45_hx_SK3694_Epo_Sglt1_Sglt2_2	Sglt2+	Sglt2+	3914.5	809.15					Sglt1/Sglt2		#VALUE!	71.09		42.25
Exp45_hx_SK3694_Epo_Sglt1_Sglt2_2	Sglt1+	Sglt1+	3667.8	812.47					Sglt1/Sglt2		#VALUE!	172.8		71.5
Exp45_hx_SK3694_Epo_Sglt1_Sglt2_2	Sglt2+	Sglt2+	3899.9	813.19					Sglt1/Sglt2		#VALUE!	259.63		94.25
Exp45_hx_SK3694_Epo_Sglt1_Sglt2_2	Sglt1+	Sglt1+	3533.7	817.4					Sglt1/Sglt2		#VALUE!	41.51		37.7
Exp45_hx_SK3694_Epo_Sglt1_Sglt2_2	Sglt1+	Sglt1+	3599.3	822.17					Sglt1/Sglt2		#VALUE!	403.28		122.2
Exp45_hx_SK3694_Epo_Sglt1_Sglt2_2	Sglt1+	Sglt1+	3476	822.9					Sglt1/Sglt2		#VALUE!	467.92		154.05
Exp45_hx_SK3694_Epo_Sglt1_Sglt2_2	Sglt2+	Sglt2+	4343.1	824.52					Sglt1/Sglt2		#VALUE!	233.96		87.75
Exp45_hx_SK3694_Epo_Sglt1_Sglt2_2	Sglt2+	Sglt2+	4001.8	826.02					Sglt1/Sglt2		#VALUE!	12.25		17.55
Exp45_hx_SK3694_Epo_Sglt1_Sglt2_2	Sglt1+	Sglt1+	3930.6	828.52					Sglt1/Sglt2		#VALUE!	145.76		68.9
Exp45_hx_SK3694_Epo_Sglt1_Sglt2_2	Sglt1+	Sglt1+	4158.4	830.7					Sglt1/Sglt2		#VALUE!	260.68		94.9
Exp45_hx_SK3694_Epo_Sglt1_Sglt2_2	Sglt1+	Sglt1+	3745.4	830.79					Sglt1/Sglt2		#VALUE!	292.48		107.9
Exp45_hx_SK3694_Epo_Sglt1_Sglt2_2	Sglt2+	Sglt2+	4334	833.42					Sglt1/Sglt2		#VALUE!	44.26		31.2
Exp45_hx_SK3694_Epo_Sglt1_Sglt2_2	Sglt2+	Sglt2+	3926.8	834.24					Sglt1/Sglt2		#VALUE!	44.57		50.7
Exp45_hx_SK3694_Epo_Sglt1_Sglt2_2	Sglt2+	Sglt2+	4322.9	834.3					Sglt1/Sglt2		#VALUE!	125.91		62.4
Exp45_hx_SK3694_Epo_Sglt1_Sglt2_2	Sglt2+	Sglt2+	3846.5	836.31					Sglt1/Sglt2		#VALUE!	56.4		37.05
Exp45_hx_SK3694_Epo_Sglt1_Sglt2_2	Sglt2+	Sglt2+	4008.1	836.49					Sglt1/Sglt2		#VALUE!	306.74		107.25
Exp45_hx_SK3694_Epo_Sglt1_Sglt2_2	Sglt1+	Sglt1+	4190.2	840.42					Sglt1/Sglt2		#VALUE!	1628.2		522.6
Exp45_hx_SK3694_Epo_Sglt1_Sglt2_2	Sglt2+	Sglt2+	4308.3	842.49					Sglt1/Sglt2		#VALUE!	52.71		34.45
Exp45_hx_SK3694_Epo_Sglt1_Sglt2_2	Sglt2+	Sglt2+	3840.2	845.5					Sglt1/Sglt2		#VALUE!	24.19		27.95
Exp45_hx_SK3694_Epo_Sglt1_Sglt2_2	Sglt2+	Sglt2+	4048.1	845.74					Sglt1/Sglt2		#VALUE!	9.506		14.95
Exp45_hx_SK3694_Epo_Sglt1_Sglt2_2	Sglt2+	Sglt2+	3844	855.47					Sglt1/Sglt2		#VALUE!	466.33		269.1
Exp45_hx_SK3694_Epo_Sglt1_Sglt2_2	Sglt1+	Sglt1+	3541.1	858.63					Sglt1/Sglt2		#VALUE!	564.14		142.35
Exp45_hx_SK3694_Epo_Sglt1_Sglt2_2	Sglt2+	Sglt2+	4366.3	859.89					Sglt1/Sglt2		#VALUE!	147.24		64.35
Exp45_hx_SK3694_Epo_Sglt1_Sglt2_2	Sglt2+	Sglt2+	3941.6	863.3					Sglt1/Sglt2		#VALUE!	261		107.9
Exp45_hx_SK3694_Epo_Sglt1_Sglt2_2	Sglt2+	Sglt2+	4290.9	867.39					Sglt1/Sglt2		#VALUE!	307.9		144.95
Exp45_hx_SK3694_Epo_Sglt1_Sglt2_2	Sglt1+	Sglt1+	4074.9	868.05					Sglt1/Sglt2		#VALUE!	170.48		71.5
Exp45_hx_SK3694_Epo_Sglt1_Sglt2_2	Sglt2+	Sglt2+	4373.9	871.43					Sglt1/Sglt2		#VALUE!	17.43		22.75
Exp45_hx_SK3694_Epo_Sglt1_Sglt2_2	Sglt2+	Sglt2+	4037.8	871.57					Sglt1/Sglt2		#VALUE!	959.81		242.45
Exp45_hx_SK3694_Epo_Sglt1_Sglt2_2	Sglt1+	Sglt1+	3612	875.14					Sglt1/Sglt2		#VALUE!	309.48		91.65
Exp45_hx_SK3694_Epo_Sglt1_Sglt2_2	Sglt1+	Sglt1+	4200.1	887.49					Sglt1/Sglt2		#VALUE!	1131.8		417.95
Exp45_hx_SK3694_Epo_Sglt1_Sglt2_2	Sglt2+	Sglt2+	4279.3	891.63					Sglt1/Sglt2		#VALUE!	722.37		235.3
Exp45_hx_SK3694_Epo_Sglt1_Sglt2_2	Sglt1+	Sglt1+	3676.3	899.3					Sglt1/Sglt2		#VALUE!	340.01		95.55
Exp45_hx_SK3694_Epo_Sglt1_Sglt2_2	Sglt2+	Sglt2+	4020.3	906.26					Sglt1/Sglt2		#VALUE!	17.53		20.15
Exp45_hx_SK3694_Epo_Sglt1_Sglt2_2	Sglt1+	Sglt1+	4258.4	907.62					Sglt1/Sglt2		#VALUE!	19.12		20.8
Exp45_hx_SK3694_Epo_Sglt1_Sglt2_2	Sglt2+	Sglt2+	4242.4	908.88					Sglt1/Sglt2		#VALUE!	31.48		35.75
Exp45_hx_SK3694_Epo_Sglt1_Sglt2_2	Sglt1+	Sglt1+	4244.4	911.77					Sglt1/Sglt2		#VALUE!	16.48		20.15
Exp45_hx_SK3694_Epo_Sglt1_Sglt2_2	Sglt2+	Sglt2+	4400.5	913.62					Sglt1/Sglt2		#VALUE!	139.74		60.45
Exp45_hx_SK3694_Epo_Sglt1_Sglt2_2	Sglt1+	Sglt1+	3741.2	913.99					Sglt1/Sglt2		#VALUE!	114.18		56.55
Exp45_hx_SK3694_Epo_Sglt1_Sglt2_2	Sglt1+	Sglt1+	4127.9	915.49					Sglt1/Sglt2		#VALUE!	268.39		105.95
Exp45_hx_SK3694_Epo_Sglt1_Sglt2_2	Sglt2+	Sglt2+	4315.7	916.23					Sglt1/Sglt2		#VALUE!	870.88		340.6
Exp45_hx_SK3694_Epo_Sglt1_Sglt2_2	Sglt2+	Sglt2+	4219.8	919.45					Sglt1/Sglt2		#VALUE!	82.6		54.6
Exp45_hx_SK3694_Epo_Sglt1_Sglt2_2	Sglt2+	Sglt2+	4023.9	920.04					Sglt1/Sglt2		#VALUE!	126.54		57.2
Exp45_hx_SK3694_Epo_Sglt1_Sglt2_2	Sglt1+	Sglt1+	3618	920.05					Sglt1/Sglt2		#VALUE!	180.09		66.3
Exp45_hx_SK3694_Epo_Sglt1_Sglt2_2	Sglt1+	Sglt1+	4155.8	922.57					Sglt1/Sglt2		#VALUE!	38.66		37.7
Exp45_hx_SK3694_Epo_Sglt1_Sglt2_2	Sglt1+	Sglt1+	4211.4	923.02					Sglt1/Sglt2		#VALUE!	60.84		42.9
Exp45_hx_SK3694_Epo_Sglt1_Sglt2_2	Sglt1+	Sglt1+	4041.3	927.45					Sglt1/Sglt2		#VALUE!	256.88		141.05
Exp45_hx_SK3694_Epo_Sglt1_Sglt2_2	Sglt2+	Sglt2+	3526.3	928.24					Sglt1/Sglt2		#VALUE!	477.95		163.8
Exp45_hx_SK3694_Epo_Sglt1_Sglt2_2	Sglt2+	Sglt2+	4294	929.67					Sglt1/Sglt2		#VALUE!	12.99		16.25
Exp45_hx_SK3694_Epo_Sglt1_Sglt2_2	Sglt2+	Sglt2+	4015.5	932.21					Sglt1/Sglt2		#VALUE!	60.95		38.35
Exp45_hx_SK3694_Epo_Sglt1_Sglt2_2	Sglt2+	Sglt2+	3880.9	934.9					Sglt1/Sglt2		#VALUE!	23.66		26.65
Exp45_hx_SK3694_Epo_Sglt1_Sglt2_2	Sglt1+	Sglt1+	3593.4	940.14					Sglt1/Sglt2		#VALUE!	112.6		48.75
Exp45_hx_SK3694_Epo_Sglt1_Sglt2_2	Sglt2+	Sglt2+	4260	941.51					Sglt1/Sglt2		#VALUE!	457.25		161.85
Exp45_hx_SK3694_Epo_Sglt1_Sglt2_2	Sglt1+	Sglt1+	4202.1	943.25					Sglt1/Sglt2		#VALUE!	24.08		26
Exp45_hx_SK3694_Epo_Sglt1_Sglt2_2	Sglt1+	Sglt1+	3910.7	943.82					Sglt1/Sglt2		#VALUE!	176.29		76.05
Exp45_hx_SK3694_Epo_Sglt1_Sglt2_2	Sglt1+	Sglt1+	3729.8	943.83					Sglt1/Sglt2		#VALUE!	508.58		137.8
Exp45_hx_SK3694_Epo_Sglt1_Sglt2_2	Sglt2+	Sglt2+	4206	945					Sglt1/Sglt2		#VALUE!	437.5		317.2
Exp45_hx_SK3694_Epo_Sglt1_Sglt2_2	Sglt1+	Sglt1+	4146.1	946.24					Sglt1/Sglt2		#VALUE!	223.5		73.45
Exp45_hx_SK3694_Epo_Sglt1_Sglt2_2	Sglt1+	Sglt1+	3837.9	951.39					Sglt1/Sglt2		#VALUE!	718.88		285.35
Exp45_hx_SK3694_Epo_Sglt1_Sglt2_2	Sglt1+	Sglt1+	4193.2	951.71					Sglt1/Sglt2		#VALUE!	10.77		18.2
Exp45_hx_SK3694_Epo_Sglt1_Sglt2_2	Sglt2+	Sglt2+	4075.9	951.71					Sglt1/Sglt2		#VALUE!	376.13		122.2
Exp45_hx_SK3694_Epo_Sglt1_Sglt2_2	Sglt1+	Sglt1+	4211.1	952.41					Sglt1/Sglt2		#VALUE!	38.76		41.6
Exp45_hx_SK3694_Epo_Sglt1_Sglt2_2	Sglt1+	Sglt1+	3602.1	953.42					Sglt1/Sglt2		#VALUE!	93.16		46.8
Exp45_hx_SK3694_Epo_Sglt1_Sglt2_2	Sglt1+	Sglt1+	3486.9	956.97					Sglt1/Sglt2		#VALUE!	263.22		87.1
Exp45_hx_SK3694_Epo_Sglt1_Sglt2_2	Sglt1+	Sglt1+	3682.8	960.24					Sglt1/Sglt2		#VALUE!	154.53		65
Exp45_hx_SK3694_Epo_Sglt1_Sglt2_2	Sglt2+	Sglt2+	4262	965.38					Sglt1/Sglt2		#VALUE!	9.612		14.3
Exp45_hx_SK3694_Epo_Sglt1_Sglt2_2	Sglt1+	Sglt1+	4212.8	966.05					Sglt1/Sglt2		#VALUE!	122.53		71.5
Exp45_hx_SK3694_Epo_Sglt1_Sglt2_2	Sglt1+	Sglt1+	3967.6	972.65					Sglt1/Sglt2		#VALUE!	211.99		89.05
Exp45_hx_SK3694_Epo_Sglt1_Sglt2_2	Sglt2+	Sglt2+	3877.6	974.54					Sglt1/Sglt2		#VALUE!	818.17		343.2
Exp45_hx_SK3694_Epo_Sglt1_Sglt2_2	Sglt1+	Sglt1+	3921.1	980.04					Sglt1/Sglt2		#VALUE!	126.43		56.55
Exp45_hx_SK3694_Epo_Sglt1_Sglt2_2	Sglt2+	Sglt2+	4312.4	980.76					Sglt1/Sglt2		#VALUE!	363.77		162.5
Exp45_hx_SK3694_Epo_Sglt1_Sglt2_2	Sglt1+	Sglt1+	3598.9	982.85					Sglt1/Sglt2		#VALUE!	207.55		98.8
Exp45_hx_SK3694_Epo_Sglt1_Sglt2_2	Sglt2+	Sglt2+	4265.7	982.99					Sglt1/Sglt2		#VALUE!	244.21		115.7
Exp45_hx_SK3694_Epo_Sglt1_Sglt2_2	Sglt1+	Sglt1+	3637.8	983.1					Sglt1/Sglt2		#VALUE!	156.54		76.7
Exp45_hx_SK3694_Epo_Sglt1_Sglt2_2	Sglt1+	Sglt1+	3724.3	983.68					Sglt1/Sglt2		#VALUE!	176.6		76.7
Exp45_hx_SK3694_Epo_Sglt1_Sglt2_2	Sglt2+	Sglt2+	4336.4	993.54					Sglt1/Sglt2		#VALUE!	19.22		20.8
Exp45_hx_SK3694_Epo_Sglt1_Sglt2_2	Sglt1+	Sglt1+	3803.8	993.74					Sglt1/Sglt2		#VALUE!	857.46		341.9
Exp45_hx_SK3694_Epo_Sglt1_Sglt2_2	Sglt1+	Sglt1+	3691.9	994.15					Sglt1/Sglt2		#VALUE!	200.05		83.85
Exp45_hx_SK3694_Epo_Sglt1_Sglt2_2	Sglt2+	Sglt2+	4172.6	997.48					Sglt1/Sglt2		#VALUE!	630.26		215.15
Exp45_hx_SK3694_Epo_Sglt1_Sglt2_2	Sglt1+	Sglt1+	3662	1000.6					Sglt1/Sglt2		#VALUE!	372.54		118.95
Exp45_hx_SK3694_Epo_Sglt1_Sglt2_2	Sglt1+	Sglt1+	3446.7	1002					Sglt1/Sglt2		#VALUE!	301.88		124.8
Exp45_hx_SK3694_Epo_Sglt1_Sglt2_2	Sglt1+	Sglt1+	4447.5	1005.4					Sglt1/Sglt2		#VALUE!	19.86		20.15
Exp45_hx_SK3694_Epo_Sglt1_Sglt2_2	Sglt2+	Sglt2+	4347.6	1009.5					Sglt1/Sglt2		#VALUE!	460.21		169
Exp45_hx_SK3694_Epo_Sglt1_Sglt2_2	Sglt2+	Sglt2+	3478.3	1010.2					Sglt1/Sglt2		#VALUE!	276		112.45
Exp45_hx_SK3694_Epo_Sglt1_Sglt2_2	Sglt2+	Sglt2+	4330.5	1016.1					Sglt1/Sglt2		#VALUE!	119.88		53.95
Exp45_hx_SK3694_Epo_Sglt1_Sglt2_2	Sglt1+	Sglt1+	3578.2	1016.1					Sglt1/Sglt2		#VALUE!	166.99		66.3
Exp45_hx_SK3694_Epo_Sglt1_Sglt2_2	Sglt1+	Sglt1+	3617	1017.7					Sglt1/Sglt2		#VALUE!	235.12		79.3
Exp45_hx_SK3694_Epo_Sglt1_Sglt2_2	Sglt2+	Sglt2+	4120.1	1021					Sglt1/Sglt2		#VALUE!	40.98		32.5
Exp45_hx_SK3694_Epo_Sglt1_Sglt2_2	Sglt1+	Sglt1+	3547	1022.7					Sglt1/Sglt2		#VALUE!	388.81		146.25
Exp45_hx_SK3694_Epo_Sglt1_Sglt2_2	Sglt2+	Sglt2+	3845.1	1024.5					Sglt1/Sglt2		#VALUE!	627.73		213.85
Exp45_hx_SK3694_Epo_Sglt1_Sglt2_2	Sglt1+	Sglt1+	3649.8	1027					Sglt1/Sglt2		#VALUE!	134.88		64.35
Exp45_hx_SK3694_Epo_Sglt1_Sglt2_2	Sglt2+	Sglt2+	3399.2	1035.7					Sglt1/Sglt2		#VALUE!	171.64		92.3
Exp45_hx_SK3694_Epo_Sglt1_Sglt2_2	Sglt2+	Sglt2+	4339.3	1036					Sglt1/Sglt2		#VALUE!	13.84		18.2
Exp45_hx_SK3694_Epo_Sglt1_Sglt2_2	Sglt2+	Sglt2+	3996.2	1036					Sglt1/Sglt2		#VALUE!	267.34		195.65
Exp45_hx_SK3694_Epo_Sglt1_Sglt2_2	Sglt2+	Sglt2+	4382.4	1038					Sglt1/Sglt2		#VALUE!	10.67		14.95
Exp45_hx_SK3694_Epo_Sglt1_Sglt2_2	Sglt1+	Sglt1+	4437.4	1039.2					Sglt1/Sglt2		#VALUE!	761.56		267.15
Exp45_hx_SK3694_Epo_Sglt1_Sglt2_2	Sglt2+	Sglt2+	4392.8	1039.5					Sglt1/Sglt2		#VALUE!	116.08		62.4
Exp45_hx_SK3694_Epo_Sglt1_Sglt2_2	Sglt2+	Sglt2+	3367.2	1039.7					Sglt1/Sglt2		#VALUE!	106.68		56.55
Exp45_hx_SK3694_Epo_Sglt1_Sglt2_2	Sglt2+	Sglt2+	4011.8	1041.8					Sglt1/Sglt2		#VALUE!	7.288		13.65
Exp45_hx_SK3694_Epo_Sglt1_Sglt2_2	Sglt1+	Sglt1+	3588.2	1048.7					Sglt1/Sglt2		#VALUE!	186.96		72.8
Exp45_hx_SK3694_Epo_Sglt1_Sglt2_2	Sglt1+	Sglt1+	3377.7	1049.5					Sglt1/Sglt2		#VALUE!	20.39		24.7
Exp45_hx_SK3694_Epo_Sglt1_Sglt2_2	Sglt2+	Sglt2+	3926.6	1050.2					Sglt1/Sglt2		#VALUE!	758.28		232.05
Exp45_hx_SK3694_Epo_Sglt1_Sglt2_2	Sglt2+	Sglt2+	4154	1050.4					Sglt1/Sglt2		#VALUE!	22.39		22.1
Exp45_hx_SK3694_Epo_Sglt1_Sglt2_2	Sglt2+	Sglt2+	4377.2	1051.6					Sglt1/Sglt2		#VALUE!	37.92		27.95
Exp45_hx_SK3694_Epo_Sglt1_Sglt2_2	Sglt1+	Sglt1+	3796	1054.1					Sglt1/Sglt2		#VALUE!	752.47		241.8
Exp45_hx_SK3694_Epo_Sglt1_Sglt2_2	Sglt1+	Sglt1+	3695.5	1058.3					Sglt1/Sglt2		#VALUE!	395.14		130.65
Exp45_hx_SK3694_Epo_Sglt1_Sglt2_2	Sglt2+	Sglt2+	3390.9	1062.6					Sglt1/Sglt2		#VALUE!	57.88		37.05
Exp45_hx_SK3694_Epo_Sglt1_Sglt2_2	Sglt1+	Sglt1+	4017	1067					Sglt1/Sglt2		#VALUE!	641.25		187.2
Exp45_hx_SK3694_Epo_Sglt1_Sglt2_2	Sglt2+	Sglt2+	3364.8	1067.3					Sglt1/Sglt2		#VALUE!	55.14		37.05
Exp45_hx_SK3694_Epo_Sglt1_Sglt2_2	Sglt2+	Sglt2+	4374.1	1070					Sglt1/Sglt2		#VALUE!	71.93		45.5
Exp45_hx_SK3694_Epo_Sglt1_Sglt2_2	Sglt2+	Sglt2+	4040.3	1079.4					Sglt1/Sglt2		#VALUE!	8.767		13.65
Exp45_hx_SK3694_Epo_Sglt1_Sglt2_2	Sglt1+	Sglt1+	3534.9	1079.4					Sglt1/Sglt2		#VALUE!	175.23		94.25
Exp45_hx_SK3694_Epo_Sglt1_Sglt2_2	Sglt1+	Sglt1+	3366.8	1079.6					Sglt1/Sglt2		#VALUE!	7.711		13.65
Exp45_hx_SK3694_Epo_Sglt1_Sglt2_2	Sglt1+	Sglt1+	3701	1082.2					Sglt1/Sglt2		#VALUE!	31.27		26
Exp45_hx_SK3694_Epo_Sglt1_Sglt2_2	Sglt1+	Sglt1+	3742.3	1084.6					Sglt1/Sglt2		#VALUE!	592.66		215.8
Exp45_hx_SK3694_Epo_Sglt1_Sglt2_2	Sglt2+	Sglt2+	3367.8	1084.8					Sglt1/Sglt2		#VALUE!	15.53		22.1
Exp45_hx_SK3694_Epo_Sglt1_Sglt2_2	Sglt2+	Sglt2+	3496.3	1084.8					Sglt1/Sglt2		#VALUE!	559.28		152.75
Exp45_hx_SK3694_Epo_Sglt1_Sglt2_2	Sglt2+	Sglt2+	4347.7	1087.7					Sglt1/Sglt2		#VALUE!	8.45		13.65
Exp45_hx_SK3694_Epo_Sglt1_Sglt2_2	Sglt2+	Sglt2+	4098.3	1088.5					Sglt1/Sglt2		#VALUE!	165.3		70.2
Exp45_hx_SK3694_Epo_Sglt1_Sglt2_2	Sglt2+	Sglt2+	3618.5	1096.7					Sglt1/Sglt2		#VALUE!	1078.4		252.85
Exp45_hx_SK3694_Epo_Sglt1_Sglt2_2	Sglt1+	Sglt1+	3929.1	1097.5					Sglt1/Sglt2		#VALUE!	22.29		37.05
Exp45_hx_SK3694_Epo_Sglt1_Sglt2_2	Sglt1+	Sglt1+	3963.2	1099					Sglt1/Sglt2		#VALUE!	222.24		103.35
Exp45_hx_SK3694_Epo_Sglt1_Sglt2_2	Sglt2+	Sglt2+	4330.8	1102.8					Sglt1/Sglt2		#VALUE!	226.46		126.1
Exp45_hx_SK3694_Epo_Sglt1_Sglt2_2	Sglt1+	Sglt1+	3760.8	1103.5					Sglt1/Sglt2		#VALUE!	101.51		59.15
Exp45_hx_SK3694_Epo_Sglt1_Sglt2_2	Sglt2+	Sglt2+	4356.8	1104.8					Sglt1/Sglt2		#VALUE!	14.68		18.2
Exp45_hx_SK3694_Epo_Sglt1_Sglt2_2	Sglt1+	Sglt1+	3371.2	1104.9					Sglt1/Sglt2		#VALUE!	8.767		14.95
Exp45_hx_SK3694_Epo_Sglt1_Sglt2_2	Sglt1+	Sglt1+	3856.2	1105.2					Sglt1/Sglt2		#VALUE!	1334.9		401.05
Exp45_hx_SK3694_Epo_Sglt1_Sglt2_2	Sglt1+	Sglt1+	3656.4	1105.4					Sglt1/Sglt2		#VALUE!	1242.7		355.55
Exp45_hx_SK3694_Epo_Sglt1_Sglt2_2	Sglt2+	Sglt2+	4389.4	1105.6					Sglt1/Sglt2		#VALUE!	544.18		289.9
Exp45_hx_SK3694_Epo_Sglt1_Sglt2_2	Sglt1+	Sglt1+	3811.3	1109.9					Sglt1/Sglt2		#VALUE!	1089.3		397.15
Exp45_hx_SK3694_Epo_Sglt1_Sglt2_2	Sglt2+	Sglt2+	3764.5	1111.4					Sglt1/Sglt2		#VALUE!	21.86		30.55
Exp45_hx_SK3694_Epo_Sglt1_Sglt2_2	Sglt2+	Sglt2+	3755.8	1114.3					Sglt1/Sglt2		#VALUE!	52.6		43.55
Exp45_hx_SK3694_Epo_Sglt1_Sglt2_2	Sglt2+	Sglt2+	3337	1115.3					Sglt1/Sglt2		#VALUE!	57.35		37.7
Exp45_hx_SK3694_Epo_Sglt1_Sglt2_2	Sglt2+	Sglt2+	3377.1	1115.7					Sglt1/Sglt2		#VALUE!	24.19		24.05
Exp45_hx_SK3694_Epo_Sglt1_Sglt2_2	Sglt2+	Sglt2+	3366.2	1116.8					Sglt1/Sglt2		#VALUE!	37.18		36.4
Exp45_hx_SK3694_Epo_Sglt1_Sglt2_2	Sglt1+	Sglt1+	4504	1116.9					Sglt1/Sglt2		#VALUE!	92.95		44.85
Exp45_hx_SK3694_Epo_Sglt1_Sglt2_2	Sglt1+	Sglt1+	3765.8	1120.2					Sglt1/Sglt2		#VALUE!	80.17		53.3
Exp45_hx_SK3694_Epo_Sglt1_Sglt2_2	Sglt1+	Sglt1+	3753.3	1123.2					Sglt1/Sglt2		#VALUE!	65.59		41.6
Exp45_hx_SK3694_Epo_Sglt1_Sglt2_2	Sglt2+	Sglt2+	4278.5	1126.3					Sglt1/Sglt2		#VALUE!	193.29		87.1
Exp45_hx_SK3694_Epo_Sglt1_Sglt2_2	Sglt2+	Sglt2+	4063.4	1130.8					Sglt1/Sglt2		#VALUE!	250.12		117.65
Exp45_hx_SK3694_Epo_Sglt1_Sglt2_2	Sglt1+	Sglt1+	4541.2	1132.7					Sglt1/Sglt2		#VALUE!	11.83		16.9
Exp45_hx_SK3694_Epo_Sglt1_Sglt2_2	Sglt1+	Sglt1+	3759.9	1133.9					Sglt1/Sglt2		#VALUE!	16.05		20.15
Exp45_hx_SK3694_Epo_Sglt1_Sglt2_2	Sglt1+	Sglt1+	4484.1	1134.3					Sglt1/Sglt2		#VALUE!	272.41		147.55
Exp45_hx_SK3694_Epo_Sglt1_Sglt2_2	Sglt2+	Sglt2+	3929.6	1136.9					Sglt1/Sglt2		#VALUE!	7.922		17.55
Exp45_hx_SK3694_Epo_Sglt1_Sglt2_2	Sglt2+	Sglt2+	4240.9	1138					Sglt1/Sglt2		#VALUE!	72.67		53.3
Exp45_hx_SK3694_Epo_Sglt1_Sglt2_2	Sglt1+	Sglt1+	3934.5	1139.4					Sglt1/Sglt2		#VALUE!	63.59		40.3
Exp45_hx_SK3694_Epo_Sglt1_Sglt2_2	Sglt1+	Sglt1+	4531.3	1140.1					Sglt1/Sglt2		#VALUE!	175.44		80.6
Exp45_hx_SK3694_Epo_Sglt1_Sglt2_2	Sglt1+	Sglt1+	3924.1	1140.9					Sglt1/Sglt2		#VALUE!	97.17		63.05
Exp45_hx_SK3694_Epo_Sglt1_Sglt2_2	Sglt2+	Sglt2+	2107.5	1141.5					Sglt1/Sglt2		#VALUE!	12.36		16.9
Exp45_hx_SK3694_Epo_Sglt1_Sglt2_2	Sglt1+	Sglt1+	3746.9	1141.7					Sglt1/Sglt2		#VALUE!	102.25		66.95
Exp45_hx_SK3694_Epo_Sglt1_Sglt2_2	Sglt2+	Sglt2+	2094.6	1145.6					Sglt1/Sglt2		#VALUE!	172.8		76.7
Exp45_hx_SK3694_Epo_Sglt1_Sglt2_2	Sglt2+	Sglt2+	3740.2	1145.7					Sglt1/Sglt2		#VALUE!	49.01		42.25
Exp45_hx_SK3694_Epo_Sglt1_Sglt2_2	Sglt2+	Sglt2+	3905.6	1146.2					Sglt1/Sglt2		#VALUE!	19.65		22.75
Exp45_hx_SK3694_Epo_Sglt1_Sglt2_2	Sglt1+	Sglt1+	3858	1149.4					Sglt1/Sglt2		#VALUE!	627.84		342.55
Exp45_hx_SK3694_Epo_Sglt1_Sglt2_2	Sglt2+	Sglt2+	2138.2	1150.4					Sglt1/Sglt2		#VALUE!	69.08		39.65
Exp45_hx_SK3694_Epo_Sglt1_Sglt2_2	Sglt2+	Sglt2+	3427.6	1155.7					Sglt1/Sglt2		#VALUE!	513.87		227.5
Exp45_hx_SK3694_Epo_Sglt1_Sglt2_2	Sglt2+	Sglt2+	3983.8	1159.2					Sglt1/Sglt2		#VALUE!	12.57		21.45
Exp45_hx_SK3694_Epo_Sglt1_Sglt2_2	Sglt2+	Sglt2+	2061.5	1159.6					Sglt1/Sglt2		#VALUE!	40.77		29.25
Exp45_hx_SK3694_Epo_Sglt1_Sglt2_2	Sglt1+	Sglt1+	2028.1	1160.1					Sglt1/Sglt2		#VALUE!	15.95		18.2
Exp45_hx_SK3694_Epo_Sglt1_Sglt2_2	Sglt2+	Sglt2+	2144.7	1160.2					Sglt1/Sglt2		#VALUE!	38.24		29.25
Exp45_hx_SK3694_Epo_Sglt1_Sglt2_2	Sglt1+	Sglt1+	3990.4	1160.6					Sglt1/Sglt2		#VALUE!	121.89		64.35
Exp45_hx_SK3694_Epo_Sglt1_Sglt2_2	Sglt2+	Sglt2+	2126.9	1161.3					Sglt1/Sglt2		#VALUE!	72.56		52.65
Exp45_hx_SK3694_Epo_Sglt1_Sglt2_2	Sglt2+	Sglt2+	4201	1165					Sglt1/Sglt2		#VALUE!	558.12		248.3
Exp45_hx_SK3694_Epo_Sglt1_Sglt2_2	Sglt2+	Sglt2+	3987.1	1168.2					Sglt1/Sglt2		#VALUE!	7.499		16.25
Exp45_hx_SK3694_Epo_Sglt1_Sglt2_2	Sglt2+	Sglt2+	2054.9	1169.2					Sglt1/Sglt2		#VALUE!	9.612		15.6
Exp45_hx_SK3694_Epo_Sglt1_Sglt2_2	Sglt2+	Sglt2+	3978.1	1169.7					Sglt1/Sglt2		#VALUE!	115.03		64.35
Exp45_hx_SK3694_Epo_Sglt1_Sglt2_2	Sglt1+	Sglt1+	4121.4	1174.1					Sglt1/Sglt2		#VALUE!	28.41		24.7
Exp45_hx_SK3694_Epo_Sglt1_Sglt2_2	Sglt2+	Sglt2+	4032.2	1175.6					Sglt1/Sglt2		#VALUE!	274.31		133.25
Exp45_hx_SK3694_Epo_Sglt1_Sglt2_2	Sglt1+	Sglt1+	3599.4	1176.9					Sglt1/Sglt2		#VALUE!	340.43		147.55
Exp45_hx_SK3694_Epo_Sglt1_Sglt2_2	Sglt1+	Sglt1+	4552.3	1177.1					Sglt1/Sglt2		#VALUE!	142.17		68.25
Exp45_hx_SK3694_Epo_Sglt1_Sglt2_2	Sglt2+	Sglt2+	2053.5	1182.4					Sglt1/Sglt2		#VALUE!	213.47		122.2
Exp45_hx_SK3694_Epo_Sglt1_Sglt2_2	Sglt1+	Sglt1+	4272.6	1183.4					Sglt1/Sglt2		#VALUE!	244.63		120.25
Exp45_hx_SK3694_Epo_Sglt1_Sglt2_2	Sglt1+	Sglt1+	3741.6	1183.6					Sglt1/Sglt2		#VALUE!	31.48		35.75
Exp45_hx_SK3694_Epo_Sglt1_Sglt2_2	Sglt2+	Sglt2+	3724.3	1183.7					Sglt1/Sglt2		#VALUE!	330.71		156
Exp45_hx_SK3694_Epo_Sglt1_Sglt2_2	Sglt2+	Sglt2+	3735.8	1184					Sglt1/Sglt2		#VALUE!	137.31		98.8
Exp45_hx_SK3694_Epo_Sglt1_Sglt2_2	Sglt2+	Sglt2+	3891.8	1189.4					Sglt1/Sglt2		#VALUE!	1543.7		487.5
Exp45_hx_SK3694_Epo_Sglt1_Sglt2_2	Sglt1+	Sglt1+	3771.7	1189.8					Sglt1/Sglt2		#VALUE!	166.68		67.6
Exp45_hx_SK3694_Epo_Sglt1_Sglt2_2	Sglt1+	Sglt1+	3799.9	1189.9					Sglt1/Sglt2		#VALUE!	453.98		161.2
Exp45_hx_SK3694_Epo_Sglt1_Sglt2_2	Sglt1+	Sglt1+	2169.4	1191					Sglt1/Sglt2		#VALUE!	154.53		81.9
Exp45_hx_SK3694_Epo_Sglt1_Sglt2_2	Sglt1+	Sglt1+	3688.3	1191.6					Sglt1/Sglt2		#VALUE!	12.78		18.2
Exp45_hx_SK3694_Epo_Sglt1_Sglt2_2	Sglt2+	Sglt2+	3544.7	1192.6					Sglt1/Sglt2		#VALUE!	825.14		224.25
Exp45_hx_SK3694_Epo_Sglt1_Sglt2_2	Sglt1+	Sglt1+	2181.5	1193.4					Sglt1/Sglt2		#VALUE!	58.94		39.65
Exp45_hx_SK3694_Epo_Sglt1_Sglt2_2	Sglt1+	Sglt1+	3503.9	1195.3					Sglt1/Sglt2		#VALUE!	526.75		219.7
Exp45_hx_SK3694_Epo_Sglt1_Sglt2_2	Sglt2+	Sglt2+	2094.3	1198.3					Sglt1/Sglt2		#VALUE!	124.11		78
Exp45_hx_SK3694_Epo_Sglt1_Sglt2_2	Sglt2+	Sglt2+	4251.5	1201.9					Sglt1/Sglt2		#VALUE!	607.87		200.2
Exp45_hx_SK3694_Epo_Sglt1_Sglt2_2	Sglt2+	Sglt2+	4367.7	1202.2					Sglt1/Sglt2		#VALUE!	141.96		97.5
Exp45_hx_SK3694_Epo_Sglt1_Sglt2_2	Sglt1+	Sglt1+	2009.9	1203.7					Sglt1/Sglt2		#VALUE!	105.2		66.3
Exp45_hx_SK3694_Epo_Sglt1_Sglt2_2	Sglt2+	Sglt2+	2081.4	1204					Sglt1/Sglt2		#VALUE!	66.02		52.65
Exp45_hx_SK3694_Epo_Sglt1_Sglt2_2	Sglt1+	Sglt1+	4045.1	1206.3					Sglt1/Sglt2		#VALUE!	186.75		87.1
Exp45_hx_SK3694_Epo_Sglt1_Sglt2_2	Sglt2+	Sglt2+	4172	1206.4					Sglt1/Sglt2		#VALUE!	421.44		163.8
Exp45_hx_SK3694_Epo_Sglt1_Sglt2_2	Sglt2+	Sglt2+	3963.7	1206.5					Sglt1/Sglt2		#VALUE!	262.69		88.4
Exp45_hx_SK3694_Epo_Sglt1_Sglt2_2	Sglt1+	Sglt1+	2027.3	1206.7					Sglt1/Sglt2		#VALUE!	154.95		76.7
Exp45_hx_SK3694_Epo_Sglt1_Sglt2_2	Sglt2+	Sglt2+	4351.5	1207.4					Sglt1/Sglt2		#VALUE!	67.07		44.2
Exp45_hx_SK3694_Epo_Sglt1_Sglt2_2	Sglt1+	Sglt1+	3636.6	1209.9					Sglt1/Sglt2		#VALUE!	488.62		226.2
Exp45_hx_SK3694_Epo_Sglt1_Sglt2_2	Sglt1+	Sglt1+	4454.9	1210.3					Sglt1/Sglt2		#VALUE!	662.59		172.25
Exp45_hx_SK3694_Epo_Sglt1_Sglt2_2	Sglt2+	Sglt2+	3984.3	1210.5					Sglt1/Sglt2		#VALUE!	15.95		18.85
Exp45_hx_SK3694_Epo_Sglt1_Sglt2_2	Sglt2+	Sglt2+	4034.9	1213.3					Sglt1/Sglt2		#VALUE!	30.53		30.55
Exp45_hx_SK3694_Epo_Sglt1_Sglt2_2	Sglt1+	Sglt1+	4531.5	1214.1					Sglt1/Sglt2		#VALUE!	201.22		70.85
Exp45_hx_SK3694_Epo_Sglt1_Sglt2_2	Sglt1+	Sglt1+	2204.9	1215.4					Sglt1/Sglt2		#VALUE!	256.77		98.8
Exp45_hx_SK3694_Epo_Sglt1_Sglt2_2	Sglt2+	Sglt2+	3990.2	1221.1					Sglt1/Sglt2		#VALUE!	453.77		163.15
Exp45_hx_SK3694_Epo_Sglt1_Sglt2_2	Sglt2+	Sglt2+	2053.1	1223.1					Sglt1/Sglt2		#VALUE!	112.81		57.85
Exp45_hx_SK3694_Epo_Sglt1_Sglt2_2	Sglt1+	Sglt1+	4032.5	1224.1					Sglt1/Sglt2		#VALUE!	144.07		65.65
Exp45_hx_SK3694_Epo_Sglt1_Sglt2_2	Sglt2+	Sglt2+	3441.2	1225.1					Sglt1/Sglt2		#VALUE!	2186.3		657.8
Exp45_hx_SK3694_Epo_Sglt1_Sglt2_2	Sglt2+	Sglt2+	3910.7	1225.3					Sglt1/Sglt2		#VALUE!	157.8		59.8
Exp45_hx_SK3694_Epo_Sglt1_Sglt2_2	Sglt2+	Sglt2+	2248.9	1228.9					Sglt1/Sglt2		#VALUE!	29.05		28.6
Exp45_hx_SK3694_Epo_Sglt1_Sglt2_2	Sglt2+	Sglt2+	1984.9	1230.8					Sglt1/Sglt2		#VALUE!	33.59		26.65
Exp45_hx_SK3694_Epo_Sglt1_Sglt2_2	Sglt2+	Sglt2+	2045.1	1230.9					Sglt1/Sglt2		#VALUE!	32.32		27.95
Exp45_hx_SK3694_Epo_Sglt1_Sglt2_2	Sglt1+	Sglt1+	3692.6	1231.2					Sglt1/Sglt2		#VALUE!	408.13		109.85
Exp45_hx_SK3694_Epo_Sglt1_Sglt2_2	Sglt1+	Sglt1+	4412.7	1237.2					Sglt1/Sglt2		#VALUE!	234.59		87.75
Exp45_hx_SK3694_Epo_Sglt1_Sglt2_2	Sglt2+	Sglt2+	1990.5	1238.5					Sglt1/Sglt2		#VALUE!	45		31.2
Exp45_hx_SK3694_Epo_Sglt1_Sglt2_2	Sglt2+	Sglt2+	2047.5	1240.4					Sglt1/Sglt2		#VALUE!	168.16		83.2
Exp45_hx_SK3694_Epo_Sglt1_Sglt2_2	Sglt1+	Sglt1+	4340.4	1242.3					Sglt1/Sglt2		#VALUE!	541.43		261.95
Exp45_hx_SK3694_Epo_Sglt1_Sglt2_2	Sglt2+	Sglt2+	2260.4	1249					Sglt1/Sglt2		#VALUE!	94.64		69.55
Exp45_hx_SK3694_Epo_Sglt1_Sglt2_2	Sglt2+	Sglt2+	3464.1	1250.6					Sglt1/Sglt2		#VALUE!	31.27		28.6
Exp45_hx_SK3694_Epo_Sglt1_Sglt2_2	Sglt1+	Sglt1+	3584.9	1250.6					Sglt1/Sglt2		#VALUE!	243.68		105.95
Exp45_hx_SK3694_Epo_Sglt1_Sglt2_2	Sglt1+	Sglt1+	3723.5	1251.6					Sglt1/Sglt2		#VALUE!	419.75		155.35
Exp45_hx_SK3694_Epo_Sglt1_Sglt2_2	Sglt1+	Sglt1+	4245	1252.5					Sglt1/Sglt2		#VALUE!	285.4		83.85
Exp45_hx_SK3694_Epo_Sglt1_Sglt2_2	Sglt2+	Sglt2+	2040.3	1252.8					Sglt1/Sglt2		#VALUE!	64.11		37.05
Exp45_hx_SK3694_Epo_Sglt1_Sglt2_2	Sglt1+	Sglt1+	4031.8	1253.6					Sglt1/Sglt2		#VALUE!	99.39		59.8
Exp45_hx_SK3694_Epo_Sglt1_Sglt2_2	Sglt1+	Sglt1+	3465.4	1254.4					Sglt1/Sglt2		#VALUE!	15		17.55
Exp45_hx_SK3694_Epo_Sglt1_Sglt2_2	Sglt2+	Sglt2+	3475.1	1254.8					Sglt1/Sglt2		#VALUE!	80.28		46.8
Exp45_hx_SK3694_Epo_Sglt1_Sglt2_2	Sglt1+	Sglt1+	2265.7	1256.3					Sglt1/Sglt2		#VALUE!	11.51		16.25
Exp45_hx_SK3694_Epo_Sglt1_Sglt2_2	Sglt2+	Sglt2+	4067.4	1257					Sglt1/Sglt2		#VALUE!	331.56		113.1
Exp45_hx_SK3694_Epo_Sglt1_Sglt2_2	Sglt2+	Sglt2+	2080	1257.3					Sglt1/Sglt2		#VALUE!	219.17		83.85
Exp45_hx_SK3694_Epo_Sglt1_Sglt2_2	Sglt1+	Sglt1+	4379.2	1258.2					Sglt1/Sglt2		#VALUE!	361.34		130
Exp45_hx_SK3694_Epo_Sglt1_Sglt2_2	Sglt1+	Sglt1+	3870.9	1259.8					Sglt1/Sglt2		#VALUE!	229.31		91
Exp45_hx_SK3694_Epo_Sglt1_Sglt2_2	Sglt1+	Sglt1+	3617.1	1264.6					Sglt1/Sglt2		#VALUE!	15.21		25.35
Exp45_hx_SK3694_Epo_Sglt1_Sglt2_2	Sglt2+	Sglt2+	2070.7	1264.6					Sglt1/Sglt2		#VALUE!	14.89		18.2
Exp45_hx_SK3694_Epo_Sglt1_Sglt2_2	Sglt2+	Sglt2+	3988.6	1267.6					Sglt1/Sglt2		#VALUE!	74.04		42.25
Exp45_hx_SK3694_Epo_Sglt1_Sglt2_2	Sglt2+	Sglt2+	4472.3	1268.9					Sglt1/Sglt2		#VALUE!	14.89		20.15
Exp45_hx_SK3694_Epo_Sglt1_Sglt2_2	Sglt1+	Sglt1+	3508.8	1272.6					Sglt1/Sglt2		#VALUE!	263.53		102.05
Exp45_hx_SK3694_Epo_Sglt1_Sglt2_2	Sglt2+	Sglt2+	3997.2	1272.9					Sglt1/Sglt2		#VALUE!	159.39		79.95
Exp45_hx_SK3694_Epo_Sglt1_Sglt2_2	Sglt2+	Sglt2+	2225.1	1273.4					Sglt1/Sglt2		#VALUE!	712.12		345.8
Exp45_hx_SK3694_Epo_Sglt1_Sglt2_2	Sglt1+	Sglt1+	3753.1	1273.9					Sglt1/Sglt2		#VALUE!	364.93		116.35
Exp45_hx_SK3694_Epo_Sglt1_Sglt2_2	Sglt2+	Sglt2+	2033.2	1278.3					Sglt1/Sglt2		#VALUE!	324.37		107.25
Exp45_hx_SK3694_Epo_Sglt1_Sglt2_2	Sglt2+	Sglt2+	2299.3	1279					Sglt1/Sglt2		#VALUE!	74.49		38.48
Exp45_hx_SK3694_Epo_Sglt1_Sglt2_2	Sglt1+	Sglt1+	3516.6	1279.3					Sglt1/Sglt2		#VALUE!	9.612		16.9
Exp45_hx_SK3694_Epo_Sglt1_Sglt2_2	Sglt2+	Sglt2+	3513.6	1279.5					Sglt1/Sglt2		#VALUE!	25.67		27.3
Exp45_hx_SK3694_Epo_Sglt1_Sglt2_2	Sglt1+	Sglt1+	4463.3	1281.7					Sglt1/Sglt2		#VALUE!	373.6		142.35
Exp45_hx_SK3694_Epo_Sglt1_Sglt2_2	Sglt2+	Sglt2+	4139.7	1286.3					Sglt1/Sglt2		#VALUE!	428.94		143
Exp45_hx_SK3694_Epo_Sglt1_Sglt2_2	Sglt2+	Sglt2+	2111.9	1287.8					Sglt1/Sglt2		#VALUE!	50.17		33.15
Exp45_hx_SK3694_Epo_Sglt1_Sglt2_2	Sglt1+	Sglt1+	4040.8	1289.7					Sglt1/Sglt2		#VALUE!	18.06		20.15
Exp45_hx_SK3694_Epo_Sglt1_Sglt2_2	Sglt2+	Sglt2+	4039.4	1290.7					Sglt1/Sglt2		#VALUE!	58.09		58.5
Exp45_hx_SK3694_Epo_Sglt1_Sglt2_2	Sglt2+	Sglt2+	4239.8	1291.9					Sglt1/Sglt2		#VALUE!	2537.1		796.25
Exp45_hx_SK3694_Epo_Sglt1_Sglt2_2	Sglt2+	Sglt2+	2268.2	1297.1					Sglt1/Sglt2		#VALUE!	209.14		101.4
Exp45_hx_SK3694_Epo_Sglt1_Sglt2_2	Sglt1+	Sglt1+	3585.6	1297.8					Sglt1/Sglt2		#VALUE!	381.1		164.45
Exp45_hx_SK3694_Epo_Sglt1_Sglt2_2	Sglt2+	Sglt2+	1907	1299.2					Sglt1/Sglt2		#VALUE!	39.57		29.08
Exp45_hx_SK3694_Epo_Sglt1_Sglt2_2	Sglt1+	Sglt1+	3768.9	1299.5					Sglt1/Sglt2		#VALUE!	1299.3		489.45
Exp45_hx_SK3694_Epo_Sglt1_Sglt2_2	Sglt2+	Sglt2+	2308	1301.1					Sglt1/Sglt2		#VALUE!	137.84		79.3
Exp45_hx_SK3694_Epo_Sglt1_Sglt2_2	Sglt1+	Sglt1+	3681.9	1301.2					Sglt1/Sglt2		#VALUE!	457.78		119.6
Exp45_hx_SK3694_Epo_Sglt1_Sglt2_2	Sglt1+	Sglt1+	1934.1	1301.3					Sglt1/Sglt2		#VALUE!	16.79		18.85
Exp45_hx_SK3694_Epo_Sglt1_Sglt2_2	Sglt2+	Sglt2+	3863	1302.2					Sglt1/Sglt2		#VALUE!	704.52		250.25
Exp45_hx_SK3694_Epo_Sglt1_Sglt2_2	Sglt2+	Sglt2+	2119.4	1303.2					Sglt1/Sglt2		#VALUE!	297.55		102.05
Exp45_hx_SK3694_Epo_Sglt1_Sglt2_2	Sglt2+	Sglt2+	1925.3	1305.1					Sglt1/Sglt2		#VALUE!	108.9		72.8
Exp45_hx_SK3694_Epo_Sglt1_Sglt2_2	Sglt2+	Sglt2+	2247.7	1305.6					Sglt1/Sglt2		#VALUE!	9.506		15.6
Exp45_hx_SK3694_Epo_Sglt1_Sglt2_2	Sglt2+	Sglt2+	2074.5	1307.8					Sglt1/Sglt2		#VALUE!	168.26		68.25
Exp45_hx_SK3694_Epo_Sglt1_Sglt2_2	Sglt2+	Sglt2+	2216.9	1309					Sglt1/Sglt2		#VALUE!	147.45		65.65
Exp45_hx_SK3694_Epo_Sglt1_Sglt2_2	Sglt2+	Sglt2+	3455.1	1309.6					Sglt1/Sglt2		#VALUE!	413.42		148.2
Exp45_hx_SK3694_Epo_Sglt1_Sglt2_2	Sglt1+	Sglt1+	4490.5	1309.9					Sglt1/Sglt2		#VALUE!	48.06		34.45
Exp45_hx_SK3694_Epo_Sglt1_Sglt2_2	Sglt1+	Sglt1+	1931.9	1311.1					Sglt1/Sglt2		#VALUE!	37.5		27.95
Exp45_hx_SK3694_Epo_Sglt1_Sglt2_2	Sglt1+	Sglt1+	4394.3	1311.1					Sglt1/Sglt2		#VALUE!	251.92		87.75
Exp45_hx_SK3694_Epo_Sglt1_Sglt2_2	Sglt2+	Sglt2+	2200.5	1313.1					Sglt1/Sglt2		#VALUE!	146.19		91.65
Exp45_hx_SK3694_Epo_Sglt1_Sglt2_2	Sglt1+	Sglt1+	4042.9	1314.3					Sglt1/Sglt2		#VALUE!	9.189		14.95
Exp45_hx_SK3694_Epo_Sglt1_Sglt2_2	Sglt2+	Sglt2+	2170.4	1314.6					Sglt1/Sglt2		#VALUE!	389.86		126.1
Exp45_hx_SK3694_Epo_Sglt1_Sglt2_2	Sglt1+	Sglt1+	4131	1317.4					Sglt1/Sglt2		#VALUE!	230.69		96.2
Exp45_hx_SK3694_Epo_Sglt1_Sglt2_2	Sglt2+	Sglt2+	2265.6	1319.7					Sglt1/Sglt2		#VALUE!	145.87		78
Exp45_hx_SK3694_Epo_Sglt1_Sglt2_2	Sglt1+	Sglt1+	4568.3	1320					Sglt1/Sglt2		#VALUE!	298.07		117.65
Exp45_hx_SK3694_Epo_Sglt1_Sglt2_2	Sglt2+	Sglt2+	2245.6	1320.6					Sglt1/Sglt2		#VALUE!	136.26		65.65
Exp45_hx_SK3694_Epo_Sglt1_Sglt2_2	Sglt2+	Sglt2+	4071.7	1322.9					Sglt1/Sglt2		#VALUE!	251.49		120.9
Exp45_hx_SK3694_Epo_Sglt1_Sglt2_2	Sglt2+	Sglt2+	2212.4	1323.4					Sglt1/Sglt2		#VALUE!	75.31		42.25
Exp45_hx_SK3694_Epo_Sglt1_Sglt2_2	Sglt2+	Sglt2+	3911.3	1330.1					Sglt1/Sglt2		#VALUE!	33.38		37.05
Exp45_hx_SK3694_Epo_Sglt1_Sglt2_2	Sglt2+	Sglt2+	1855.9	1331.6					Sglt1/Sglt2		#VALUE!	28.79		27.1
Exp45_hx_SK3694_Epo_Sglt1_Sglt2_2	Sglt1+	Sglt1+	3558	1332.6					Sglt1/Sglt2		#VALUE!	164.78		68.25
Exp45_hx_SK3694_Epo_Sglt1_Sglt2_2	Sglt1+	Sglt1+	4595.5	1335.7					Sglt1/Sglt2		#VALUE!	48.9		32.5
Exp45_hx_SK3694_Epo_Sglt1_Sglt2_2	Sglt1+	Sglt1+	4289.8	1335.8					Sglt1/Sglt2		#VALUE!	186.01		76.05
Exp45_hx_SK3694_Epo_Sglt1_Sglt2_2	Sglt2+	Sglt2+	2011.6	1337.2					Sglt1/Sglt2		#VALUE!	303.36		122.85
Exp45_hx_SK3694_Epo_Sglt1_Sglt2_2	Sglt1+	Sglt1+	3591.9	1340.1					Sglt1/Sglt2		#VALUE!	481.44		135.2
Exp45_hx_SK3694_Epo_Sglt1_Sglt2_2	Sglt1+	Sglt1+	2101.3	1345.2					Sglt1/Sglt2		#VALUE!	359.44		126.1
Exp45_hx_SK3694_Epo_Sglt1_Sglt2_2	Sglt2+	Sglt2+	3905.1	1345.5					Sglt1/Sglt2		#VALUE!	227.94		77.35
Exp45_hx_SK3694_Epo_Sglt1_Sglt2_2	Sglt1+	Sglt1+	4220.7	1350.7					Sglt1/Sglt2		#VALUE!	646.32		204.75
Exp45_hx_SK3694_Epo_Sglt1_Sglt2_2	Sglt2+	Sglt2+	4592.4	1350.9					Sglt1/Sglt2		#VALUE!	18.06		24.05
Exp45_hx_SK3694_Epo_Sglt1_Sglt2_2	Sglt2+	Sglt2+	4605.9	1352.5					Sglt1/Sglt2		#VALUE!	22.39		29.9
Exp45_hx_SK3694_Epo_Sglt1_Sglt2_2	Sglt2+	Sglt2+	3510.7	1353.3					Sglt1/Sglt2		#VALUE!	180.83		78
Exp45_hx_SK3694_Epo_Sglt1_Sglt2_2	Sglt2+	Sglt2+	4363.1	1354.4					Sglt1/Sglt2		#VALUE!	708		289.25
Exp45_hx_SK3694_Epo_Sglt1_Sglt2_2	Sglt2+	Sglt2+	1910.4	1355.4					Sglt1/Sglt2		#VALUE!	276		96.2
Exp45_hx_SK3694_Epo_Sglt1_Sglt2_2	Sglt1+	Sglt1+	4309.1	1356.1					Sglt1/Sglt2		#VALUE!	891.05		282.1
Exp45_hx_SK3694_Epo_Sglt1_Sglt2_2	Sglt2+	Sglt2+	4397.9	1356.3					Sglt1/Sglt2		#VALUE!	198.79		96.2
Exp45_hx_SK3694_Epo_Sglt1_Sglt2_2	Sglt1+	Sglt1+	4521.5	1356.5					Sglt1/Sglt2		#VALUE!	31.48		27.95
Exp45_hx_SK3694_Epo_Sglt1_Sglt2_2	Sglt1+	Sglt1+	4034.7	1359.2					Sglt1/Sglt2		#VALUE!	394.83		152.1
Exp45_hx_SK3694_Epo_Sglt1_Sglt2_2	Sglt2+	Sglt2+	4357	1359.5					Sglt1/Sglt2		#VALUE!	9.295		18.85
Exp45_hx_SK3694_Epo_Sglt1_Sglt2_2	Sglt1+	Sglt1+	3640.5	1360.5					Sglt1/Sglt2		#VALUE!	338.95		105.3
Exp45_hx_SK3694_Epo_Sglt1_Sglt2_2	Sglt2+	Sglt2+	1857.1	1363.3					Sglt1/Sglt2		#VALUE!	95.06		63.7
Exp45_hx_SK3694_Epo_Sglt1_Sglt2_2	Sglt1+	Sglt1+	4553.7	1367.8					Sglt1/Sglt2		#VALUE!	31.37		26
Exp45_hx_SK3694_Epo_Sglt1_Sglt2_2	Sglt1+	Sglt1+	2043.9	1368.3					Sglt1/Sglt2		#VALUE!	749.62		176.15
Exp45_hx_SK3694_Epo_Sglt1_Sglt2_2	Sglt2+	Sglt2+	4593.1	1368.4					Sglt1/Sglt2		#VALUE!	98.65		72.8
Exp45_hx_SK3694_Epo_Sglt1_Sglt2_2	Sglt1+	Sglt1+	4540	1369.2					Sglt1/Sglt2		#VALUE!	97.49		64.35
Exp45_hx_SK3694_Epo_Sglt1_Sglt2_2	Sglt2+	Sglt2+	2286.9	1369.4					Sglt1/Sglt2		#VALUE!	391.02		178.1
Exp45_hx_SK3694_Epo_Sglt1_Sglt2_2	Sglt2+	Sglt2+	4158.2	1371.4					Sglt1/Sglt2		#VALUE!	49.33		35.1
Exp45_hx_SK3694_Epo_Sglt1_Sglt2_2	Sglt2+	Sglt2+	1848.6	1372.2					Sglt1/Sglt2		#VALUE!	36.02		27.95
Exp45_hx_SK3694_Epo_Sglt1_Sglt2_2	Sglt2+	Sglt2+	1802.2	1372.9					Sglt1/Sglt2		#VALUE!	44.47		33.8
Exp45_hx_SK3694_Epo_Sglt1_Sglt2_2	Sglt1+	Sglt1+	4460.9	1374.2					Sglt1/Sglt2		#VALUE!	38.98		28.6
Exp45_hx_SK3694_Epo_Sglt1_Sglt2_2	Sglt1+	Sglt1+	3953.7	1374.7					Sglt1/Sglt2		#VALUE!	16.79		18.85
Exp45_hx_SK3694_Epo_Sglt1_Sglt2_2	Sglt2+	Sglt2+	3980.7	1374.7					Sglt1/Sglt2		#VALUE!	49.22		42.25
Exp45_hx_SK3694_Epo_Sglt1_Sglt2_2	Sglt1+	Sglt1+	2132.5	1375.8					Sglt1/Sglt2		#VALUE!	239.45		95.55
Exp45_hx_SK3694_Epo_Sglt1_Sglt2_2	Sglt1+	Sglt1+	3991.9	1376.2					Sglt1/Sglt2		#VALUE!	138.58		97.5
Exp45_hx_SK3694_Epo_Sglt1_Sglt2_2	Sglt2+	Sglt2+	4126.6	1376.3					Sglt1/Sglt2		#VALUE!	959.81		295.75
Exp45_hx_SK3694_Epo_Sglt1_Sglt2_2	Sglt1+	Sglt1+	3552.2	1379.1					Sglt1/Sglt2		#VALUE!	202.8		81.9
Exp45_hx_SK3694_Epo_Sglt1_Sglt2_2	Sglt2+	Sglt2+	3945.4	1381.7					Sglt1/Sglt2		#VALUE!	277.16		195
Exp45_hx_SK3694_Epo_Sglt1_Sglt2_2	Sglt2+	Sglt2+	1783.8	1382.3					Sglt1/Sglt2		#VALUE!	383.84		169
Exp45_hx_SK3694_Epo_Sglt1_Sglt2_2	Sglt2+	Sglt2+	3989	1383.5					Sglt1/Sglt2		#VALUE!	60.31		40.95
Exp45_hx_SK3694_Epo_Sglt1_Sglt2_2	Sglt2+	Sglt2+	1863.3	1383.7					Sglt1/Sglt2		#VALUE!	177.03		75.4
Exp45_hx_SK3694_Epo_Sglt1_Sglt2_2	Sglt1+	Sglt1+	3936.5	1385.1					Sglt1/Sglt2		#VALUE!	113.44		53.95
Exp45_hx_SK3694_Epo_Sglt1_Sglt2_2	Sglt2+	Sglt2+	2212.5	1385.2					Sglt1/Sglt2		#VALUE!	114.39		79.95
Exp45_hx_SK3694_Epo_Sglt1_Sglt2_2	Sglt1+	Sglt1+	4249.1	1387.1					Sglt1/Sglt2		#VALUE!	224.66		94.9
Exp45_hx_SK3694_Epo_Sglt1_Sglt2_2	Sglt1+	Sglt1+	4400.5	1388.6					Sglt1/Sglt2		#VALUE!	324.69		131.3
Exp45_hx_SK3694_Epo_Sglt1_Sglt2_2	Sglt2+	Sglt2+	1963.7	1389.3					Sglt1/Sglt2		#VALUE!	427.25		124.8
Exp45_hx_SK3694_Epo_Sglt1_Sglt2_2	Sglt1+	Sglt1+	3759	1390.1					Sglt1/Sglt2		#VALUE!	310.96		89.05
Exp45_hx_SK3694_Epo_Sglt1_Sglt2_2	Sglt1+	Sglt1+	4199.7	1390.5					Sglt1/Sglt2		#VALUE!	170.9		76.7
Exp45_hx_SK3694_Epo_Sglt1_Sglt2_2	Sglt1+	Sglt1+	2214.7	1393.1					Sglt1/Sglt2		#VALUE!	9.506		14.95
Exp45_hx_SK3694_Epo_Sglt1_Sglt2_2	Sglt2+	Sglt2+	2372	1394.8					Sglt1/Sglt2		#VALUE!	212.52		113.75
Exp45_hx_SK3694_Epo_Sglt1_Sglt2_2	Sglt2+	Sglt2+	2325.1	1395.2					Sglt1/Sglt2		#VALUE!	288.67		89.05
Exp45_hx_SK3694_Epo_Sglt1_Sglt2_2	Sglt2+	Sglt2+	1880.5	1397.5					Sglt1/Sglt2		#VALUE!	75.73		46.8
Exp45_hx_SK3694_Epo_Sglt1_Sglt2_2	Sglt1+	Sglt1+	3800	1398.7					Sglt1/Sglt2		#VALUE!	522		172.9
Exp45_hx_SK3694_Epo_Sglt1_Sglt2_2	Sglt2+	Sglt2+	1830.4	1401.9					Sglt1/Sglt2		#VALUE!	324.69		129.35
Exp45_hx_SK3694_Epo_Sglt1_Sglt2_2	Sglt1+	Sglt1+	3600.3	1402.3					Sglt1/Sglt2		#VALUE!	1015.5		446.55
Exp45_hx_SK3694_Epo_Sglt1_Sglt2_2	Sglt2+	Sglt2+	1868.3	1402.8					Sglt1/Sglt2		#VALUE!	57.04		38.35
Exp45_hx_SK3694_Epo_Sglt1_Sglt2_2	Sglt2+	Sglt2+	4084.9	1405.9					Sglt1/Sglt2		#VALUE!	29.57		26.65
Exp45_hx_SK3694_Epo_Sglt1_Sglt2_2	Sglt2+	Sglt2+	2274.3	1406.1					Sglt1/Sglt2		#VALUE!	464.64		197.6
Exp45_hx_SK3694_Epo_Sglt1_Sglt2_2	Sglt2+	Sglt2+	4435.5	1406.8					Sglt1/Sglt2		#VALUE!	18.06		29.25
Exp45_hx_SK3694_Epo_Sglt1_Sglt2_2	Sglt2+	Sglt2+	3512.2	1408.1					Sglt1/Sglt2		#VALUE!	740.96		280.15
Exp45_hx_SK3694_Epo_Sglt1_Sglt2_2	Sglt1+	Sglt1+	3728.1	1408.2					Sglt1/Sglt2		#VALUE!	533.2		171.6
Exp45_hx_SK3694_Epo_Sglt1_Sglt2_2	Sglt2+	Sglt2+	1893	1413.1					Sglt1/Sglt2		#VALUE!	267.34		86.45
Exp45_hx_SK3694_Epo_Sglt1_Sglt2_2	Sglt2+	Sglt2+	4556.6	1413.2					Sglt1/Sglt2		#VALUE!	219.49		126.75
Exp45_hx_SK3694_Epo_Sglt1_Sglt2_2	Sglt1+	Sglt1+	4426.4	1413.2					Sglt1/Sglt2		#VALUE!	561.5		243.1
Exp45_hx_SK3694_Epo_Sglt1_Sglt2_2	Sglt2+	Sglt2+	4530.9	1413.3					Sglt1/Sglt2		#VALUE!	9.189		16.9
Exp45_hx_SK3694_Epo_Sglt1_Sglt2_2	Sglt2+	Sglt2+	2091.6	1413.8					Sglt1/Sglt2		#VALUE!	227.52		106.6
Exp45_hx_SK3694_Epo_Sglt1_Sglt2_2	Sglt1+	Sglt1+	4299.4	1414.8					Sglt1/Sglt2		#VALUE!	360.82		125.45
Exp45_hx_SK3694_Epo_Sglt1_Sglt2_2	Sglt2+	Sglt2+	3847.5	1415					Sglt1/Sglt2		#VALUE!	782.68		325
Exp45_hx_SK3694_Epo_Sglt1_Sglt2_2	Sglt1+	Sglt1+	4496.3	1416					Sglt1/Sglt2		#VALUE!	174.81		89.7
Exp45_hx_SK3694_Epo_Sglt1_Sglt2_2	Sglt2+	Sglt2+	4003.9	1416.5					Sglt1/Sglt2		#VALUE!	7.605		13
Exp45_hx_SK3694_Epo_Sglt1_Sglt2_2	Sglt1+	Sglt1+	3547.7	1417.9					Sglt1/Sglt2		#VALUE!	16.48		20.8
Exp45_hx_SK3694_Epo_Sglt1_Sglt2_2	Sglt2+	Sglt2+	4073.2	1419.1					Sglt1/Sglt2		#VALUE!	101.51		73.45
Exp45_hx_SK3694_Epo_Sglt1_Sglt2_2	Sglt2+	Sglt2+	4055.1	1419.5					Sglt1/Sglt2		#VALUE!	8.133		13.65
Exp45_hx_SK3694_Epo_Sglt1_Sglt2_2	Sglt2+	Sglt2+	4028.5	1421.9					Sglt1/Sglt2		#VALUE!	24.93		32.5
Exp45_hx_SK3694_Epo_Sglt1_Sglt2_2	Sglt1+	Sglt1+	3850.5	1422.9					Sglt1/Sglt2		#VALUE!	56.3		52
Exp45_hx_SK3694_Epo_Sglt1_Sglt2_2	Sglt1+	Sglt1+	4167.3	1423.1					Sglt1/Sglt2		#VALUE!	346.56		105.95
Exp45_hx_SK3694_Epo_Sglt1_Sglt2_2	Sglt2+	Sglt2+	4038.7	1423.4					Sglt1/Sglt2		#VALUE!	11.41		17.55
Exp45_hx_SK3694_Epo_Sglt1_Sglt2_2	Sglt1+	Sglt1+	3540.7	1427.6					Sglt1/Sglt2		#VALUE!	11.09		18.85
Exp45_hx_SK3694_Epo_Sglt1_Sglt2_2	Sglt1+	Sglt1+	3598.9	1428.3					Sglt1/Sglt2		#VALUE!	7.816		13
Exp45_hx_SK3694_Epo_Sglt1_Sglt2_2	Sglt2+	Sglt2+	4050.8	1428.3					Sglt1/Sglt2		#VALUE!	17.64		31.2
Exp45_hx_SK3694_Epo_Sglt1_Sglt2_2	Sglt1+	Sglt1+	4378.8	1431.6					Sglt1/Sglt2		#VALUE!	105.1		50.7
Exp45_hx_SK3694_Epo_Sglt1_Sglt2_2	Sglt1+	Sglt1+	4390.9	1433.8					Sglt1/Sglt2		#VALUE!	7.816		13
Exp45_hx_SK3694_Epo_Sglt1_Sglt2_2	Sglt1+	Sglt1+	3721.9	1435.1					Sglt1/Sglt2		#VALUE!	16.9		22.1
Exp45_hx_SK3694_Epo_Sglt1_Sglt2_2	Sglt1+	Sglt1+	2404.3	1436.2					Sglt1/Sglt2		#VALUE!	132.56		62.4
Exp45_hx_SK3694_Epo_Sglt1_Sglt2_2	Sglt2+	Sglt2+	2179.3	1437.7					Sglt1/Sglt2		#VALUE!	969.22		326.3
Exp45_hx_SK3694_Epo_Sglt1_Sglt2_2	Sglt1+	Sglt1+	4509.8	1438.5					Sglt1/Sglt2		#VALUE!	189.39		90.35
Exp45_hx_SK3694_Epo_Sglt1_Sglt2_2	Sglt2+	Sglt2+	2225	1440.4					Sglt1/Sglt2		#VALUE!	252.66		94.9
Exp45_hx_SK3694_Epo_Sglt1_Sglt2_2	Sglt1+	Sglt1+	4372.3	1440.5					Sglt1/Sglt2		#VALUE!	79.22		43.55
Exp45_hx_SK3694_Epo_Sglt1_Sglt2_2	Sglt2+	Sglt2+	2269.8	1441.8					Sglt1/Sglt2		#VALUE!	199.84		87.75
Exp45_hx_SK3694_Epo_Sglt1_Sglt2_2	Sglt1+	Sglt1+	2128.7	1443.6					Sglt1/Sglt2		#VALUE!	18.38		20.15
Exp45_hx_SK3694_Epo_Sglt1_Sglt2_2	Sglt2+	Sglt2+	1771.4	1444.2					Sglt1/Sglt2		#VALUE!	68.34		43.55
Exp45_hx_SK3694_Epo_Sglt1_Sglt2_2	Sglt1+	Sglt1+	1783.1	1445.2					Sglt1/Sglt2		#VALUE!	165.41		89.05
Exp45_hx_SK3694_Epo_Sglt1_Sglt2_2	Sglt2+	Sglt2+	2349.4	1445.4					Sglt1/Sglt2		#VALUE!	7.922		13
Exp45_hx_SK3694_Epo_Sglt1_Sglt2_2	Sglt1+	Sglt1+	2117.6	1446					Sglt1/Sglt2		#VALUE!	127.07		64.35
Exp45_hx_SK3694_Epo_Sglt1_Sglt2_2	Sglt1+	Sglt1+	2399.2	1447.5					Sglt1/Sglt2		#VALUE!	28.31		27.3
Exp45_hx_SK3694_Epo_Sglt1_Sglt2_2	Sglt2+	Sglt2+	2332	1448.4					Sglt1/Sglt2		#VALUE!	1111.6		360.1
Exp45_hx_SK3694_Epo_Sglt1_Sglt2_2	Sglt1+	Sglt1+	1694.3	1448.4					Sglt1/Sglt2		#VALUE!	199.84		93.6
Exp45_hx_SK3694_Epo_Sglt1_Sglt2_2	Sglt1+	Sglt1+	3766.3	1449.2					Sglt1/Sglt2		#VALUE!	423.03		110.5
Exp45_hx_SK3694_Epo_Sglt1_Sglt2_2	Sglt2+	Sglt2+	4017.5	1452.8					Sglt1/Sglt2		#VALUE!	219.17		95.55
Exp45_hx_SK3694_Epo_Sglt1_Sglt2_2	Sglt2+	Sglt2+	1832.2	1452.9					Sglt1/Sglt2		#VALUE!	301.14		107.9
Exp45_hx_SK3694_Epo_Sglt1_Sglt2_2	Sglt2+	Sglt2+	4304.7	1453.2					Sglt1/Sglt2		#VALUE!	857.99		233.35
Exp45_hx_SK3694_Epo_Sglt1_Sglt2_2	Sglt2+	Sglt2+	4554.2	1456.9					Sglt1/Sglt2		#VALUE!	661.64		248.95
Exp45_hx_SK3694_Epo_Sglt1_Sglt2_2	Sglt2+	Sglt2+	4588.2	1457.8					Sglt1/Sglt2		#VALUE!	218.54		90.35
Exp45_hx_SK3694_Epo_Sglt1_Sglt2_2	Sglt1+	Sglt1+	3951.5	1457.9					Sglt1/Sglt2		#VALUE!	674.63		214.5
Exp45_hx_SK3694_Epo_Sglt1_Sglt2_2	Sglt1+	Sglt1+	3525.2	1460.2					Sglt1/Sglt2		#VALUE!	100.77		62.4
Exp45_hx_SK3694_Epo_Sglt1_Sglt2_2	Sglt2+	Sglt2+	2381.5	1461.1					Sglt1/Sglt2		#VALUE!	73.2		39.65
Exp45_hx_SK3694_Epo_Sglt1_Sglt2_2	Sglt1+	Sglt1+	3586.7	1462.2					Sglt1/Sglt2		#VALUE!	19.12		22.1
Exp45_hx_SK3694_Epo_Sglt1_Sglt2_2	Sglt2+	Sglt2+	4068.1	1463.7					Sglt1/Sglt2		#VALUE!	25.98		25.35
Exp45_hx_SK3694_Epo_Sglt1_Sglt2_2	Sglt2+	Sglt2+	1922.9	1466.5					Sglt1/Sglt2		#VALUE!	58.83		40.3
Exp45_hx_SK3694_Epo_Sglt1_Sglt2_2	Sglt1+	Sglt1+	4132.9	1467.7					Sglt1/Sglt2		#VALUE!	19.65		22.75
Exp45_hx_SK3694_Epo_Sglt1_Sglt2_2	Sglt2+	Sglt2+	4628	1468.1					Sglt1/Sglt2		#VALUE!	193.82		106.6
Exp45_hx_SK3694_Epo_Sglt1_Sglt2_2	Sglt2+	Sglt2+	4619.5	1468.9					Sglt1/Sglt2		#VALUE!	53.13		37.7
Exp45_hx_SK3694_Epo_Sglt1_Sglt2_2	Sglt2+	Sglt2+	1875.3	1469.5					Sglt1/Sglt2		#VALUE!	334.62		120.25
Exp45_hx_SK3694_Epo_Sglt1_Sglt2_2	Sglt2+	Sglt2+	2358.9	1471					Sglt1/Sglt2		#VALUE!	14.47		18.2
Exp45_hx_SK3694_Epo_Sglt1_Sglt2_2	Sglt2+	Sglt2+	2399.6	1471					Sglt1/Sglt2		#VALUE!	8.45		13.65
Exp45_hx_SK3694_Epo_Sglt1_Sglt2_2	Sglt2+	Sglt2+	3482.2	1471.9					Sglt1/Sglt2		#VALUE!	9.929		16.25
Exp45_hx_SK3694_Epo_Sglt1_Sglt2_2	Sglt2+	Sglt2+	3861.9	1475.5					Sglt1/Sglt2		#VALUE!	299.45		117.65
Exp45_hx_SK3694_Epo_Sglt1_Sglt2_2	Sglt1+	Sglt1+	3578.6	1476.4					Sglt1/Sglt2		#VALUE!	15.32		19.5
Exp45_hx_SK3694_Epo_Sglt1_Sglt2_2	Sglt1+	Sglt1+	2298.8	1476.7					Sglt1/Sglt2		#VALUE!	181.68		82.55
Exp45_hx_SK3694_Epo_Sglt1_Sglt2_2	Sglt1+	Sglt1+	3707.5	1478.8					Sglt1/Sglt2		#VALUE!	109.43		56.55
Exp45_hx_SK3694_Epo_Sglt1_Sglt2_2	Sglt2+	Sglt2+	4065.6	1483.9					Sglt1/Sglt2		#VALUE!	835.28		291.85
Exp45_hx_SK3694_Epo_Sglt1_Sglt2_2	Sglt1+	Sglt1+	3637.2	1486					Sglt1/Sglt2		#VALUE!	687.72		169.65
Exp45_hx_SK3694_Epo_Sglt1_Sglt2_2	Sglt2+	Sglt2+	2258.9	1487.4					Sglt1/Sglt2		#VALUE!	270.4		109.2
Exp45_hx_SK3694_Epo_Sglt1_Sglt2_2	Sglt2+	Sglt2+	4253.6	1487.9					Sglt1/Sglt2		#VALUE!	569.95		143.65
Exp45_hx_SK3694_Epo_Sglt1_Sglt2_2	Sglt2+	Sglt2+	2364.9	1489.4					Sglt1/Sglt2		#VALUE!	209.88		100.75
Exp45_hx_SK3694_Epo_Sglt1_Sglt2_2	Sglt2+	Sglt2+	1704.3	1492.2					Sglt1/Sglt2		#VALUE!	395.88		177.45
Exp45_hx_SK3694_Epo_Sglt1_Sglt2_2	Sglt2+	Sglt2+	4318.4	1492.8					Sglt1/Sglt2		#VALUE!	444.68		165.1
Exp45_hx_SK3694_Epo_Sglt1_Sglt2_2	Sglt1+	Sglt1+	1758.5	1495.5					Sglt1/Sglt2		#VALUE!	95.7		52
Exp45_hx_SK3694_Epo_Sglt1_Sglt2_2	Sglt2+	Sglt2+	2462.6	1496.5					Sglt1/Sglt2		#VALUE!	73.2		44.85
Exp45_hx_SK3694_Epo_Sglt1_Sglt2_2	Sglt2+	Sglt2+	3932	1499.3					Sglt1/Sglt2		#VALUE!	492.42		171.6
Exp45_hx_SK3694_Epo_Sglt1_Sglt2_2	Sglt2+	Sglt2+	2391.3	1499.4					Sglt1/Sglt2		#VALUE!	282.44		104.65
Exp45_hx_SK3694_Epo_Sglt1_Sglt2_2	Sglt2+	Sglt2+	3851.3	1502					Sglt1/Sglt2		#VALUE!	34.65		27.3
Exp45_hx_SK3694_Epo_Sglt1_Sglt2_2	Sglt2+	Sglt2+	3476.6	1502.6					Sglt1/Sglt2		#VALUE!	702.51		239.85
Exp45_hx_SK3694_Epo_Sglt1_Sglt2_2	Sglt1+	Sglt1+	3885.5	1503.6					Sglt1/Sglt2		#VALUE!	298.92		133.9
Exp45_hx_SK3694_Epo_Sglt1_Sglt2_2	Sglt2+	Sglt2+	1901.7	1505.4					Sglt1/Sglt2		#VALUE!	939.11		322.4
Exp45_hx_SK3694_Epo_Sglt1_Sglt2_2	Sglt1+	Sglt1+	2303.4	1506.2					Sglt1/Sglt2		#VALUE!	421.87		198.25
Exp45_hx_SK3694_Epo_Sglt1_Sglt2_2	Sglt1+	Sglt1+	2499.7	1507.7					Sglt1/Sglt2		#VALUE!	21.86		25.35
Exp45_hx_SK3694_Epo_Sglt1_Sglt2_2	Sglt2+	Sglt2+	1812.8	1508.1					Sglt1/Sglt2		#VALUE!	192.45		83.2
Exp45_hx_SK3694_Epo_Sglt1_Sglt2_2	Sglt1+	Sglt1+	4122.8	1511					Sglt1/Sglt2		#VALUE!	548.93		180.7
Exp45_hx_SK3694_Epo_Sglt1_Sglt2_2	Sglt1+	Sglt1+	2153.9	1511.4					Sglt1/Sglt2		#VALUE!	452.18		169.65
Exp45_hx_SK3694_Epo_Sglt1_Sglt2_2	Sglt1+	Sglt1+	3571.9	1513					Sglt1/Sglt2		#VALUE!	351.31		197.6
Exp45_hx_SK3694_Epo_Sglt1_Sglt2_2	Sglt2+	Sglt2+	4534.8	1513.4					Sglt1/Sglt2		#VALUE!	169.42		70.2
Exp45_hx_SK3694_Epo_Sglt1_Sglt2_2	Sglt2+	Sglt2+	4482.7	1514.9					Sglt1/Sglt2		#VALUE!	394.4		131.3
Exp45_hx_SK3694_Epo_Sglt1_Sglt2_2	Sglt2+	Sglt2+	4568.4	1515.8					Sglt1/Sglt2		#VALUE!	20.6		21.45
Exp45_hx_SK3694_Epo_Sglt1_Sglt2_2	Sglt1+	Sglt1+	2027.6	1517					Sglt1/Sglt2		#VALUE!	24.72		24.7
Exp45_hx_SK3694_Epo_Sglt1_Sglt2_2	Sglt2+	Sglt2+	2025.4	1517.1					Sglt1/Sglt2		#VALUE!	68.34		61.1
Exp45_hx_SK3694_Epo_Sglt1_Sglt2_2	Sglt1+	Sglt1+	3714.8	1518.2					Sglt1/Sglt2		#VALUE!	88.94		65.65
Exp45_hx_SK3694_Epo_Sglt1_Sglt2_2	Sglt1+	Sglt1+	3661.3	1520.3					Sglt1/Sglt2		#VALUE!	1188.9		280.8
Exp45_hx_SK3694_Epo_Sglt1_Sglt2_2	Sglt1+	Sglt1+	3493	1520.5					Sglt1/Sglt2		#VALUE!	16.58		18.85
Exp45_hx_SK3694_Epo_Sglt1_Sglt2_2	Sglt1+	Sglt1+	3599.5	1521.8					Sglt1/Sglt2		#VALUE!	142.91		70.2
Exp45_hx_SK3694_Epo_Sglt1_Sglt2_2	Sglt1+	Sglt1+	2410.9	1521.9					Sglt1/Sglt2		#VALUE!	138.05		64.35
Exp45_hx_SK3694_Epo_Sglt1_Sglt2_2	Sglt2+	Sglt2+	1632.9	1524.3					Sglt1/Sglt2		#VALUE!	97.91		55.9
Exp45_hx_SK3694_Epo_Sglt1_Sglt2_2	Sglt1+	Sglt1+	2510.7	1525.5					Sglt1/Sglt2		#VALUE!	798.42		196.95
Exp45_hx_SK3694_Epo_Sglt1_Sglt2_2	Sglt2+	Sglt2+	2464.2	1527.2					Sglt1/Sglt2		#VALUE!	465.28		131.95
Exp45_hx_SK3694_Epo_Sglt1_Sglt2_2	Sglt1+	Sglt1+	3719.7	1529.2					Sglt1/Sglt2		#VALUE!	25.35		22.75
Exp45_hx_SK3694_Epo_Sglt1_Sglt2_2	Sglt1+	Sglt1+	3973.5	1530.3					Sglt1/Sglt2		#VALUE!	466.44		264.55
Exp45_hx_SK3694_Epo_Sglt1_Sglt2_2	Sglt1+	Sglt1+	4061.3	1530.7					Sglt1/Sglt2		#VALUE!	1013.4		372.45
Exp45_hx_SK3694_Epo_Sglt1_Sglt2_2	Sglt2+	Sglt2+	1772.1	1530.9					Sglt1/Sglt2		#VALUE!	564.35		215.15
Exp45_hx_SK3694_Epo_Sglt1_Sglt2_2	Sglt2+	Sglt2+	3803.2	1532.3					Sglt1/Sglt2		#VALUE!	113.65		52.65
Exp45_hx_SK3694_Epo_Sglt1_Sglt2_2	Sglt2+	Sglt2+	3943.4	1533.2					Sglt1/Sglt2		#VALUE!	352.47		139.75
Exp45_hx_SK3694_Epo_Sglt1_Sglt2_2	Sglt2+	Sglt2+	2535.7	1536.6					Sglt1/Sglt2		#VALUE!	43.62		33.15
Exp45_hx_SK3694_Epo_Sglt1_Sglt2_2	Sglt1+	Sglt1+	2278.5	1538.4					Sglt1/Sglt2		#VALUE!	162.87		76.05
Exp45_hx_SK3694_Epo_Sglt1_Sglt2_2	Sglt2+	Sglt2+	2344.5	1538.4					Sglt1/Sglt2		#VALUE!	754.59		217.1
Exp45_hx_SK3694_Epo_Sglt1_Sglt2_2	Sglt1+	Sglt1+	4222.4	1539.9					Sglt1/Sglt2		#VALUE!	83.55		46.15
Exp45_hx_SK3694_Epo_Sglt1_Sglt2_2	Sglt2+	Sglt2+	1936.7	1540.9					Sglt1/Sglt2		#VALUE!	252.55		98.8
Exp45_hx_SK3694_Epo_Sglt1_Sglt2_2	Sglt2+	Sglt2+	4040.6	1541.3					Sglt1/Sglt2		#VALUE!	10.25		21.45
Exp45_hx_SK3694_Epo_Sglt1_Sglt2_2	Sglt2+	Sglt2+	2146.8	1542.2					Sglt1/Sglt2		#VALUE!	127.07		65
Exp45_hx_SK3694_Epo_Sglt1_Sglt2_2	Sglt2+	Sglt2+	3868.7	1543.1					Sglt1/Sglt2		#VALUE!	20.6		25.35
Exp45_hx_SK3694_Epo_Sglt1_Sglt2_2	Sglt1+	Sglt1+	4138.8	1543.5					Sglt1/Sglt2		#VALUE!	407.08		160.55
Exp45_hx_SK3694_Epo_Sglt1_Sglt2_2	Sglt2+	Sglt2+	4608	1544					Sglt1/Sglt2		#VALUE!	7.816		13.65
Exp45_hx_SK3694_Epo_Sglt1_Sglt2_2	Sglt2+	Sglt2+	2533	1544.9					Sglt1/Sglt2		#VALUE!	24.4		23.4
Exp45_hx_SK3694_Epo_Sglt1_Sglt2_2	Sglt1+	Sglt1+	2263.6	1545.8					Sglt1/Sglt2		#VALUE!	113.86		53.95
Exp45_hx_SK3694_Epo_Sglt1_Sglt2_2	Sglt2+	Sglt2+	3834.3	1547.6					Sglt1/Sglt2		#VALUE!	39.5		30.55
Exp45_hx_SK3694_Epo_Sglt1_Sglt2_2	Sglt1+	Sglt1+	3632.1	1553.4					Sglt1/Sglt2		#VALUE!	374.65		206.05
Exp45_hx_SK3694_Epo_Sglt1_Sglt2_2	Sglt1+	Sglt1+	1597.4	1553.6					Sglt1/Sglt2		#VALUE!	83.23		44.2
Exp45_hx_SK3694_Epo_Sglt1_Sglt2_2	Sglt1+	Sglt1+	3503.3	1554.5					Sglt1/Sglt2		#VALUE!	366.84		115.7
Exp45_hx_SK3694_Epo_Sglt1_Sglt2_2	Sglt2+	Sglt2+	3789.5	1554.5					Sglt1/Sglt2		#VALUE!	13.41		16.25
Exp45_hx_SK3694_Epo_Sglt1_Sglt2_2	Sglt1+	Sglt1+	4651.9	1556.9					Sglt1/Sglt2		#VALUE!	1620.7		591.5
Exp45_hx_SK3694_Epo_Sglt1_Sglt2_2	Sglt1+	Sglt1+	3607.9	1557.6					Sglt1/Sglt2		#VALUE!	33.69		35.75
Exp45_hx_SK3694_Epo_Sglt1_Sglt2_2	Sglt2+	Sglt2+	1918.4	1557.7					Sglt1/Sglt2		#VALUE!	7.077		13
Exp45_hx_SK3694_Epo_Sglt1_Sglt2_2	Sglt1+	Sglt1+	3581.5	1558.5					Sglt1/Sglt2		#VALUE!	419.33		141.05
Exp45_hx_SK3694_Epo_Sglt1_Sglt2_2	Sglt1+	Sglt1+	4686.2	1563					Sglt1/Sglt2		#VALUE!	46.16		31.85
Exp45_hx_SK3694_Epo_Sglt1_Sglt2_2	Sglt2+	Sglt2+	3801.4	1563					Sglt1/Sglt2		#VALUE!	342.75		154.7
Exp45_hx_SK3694_Epo_Sglt1_Sglt2_2	Sglt2+	Sglt2+	3778.6	1564.1					Sglt1/Sglt2		#VALUE!	488.83		233.35
Exp45_hx_SK3694_Epo_Sglt1_Sglt2_2	Sglt1+	Sglt1+	4031.8	1564.2					Sglt1/Sglt2		#VALUE!	9.612		14.3
Exp45_hx_SK3694_Epo_Sglt1_Sglt2_2	Sglt2+	Sglt2+	2162.8	1568.4					Sglt1/Sglt2		#VALUE!	990.02		274.95
Exp45_hx_SK3694_Epo_Sglt1_Sglt2_2	Sglt1+	Sglt1+	1648.5	1570.1					Sglt1/Sglt2		#VALUE!	480.07		160.55
Exp45_hx_SK3694_Epo_Sglt1_Sglt2_2	Sglt1+	Sglt1+	4559	1573.2					Sglt1/Sglt2		#VALUE!	14.26		18.2
Exp45_hx_SK3694_Epo_Sglt1_Sglt2_2	Sglt2+	Sglt2+	1900.4	1573.9					Sglt1/Sglt2		#VALUE!	1082.9		258.7
Exp45_hx_SK3694_Epo_Sglt1_Sglt2_2	Sglt2+	Sglt2+	3757.3	1576.5					Sglt1/Sglt2		#VALUE!	28.1		26
Exp45_hx_SK3694_Epo_Sglt1_Sglt2_2	Sglt1+	Sglt1+	3502	1577.3					Sglt1/Sglt2		#VALUE!	230.47		95.55
Exp45_hx_SK3694_Epo_Sglt1_Sglt2_2	Sglt2+	Sglt2+	3840.6	1577.5					Sglt1/Sglt2		#VALUE!	623.4		285.35
Exp45_hx_SK3694_Epo_Sglt1_Sglt2_2	Sglt2+	Sglt2+	4496.4	1578.3					Sglt1/Sglt2		#VALUE!	116.08		55.9
Exp45_hx_SK3694_Epo_Sglt1_Sglt2_2	Sglt2+	Sglt2+	1949.3	1578.6					Sglt1/Sglt2		#VALUE!	43.52		31.2
Exp45_hx_SK3694_Epo_Sglt1_Sglt2_2	Sglt2+	Sglt2+	4481.2	1579.1					Sglt1/Sglt2		#VALUE!	67.6		40.3
Exp45_hx_SK3694_Epo_Sglt1_Sglt2_2	Sglt2+	Sglt2+	4164.5	1580.4					Sglt1/Sglt2		#VALUE!	1885.6		773.5
Exp45_hx_SK3694_Epo_Sglt1_Sglt2_2	Sglt1+	Sglt1+	2134.2	1581.2					Sglt1/Sglt2		#VALUE!	10.03		17.55
Exp45_hx_SK3694_Epo_Sglt1_Sglt2_2	Sglt1+	Sglt1+	4080.9	1586.1					Sglt1/Sglt2		#VALUE!	268.92		96.2
Exp45_hx_SK3694_Epo_Sglt1_Sglt2_2	Sglt1+	Sglt1+	2513.9	1586.4					Sglt1/Sglt2		#VALUE!	113.55		59.8
Exp45_hx_SK3694_Epo_Sglt1_Sglt2_2	Sglt1+	Sglt1+	4582.7	1586.5					Sglt1/Sglt2		#VALUE!	251.49		114.4
Exp45_hx_SK3694_Epo_Sglt1_Sglt2_2	Sglt1+	Sglt1+	4561.9	1586.7					Sglt1/Sglt2		#VALUE!	23.24		32.5
Exp45_hx_SK3694_Epo_Sglt1_Sglt2_2	Sglt1+	Sglt1+	3524.8	1587.2					Sglt1/Sglt2		#VALUE!	604.49		172.25
Exp45_hx_SK3694_Epo_Sglt1_Sglt2_2	Sglt1+	Sglt1+	1587.7	1588.2					Sglt1/Sglt2		#VALUE!	7.499		13
Exp45_hx_SK3694_Epo_Sglt1_Sglt2_2	Sglt2+	Sglt2+	2115.4	1588.4					Sglt1/Sglt2		#VALUE!	359.55		178.1
Exp45_hx_SK3694_Epo_Sglt1_Sglt2_2	Sglt2+	Sglt2+	1937.2	1588.7					Sglt1/Sglt2		#VALUE!	97.28		44.2
Exp45_hx_SK3694_Epo_Sglt1_Sglt2_2	Sglt2+	Sglt2+	4718.9	1589.2					Sglt1/Sglt2		#VALUE!	53.55		44.85
Exp45_hx_SK3694_Epo_Sglt1_Sglt2_2	Sglt2+	Sglt2+	1949.7	1589.6					Sglt1/Sglt2		#VALUE!	72.67		42.9
Exp45_hx_SK3694_Epo_Sglt1_Sglt2_2	Sglt2+	Sglt2+	4024.8	1591.1					Sglt1/Sglt2		#VALUE!	39.5		29.25
Exp45_hx_SK3694_Epo_Sglt1_Sglt2_2	Sglt2+	Sglt2+	2324.7	1592.4					Sglt1/Sglt2		#VALUE!	298.07		121.55
Exp45_hx_SK3694_Epo_Sglt1_Sglt2_2	Sglt2+	Sglt2+	4041.8	1593					Sglt1/Sglt2		#VALUE!	85.03		68.25
Exp45_hx_SK3694_Epo_Sglt1_Sglt2_2	Sglt2+	Sglt2+	3836.8	1594.9					Sglt1/Sglt2		#VALUE!	11.3		16.9
Exp45_hx_SK3694_Epo_Sglt1_Sglt2_2	Sglt2+	Sglt2+	2409.1	1595.4					Sglt1/Sglt2		#VALUE!	120.62		65
Exp45_hx_SK3694_Epo_Sglt1_Sglt2_2	Sglt2+	Sglt2+	2456.9	1595.8					Sglt1/Sglt2		#VALUE!	307.69		102.05
Exp45_hx_SK3694_Epo_Sglt1_Sglt2_2	Sglt1+	Sglt1+	2487.1	1596					Sglt1/Sglt2		#VALUE!	338.95		122.2
Exp45_hx_SK3694_Epo_Sglt1_Sglt2_2	Sglt1+	Sglt1+	4039.7	1596.9					Sglt1/Sglt2		#VALUE!	12.78		17.55
Exp45_hx_SK3694_Epo_Sglt1_Sglt2_2	Sglt2+	Sglt2+	4056.8	1598.7					Sglt1/Sglt2		#VALUE!	27.04		26
Exp45_hx_SK3694_Epo_Sglt1_Sglt2_2	Sglt2+	Sglt2+	4425.9	1599.8					Sglt1/Sglt2		#VALUE!	683.61		183.95
Exp45_hx_SK3694_Epo_Sglt1_Sglt2_2	Sglt2+	Sglt2+	1988.7	1600.6					Sglt1/Sglt2		#VALUE!	586.54		172.9
Exp45_hx_SK3694_Epo_Sglt1_Sglt2_2	Sglt2+	Sglt2+	2425.9	1601.4					Sglt1/Sglt2		#VALUE!	9.189		20.15
Exp45_hx_SK3694_Epo_Sglt1_Sglt2_2	Sglt1+	Sglt1+	3906	1602.3					Sglt1/Sglt2		#VALUE!	146.61		59.15
Exp45_hx_SK3694_Epo_Sglt1_Sglt2_2	Sglt1+	Sglt1+	4058.8	1602.7					Sglt1/Sglt2		#VALUE!	13.84		18.85
Exp45_hx_SK3694_Epo_Sglt1_Sglt2_2	Sglt2+	Sglt2+	4023.7	1603.5					Sglt1/Sglt2		#VALUE!	18.48		18.85
Exp45_hx_SK3694_Epo_Sglt1_Sglt2_2	Sglt1+	Sglt1+	2298.9	1604					Sglt1/Sglt2		#VALUE!	1069.1		356.2
Exp45_hx_SK3694_Epo_Sglt1_Sglt2_2	Sglt2+	Sglt2+	1854.3	1605.7					Sglt1/Sglt2		#VALUE!	314.87		95.55
Exp45_hx_SK3694_Epo_Sglt1_Sglt2_2	Sglt1+	Sglt1+	1632.3	1606.1					Sglt1/Sglt2		#VALUE!	1573.9		567.45
Exp45_hx_SK3694_Epo_Sglt1_Sglt2_2	Sglt2+	Sglt2+	4387	1610.6					Sglt1/Sglt2		#VALUE!	79.22		46.15
Exp45_hx_SK3694_Epo_Sglt1_Sglt2_2	Sglt1+	Sglt1+	3633.8	1610.6					Sglt1/Sglt2		#VALUE!	156.22		72.15
Exp45_hx_SK3694_Epo_Sglt1_Sglt2_2	Sglt2+	Sglt2+	1814.7	1612.6					Sglt1/Sglt2		#VALUE!	720.57		181.35
Exp45_hx_SK3694_Epo_Sglt1_Sglt2_2	Sglt1+	Sglt1+	3879.4	1612.7					Sglt1/Sglt2		#VALUE!	248.75		100.75
Exp45_hx_SK3694_Epo_Sglt1_Sglt2_2	Sglt1+	Sglt1+	4726.5	1615.9					Sglt1/Sglt2		#VALUE!	13.31		19.5
Exp45_hx_SK3694_Epo_Sglt1_Sglt2_2	Sglt1+	Sglt1+	3662.1	1615.9					Sglt1/Sglt2		#VALUE!	416.69		118.3
Exp45_hx_SK3694_Epo_Sglt1_Sglt2_2	Sglt2+	Sglt2+	2615.4	1616.6					Sglt1/Sglt2		#VALUE!	115.55		74.75
Exp45_hx_SK3694_Epo_Sglt1_Sglt2_2	Sglt2+	Sglt2+	2436.7	1617					Sglt1/Sglt2		#VALUE!	12.99		16.9
Exp45_hx_SK3694_Epo_Sglt1_Sglt2_2	Sglt2+	Sglt2+	2483	1617.8					Sglt1/Sglt2		#VALUE!	52.5		45.5
Exp45_hx_SK3694_Epo_Sglt1_Sglt2_2	Sglt1+	Sglt1+	3583.7	1619.8					Sglt1/Sglt2		#VALUE!	642.73		334.75
Exp45_hx_SK3694_Epo_Sglt1_Sglt2_2	Sglt2+	Sglt2+	2131.2	1620.3					Sglt1/Sglt2		#VALUE!	309.48		140.4
Exp45_hx_SK3694_Epo_Sglt1_Sglt2_2	Sglt2+	Sglt2+	3849.3	1622.7					Sglt1/Sglt2		#VALUE!	309.48		100.75
Exp45_hx_SK3694_Epo_Sglt1_Sglt2_2	Sglt2+	Sglt2+	2339	1623					Sglt1/Sglt2		#VALUE!	188.75		83.85
Exp45_hx_SK3694_Epo_Sglt1_Sglt2_2	Sglt1+	Sglt1+	4711.9	1623.7					Sglt1/Sglt2		#VALUE!	279.38		163.15
Exp45_hx_SK3694_Epo_Sglt1_Sglt2_2	Sglt2+	Sglt2+	2151.6	1625.5					Sglt1/Sglt2		#VALUE!	263.64		107.25
Exp45_hx_SK3694_Epo_Sglt1_Sglt2_2	Sglt1+	Sglt1+	3462.4	1626.9					Sglt1/Sglt2		#VALUE!	230.26		79.3
Exp45_hx_SK3694_Epo_Sglt1_Sglt2_2	Sglt1+	Sglt1+	4677.4	1627.5					Sglt1/Sglt2		#VALUE!	23.13		22.1
Exp45_hx_SK3694_Epo_Sglt1_Sglt2_2	Sglt2+	Sglt2+	2386.5	1627.6					Sglt1/Sglt2		#VALUE!	401.48		133.25
Exp45_hx_SK3694_Epo_Sglt1_Sglt2_2	Sglt2+	Sglt2+	4107.6	1627.8					Sglt1/Sglt2		#VALUE!	12.04		18.2
Exp45_hx_SK3694_Epo_Sglt1_Sglt2_2	Sglt2+	Sglt2+	2015.9	1628.9					Sglt1/Sglt2		#VALUE!	1119.1		395.2
Exp45_hx_SK3694_Epo_Sglt1_Sglt2_2	Sglt1+	Sglt1+	4005.8	1629.4					Sglt1/Sglt2		#VALUE!	163.72		66.3
Exp45_hx_SK3694_Epo_Sglt1_Sglt2_2	Sglt2+	Sglt2+	2623.2	1629.5					Sglt1/Sglt2		#VALUE!	16.9		19.5
Exp45_hx_SK3694_Epo_Sglt1_Sglt2_2	Sglt1+	Sglt1+	2257.4	1630.3					Sglt1/Sglt2		#VALUE!	50.28		33.15
Exp45_hx_SK3694_Epo_Sglt1_Sglt2_2	Sglt1+	Sglt1+	2191.6	1630.4					Sglt1/Sglt2		#VALUE!	308.21		89.7
Exp45_hx_SK3694_Epo_Sglt1_Sglt2_2	Sglt1+	Sglt1+	3942.8	1630.9					Sglt1/Sglt2		#VALUE!	250.97		100.75
Exp45_hx_SK3694_Epo_Sglt1_Sglt2_2	Sglt2+	Sglt2+	2601.4	1632.1					Sglt1/Sglt2		#VALUE!	204.6		73.45
Exp45_hx_SK3694_Epo_Sglt1_Sglt2_2	Sglt2+	Sglt2+	4217.6	1632.3					Sglt1/Sglt2		#VALUE!	171.75		70.2
Exp45_hx_SK3694_Epo_Sglt1_Sglt2_2	Sglt1+	Sglt1+	3553.6	1634.6					Sglt1/Sglt2		#VALUE!	15		19.5
Exp45_hx_SK3694_Epo_Sglt1_Sglt2_2	Sglt2+	Sglt2+	4612.4	1637.3					Sglt1/Sglt2		#VALUE!	18.91		34.45
Exp45_hx_SK3694_Epo_Sglt1_Sglt2_2	Sglt1+	Sglt1+	1603.6	1637.6					Sglt1/Sglt2		#VALUE!	143.23		68.9
Exp45_hx_SK3694_Epo_Sglt1_Sglt2_2	Sglt1+	Sglt1+	1543.3	1637.6					Sglt1/Sglt2		#VALUE!	475.63		146.9
Exp45_hx_SK3694_Epo_Sglt1_Sglt2_2	Sglt1+	Sglt1+	4620.6	1638.4					Sglt1/Sglt2		#VALUE!	126.01		74.1
Exp45_hx_SK3694_Epo_Sglt1_Sglt2_2	Sglt2+	Sglt2+	3783.4	1641.1					Sglt1/Sglt2		#VALUE!	42.99		31.2
Exp45_hx_SK3694_Epo_Sglt1_Sglt2_2	Sglt2+	Sglt2+	2435.7	1642.5					Sglt1/Sglt2		#VALUE!	408.24		114.4
Exp45_hx_SK3694_Epo_Sglt1_Sglt2_2	Sglt2+	Sglt2+	2481	1642.9					Sglt1/Sglt2		#VALUE!	523.58		186.55
Exp45_hx_SK3694_Epo_Sglt1_Sglt2_2	Sglt2+	Sglt2+	1870.2	1643.8					Sglt1/Sglt2		#VALUE!	250.12		87.1
Exp45_hx_SK3694_Epo_Sglt1_Sglt2_2	Sglt1+	Sglt1+	3979	1645.6					Sglt1/Sglt2		#VALUE!	158.23		74.1
Exp45_hx_SK3694_Epo_Sglt1_Sglt2_2	Sglt1+	Sglt1+	3540.1	1649.1					Sglt1/Sglt2		#VALUE!	164.14		74.75
Exp45_hx_SK3694_Epo_Sglt1_Sglt2_2	Sglt1+	Sglt1+	3418.4	1650.7					Sglt1/Sglt2		#VALUE!	272.3		85.15
Exp45_hx_SK3694_Epo_Sglt1_Sglt2_2	Sglt1+	Sglt1+	3591.4	1650.7					Sglt1/Sglt2		#VALUE!	777.4		237.9
Exp45_hx_SK3694_Epo_Sglt1_Sglt2_2	Sglt1+	Sglt1+	2570.1	1652.5					Sglt1/Sglt2		#VALUE!	164.46		71.5
Exp45_hx_SK3694_Epo_Sglt1_Sglt2_2	Sglt1+	Sglt1+	3504	1654					Sglt1/Sglt2		#VALUE!	10.35		15.6
Exp45_hx_SK3694_Epo_Sglt1_Sglt2_2	Sglt1+	Sglt1+	3615.4	1656.3					Sglt1/Sglt2		#VALUE!	244.84		153.4
Exp45_hx_SK3694_Epo_Sglt1_Sglt2_2	Sglt2+	Sglt2+	2389.4	1657.1					Sglt1/Sglt2		#VALUE!	19.96		26
Exp45_hx_SK3694_Epo_Sglt1_Sglt2_2	Sglt1+	Sglt1+	4742.2	1657.4					Sglt1/Sglt2		#VALUE!	262.27		116.35
Exp45_hx_SK3694_Epo_Sglt1_Sglt2_2	Sglt1+	Sglt1+	2525	1657.7					Sglt1/Sglt2		#VALUE!	191.5		85.8
Exp45_hx_SK3694_Epo_Sglt1_Sglt2_2	Sglt2+	Sglt2+	4179.8	1658.8					Sglt1/Sglt2		#VALUE!	44.89		34.45
Exp45_hx_SK3694_Epo_Sglt1_Sglt2_2	Sglt1+	Sglt1+	4658.7	1658.9					Sglt1/Sglt2		#VALUE!	627.94		213.85
Exp45_hx_SK3694_Epo_Sglt1_Sglt2_2	Sglt2+	Sglt2+	4461.6	1659.1					Sglt1/Sglt2		#VALUE!	632.69		198.25
Exp45_hx_SK3694_Epo_Sglt1_Sglt2_2	Sglt1+	Sglt1+	2030.6	1661.1					Sglt1/Sglt2		#VALUE!	28.84		24.7
Exp45_hx_SK3694_Epo_Sglt1_Sglt2_2	Sglt1+	Sglt1+	2271.7	1662.7					Sglt1/Sglt2		#VALUE!	608.82		248.95
Exp45_hx_SK3694_Epo_Sglt1_Sglt2_2	Sglt2+	Sglt2+	2680.3	1663.1					Sglt1/Sglt2		#VALUE!	12.99		16.9
Exp45_hx_SK3694_Epo_Sglt1_Sglt2_2	Sglt2+	Sglt2+	1717.7	1663.4					Sglt1/Sglt2		#VALUE!	398.95		148.2
Exp45_hx_SK3694_Epo_Sglt1_Sglt2_2	Sglt1+	Sglt1+	1808.6	1663.8					Sglt1/Sglt2		#VALUE!	619.7		265.85
Exp45_hx_SK3694_Epo_Sglt1_Sglt2_2	Sglt2+	Sglt2+	2024	1664.4					Sglt1/Sglt2		#VALUE!	79.96		57.2
Exp45_hx_SK3694_Epo_Sglt1_Sglt2_2	Sglt2+	Sglt2+	2128.2	1667					Sglt1/Sglt2		#VALUE!	416.8		148.2
Exp45_hx_SK3694_Epo_Sglt1_Sglt2_2	Sglt2+	Sglt2+	2176.9	1667.1					Sglt1/Sglt2		#VALUE!	293		87.75
Exp45_hx_SK3694_Epo_Sglt1_Sglt2_2	Sglt2+	Sglt2+	2623.9	1673.5					Sglt1/Sglt2		#VALUE!	669.24		251.55
Exp45_hx_SK3694_Epo_Sglt1_Sglt2_2	Sglt2+	Sglt2+	3697.8	1673.6					Sglt1/Sglt2		#VALUE!	9.401		15.6
Exp45_hx_SK3694_Epo_Sglt1_Sglt2_2	Sglt2+	Sglt2+	2426	1673.9					Sglt1/Sglt2		#VALUE!	8.239		14.95
Exp45_hx_SK3694_Epo_Sglt1_Sglt2_2	Sglt1+	Sglt1+	1607.1	1676.9					Sglt1/Sglt2		#VALUE!	483.87		188.5
Exp45_hx_SK3694_Epo_Sglt1_Sglt2_2	Sglt2+	Sglt2+	2087.8	1677.5					Sglt1/Sglt2		#VALUE!	1039.4		299
Exp45_hx_SK3694_Epo_Sglt1_Sglt2_2	Sglt1+	Sglt1+	1518.5	1678.8					Sglt1/Sglt2		#VALUE!	369.9		143.65
Exp45_hx_SK3694_Epo_Sglt1_Sglt2_2	Sglt1+	Sglt1+	2517.8	1679.4					Sglt1/Sglt2		#VALUE!	16.05		21.45
Exp45_hx_SK3694_Epo_Sglt1_Sglt2_2	Sglt2+	Sglt2+	4423.6	1679.4					Sglt1/Sglt2		#VALUE!	235.23		109.2
Exp45_hx_SK3694_Epo_Sglt1_Sglt2_2	Sglt2+	Sglt2+	2376.6	1680.1					Sglt1/Sglt2		#VALUE!	842.99		241.8
Exp45_hx_SK3694_Epo_Sglt1_Sglt2_2	Sglt2+	Sglt2+	2187.5	1680.5					Sglt1/Sglt2		#VALUE!	17.43		21.45
Exp45_hx_SK3694_Epo_Sglt1_Sglt2_2	Sglt1+	Sglt1+	4543.8	1681.9					Sglt1/Sglt2		#VALUE!	150.94		66.95
Exp45_hx_SK3694_Epo_Sglt1_Sglt2_2	Sglt2+	Sglt2+	3766.1	1686.7					Sglt1/Sglt2		#VALUE!	1686.6		424.45
Exp45_hx_SK3694_Epo_Sglt1_Sglt2_2	Sglt1+	Sglt1+	2560.4	1687.2					Sglt1/Sglt2		#VALUE!	16.27		19.5
Exp45_hx_SK3694_Epo_Sglt1_Sglt2_2	Sglt1+	Sglt1+	3821.8	1688.9					Sglt1/Sglt2		#VALUE!	188.96		74.1
Exp45_hx_SK3694_Epo_Sglt1_Sglt2_2	Sglt1+	Sglt1+	1559.9	1690.4					Sglt1/Sglt2		#VALUE!	142.38		66.3
Exp45_hx_SK3694_Epo_Sglt1_Sglt2_2	Sglt1+	Sglt1+	3444.9	1690.7					Sglt1/Sglt2		#VALUE!	584.74		159.25
Exp45_hx_SK3694_Epo_Sglt1_Sglt2_2	Sglt1+	Sglt1+	1704.5	1690.8					Sglt1/Sglt2		#VALUE!	119.46		59.15
Exp45_hx_SK3694_Epo_Sglt1_Sglt2_2	Sglt2+	Sglt2+	2321.2	1692.3					Sglt1/Sglt2		#VALUE!	1023.5		420.55
Exp45_hx_SK3694_Epo_Sglt1_Sglt2_2	Sglt1+	Sglt1+	3484.2	1692.6					Sglt1/Sglt2		#VALUE!	324.37		98.15
Exp45_hx_SK3694_Epo_Sglt1_Sglt2_2	Sglt1+	Sglt1+	2554.3	1693					Sglt1/Sglt2		#VALUE!	7.816		12.35
Exp45_hx_SK3694_Epo_Sglt1_Sglt2_2	Sglt2+	Sglt2+	2558.1	1694.9					Sglt1/Sglt2		#VALUE!	128.55		92.3
Exp45_hx_SK3694_Epo_Sglt1_Sglt2_2	Sglt2+	Sglt2+	3688.2	1694.9					Sglt1/Sglt2		#VALUE!	483.87		239.85
Exp45_hx_SK3694_Epo_Sglt1_Sglt2_2	Sglt2+	Sglt2+	2768.6	1695.8					Sglt1/Sglt2		#VALUE!	31.48		27.3
Exp45_hx_SK3694_Epo_Sglt1_Sglt2_2	Sglt1+	Sglt1+	1729.4	1695.9					Sglt1/Sglt2		#VALUE!	94.75		47.45
Exp45_hx_SK3694_Epo_Sglt1_Sglt2_2	Sglt1+	Sglt1+	2564.2	1696					Sglt1/Sglt2		#VALUE!	20.07		20.8
Exp45_hx_SK3694_Epo_Sglt1_Sglt2_2	Sglt1+	Sglt1+	2527	1696.7					Sglt1/Sglt2		#VALUE!	22.6		30.55
Exp45_hx_SK3694_Epo_Sglt1_Sglt2_2	Sglt1+	Sglt1+	2471.2	1697.5					Sglt1/Sglt2		#VALUE!	12.68		17.55
Exp45_hx_SK3694_Epo_Sglt1_Sglt2_2	Sglt2+	Sglt2+	4786.1	1697.9					Sglt1/Sglt2		#VALUE!	48.06		40.3
Exp45_hx_SK3694_Epo_Sglt1_Sglt2_2	Sglt2+	Sglt2+	4684	1698.5					Sglt1/Sglt2		#VALUE!	70.56		46.15
Exp45_hx_SK3694_Epo_Sglt1_Sglt2_2	Sglt2+	Sglt2+	4738.6	1698.8					Sglt1/Sglt2		#VALUE!	62.85		47.45
Exp45_hx_SK3694_Epo_Sglt1_Sglt2_2	Sglt2+	Sglt2+	2431.3	1699.4					Sglt1/Sglt2		#VALUE!	375.6		120.9
Exp45_hx_SK3694_Epo_Sglt1_Sglt2_2	Sglt1+	Sglt1+	2156.8	1700.8					Sglt1/Sglt2		#VALUE!	89.36		48.1
Exp45_hx_SK3694_Epo_Sglt1_Sglt2_2	Sglt2+	Sglt2+	4753.2	1701.4					Sglt1/Sglt2		#VALUE!	67.49		59.15
Exp45_hx_SK3694_Epo_Sglt1_Sglt2_2	Sglt1+	Sglt1+	3398.7	1702.7					Sglt1/Sglt2		#VALUE!	101.19		97.5
Exp45_hx_SK3694_Epo_Sglt1_Sglt2_2	Sglt1+	Sglt1+	1646	1703.8					Sglt1/Sglt2		#VALUE!	147.45		65
Exp45_hx_SK3694_Epo_Sglt1_Sglt2_2	Sglt2+	Sglt2+	1885.7	1703.8					Sglt1/Sglt2		#VALUE!	352.58		109.85
Exp45_hx_SK3694_Epo_Sglt1_Sglt2_2	Sglt1+	Sglt1+	1767.4	1707					Sglt1/Sglt2		#VALUE!	130.66		78.65
Exp45_hx_SK3694_Epo_Sglt1_Sglt2_2	Sglt2+	Sglt2+	2235.6	1707.1					Sglt1/Sglt2		#VALUE!	800		369.85
Exp45_hx_SK3694_Epo_Sglt1_Sglt2_2	Sglt2+	Sglt2+	4540.6	1707.7					Sglt1/Sglt2		#VALUE!	968.69		508.3
Exp45_hx_SK3694_Epo_Sglt1_Sglt2_2	Sglt2+	Sglt2+	2338	1709.6					Sglt1/Sglt2		#VALUE!	13.41		23.4
Exp45_hx_SK3694_Epo_Sglt1_Sglt2_2	Sglt2+	Sglt2+	2346.1	1710.2					Sglt1/Sglt2		#VALUE!	13.63		19.5
Exp45_hx_SK3694_Epo_Sglt1_Sglt2_2	Sglt2+	Sglt2+	1763.7	1711.3					Sglt1/Sglt2		#VALUE!	133.93		100.1
Exp45_hx_SK3694_Epo_Sglt1_Sglt2_2	Sglt2+	Sglt2+	3874.9	1712.9					Sglt1/Sglt2		#VALUE!	128.76		58.5
Exp45_hx_SK3694_Epo_Sglt1_Sglt2_2	Sglt1+	Sglt1+	3637.6	1713					Sglt1/Sglt2		#VALUE!	299.55		115.05
Exp45_hx_SK3694_Epo_Sglt1_Sglt2_2	Sglt2+	Sglt2+	3992.6	1715.1					Sglt1/Sglt2		#VALUE!	20.17		22.1
Exp45_hx_SK3694_Epo_Sglt1_Sglt2_2	Sglt2+	Sglt2+	2246.8	1715.3					Sglt1/Sglt2		#VALUE!	14.37		18.2
Exp45_hx_SK3694_Epo_Sglt1_Sglt2_2	Sglt2+	Sglt2+	2585.1	1717.5					Sglt1/Sglt2		#VALUE!	12.78		22.1
Exp45_hx_SK3694_Epo_Sglt1_Sglt2_2	Sglt2+	Sglt2+	4780.5	1719.1					Sglt1/Sglt2		#VALUE!	237.13		167.05
Exp45_hx_SK3694_Epo_Sglt1_Sglt2_2	Sglt2+	Sglt2+	3972.7	1719.8					Sglt1/Sglt2		#VALUE!	117.98		94.25
Exp45_hx_SK3694_Epo_Sglt1_Sglt2_2	Sglt1+	Sglt1+	3935	1720.1					Sglt1/Sglt2		#VALUE!	151.68		59.15
Exp45_hx_SK3694_Epo_Sglt1_Sglt2_2	Sglt1+	Sglt1+	3519.5	1720.5					Sglt1/Sglt2		#VALUE!	410.78		135.2
Exp45_hx_SK3694_Epo_Sglt1_Sglt2_2	Sglt2+	Sglt2+	2364.2	1721					Sglt1/Sglt2		#VALUE!	383.74		221.65
Exp45_hx_SK3694_Epo_Sglt1_Sglt2_2	Sglt1+	Sglt1+	4446.7	1721.1					Sglt1/Sglt2		#VALUE!	96.54		44.2
Exp45_hx_SK3694_Epo_Sglt1_Sglt2_2	Sglt1+	Sglt1+	2181	1722.1					Sglt1/Sglt2		#VALUE!	168.79		87.1
Exp45_hx_SK3694_Epo_Sglt1_Sglt2_2	Sglt1+	Sglt1+	3642.1	1723.8					Sglt1/Sglt2		#VALUE!	13.2		18.85
Exp45_hx_SK3694_Epo_Sglt1_Sglt2_2	Sglt2+	Sglt2+	4402.8	1724.9					Sglt1/Sglt2		#VALUE!	144.28		87.1
Exp45_hx_SK3694_Epo_Sglt1_Sglt2_2	Sglt2+	Sglt2+	1610.8	1726.3					Sglt1/Sglt2		#VALUE!	385.21		136.5
Exp45_hx_SK3694_Epo_Sglt1_Sglt2_2	Sglt1+	Sglt1+	3653.9	1726.5					Sglt1/Sglt2		#VALUE!	141.96		91
Exp45_hx_SK3694_Epo_Sglt1_Sglt2_2	Sglt1+	Sglt1+	2144.2	1727					Sglt1/Sglt2		#VALUE!	232.38		91
Exp45_hx_SK3694_Epo_Sglt1_Sglt2_2	Sglt2+	Sglt2+	3835.7	1727					Sglt1/Sglt2		#VALUE!	1414		304.2
Exp45_hx_SK3694_Epo_Sglt1_Sglt2_2	Sglt2+	Sglt2+	2716.2	1727.3					Sglt1/Sglt2		#VALUE!	381.83		106.6
Exp45_hx_SK3694_Epo_Sglt1_Sglt2_2	Sglt2+	Sglt2+	4676.2	1727.9					Sglt1/Sglt2		#VALUE!	492		193.05
Exp45_hx_SK3694_Epo_Sglt1_Sglt2_2	Sglt1+	Sglt1+	1854.9	1728.8					Sglt1/Sglt2		#VALUE!	20.91		23.4
Exp45_hx_SK3694_Epo_Sglt1_Sglt2_2	Sglt2+	Sglt2+	4627.4	1729.1					Sglt1/Sglt2		#VALUE!	78.48		89.05
Exp45_hx_SK3694_Epo_Sglt1_Sglt2_2	Sglt1+	Sglt1+	4627.8	1731.4					Sglt1/Sglt2		#VALUE!	57.99		46.15
Exp45_hx_SK3694_Epo_Sglt1_Sglt2_2	Sglt1+	Sglt1+	2500.9	1731.7					Sglt1/Sglt2		#VALUE!	225.51		96.2
Exp45_hx_SK3694_Epo_Sglt1_Sglt2_2	Sglt1+	Sglt1+	2075.5	1732.9					Sglt1/Sglt2		#VALUE!	164.88		78
Exp45_hx_SK3694_Epo_Sglt1_Sglt2_2	Sglt2+	Sglt2+	2404.9	1733.1					Sglt1/Sglt2		#VALUE!	443.52		123.5
Exp45_hx_SK3694_Epo_Sglt1_Sglt2_2	Sglt1+	Sglt1+	3371.6	1734.5					Sglt1/Sglt2		#VALUE!	502.88		223.6
Exp45_hx_SK3694_Epo_Sglt1_Sglt2_2	Sglt2+	Sglt2+	4589.5	1735					Sglt1/Sglt2		#VALUE!	19.12		22.1
Exp45_hx_SK3694_Epo_Sglt1_Sglt2_2	Sglt1+	Sglt1+	4109.9	1735.4					Sglt1/Sglt2		#VALUE!	8.556		13.65
Exp45_hx_SK3694_Epo_Sglt1_Sglt2_2	Sglt1+	Sglt1+	2294.2	1735.7					Sglt1/Sglt2		#VALUE!	222.87		105.3
Exp45_hx_SK3694_Epo_Sglt1_Sglt2_2	Sglt2+	Sglt2+	1859.5	1735.7					Sglt1/Sglt2		#VALUE!	198.58		84.5
Exp45_hx_SK3694_Epo_Sglt1_Sglt2_2	Sglt1+	Sglt1+	3917.4	1736					Sglt1/Sglt2		#VALUE!	220.65		124.8
Exp45_hx_SK3694_Epo_Sglt1_Sglt2_2	Sglt1+	Sglt1+	4614.4	1736.8					Sglt1/Sglt2		#VALUE!	13.52		18.2
Exp45_hx_SK3694_Epo_Sglt1_Sglt2_2	Sglt2+	Sglt2+	4223.5	1737.4					Sglt1/Sglt2		#VALUE!	381.83		163.8
Exp45_hx_SK3694_Epo_Sglt1_Sglt2_2	Sglt1+	Sglt1+	3655	1737.4					Sglt1/Sglt2		#VALUE!	27.78		26
Exp45_hx_SK3694_Epo_Sglt1_Sglt2_2	Sglt1+	Sglt1+	1513.8	1737.8					Sglt1/Sglt2		#VALUE!	255.4		81.9
Exp45_hx_SK3694_Epo_Sglt1_Sglt2_2	Sglt2+	Sglt2+	4579.6	1737.8					Sglt1/Sglt2		#VALUE!	35.07		52
Exp45_hx_SK3694_Epo_Sglt1_Sglt2_2	Sglt2+	Sglt2+	4255.6	1738.1					Sglt1/Sglt2		#VALUE!	80.49		46.15
Exp45_hx_SK3694_Epo_Sglt1_Sglt2_2	Sglt1+	Sglt1+	3582.6	1739.8					Sglt1/Sglt2		#VALUE!	313.92		118.3
Exp45_hx_SK3694_Epo_Sglt1_Sglt2_2	Sglt2+	Sglt2+	4730.6	1740.3					Sglt1/Sglt2		#VALUE!	132.45		84.5
Exp45_hx_SK3694_Epo_Sglt1_Sglt2_2	Sglt1+	Sglt1+	3389.3	1740.6					Sglt1/Sglt2		#VALUE!	309.69		221.65
Exp45_hx_SK3694_Epo_Sglt1_Sglt2_2	Sglt1+	Sglt1+	4013.5	1740.8					Sglt1/Sglt2		#VALUE!	7.499		13
Exp45_hx_SK3694_Epo_Sglt1_Sglt2_2	Sglt1+	Sglt1+	4436.5	1741.5					Sglt1/Sglt2		#VALUE!	261.74		87.1
Exp45_hx_SK3694_Epo_Sglt1_Sglt2_2	Sglt1+	Sglt1+	4590.7	1741.5					Sglt1/Sglt2		#VALUE!	211.46		154.05
Exp45_hx_SK3694_Epo_Sglt1_Sglt2_2	Sglt1+	Sglt1+	3876.3	1742.1					Sglt1/Sglt2		#VALUE!	157.28		90.35
Exp45_hx_SK3694_Epo_Sglt1_Sglt2_2	Sglt2+	Sglt2+	4254.2	1746.7					Sglt1/Sglt2		#VALUE!	10.14		15.6
Exp45_hx_SK3694_Epo_Sglt1_Sglt2_2	Sglt1+	Sglt1+	3473.2	1747.3					Sglt1/Sglt2		#VALUE!	9.612		14.95
Exp45_hx_SK3694_Epo_Sglt1_Sglt2_2	Sglt1+	Sglt1+	2561.1	1750.2					Sglt1/Sglt2		#VALUE!	206.39		111.15
Exp45_hx_SK3694_Epo_Sglt1_Sglt2_2	Sglt1+	Sglt1+	3407.3	1750.5					Sglt1/Sglt2		#VALUE!	1031		450.45
Exp45_hx_SK3694_Epo_Sglt1_Sglt2_2	Sglt1+	Sglt1+	2112.6	1750.9					Sglt1/Sglt2		#VALUE!	237.34		97.5
Exp45_hx_SK3694_Epo_Sglt1_Sglt2_2	Sglt2+	Sglt2+	1825	1754.7					Sglt1/Sglt2		#VALUE!	493.69		130
Exp45_hx_SK3694_Epo_Sglt1_Sglt2_2	Sglt2+	Sglt2+	2238.6	1755.5					Sglt1/Sglt2		#VALUE!	590.87		243.75
Exp45_hx_SK3694_Epo_Sglt1_Sglt2_2	Sglt1+	Sglt1+	1576.6	1756.8					Sglt1/Sglt2		#VALUE!	645.37		207.35
Exp45_hx_SK3694_Epo_Sglt1_Sglt2_2	Sglt2+	Sglt2+	2197.3	1757.7					Sglt1/Sglt2		#VALUE!	492.42		208
Exp45_hx_SK3694_Epo_Sglt1_Sglt2_2	Sglt1+	Sglt1+	4302.9	1761.4					Sglt1/Sglt2		#VALUE!	28.31		25.35
Exp45_hx_SK3694_Epo_Sglt1_Sglt2_2	Sglt1+	Sglt1+	4033.4	1761.5					Sglt1/Sglt2		#VALUE!	129.07		85.8
Exp45_hx_SK3694_Epo_Sglt1_Sglt2_2	Sglt1+	Sglt1+	1722.3	1762.3					Sglt1/Sglt2		#VALUE!	435.07		223.6
Exp45_hx_SK3694_Epo_Sglt1_Sglt2_2	Sglt1+	Sglt1+	3381.4	1763.8					Sglt1/Sglt2		#VALUE!	11.62		20.15
Exp45_hx_SK3694_Epo_Sglt1_Sglt2_2	Sglt1+	Sglt1+	2597.7	1765.5					Sglt1/Sglt2		#VALUE!	7.499		13.65
Exp45_hx_SK3694_Epo_Sglt1_Sglt2_2	Sglt1+	Sglt1+	2156.2	1766.3					Sglt1/Sglt2		#VALUE!	289.94		109.2
Exp45_hx_SK3694_Epo_Sglt1_Sglt2_2	Sglt2+	Sglt2+	2522.8	1766.6					Sglt1/Sglt2		#VALUE!	294.59		119.6
Exp45_hx_SK3694_Epo_Sglt1_Sglt2_2	Sglt1+	Sglt1+	3495.3	1768.6					Sglt1/Sglt2		#VALUE!	8.978		14.3
Exp45_hx_SK3694_Epo_Sglt1_Sglt2_2	Sglt1+	Sglt1+	3563.1	1770					Sglt1/Sglt2		#VALUE!	243.04		91.65
Exp45_hx_SK3694_Epo_Sglt1_Sglt2_2	Sglt2+	Sglt2+	4371.4	1770					Sglt1/Sglt2		#VALUE!	15.32		44.85
Exp45_hx_SK3694_Epo_Sglt1_Sglt2_2	Sglt1+	Sglt1+	3515.3	1770					Sglt1/Sglt2		#VALUE!	400.21		180.7
Exp45_hx_SK3694_Epo_Sglt1_Sglt2_2	Sglt1+	Sglt1+	3472.9	1770.1					Sglt1/Sglt2		#VALUE!	242.52		145.6
Exp45_hx_SK3694_Epo_Sglt1_Sglt2_2	Sglt1+	Sglt1+	1659.5	1770.4					Sglt1/Sglt2		#VALUE!	612.41		185.9
Exp45_hx_SK3694_Epo_Sglt1_Sglt2_2	Sglt2+	Sglt2+	4294.9	1770.5					Sglt1/Sglt2		#VALUE!	719.94		258.7
Exp45_hx_SK3694_Epo_Sglt1_Sglt2_2	Sglt2+	Sglt2+	4685.5	1770.6					Sglt1/Sglt2		#VALUE!	790.29		306.8
Exp45_hx_SK3694_Epo_Sglt1_Sglt2_2	Sglt1+	Sglt1+	4809.4	1771					Sglt1/Sglt2		#VALUE!	239.66		87.1
Exp45_hx_SK3694_Epo_Sglt1_Sglt2_2	Sglt2+	Sglt2+	1486.2	1772					Sglt1/Sglt2		#VALUE!	44.89		32.5
Exp45_hx_SK3694_Epo_Sglt1_Sglt2_2	Sglt2+	Sglt2+	2440.6	1772.1					Sglt1/Sglt2		#VALUE!	8.767		16.25
Exp45_hx_SK3694_Epo_Sglt1_Sglt2_2	Sglt1+	Sglt1+	3937.9	1774.1					Sglt1/Sglt2		#VALUE!	485.77		207.35
Exp45_hx_SK3694_Epo_Sglt1_Sglt2_2	Sglt2+	Sglt2+	1525.2	1774.3					Sglt1/Sglt2		#VALUE!	262.58		130
Exp45_hx_SK3694_Epo_Sglt1_Sglt2_2	Sglt1+	Sglt1+	3352.2	1775.3					Sglt1/Sglt2		#VALUE!	184.42		79.3
Exp45_hx_SK3694_Epo_Sglt1_Sglt2_2	Sglt1+	Sglt1+	3383.3	1775.6					Sglt1/Sglt2		#VALUE!	21.76		26
Exp45_hx_SK3694_Epo_Sglt1_Sglt2_2	Sglt2+	Sglt2+	4377.4	1776					Sglt1/Sglt2		#VALUE!	8.027		18.85
Exp45_hx_SK3694_Epo_Sglt1_Sglt2_2	Sglt1+	Sglt1+	3852.3	1776.8					Sglt1/Sglt2		#VALUE!	26.09		24.7
Exp45_hx_SK3694_Epo_Sglt1_Sglt2_2	Sglt1+	Sglt1+	3452	1776.9					Sglt1/Sglt2		#VALUE!	477.53		282.75
Exp45_hx_SK3694_Epo_Sglt1_Sglt2_2	Sglt2+	Sglt2+	2787	1777.1					Sglt1/Sglt2		#VALUE!	1255.5		426.4
Exp45_hx_SK3694_Epo_Sglt1_Sglt2_2	Sglt1+	Sglt1+	4092.3	1777.3					Sglt1/Sglt2		#VALUE!	248.01		89.7
Exp45_hx_SK3694_Epo_Sglt1_Sglt2_2	Sglt1+	Sglt1+	4510.3	1777.8					Sglt1/Sglt2		#VALUE!	70.14		42.9
Exp45_hx_SK3694_Epo_Sglt1_Sglt2_2	Sglt2+	Sglt2+	4600	1777.9					Sglt1/Sglt2		#VALUE!	438.56		144.3
Exp45_hx_SK3694_Epo_Sglt1_Sglt2_2	Sglt1+	Sglt1+	4113.9	1778.1					Sglt1/Sglt2		#VALUE!	182.94		81.25
Exp45_hx_SK3694_Epo_Sglt1_Sglt2_2	Sglt2+	Sglt2+	4154.8	1778.4					Sglt1/Sglt2		#VALUE!	650.86		317.2
Exp45_hx_SK3694_Epo_Sglt1_Sglt2_2	Sglt2+	Sglt2+	2188.7	1780.5					Sglt1/Sglt2		#VALUE!	7.499		15.6
Exp45_hx_SK3694_Epo_Sglt1_Sglt2_2	Sglt1+	Sglt1+	2300.7	1782.4					Sglt1/Sglt2		#VALUE!	118.62		63.05
Exp45_hx_SK3694_Epo_Sglt1_Sglt2_2	Sglt2+	Sglt2+	4364.1	1783					Sglt1/Sglt2		#VALUE!	22.29		31.2
Exp45_hx_SK3694_Epo_Sglt1_Sglt2_2	Sglt2+	Sglt2+	4199.3	1783.7					Sglt1/Sglt2		#VALUE!	348.56		133.9
Exp45_hx_SK3694_Epo_Sglt1_Sglt2_2	Sglt2+	Sglt2+	3986.6	1783.8					Sglt1/Sglt2		#VALUE!	182.52		88.4
Exp45_hx_SK3694_Epo_Sglt1_Sglt2_2	Sglt1+	Sglt1+	3384.9	1783.9					Sglt1/Sglt2		#VALUE!	8.45		13
Exp45_hx_SK3694_Epo_Sglt1_Sglt2_2	Sglt1+	Sglt1+	3589.3	1784					Sglt1/Sglt2		#VALUE!	1239.3		365.3
Exp45_hx_SK3694_Epo_Sglt1_Sglt2_2	Sglt1+	Sglt1+	2308	1784.8					Sglt1/Sglt2		#VALUE!	8.767		14.95
Exp45_hx_SK3694_Epo_Sglt1_Sglt2_2	Sglt1+	Sglt1+	2604.1	1785.3					Sglt1/Sglt2		#VALUE!	342.86		184.6
Exp45_hx_SK3694_Epo_Sglt1_Sglt2_2	Sglt1+	Sglt1+	3819.5	1785.8					Sglt1/Sglt2		#VALUE!	13.41		22.1
Exp45_hx_SK3694_Epo_Sglt1_Sglt2_2	Sglt1+	Sglt1+	3852.3	1786.1					Sglt1/Sglt2		#VALUE!	32		26
Exp45_hx_SK3694_Epo_Sglt1_Sglt2_2	Sglt2+	Sglt2+	2103.8	1786.3					Sglt1/Sglt2		#VALUE!	332.09		173.55
Exp45_hx_SK3694_Epo_Sglt1_Sglt2_2	Sglt1+	Sglt1+	4009.8	1787.5					Sglt1/Sglt2		#VALUE!	13.73		16.9
Exp45_hx_SK3694_Epo_Sglt1_Sglt2_2	Sglt1+	Sglt1+	2349.9	1790					Sglt1/Sglt2		#VALUE!	169.32		89.05
Exp45_hx_SK3694_Epo_Sglt1_Sglt2_2	Sglt2+	Sglt2+	1618.7	1790.8					Sglt1/Sglt2		#VALUE!	488.94		120.25
Exp45_hx_SK3694_Epo_Sglt1_Sglt2_2	Sglt2+	Sglt2+	2487.2	1791.9					Sglt1/Sglt2		#VALUE!	647.8		202.8
Exp45_hx_SK3694_Epo_Sglt1_Sglt2_2	Sglt2+	Sglt2+	4346.4	1792.8					Sglt1/Sglt2		#VALUE!	90.31		79.95
Exp45_hx_SK3694_Epo_Sglt1_Sglt2_2	Sglt1+	Sglt1+	2552.2	1793					Sglt1/Sglt2		#VALUE!	179.77		78.65
Exp45_hx_SK3694_Epo_Sglt1_Sglt2_2	Sglt1+	Sglt1+	4347.1	1794.8					Sglt1/Sglt2		#VALUE!	688.99		375.05
Exp45_hx_SK3694_Epo_Sglt1_Sglt2_2	Sglt2+	Sglt2+	1653.7	1795.5					Sglt1/Sglt2		#VALUE!	27.67		27.3
Exp45_hx_SK3694_Epo_Sglt1_Sglt2_2	Sglt2+	Sglt2+	2100.3	1796.3					Sglt1/Sglt2		#VALUE!	71.3		40.3
Exp45_hx_SK3694_Epo_Sglt1_Sglt2_2	Sglt2+	Sglt2+	4565.8	1797.7					Sglt1/Sglt2		#VALUE!	107.53		67.6
Exp45_hx_SK3694_Epo_Sglt1_Sglt2_2	Sglt1+	Sglt1+	2245.4	1797.9					Sglt1/Sglt2		#VALUE!	242.73		94.9
Exp45_hx_SK3694_Epo_Sglt1_Sglt2_2	Sglt1+	Sglt1+	3800.6	1799.9					Sglt1/Sglt2		#VALUE!	333.78		146.9
Exp45_hx_SK3694_Epo_Sglt1_Sglt2_2	Sglt2+	Sglt2+	4675.2	1800.7					Sglt1/Sglt2		#VALUE!	9.718		15.6
Exp45_hx_SK3694_Epo_Sglt1_Sglt2_2	Sglt2+	Sglt2+	4307.6	1802.4					Sglt1/Sglt2		#VALUE!	9.084		16.9
Exp45_hx_SK3694_Epo_Sglt1_Sglt2_2	Sglt1+	Sglt1+	2402.4	1802.4					Sglt1/Sglt2		#VALUE!	621.92		152.1
Exp45_hx_SK3694_Epo_Sglt1_Sglt2_2	Sglt2+	Sglt2+	1501	1802.7					Sglt1/Sglt2		#VALUE!	86.82		51.35
Exp45_hx_SK3694_Epo_Sglt1_Sglt2_2	Sglt1+	Sglt1+	2605.6	1802.8					Sglt1/Sglt2		#VALUE!	11.3		16.25
Exp45_hx_SK3694_Epo_Sglt1_Sglt2_2	Sglt2+	Sglt2+	3564	1803.1					Sglt1/Sglt2		#VALUE!	11.41		37.7
Exp45_hx_SK3694_Epo_Sglt1_Sglt2_2	Sglt1+	Sglt1+	1507.9	1803.2					Sglt1/Sglt2		#VALUE!	16.48		19.5
Exp45_hx_SK3694_Epo_Sglt1_Sglt2_2	Sglt2+	Sglt2+	4319.7	1804.1					Sglt1/Sglt2		#VALUE!	18.7		33.8
Exp45_hx_SK3694_Epo_Sglt1_Sglt2_2	Sglt1+	Sglt1+	4641.4	1805					Sglt1/Sglt2		#VALUE!	190.55		96.85
Exp45_hx_SK3694_Epo_Sglt1_Sglt2_2	Sglt1+	Sglt1+	2443.3	1805.1					Sglt1/Sglt2		#VALUE!	936.26		248.95
Exp45_hx_SK3694_Epo_Sglt1_Sglt2_2	Sglt2+	Sglt2+	3949.1	1805.5					Sglt1/Sglt2		#VALUE!	742.54		262.6
Exp45_hx_SK3694_Epo_Sglt1_Sglt2_2	Sglt2+	Sglt2+	3345.6	1807.8					Sglt1/Sglt2		#VALUE!	114.39		74.09
Exp45_hx_SK3694_Epo_Sglt1_Sglt2_2	Sglt2+	Sglt2+	4300.9	1807.9					Sglt1/Sglt2		#VALUE!	8.133		16.25
Exp45_hx_SK3694_Epo_Sglt1_Sglt2_2	Sglt1+	Sglt1+	1557.8	1808.5					Sglt1/Sglt2		#VALUE!	20.07		20.8
Exp45_hx_SK3694_Epo_Sglt1_Sglt2_2	Sglt1+	Sglt1+	1574.2	1809.9					Sglt1/Sglt2		#VALUE!	21.23		22.1
Exp45_hx_SK3694_Epo_Sglt1_Sglt2_2	Sglt2+	Sglt2+	2633.7	1810.9					Sglt1/Sglt2		#VALUE!	118.72		62.4
Exp45_hx_SK3694_Epo_Sglt1_Sglt2_2	Sglt1+	Sglt1+	2051.8	1812.6					Sglt1/Sglt2		#VALUE!	52.92		36.4
Exp45_hx_SK3694_Epo_Sglt1_Sglt2_2	Sglt1+	Sglt1+	3845.6	1814.1					Sglt1/Sglt2		#VALUE!	452.71		146.25
Exp45_hx_SK3694_Epo_Sglt1_Sglt2_2	Sglt1+	Sglt1+	4010.2	1814.1					Sglt1/Sglt2		#VALUE!	336.84		115.7
Exp45_hx_SK3694_Epo_Sglt1_Sglt2_2	Sglt2+	Sglt2+	2737	1814.3					Sglt1/Sglt2		#VALUE!	692.16		152.75
Exp45_hx_SK3694_Epo_Sglt1_Sglt2_2	Sglt2+	Sglt2+	2001.9	1815.6					Sglt1/Sglt2		#VALUE!	440.14		128.7
Exp45_hx_SK3694_Epo_Sglt1_Sglt2_2	Sglt1+	Sglt1+	4300.9	1816.1					Sglt1/Sglt2		#VALUE!	143.23		84.5
Exp45_hx_SK3694_Epo_Sglt1_Sglt2_2	Sglt1+	Sglt1+	2635.4	1816.9					Sglt1/Sglt2		#VALUE!	33.69		27.3
Exp45_hx_SK3694_Epo_Sglt1_Sglt2_2	Sglt1+	Sglt1+	2583.7	1818.2					Sglt1/Sglt2		#VALUE!	89.46		46.15
Exp45_hx_SK3694_Epo_Sglt1_Sglt2_2	Sglt2+	Sglt2+	2209	1819.4					Sglt1/Sglt2		#VALUE!	294.06		131.3
Exp45_hx_SK3694_Epo_Sglt1_Sglt2_2	Sglt2+	Sglt2+	2524.8	1819.9					Sglt1/Sglt2		#VALUE!	1097.1		220.35
Exp45_hx_SK3694_Epo_Sglt1_Sglt2_2	Sglt1+	Sglt1+	4803.4	1821.3					Sglt1/Sglt2		#VALUE!	224.14		105.95
Exp45_hx_SK3694_Epo_Sglt1_Sglt2_2	Sglt1+	Sglt1+	2057.8	1821.5					Sglt1/Sglt2		#VALUE!	186.01		78.65
Exp45_hx_SK3694_Epo_Sglt1_Sglt2_2	Sglt2+	Sglt2+	4674.8	1821.7					Sglt1/Sglt2		#VALUE!	573.23		252.2
Exp45_hx_SK3694_Epo_Sglt1_Sglt2_2	Sglt1+	Sglt1+	3445.9	1822.1					Sglt1/Sglt2		#VALUE!	41.19		31.85
Exp45_hx_SK3694_Epo_Sglt1_Sglt2_2	Sglt1+	Sglt1+	1591.1	1822.5					Sglt1/Sglt2		#VALUE!	162.77		73.45
Exp45_hx_SK3694_Epo_Sglt1_Sglt2_2	Sglt1+	Sglt1+	2612.5	1822.9					Sglt1/Sglt2		#VALUE!	134.46		55.25
Exp45_hx_SK3694_Epo_Sglt1_Sglt2_2	Sglt1+	Sglt1+	2346.1	1823.4					Sglt1/Sglt2		#VALUE!	200.37		96.2
Exp45_hx_SK3694_Epo_Sglt1_Sglt2_2	Sglt2+	Sglt2+	1587.2	1824.1					Sglt1/Sglt2		#VALUE!	16.58		23.4
Exp45_hx_SK3694_Epo_Sglt1_Sglt2_2	Sglt1+	Sglt1+	1954.7	1826.2					Sglt1/Sglt2		#VALUE!	69.61		40.3
Exp45_hx_SK3694_Epo_Sglt1_Sglt2_2	Sglt2+	Sglt2+	3334.9	1827.6					Sglt1/Sglt2		#VALUE!	31.63		24.67
Exp45_hx_SK3694_Epo_Sglt1_Sglt2_2	Sglt2+	Sglt2+	3350.9	1829.4					Sglt1/Sglt2		#VALUE!	135.09		79.95
Exp45_hx_SK3694_Epo_Sglt1_Sglt2_2	Sglt2+	Sglt2+	4753.2	1830.6					Sglt1/Sglt2		#VALUE!	189.49		115.05
Exp45_hx_SK3694_Epo_Sglt1_Sglt2_2	Sglt1+	Sglt1+	2099	1833.8					Sglt1/Sglt2		#VALUE!	186.64		87.75
Exp45_hx_SK3694_Epo_Sglt1_Sglt2_2	Sglt1+	Sglt1+	3613.5	1834.2					Sglt1/Sglt2		#VALUE!	223.82		111.8
Exp45_hx_SK3694_Epo_Sglt1_Sglt2_2	Sglt2+	Sglt2+	1669.3	1836					Sglt1/Sglt2		#VALUE!	1016.5		264.55
Exp45_hx_SK3694_Epo_Sglt1_Sglt2_2	Sglt2+	Sglt2+	4350.9	1836.1					Sglt1/Sglt2		#VALUE!	1000.8		388.7
Exp45_hx_SK3694_Epo_Sglt1_Sglt2_2	Sglt1+	Sglt1+	3384.7	1836.2					Sglt1/Sglt2		#VALUE!	27.04		35.1
Exp45_hx_SK3694_Epo_Sglt1_Sglt2_2	Sglt1+	Sglt1+	3867.3	1837.6					Sglt1/Sglt2		#VALUE!	646		193.05
Exp45_hx_SK3694_Epo_Sglt1_Sglt2_2	Sglt2+	Sglt2+	3687.3	1837.7					Sglt1/Sglt2		#VALUE!	2127.1		494
Exp45_hx_SK3694_Epo_Sglt1_Sglt2_2	Sglt1+	Sglt1+	3430.6	1838.1					Sglt1/Sglt2		#VALUE!	15.74		19.5
Exp45_hx_SK3694_Epo_Sglt1_Sglt2_2	Sglt1+	Sglt1+	2308	1838.7					Sglt1/Sglt2		#VALUE!	215.05		89.7
Exp45_hx_SK3694_Epo_Sglt1_Sglt2_2	Sglt1+	Sglt1+	2145.7	1839.5					Sglt1/Sglt2		#VALUE!	174.28		100.1
Exp45_hx_SK3694_Epo_Sglt1_Sglt2_2	Sglt1+	Sglt1+	1767.1	1840.8					Sglt1/Sglt2		#VALUE!	663.85		226.2
Exp45_hx_SK3694_Epo_Sglt1_Sglt2_2	Sglt2+	Sglt2+	2571.1	1841.5					Sglt1/Sglt2		#VALUE!	704.62		188.5
Exp45_hx_SK3694_Epo_Sglt1_Sglt2_2	Sglt2+	Sglt2+	2247.2	1842.3					Sglt1/Sglt2		#VALUE!	575.66		270.4
Exp45_hx_SK3694_Epo_Sglt1_Sglt2_2	Sglt2+	Sglt2+	1621.4	1842.8					Sglt1/Sglt2		#VALUE!	168.47		67.6
Exp45_hx_SK3694_Epo_Sglt1_Sglt2_2	Sglt1+	Sglt1+	2462.5	1843.6					Sglt1/Sglt2		#VALUE!	186.96		79.95
Exp45_hx_SK3694_Epo_Sglt1_Sglt2_2	Sglt1+	Sglt1+	3731.8	1843.8					Sglt1/Sglt2		#VALUE!	415.63		133.25
Exp45_hx_SK3694_Epo_Sglt1_Sglt2_2	Sglt1+	Sglt1+	3579.1	1843.8					Sglt1/Sglt2		#VALUE!	94.96		51.35
Exp45_hx_SK3694_Epo_Sglt1_Sglt2_2	Sglt1+	Sglt1+	2604.5	1844.7					Sglt1/Sglt2		#VALUE!	109.53		66.95
Exp45_hx_SK3694_Epo_Sglt1_Sglt2_2	Sglt1+	Sglt1+	1842.4	1846.6					Sglt1/Sglt2		#VALUE!	552.95		140.4
Exp45_hx_SK3694_Epo_Sglt1_Sglt2_2	Sglt2+	Sglt2+	1511.8	1848.2					Sglt1/Sglt2		#VALUE!	153.37		84.5
Exp45_hx_SK3694_Epo_Sglt1_Sglt2_2	Sglt1+	Sglt1+	2386.2	1848.3					Sglt1/Sglt2		#VALUE!	73.62		71.5
Exp45_hx_SK3694_Epo_Sglt1_Sglt2_2	Sglt2+	Sglt2+	2656.6	1848.7					Sglt1/Sglt2		#VALUE!	336.2		94.9
Exp45_hx_SK3694_Epo_Sglt1_Sglt2_2	Sglt1+	Sglt1+	1979.5	1850					Sglt1/Sglt2		#VALUE!	148.61		74.75
Exp45_hx_SK3694_Epo_Sglt1_Sglt2_2	Sglt1+	Sglt1+	2614.7	1850.8					Sglt1/Sglt2		#VALUE!	7.183		13
Exp45_hx_SK3694_Epo_Sglt1_Sglt2_2	Sglt2+	Sglt2+	2614.4	1856.1					Sglt1/Sglt2		#VALUE!	193.93		105.3
Exp45_hx_SK3694_Epo_Sglt1_Sglt2_2	Sglt2+	Sglt2+	4581.6	1860.6					Sglt1/Sglt2		#VALUE!	579.67		239.85
Exp45_hx_SK3694_Epo_Sglt1_Sglt2_2	Sglt2+	Sglt2+	4707	1861.5					Sglt1/Sglt2		#VALUE!	9.295		15.6
Exp45_hx_SK3694_Epo_Sglt1_Sglt2_2	Sglt1+	Sglt1+	3364.3	1863.3					Sglt1/Sglt2		#VALUE!	284.34		141.05
Exp45_hx_SK3694_Epo_Sglt1_Sglt2_2	Sglt1+	Sglt1+	2621.2	1865.1					Sglt1/Sglt2		#VALUE!	42.14		30.55
Exp45_hx_SK3694_Epo_Sglt1_Sglt2_2	Sglt2+	Sglt2+	1926.1	1865.4					Sglt1/Sglt2		#VALUE!	191.82		86.45
Exp45_hx_SK3694_Epo_Sglt1_Sglt2_2	Sglt2+	Sglt2+	2011.9	1865.5					Sglt1/Sglt2		#VALUE!	164.25		85.15
Exp45_hx_SK3694_Epo_Sglt1_Sglt2_2	Sglt1+	Sglt1+	3609.6	1865.6					Sglt1/Sglt2		#VALUE!	11.41		14.95
Exp45_hx_SK3694_Epo_Sglt1_Sglt2_2	Sglt1+	Sglt1+	3399.2	1865.9					Sglt1/Sglt2		#VALUE!	531.72		265.85
Exp45_hx_SK3694_Epo_Sglt1_Sglt2_2	Sglt1+	Sglt1+	3902.7	1866.1					Sglt1/Sglt2		#VALUE!	147.56		68.25
Exp45_hx_SK3694_Epo_Sglt1_Sglt2_2	Sglt1+	Sglt1+	4214.4	1867.3					Sglt1/Sglt2		#VALUE!	85.77		50.05
Exp45_hx_SK3694_Epo_Sglt1_Sglt2_2	Sglt1+	Sglt1+	1749.3	1868					Sglt1/Sglt2		#VALUE!	181.89		70.85
Exp45_hx_SK3694_Epo_Sglt1_Sglt2_2	Sglt1+	Sglt1+	3786.9	1869					Sglt1/Sglt2		#VALUE!	34.12		29.9
Exp45_hx_SK3694_Epo_Sglt1_Sglt2_2	Sglt1+	Sglt1+	2289.9	1869.4					Sglt1/Sglt2		#VALUE!	246.85		84.5
Exp45_hx_SK3694_Epo_Sglt1_Sglt2_2	Sglt1+	Sglt1+	3422.5	1872.1					Sglt1/Sglt2		#VALUE!	180.83		95.55
Exp45_hx_SK3694_Epo_Sglt1_Sglt2_2	Sglt1+	Sglt1+	3860.2	1874.1					Sglt1/Sglt2		#VALUE!	23.45		22.75
Exp45_hx_SK3694_Epo_Sglt1_Sglt2_2	Sglt1+	Sglt1+	3780.8	1874.3					Sglt1/Sglt2		#VALUE!	13.41		19.5
Exp45_hx_SK3694_Epo_Sglt1_Sglt2_2	Sglt2+	Sglt2+	4198.9	1875.1					Sglt1/Sglt2		#VALUE!	207.66		106.6
Exp45_hx_SK3694_Epo_Sglt1_Sglt2_2	Sglt1+	Sglt1+	4756.5	1875.4					Sglt1/Sglt2		#VALUE!	40.98		30.55
Exp45_hx_SK3694_Epo_Sglt1_Sglt2_2	Sglt1+	Sglt1+	4747.3	1875.4					Sglt1/Sglt2		#VALUE!	18.17		22.1
Exp45_hx_SK3694_Epo_Sglt1_Sglt2_2	Sglt1+	Sglt1+	4795.3	1875.5					Sglt1/Sglt2		#VALUE!	266.49		81.9
Exp45_hx_SK3694_Epo_Sglt1_Sglt2_2	Sglt2+	Sglt2+	4745.1	1877.3					Sglt1/Sglt2		#VALUE!	16.9		21.45
Exp45_hx_SK3694_Epo_Sglt1_Sglt2_2	Sglt1+	Sglt1+	3380.3	1878.4					Sglt1/Sglt2		#VALUE!	518.41		235.95
Exp45_hx_SK3694_Epo_Sglt1_Sglt2_2	Sglt2+	Sglt2+	4753.3	1879					Sglt1/Sglt2		#VALUE!	13.63		18.2
Exp45_hx_SK3694_Epo_Sglt1_Sglt2_2	Sglt2+	Sglt2+	2519	1879.1					Sglt1/Sglt2		#VALUE!	912.18		249.6
Exp45_hx_SK3694_Epo_Sglt1_Sglt2_2	Sglt1+	Sglt1+	4837.8	1880.2					Sglt1/Sglt2		#VALUE!	194.46		89.05
Exp45_hx_SK3694_Epo_Sglt1_Sglt2_2	Sglt2+	Sglt2+	4148.2	1880.5					Sglt1/Sglt2		#VALUE!	189.91		71.5
Exp45_hx_SK3694_Epo_Sglt1_Sglt2_2	Sglt1+	Sglt1+	2250.5	1880.9					Sglt1/Sglt2		#VALUE!	286.98		111.15
Exp45_hx_SK3694_Epo_Sglt1_Sglt2_2	Sglt1+	Sglt1+	3804.5	1881.1					Sglt1/Sglt2		#VALUE!	330.08		107.9
Exp45_hx_SK3694_Epo_Sglt1_Sglt2_2	Sglt2+	Sglt2+	4665.7	1881.7					Sglt1/Sglt2		#VALUE!	1271.2		497.25
Exp45_hx_SK3694_Epo_Sglt1_Sglt2_2	Sglt1+	Sglt1+	3511.2	1883					Sglt1/Sglt2		#VALUE!	425.25		130.65
Exp45_hx_SK3694_Epo_Sglt1_Sglt2_2	Sglt1+	Sglt1+	3576.5	1886.1					Sglt1/Sglt2		#VALUE!	210.41		91
Exp45_hx_SK3694_Epo_Sglt1_Sglt2_2	Sglt1+	Sglt1+	3850	1887.3					Sglt1/Sglt2		#VALUE!	301.67		100.1
Exp45_hx_SK3694_Epo_Sglt1_Sglt2_2	Sglt1+	Sglt1+	4077.5	1888.6					Sglt1/Sglt2		#VALUE!	53.66		45.5
Exp45_hx_SK3694_Epo_Sglt1_Sglt2_2	Sglt1+	Sglt1+	3769.3	1888.6					Sglt1/Sglt2		#VALUE!	176.39		87.1
Exp45_hx_SK3694_Epo_Sglt1_Sglt2_2	Sglt1+	Sglt1+	2090.6	1888.9					Sglt1/Sglt2		#VALUE!	1378.7		424.45
Exp45_hx_SK3694_Epo_Sglt1_Sglt2_2	Sglt2+	Sglt2+	3327.2	1889.8					Sglt1/Sglt2		#VALUE!	14.15		17.55
Exp45_hx_SK3694_Epo_Sglt1_Sglt2_2	Sglt1+	Sglt1+	4065.6	1890.6					Sglt1/Sglt2		#VALUE!	26.51		34.45
Exp45_hx_SK3694_Epo_Sglt1_Sglt2_2	Sglt2+	Sglt2+	2719.9	1890.7					Sglt1/Sglt2		#VALUE!	230.37		81.9
Exp45_hx_SK3694_Epo_Sglt1_Sglt2_2	Sglt2+	Sglt2+	3338.3	1893					Sglt1/Sglt2		#VALUE!	55.98		44.2
Exp45_hx_SK3694_Epo_Sglt1_Sglt2_2	Sglt1+	Sglt1+	4304.8	1893.5					Sglt1/Sglt2		#VALUE!	774.97		231.4
Exp45_hx_SK3694_Epo_Sglt1_Sglt2_2	Sglt2+	Sglt2+	4388.7	1894.6					Sglt1/Sglt2		#VALUE!	407.5		146.9
Exp45_hx_SK3694_Epo_Sglt1_Sglt2_2	Sglt1+	Sglt1+	3626.1	1895.6					Sglt1/Sglt2		#VALUE!	42.99		29.9
Exp45_hx_SK3694_Epo_Sglt1_Sglt2_2	Sglt2+	Sglt2+	4673.6	1895.7					Sglt1/Sglt2		#VALUE!	52.71		40.95
Exp45_hx_SK3694_Epo_Sglt1_Sglt2_2	Sglt2+	Sglt2+	1488.3	1896.5					Sglt1/Sglt2		#VALUE!	254.35		86.45
Exp45_hx_SK3694_Epo_Sglt1_Sglt2_2	Sglt2+	Sglt2+	2630.8	1897.8					Sglt1/Sglt2		#VALUE!	157.28		61.1
Exp45_hx_SK3694_Epo_Sglt1_Sglt2_2	Sglt2+	Sglt2+	4695.8	1898.1					Sglt1/Sglt2		#VALUE!	137.21		92.3
Exp45_hx_SK3694_Epo_Sglt1_Sglt2_2	Sglt1+	Sglt1+	2325.1	1898.2					Sglt1/Sglt2		#VALUE!	229.21		108.55
Exp45_hx_SK3694_Epo_Sglt1_Sglt2_2	Sglt2+	Sglt2+	2488.9	1898.7					Sglt1/Sglt2		#VALUE!	258.15		87.75
Exp45_hx_SK3694_Epo_Sglt1_Sglt2_2	Sglt1+	Sglt1+	3615.4	1899.4					Sglt1/Sglt2		#VALUE!	60.52		40.3
Exp45_hx_SK3694_Epo_Sglt1_Sglt2_2	Sglt1+	Sglt1+	3439.4	1902.1					Sglt1/Sglt2		#VALUE!	28.1		36.4
Exp45_hx_SK3694_Epo_Sglt1_Sglt2_2	Sglt1+	Sglt1+	4051	1903.3					Sglt1/Sglt2		#VALUE!	16.16		19.5
Exp45_hx_SK3694_Epo_Sglt1_Sglt2_2	Sglt1+	Sglt1+	4213.6	1904.9					Sglt1/Sglt2		#VALUE!	430.95		169
Exp45_hx_SK3694_Epo_Sglt1_Sglt2_2	Sglt1+	Sglt1+	3750.2	1905.6					Sglt1/Sglt2		#VALUE!	135.09		77.35
Exp45_hx_SK3694_Epo_Sglt1_Sglt2_2	Sglt1+	Sglt1+	2453.6	1908.5					Sglt1/Sglt2		#VALUE!	392.71		124.8
Exp45_hx_SK3694_Epo_Sglt1_Sglt2_2	Sglt1+	Sglt1+	4063	1909					Sglt1/Sglt2		#VALUE!	40.45		29.9
Exp45_hx_SK3694_Epo_Sglt1_Sglt2_2	Sglt2+	Sglt2+	2053.4	1909.3					Sglt1/Sglt2		#VALUE!	363.98		134.55
Exp45_hx_SK3694_Epo_Sglt1_Sglt2_2	Sglt2+	Sglt2+	2007.6	1910.9					Sglt1/Sglt2		#VALUE!	436.55		167.7
Exp45_hx_SK3694_Epo_Sglt1_Sglt2_2	Sglt2+	Sglt2+	2577.6	1911.5					Sglt1/Sglt2		#VALUE!	2284.1		503.1
Exp45_hx_SK3694_Epo_Sglt1_Sglt2_2	Sglt1+	Sglt1+	2160	1912.6					Sglt1/Sglt2		#VALUE!	321.42		136.5
Exp45_hx_SK3694_Epo_Sglt1_Sglt2_2	Sglt1+	Sglt1+	4041	1913.5					Sglt1/Sglt2		#VALUE!	67.71		37.7
Exp45_hx_SK3694_Epo_Sglt1_Sglt2_2	Sglt1+	Sglt1+	4791.7	1913.9					Sglt1/Sglt2		#VALUE!	262.06		105.3
Exp45_hx_SK3694_Epo_Sglt1_Sglt2_2	Sglt1+	Sglt1+	3442.1	1915.2					Sglt1/Sglt2		#VALUE!	26.2		26
Exp45_hx_SK3694_Epo_Sglt1_Sglt2_2	Sglt1+	Sglt1+	4056.2	1917.1					Sglt1/Sglt2		#VALUE!	34.01		28.6
Exp45_hx_SK3694_Epo_Sglt1_Sglt2_2	Sglt1+	Sglt1+	3471.5	1917.6					Sglt1/Sglt2		#VALUE!	1719		358.8
Exp45_hx_SK3694_Epo_Sglt1_Sglt2_2	Sglt2+	Sglt2+	4205.8	1918.2					Sglt1/Sglt2		#VALUE!	16.58		35.75
Exp45_hx_SK3694_Epo_Sglt1_Sglt2_2	Sglt2+	Sglt2+	2530.5	1918.4					Sglt1/Sglt2		#VALUE!	85.98		51.35
Exp45_hx_SK3694_Epo_Sglt1_Sglt2_2	Sglt2+	Sglt2+	2048	1918.4					Sglt1/Sglt2		#VALUE!	76.05		50.05
Exp45_hx_SK3694_Epo_Sglt1_Sglt2_2	Sglt2+	Sglt2+	4187.8	1920.3					Sglt1/Sglt2		#VALUE!	27.67		31.85
Exp45_hx_SK3694_Epo_Sglt1_Sglt2_2	Sglt1+	Sglt1+	4093	1920.4					Sglt1/Sglt2		#VALUE!	35.91		27.95
Exp45_hx_SK3694_Epo_Sglt1_Sglt2_2	Sglt1+	Sglt1+	4853.9	1920.9					Sglt1/Sglt2		#VALUE!	122		62.4
Exp45_hx_SK3694_Epo_Sglt1_Sglt2_2	Sglt1+	Sglt1+	4263.3	1921.5					Sglt1/Sglt2		#VALUE!	52.39		33.8
Exp45_hx_SK3694_Epo_Sglt1_Sglt2_2	Sglt1+	Sglt1+	3742.6	1922.8					Sglt1/Sglt2		#VALUE!	10.46		16.9
Exp45_hx_SK3694_Epo_Sglt1_Sglt2_2	Sglt1+	Sglt1+	3589.2	1923.6					Sglt1/Sglt2		#VALUE!	137.95		79.95
Exp45_hx_SK3694_Epo_Sglt1_Sglt2_2	Sglt2+	Sglt2+	4179.8	1924.6					Sglt1/Sglt2		#VALUE!	30.31		42.9
Exp45_hx_SK3694_Epo_Sglt1_Sglt2_2	Sglt1+	Sglt1+	4185.5	1925					Sglt1/Sglt2		#VALUE!	15.32		25.35
Exp45_hx_SK3694_Epo_Sglt1_Sglt2_2	Sglt2+	Sglt2+	4333.6	1925					Sglt1/Sglt2		#VALUE!	526.96		156.65
Exp45_hx_SK3694_Epo_Sglt1_Sglt2_2	Sglt2+	Sglt2+	4094.7	1925.9					Sglt1/Sglt2		#VALUE!	34.43		48.75
Exp45_hx_SK3694_Epo_Sglt1_Sglt2_2	Sglt1+	Sglt1+	2351.7	1926.1					Sglt1/Sglt2		#VALUE!	971.33		265.2
Exp45_hx_SK3694_Epo_Sglt1_Sglt2_2	Sglt2+	Sglt2+	3358.7	1927.1					Sglt1/Sglt2		#VALUE!	136.47		77.35
Exp45_hx_SK3694_Epo_Sglt1_Sglt2_2	Sglt2+	Sglt2+	1557.1	1927.1					Sglt1/Sglt2		#VALUE!	709.91		219.05
Exp45_hx_SK3694_Epo_Sglt1_Sglt2_2	Sglt1+	Sglt1+	2267.4	1927.2					Sglt1/Sglt2		#VALUE!	90.52		52.65
Exp45_hx_SK3694_Epo_Sglt1_Sglt2_2	Sglt2+	Sglt2+	3990.3	1927.8					Sglt1/Sglt2		#VALUE!	10.35		16.25
Exp45_hx_SK3694_Epo_Sglt1_Sglt2_2	Sglt2+	Sglt2+	4431.2	1929.2					Sglt1/Sglt2		#VALUE!	310.54		95.55
Exp45_hx_SK3694_Epo_Sglt1_Sglt2_2	Sglt1+	Sglt1+	4615.9	1929.3					Sglt1/Sglt2		#VALUE!	36.34		29.9
Exp45_hx_SK3694_Epo_Sglt1_Sglt2_2	Sglt1+	Sglt1+	3355.6	1929.5					Sglt1/Sglt2		#VALUE!	26.51		25.35
Exp45_hx_SK3694_Epo_Sglt1_Sglt2_2	Sglt1+	Sglt1+	4102.4	1929.5					Sglt1/Sglt2		#VALUE!	81.44		46.8
Exp45_hx_SK3694_Epo_Sglt1_Sglt2_2	Sglt2+	Sglt2+	4309.1	1929.7					Sglt1/Sglt2		#VALUE!	32.64		29.25
Exp45_hx_SK3694_Epo_Sglt1_Sglt2_2	Sglt1+	Sglt1+	1909	1930					Sglt1/Sglt2		#VALUE!	325.11		126.1
Exp45_hx_SK3694_Epo_Sglt1_Sglt2_2	Sglt1+	Sglt1+	2274.5	1930.6					Sglt1/Sglt2		#VALUE!	23.13		23.4
Exp45_hx_SK3694_Epo_Sglt1_Sglt2_2	Sglt1+	Sglt1+	3887.6	1930.6					Sglt1/Sglt2		#VALUE!	101.72		70.2
Exp45_hx_SK3694_Epo_Sglt1_Sglt2_2	Sglt2+	Sglt2+	4567.1	1932.1					Sglt1/Sglt2		#VALUE!	81.86		56.55
Exp45_hx_SK3694_Epo_Sglt1_Sglt2_2	Sglt1+	Sglt1+	4574.2	1932.2					Sglt1/Sglt2		#VALUE!	8.45		13.65
Exp45_hx_SK3694_Epo_Sglt1_Sglt2_2	Sglt1+	Sglt1+	3630.7	1932.9					Sglt1/Sglt2		#VALUE!	66.23		40.3
Exp45_hx_SK3694_Epo_Sglt1_Sglt2_2	Sglt1+	Sglt1+	3314.7	1933.3					Sglt1/Sglt2		#VALUE!	65.43		46.32
Exp45_hx_SK3694_Epo_Sglt1_Sglt2_2	Sglt2+	Sglt2+	2712.4	1933.4					Sglt1/Sglt2		#VALUE!	426.83		107.9
Exp45_hx_SK3694_Epo_Sglt1_Sglt2_2	Sglt1+	Sglt1+	3620.8	1933.5					Sglt1/Sglt2		#VALUE!	47.85		33.8
Exp45_hx_SK3694_Epo_Sglt1_Sglt2_2	Sglt2+	Sglt2+	1357.8	1935					Sglt1/Sglt2		#VALUE!	183.89		81.25
Exp45_hx_SK3694_Epo_Sglt1_Sglt2_2	Sglt1+	Sglt1+	3389.9	1936.1					Sglt1/Sglt2		#VALUE!	169.63		116.35
Exp45_hx_SK3694_Epo_Sglt1_Sglt2_2	Sglt1+	Sglt1+	3537.1	1937					Sglt1/Sglt2		#VALUE!	190.86		63.05
Exp45_hx_SK3694_Epo_Sglt1_Sglt2_2	Sglt1+	Sglt1+	2205.5	1937.2					Sglt1/Sglt2		#VALUE!	316.35		92.95
Exp45_hx_SK3694_Epo_Sglt1_Sglt2_2	Sglt1+	Sglt1+	2519	1937.5					Sglt1/Sglt2		#VALUE!	932.35		276.25
Exp45_hx_SK3694_Epo_Sglt1_Sglt2_2	Sglt2+	Sglt2+	1345.8	1937.6					Sglt1/Sglt2		#VALUE!	23.45		23.4
Exp45_hx_SK3694_Epo_Sglt1_Sglt2_2	Sglt1+	Sglt1+	3963.3	1939.4					Sglt1/Sglt2		#VALUE!	142.07		69.55
Exp45_hx_SK3694_Epo_Sglt1_Sglt2_2	Sglt1+	Sglt1+	3717.3	1939.4					Sglt1/Sglt2		#VALUE!	266.91		85.15
Exp45_hx_SK3694_Epo_Sglt1_Sglt2_2	Sglt1+	Sglt1+	1868.1	1941.2					Sglt1/Sglt2		#VALUE!	233.85		81.9
Exp45_hx_SK3694_Epo_Sglt1_Sglt2_2	Sglt1+	Sglt1+	4613.6	1941.6					Sglt1/Sglt2		#VALUE!	97.17		51.35
Exp45_hx_SK3694_Epo_Sglt1_Sglt2_2	Sglt2+	Sglt2+	1658	1943					Sglt1/Sglt2		#VALUE!	203.75		76.7
Exp45_hx_SK3694_Epo_Sglt1_Sglt2_2	Sglt2+	Sglt2+	1384.8	1948.6					Sglt1/Sglt2		#VALUE!	46.58		37.05
Exp45_hx_SK3694_Epo_Sglt1_Sglt2_2	Sglt2+	Sglt2+	4291.1	1948.7					Sglt1/Sglt2		#VALUE!	386.06		149.5
Exp45_hx_SK3694_Epo_Sglt1_Sglt2_2	Sglt1+	Sglt1+	4682.8	1950					Sglt1/Sglt2		#VALUE!	138.26		76.05
Exp45_hx_SK3694_Epo_Sglt1_Sglt2_2	Sglt1+	Sglt1+	2305.5	1950.1					Sglt1/Sglt2		#VALUE!	459.15		143
Exp45_hx_SK3694_Epo_Sglt1_Sglt2_2	Sglt1+	Sglt1+	2327.5	1950.7					Sglt1/Sglt2		#VALUE!	189.28		106.6
Exp45_hx_SK3694_Epo_Sglt1_Sglt2_2	Sglt1+	Sglt1+	2409.4	1951.1					Sglt1/Sglt2		#VALUE!	1267.5		299.65
Exp45_hx_SK3694_Epo_Sglt1_Sglt2_2	Sglt2+	Sglt2+	2007.2	1952					Sglt1/Sglt2		#VALUE!	577.24		176.8
Exp45_hx_SK3694_Epo_Sglt1_Sglt2_2	Sglt2+	Sglt2+	1340.8	1952.9					Sglt1/Sglt2		#VALUE!	40.88		35.1
Exp45_hx_SK3694_Epo_Sglt1_Sglt2_2	Sglt1+	Sglt1+	3813.9	1953.9					Sglt1/Sglt2		#VALUE!	218.54		72.8
Exp45_hx_SK3694_Epo_Sglt1_Sglt2_2	Sglt1+	Sglt1+	3691.2	1956.6					Sglt1/Sglt2		#VALUE!	136.26		87.75
Exp45_hx_SK3694_Epo_Sglt1_Sglt2_2	Sglt2+	Sglt2+	1434	1956.7					Sglt1/Sglt2		#VALUE!	404.97		168.35
Exp45_hx_SK3694_Epo_Sglt1_Sglt2_2	Sglt1+	Sglt1+	2381	1958.5					Sglt1/Sglt2		#VALUE!	251.6		111.15
Exp45_hx_SK3694_Epo_Sglt1_Sglt2_2	Sglt2+	Sglt2+	4005.6	1958.7					Sglt1/Sglt2		#VALUE!	1589.1		425.75
Exp45_hx_SK3694_Epo_Sglt1_Sglt2_2	Sglt2+	Sglt2+	4481	1959.4					Sglt1/Sglt2		#VALUE!	227.94		85.8
Exp45_hx_SK3694_Epo_Sglt1_Sglt2_2	Sglt1+	Sglt1+	3652	1960.1					Sglt1/Sglt2		#VALUE!	119.88		53.3
Exp45_hx_SK3694_Epo_Sglt1_Sglt2_2	Sglt1+	Sglt1+	3443.5	1960.9					Sglt1/Sglt2		#VALUE!	27.25		32.5
Exp45_hx_SK3694_Epo_Sglt1_Sglt2_2	Sglt1+	Sglt1+	4863.5	1961.7					Sglt1/Sglt2		#VALUE!	530.45		158.6
Exp45_hx_SK3694_Epo_Sglt1_Sglt2_2	Sglt2+	Sglt2+	4527.1	1961.9					Sglt1/Sglt2		#VALUE!	11.51		23.4
Exp45_hx_SK3694_Epo_Sglt1_Sglt2_2	Sglt2+	Sglt2+	4535.4	1961.9					Sglt1/Sglt2		#VALUE!	9.823		18.2
Exp45_hx_SK3694_Epo_Sglt1_Sglt2_2	Sglt1+	Sglt1+	3878.1	1963.1					Sglt1/Sglt2		#VALUE!	296.28		107.25
Exp45_hx_SK3694_Epo_Sglt1_Sglt2_2	Sglt1+	Sglt1+	3570	1964.4					Sglt1/Sglt2		#VALUE!	106.47		53.3
Exp45_hx_SK3694_Epo_Sglt1_Sglt2_2	Sglt1+	Sglt1+	2269.4	1964.9					Sglt1/Sglt2		#VALUE!	166.47		73.45
Exp45_hx_SK3694_Epo_Sglt1_Sglt2_2	Sglt2+	Sglt2+	3311.9	1965.6					Sglt1/Sglt2		#VALUE!	35.49		39
Exp45_hx_SK3694_Epo_Sglt1_Sglt2_2	Sglt1+	Sglt1+	3961.3	1966.5					Sglt1/Sglt2		#VALUE!	176.92		71.5
Exp45_hx_SK3694_Epo_Sglt1_Sglt2_2	Sglt1+	Sglt1+	3377.9	1967.1					Sglt1/Sglt2		#VALUE!	33.17		40.3
Exp45_hx_SK3694_Epo_Sglt1_Sglt2_2	Sglt1+	Sglt1+	3298.2	1967.4					Sglt1/Sglt2		#VALUE!	108.16		70.2
Exp45_hx_SK3694_Epo_Sglt1_Sglt2_2	Sglt1+	Sglt1+	2240.9	1968.2					Sglt1/Sglt2		#VALUE!	65.28		38.35
Exp45_hx_SK3694_Epo_Sglt1_Sglt2_2	Sglt1+	Sglt1+	4102.5	1968.6					Sglt1/Sglt2		#VALUE!	586.22		170.3
Exp45_hx_SK3694_Epo_Sglt1_Sglt2_2	Sglt1+	Sglt1+	2097.8	1969					Sglt1/Sglt2		#VALUE!	384.16		137.8
Exp45_hx_SK3694_Epo_Sglt1_Sglt2_2	Sglt1+	Sglt1+	3833.6	1969.3					Sglt1/Sglt2		#VALUE!	209.35		110.5
Exp45_hx_SK3694_Epo_Sglt1_Sglt2_2	Sglt2+	Sglt2+	4584.4	1970.5					Sglt1/Sglt2		#VALUE!	236.18		76.05
Exp45_hx_SK3694_Epo_Sglt1_Sglt2_2	Sglt1+	Sglt1+	2196.1	1970.6					Sglt1/Sglt2		#VALUE!	196.15		100.75
Exp45_hx_SK3694_Epo_Sglt1_Sglt2_2	Sglt1+	Sglt1+	4708.4	1970.8					Sglt1/Sglt2		#VALUE!	179.88		73.45
Exp45_hx_SK3694_Epo_Sglt1_Sglt2_2	Sglt1+	Sglt1+	3615.3	1971					Sglt1/Sglt2		#VALUE!	107.42		66.3
Exp45_hx_SK3694_Epo_Sglt1_Sglt2_2	Sglt1+	Sglt1+	3929	1971.5					Sglt1/Sglt2		#VALUE!	41.19		30.55
Exp45_hx_SK3694_Epo_Sglt1_Sglt2_2	Sglt2+	Sglt2+	4754.4	1972.1					Sglt1/Sglt2		#VALUE!	780.78		302.25
Exp45_hx_SK3694_Epo_Sglt1_Sglt2_2	Sglt1+	Sglt1+	2681.3	1972.3					Sglt1/Sglt2		#VALUE!	8.978		16.25
Exp45_hx_SK3694_Epo_Sglt1_Sglt2_2	Sglt1+	Sglt1+	2132.7	1972.5					Sglt1/Sglt2		#VALUE!	153.26		61.75
Exp45_hx_SK3694_Epo_Sglt1_Sglt2_2	Sglt2+	Sglt2+	1264	1973.3					Sglt1/Sglt2		#VALUE!	124.11		73.45
Exp45_hx_SK3694_Epo_Sglt1_Sglt2_2	Sglt1+	Sglt1+	4798.6	1974.9					Sglt1/Sglt2		#VALUE!	32.85		33.15
Exp45_hx_SK3694_Epo_Sglt1_Sglt2_2	Sglt2+	Sglt2+	2689.6	1975.2					Sglt1/Sglt2		#VALUE!	318.46		123.5
Exp45_hx_SK3694_Epo_Sglt1_Sglt2_2	Sglt1+	Sglt1+	3313.4	1975.5					Sglt1/Sglt2		#VALUE!	122.31		71.5
Exp45_hx_SK3694_Epo_Sglt1_Sglt2_2	Sglt1+	Sglt1+	2161.6	1976.8					Sglt1/Sglt2		#VALUE!	272.94		118.95
Exp45_hx_SK3694_Epo_Sglt1_Sglt2_2	Sglt1+	Sglt1+	2481.4	1977.5					Sglt1/Sglt2		#VALUE!	879.64		216.45
Exp45_hx_SK3694_Epo_Sglt1_Sglt2_2	Sglt1+	Sglt1+	2193.5	1979.2					Sglt1/Sglt2		#VALUE!	25.03		22.75
Exp45_hx_SK3694_Epo_Sglt1_Sglt2_2	Sglt2+	Sglt2+	2556.6	1979.7					Sglt1/Sglt2		#VALUE!	256.56		87.1
Exp45_hx_SK3694_Epo_Sglt1_Sglt2_2	Sglt1+	Sglt1+	2691	1982.3					Sglt1/Sglt2		#VALUE!	10.46		17.55
Exp45_hx_SK3694_Epo_Sglt1_Sglt2_2	Sglt1+	Sglt1+	3283.6	1982.9					Sglt1/Sglt2		#VALUE!	84.39		61.1
Exp45_hx_SK3694_Epo_Sglt1_Sglt2_2	Sglt2+	Sglt2+	2009.1	1983.6					Sglt1/Sglt2		#VALUE!	7.711		21.45
Exp45_hx_SK3694_Epo_Sglt1_Sglt2_2	Sglt2+	Sglt2+	1967.3	1986.3					Sglt1/Sglt2		#VALUE!	523.27		151.45
Exp45_hx_SK3694_Epo_Sglt1_Sglt2_2	Sglt2+	Sglt2+	1390.3	1986.8					Sglt1/Sglt2		#VALUE!	414.16		143
Exp45_hx_SK3694_Epo_Sglt1_Sglt2_2	Sglt1+	Sglt1+	3687.6	1987.8					Sglt1/Sglt2		#VALUE!	148.83		78
Exp45_hx_SK3694_Epo_Sglt1_Sglt2_2	Sglt1+	Sglt1+	3844.1	1988.2					Sglt1/Sglt2		#VALUE!	103.72		47.45
Exp45_hx_SK3694_Epo_Sglt1_Sglt2_2	Sglt1+	Sglt1+	2023.7	1989.1					Sglt1/Sglt2		#VALUE!	325.96		107.9
Exp45_hx_SK3694_Epo_Sglt1_Sglt2_2	Sglt1+	Sglt1+	4770.3	1989.1					Sglt1/Sglt2		#VALUE!	56.19		50.7
Exp45_hx_SK3694_Epo_Sglt1_Sglt2_2	Sglt1+	Sglt1+	3495.1	1989.4					Sglt1/Sglt2		#VALUE!	57.67		52
Exp45_hx_SK3694_Epo_Sglt1_Sglt2_2	Sglt2+	Sglt2+	4305.8	1989.6					Sglt1/Sglt2		#VALUE!	92.63		44.2
Exp45_hx_SK3694_Epo_Sglt1_Sglt2_2	Sglt2+	Sglt2+	2605.2	1991					Sglt1/Sglt2		#VALUE!	2118		505.7
Exp45_hx_SK3694_Epo_Sglt1_Sglt2_2	Sglt2+	Sglt2+	4285.2	1992.4					Sglt1/Sglt2		#VALUE!	9.084		15.6
Exp45_hx_SK3694_Epo_Sglt1_Sglt2_2	Sglt1+	Sglt1+	4694.7	1992.5					Sglt1/Sglt2		#VALUE!	74.36		47.45
Exp45_hx_SK3694_Epo_Sglt1_Sglt2_2	Sglt1+	Sglt1+	3441	1993.1					Sglt1/Sglt2		#VALUE!	364.09		113.1
Exp45_hx_SK3694_Epo_Sglt1_Sglt2_2	Sglt1+	Sglt1+	3282.7	1993.2					Sglt1/Sglt2		#VALUE!	11.09		15.6
Exp45_hx_SK3694_Epo_Sglt1_Sglt2_2	Sglt1+	Sglt1+	1549.6	1993.9					Sglt1/Sglt2		#VALUE!	47.21		37.05
Exp45_hx_SK3694_Epo_Sglt1_Sglt2_2	Sglt2+	Sglt2+	1558.5	1997.6					Sglt1/Sglt2		#VALUE!	192.66		89.7
Exp45_hx_SK3694_Epo_Sglt1_Sglt2_2	Sglt2+	Sglt2+	1361.9	1999.7					Sglt1/Sglt2		#VALUE!	24.51		24.05
Exp45_hx_SK3694_Epo_Sglt1_Sglt2_2	Sglt1+	Sglt1+	1720.6	2000.1					Sglt1/Sglt2		#VALUE!	19.01		20.15
Exp45_hx_SK3694_Epo_Sglt1_Sglt2_2	Sglt1+	Sglt1+	1237.7	2000.7					Sglt1/Sglt2		#VALUE!	151.04		67.6
Exp45_hx_SK3694_Epo_Sglt1_Sglt2_2	Sglt1+	Sglt1+	1713.6	2001.1					Sglt1/Sglt2		#VALUE!	124.11		69.55
Exp45_hx_SK3694_Epo_Sglt1_Sglt2_2	Sglt1+	Sglt1+	3699.9	2001.4					Sglt1/Sglt2		#VALUE!	97.17		45.5
Exp45_hx_SK3694_Epo_Sglt1_Sglt2_2	Sglt1+	Sglt1+	4088.9	2001.7					Sglt1/Sglt2		#VALUE!	589.07		164.45
Exp45_hx_SK3694_Epo_Sglt1_Sglt2_2	Sglt1+	Sglt1+	3520.7	2002.3					Sglt1/Sglt2		#VALUE!	342.01		103.35
Exp45_hx_SK3694_Epo_Sglt1_Sglt2_2	Sglt1+	Sglt1+	4340.3	2002.9					Sglt1/Sglt2		#VALUE!	26.09		24.05
Exp45_hx_SK3694_Epo_Sglt1_Sglt2_2	Sglt2+	Sglt2+	1454.6	2003.2					Sglt1/Sglt2		#VALUE!	736.31		194.35
Exp45_hx_SK3694_Epo_Sglt1_Sglt2_2	Sglt1+	Sglt1+	2380.4	2005					Sglt1/Sglt2		#VALUE!	171.43		68.25
Exp45_hx_SK3694_Epo_Sglt1_Sglt2_2	Sglt2+	Sglt2+	2446.1	2005.1					Sglt1/Sglt2		#VALUE!	1181.8		276.9
Exp45_hx_SK3694_Epo_Sglt1_Sglt2_2	Sglt2+	Sglt2+	4328.3	2006.9					Sglt1/Sglt2		#VALUE!	111.22		66.3
Exp45_hx_SK3694_Epo_Sglt1_Sglt2_2	Sglt1+	Sglt1+	3971	2008.5					Sglt1/Sglt2		#VALUE!	493.59		171.6
Exp45_hx_SK3694_Epo_Sglt1_Sglt2_2	Sglt1+	Sglt1+	3932.3	2009.4					Sglt1/Sglt2		#VALUE!	236.6		78
Exp45_hx_SK3694_Epo_Sglt1_Sglt2_2	Sglt1+	Sglt1+	4629.4	2010					Sglt1/Sglt2		#VALUE!	106.36		55.9
Exp45_hx_SK3694_Epo_Sglt1_Sglt2_2	Sglt2+	Sglt2+	1624.3	2010.4					Sglt1/Sglt2		#VALUE!	715.5		181.35
Exp45_hx_SK3694_Epo_Sglt1_Sglt2_2	Sglt1+	Sglt1+	3565.2	2011.1					Sglt1/Sglt2		#VALUE!	33.27		27.3
Exp45_hx_SK3694_Epo_Sglt1_Sglt2_2	Sglt2+	Sglt2+	1875.4	2011.2					Sglt1/Sglt2		#VALUE!	8.661		16.25
Exp45_hx_SK3694_Epo_Sglt1_Sglt2_2	Sglt1+	Sglt1+	1883.2	2011.9					Sglt1/Sglt2		#VALUE!	89.99		47.45
Exp45_hx_SK3694_Epo_Sglt1_Sglt2_2	Sglt1+	Sglt1+	3406	2012.6					Sglt1/Sglt2		#VALUE!	1454.1		339.3
Exp45_hx_SK3694_Epo_Sglt1_Sglt2_2	Sglt1+	Sglt1+	1275.1	2013.2					Sglt1/Sglt2		#VALUE!	264.17		100.75
Exp45_hx_SK3694_Epo_Sglt1_Sglt2_2	Sglt1+	Sglt1+	3572.4	2013.4					Sglt1/Sglt2		#VALUE!	32.64		27.3
Exp45_hx_SK3694_Epo_Sglt1_Sglt2_2	Sglt1+	Sglt1+	4758.9	2014.7					Sglt1/Sglt2		#VALUE!	263.53		133.25
Exp45_hx_SK3694_Epo_Sglt1_Sglt2_2	Sglt2+	Sglt2+	1349.2	2014.7					Sglt1/Sglt2		#VALUE!	415.85		181.35
Exp45_hx_SK3694_Epo_Sglt1_Sglt2_2	Sglt1+	Sglt1+	2707.3	2015					Sglt1/Sglt2		#VALUE!	118.41		54.6
Exp45_hx_SK3694_Epo_Sglt1_Sglt2_2	Sglt1+	Sglt1+	3825.7	2015.1					Sglt1/Sglt2		#VALUE!	294.27		122.85
Exp45_hx_SK3694_Epo_Sglt1_Sglt2_2	Sglt1+	Sglt1+	3894.2	2015.9					Sglt1/Sglt2		#VALUE!	128.65		70.85
Exp45_hx_SK3694_Epo_Sglt1_Sglt2_2	Sglt1+	Sglt1+	1942.9	2016.4					Sglt1/Sglt2		#VALUE!	110.48		65.65
Exp45_hx_SK3694_Epo_Sglt1_Sglt2_2	Sglt1+	Sglt1+	3605.1	2017.1					Sglt1/Sglt2		#VALUE!	182.84		85.15
Exp45_hx_SK3694_Epo_Sglt1_Sglt2_2	Sglt1+	Sglt1+	3362	2018.5					Sglt1/Sglt2		#VALUE!	15		19.5
Exp45_hx_SK3694_Epo_Sglt1_Sglt2_2	Sglt1+	Sglt1+	2338.6	2018.9					Sglt1/Sglt2		#VALUE!	194.46		87.75
Exp45_hx_SK3694_Epo_Sglt1_Sglt2_2	Sglt1+	Sglt1+	2489.7	2019.2					Sglt1/Sglt2		#VALUE!	87.67		48.75
Exp45_hx_SK3694_Epo_Sglt1_Sglt2_2	Sglt1+	Sglt1+	4515.6	2020.1					Sglt1/Sglt2		#VALUE!	566.04		170.95
Exp45_hx_SK3694_Epo_Sglt1_Sglt2_2	Sglt2+	Sglt2+	4748.7	2021					Sglt1/Sglt2		#VALUE!	38.66		41.6
Exp45_hx_SK3694_Epo_Sglt1_Sglt2_2	Sglt1+	Sglt1+	1746.5	2021.1					Sglt1/Sglt2		#VALUE!	293.95		135.85
Exp45_hx_SK3694_Epo_Sglt1_Sglt2_2	Sglt1+	Sglt1+	2102.7	2021.9					Sglt1/Sglt2		#VALUE!	164.78		61.75
Exp45_hx_SK3694_Epo_Sglt1_Sglt2_2	Sglt1+	Sglt1+	4638.6	2022.3					Sglt1/Sglt2		#VALUE!	96.01		64.35
Exp45_hx_SK3694_Epo_Sglt1_Sglt2_2	Sglt1+	Sglt1+	3313.1	2023.1					Sglt1/Sglt2		#VALUE!	399.9		101.4
Exp45_hx_SK3694_Epo_Sglt1_Sglt2_2	Sglt1+	Sglt1+	2241.9	2024.4					Sglt1/Sglt2		#VALUE!	150.52		63.7
Exp45_hx_SK3694_Epo_Sglt1_Sglt2_2	Sglt1+	Sglt1+	3545.2	2026.8					Sglt1/Sglt2		#VALUE!	162.77		63.7
Exp45_hx_SK3694_Epo_Sglt1_Sglt2_2	Sglt2+	Sglt2+	1314.9	2026.8					Sglt1/Sglt2		#VALUE!	416.48		146.25
Exp45_hx_SK3694_Epo_Sglt1_Sglt2_2	Sglt1+	Sglt1+	3358.8	2026.9					Sglt1/Sglt2		#VALUE!	13.94		18.2
Exp45_hx_SK3694_Epo_Sglt1_Sglt2_2	Sglt1+	Sglt1+	2271	2027.1					Sglt1/Sglt2		#VALUE!	344.02		124.8
Exp45_hx_SK3694_Epo_Sglt1_Sglt2_2	Sglt1+	Sglt1+	2500.8	2029.2					Sglt1/Sglt2		#VALUE!	132.03		60.45
Exp45_hx_SK3694_Epo_Sglt1_Sglt2_2	Sglt2+	Sglt2+	1454.2	2029.5					Sglt1/Sglt2		#VALUE!	104.04		48.75
Exp45_hx_SK3694_Epo_Sglt1_Sglt2_2	Sglt2+	Sglt2+	4210.6	2029.9					Sglt1/Sglt2		#VALUE!	872.78		265.2
Exp45_hx_SK3694_Epo_Sglt1_Sglt2_2	Sglt1+	Sglt1+	2310.1	2030.2					Sglt1/Sglt2		#VALUE!	228.78		125.45
Exp45_hx_SK3694_Epo_Sglt1_Sglt2_2	Sglt2+	Sglt2+	1226.5	2030.3					Sglt1/Sglt2		#VALUE!	301.77		122.2
Exp45_hx_SK3694_Epo_Sglt1_Sglt2_2	Sglt2+	Sglt2+	1743.2	2030.3					Sglt1/Sglt2		#VALUE!	53.55		72.15
Exp45_hx_SK3694_Epo_Sglt1_Sglt2_2	Sglt1+	Sglt1+	3675.1	2031.8					Sglt1/Sglt2		#VALUE!	204.81		65.65
Exp45_hx_SK3694_Epo_Sglt1_Sglt2_2	Sglt1+	Sglt1+	1688.2	2031.8					Sglt1/Sglt2		#VALUE!	443.62		166.4
Exp45_hx_SK3694_Epo_Sglt1_Sglt2_2	Sglt1+	Sglt1+	1556.1	2032.1					Sglt1/Sglt2		#VALUE!	108.79		55.25
Exp45_hx_SK3694_Epo_Sglt1_Sglt2_2	Sglt1+	Sglt1+	3710.7	2032.9					Sglt1/Sglt2		#VALUE!	295.96		87.75
Exp45_hx_SK3694_Epo_Sglt1_Sglt2_2	Sglt1+	Sglt1+	2373.2	2033.1					Sglt1/Sglt2		#VALUE!	201.11		90.35
Exp45_hx_SK3694_Epo_Sglt1_Sglt2_2	Sglt1+	Sglt1+	3900.3	2034.7					Sglt1/Sglt2		#VALUE!	69.92		42.25
Exp45_hx_SK3694_Epo_Sglt1_Sglt2_2	Sglt1+	Sglt1+	3274.5	2035.2					Sglt1/Sglt2		#VALUE!	281.91		98.15
Exp45_hx_SK3694_Epo_Sglt1_Sglt2_2	Sglt1+	Sglt1+	3206.5	2038					Sglt1/Sglt2		#VALUE!	145.97		89.05
Exp45_hx_SK3694_Epo_Sglt1_Sglt2_2	Sglt1+	Sglt1+	3343	2038					Sglt1/Sglt2		#VALUE!	254.13		108.55
Exp45_hx_SK3694_Epo_Sglt1_Sglt2_2	Sglt1+	Sglt1+	3734.8	2038.1					Sglt1/Sglt2		#VALUE!	44.05		32.5
Exp45_hx_SK3694_Epo_Sglt1_Sglt2_2	Sglt1+	Sglt1+	2181.9	2039.3					Sglt1/Sglt2		#VALUE!	1247.5		308.75
Exp45_hx_SK3694_Epo_Sglt1_Sglt2_2	Sglt1+	Sglt1+	2219.2	2040.3					Sglt1/Sglt2		#VALUE!	261.32		98.15
Exp45_hx_SK3694_Epo_Sglt1_Sglt2_2	Sglt1+	Sglt1+	3889.8	2040.4					Sglt1/Sglt2		#VALUE!	23.98		25.35
Exp45_hx_SK3694_Epo_Sglt1_Sglt2_2	Sglt2+	Sglt2+	4284.4	2042.7					Sglt1/Sglt2		#VALUE!	984.21		328.25
Exp45_hx_SK3694_Epo_Sglt1_Sglt2_2	Sglt2+	Sglt2+	1968	2043					Sglt1/Sglt2		#VALUE!	827.99		213.85
Exp45_hx_SK3694_Epo_Sglt1_Sglt2_2	Sglt1+	Sglt1+	1584.9	2044.7					Sglt1/Sglt2		#VALUE!	180.94		63.05
Exp45_hx_SK3694_Epo_Sglt1_Sglt2_2	Sglt1+	Sglt1+	3882.6	2047.3					Sglt1/Sglt2		#VALUE!	11.83		17.55
Exp45_hx_SK3694_Epo_Sglt1_Sglt2_2	Sglt1+	Sglt1+	3179	2047.5					Sglt1/Sglt2		#VALUE!	435.6		120.25
Exp45_hx_SK3694_Epo_Sglt1_Sglt2_2	Sglt1+	Sglt1+	3920.7	2048.7					Sglt1/Sglt2		#VALUE!	362.82		149.5
Exp45_hx_SK3694_Epo_Sglt1_Sglt2_2	Sglt1+	Sglt1+	3627	2049.1					Sglt1/Sglt2		#VALUE!	1021.2		273.65
Exp45_hx_SK3694_Epo_Sglt1_Sglt2_2	Sglt2+	Sglt2+	4080.2	2049.6					Sglt1/Sglt2		#VALUE!	518.83		156.65
Exp45_hx_SK3694_Epo_Sglt1_Sglt2_2	Sglt1+	Sglt1+	1709.8	2050					Sglt1/Sglt2		#VALUE!	10.03		19.5
Exp45_hx_SK3694_Epo_Sglt1_Sglt2_2	Sglt1+	Sglt1+	4714.6	2050.4					Sglt1/Sglt2		#VALUE!	428.52		130
Exp45_hx_SK3694_Epo_Sglt1_Sglt2_2	Sglt1+	Sglt1+	3489.9	2051.1					Sglt1/Sglt2		#VALUE!	944.92		237.25
Exp45_hx_SK3694_Epo_Sglt1_Sglt2_2	Sglt1+	Sglt1+	2560.3	2052.3					Sglt1/Sglt2		#VALUE!	505.42		196.3
Exp45_hx_SK3694_Epo_Sglt1_Sglt2_2	Sglt1+	Sglt1+	1928.1	2053.8					Sglt1/Sglt2		#VALUE!	133.83		62.4
Exp45_hx_SK3694_Epo_Sglt1_Sglt2_2	Sglt1+	Sglt1+	2147.8	2054.8					Sglt1/Sglt2		#VALUE!	146.92		68.25
Exp45_hx_SK3694_Epo_Sglt1_Sglt2_2	Sglt2+	Sglt2+	2465.9	2056.3					Sglt1/Sglt2		#VALUE!	637.24		188.5
Exp45_hx_SK3694_Epo_Sglt1_Sglt2_2	Sglt1+	Sglt1+	4274.9	2059					Sglt1/Sglt2		#VALUE!	69.18		51.35
Exp45_hx_SK3694_Epo_Sglt1_Sglt2_2	Sglt1+	Sglt1+	3958.9	2060					Sglt1/Sglt2		#VALUE!	324.37		111.8
Exp45_hx_SK3694_Epo_Sglt1_Sglt2_2	Sglt1+	Sglt1+	3292.2	2061					Sglt1/Sglt2		#VALUE!	47.32		46.15
Exp45_hx_SK3694_Epo_Sglt1_Sglt2_2	Sglt1+	Sglt1+	1738.6	2061.5					Sglt1/Sglt2		#VALUE!	264.91		131.3
Exp45_hx_SK3694_Epo_Sglt1_Sglt2_2	Sglt1+	Sglt1+	2248.9	2062.1					Sglt1/Sglt2		#VALUE!	92.84		51.35
Exp45_hx_SK3694_Epo_Sglt1_Sglt2_2	Sglt1+	Sglt1+	1768.5	2062.1					Sglt1/Sglt2		#VALUE!	296.6		151.45
Exp45_hx_SK3694_Epo_Sglt1_Sglt2_2	Sglt1+	Sglt1+	4760.1	2063.1					Sglt1/Sglt2		#VALUE!	32.53		27.95
Exp45_hx_SK3694_Epo_Sglt1_Sglt2_2	Sglt1+	Sglt1+	3280	2064					Sglt1/Sglt2		#VALUE!	29.47		33.8
Exp45_hx_SK3694_Epo_Sglt1_Sglt2_2	Sglt1+	Sglt1+	3880.1	2065.6					Sglt1/Sglt2		#VALUE!	218.64		98.15
Exp45_hx_SK3694_Epo_Sglt1_Sglt2_2	Sglt1+	Sglt1+	3298.2	2070.1					Sglt1/Sglt2		#VALUE!	17.43		20.15
Exp45_hx_SK3694_Epo_Sglt1_Sglt2_2	Sglt2+	Sglt2+	1221.2	2070.5					Sglt1/Sglt2		#VALUE!	133.72		76.05
Exp45_hx_SK3694_Epo_Sglt1_Sglt2_2	Sglt1+	Sglt1+	2528.5	2071.8					Sglt1/Sglt2		#VALUE!	286.88		94.25
Exp45_hx_SK3694_Epo_Sglt1_Sglt2_2	Sglt1+	Sglt1+	2186.7	2072.6					Sglt1/Sglt2		#VALUE!	21.76		21.45
Exp45_hx_SK3694_Epo_Sglt1_Sglt2_2	Sglt1+	Sglt1+	1542.3	2072.7					Sglt1/Sglt2		#VALUE!	827.57		256.1
Exp45_hx_SK3694_Epo_Sglt1_Sglt2_2	Sglt1+	Sglt1+	2371.6	2072.8					Sglt1/Sglt2		#VALUE!	239.35		85.15
Exp45_hx_SK3694_Epo_Sglt1_Sglt2_2	Sglt1+	Sglt1+	3291.2	2073.5					Sglt1/Sglt2		#VALUE!	12.99		19.5
Exp45_hx_SK3694_Epo_Sglt1_Sglt2_2	Sglt2+	Sglt2+	1462.8	2076.1					Sglt1/Sglt2		#VALUE!	1243.9		388.7
Exp45_hx_SK3694_Epo_Sglt1_Sglt2_2	Sglt1+	Sglt1+	1829.3	2076.1					Sglt1/Sglt2		#VALUE!	137.31		68.25
Exp45_hx_SK3694_Epo_Sglt1_Sglt2_2	Sglt1+	Sglt1+	4456.7	2076.7					Sglt1/Sglt2		#VALUE!	26.51		23.4
Exp45_hx_SK3694_Epo_Sglt1_Sglt2_2	Sglt1+	Sglt1+	3640.7	2077.8					Sglt1/Sglt2		#VALUE!	309.38		158.6
Exp45_hx_SK3694_Epo_Sglt1_Sglt2_2	Sglt1+	Sglt1+	3262.2	2079.2					Sglt1/Sglt2		#VALUE!	191.6		122.85
Exp45_hx_SK3694_Epo_Sglt1_Sglt2_2	Sglt1+	Sglt1+	3586.2	2079.3					Sglt1/Sglt2		#VALUE!	114.18		55.25
Exp45_hx_SK3694_Epo_Sglt1_Sglt2_2	Sglt1+	Sglt1+	1714.8	2081.2					Sglt1/Sglt2		#VALUE!	583.37		160.55
Exp45_hx_SK3694_Epo_Sglt1_Sglt2_2	Sglt1+	Sglt1+	4193.7	2081.4					Sglt1/Sglt2		#VALUE!	76.16		59.8
Exp45_hx_SK3694_Epo_Sglt1_Sglt2_2	Sglt2+	Sglt2+	4188.2	2082.4					Sglt1/Sglt2		#VALUE!	76.79		57.85
Exp45_hx_SK3694_Epo_Sglt1_Sglt2_2	Sglt1+	Sglt1+	3704.7	2082.5					Sglt1/Sglt2		#VALUE!	108.05		52.65
Exp45_hx_SK3694_Epo_Sglt1_Sglt2_2	Sglt1+	Sglt1+	3274.7	2083.9					Sglt1/Sglt2		#VALUE!	7.605		13
Exp45_hx_SK3694_Epo_Sglt1_Sglt2_2	Sglt1+	Sglt1+	3539.2	2084.8					Sglt1/Sglt2		#VALUE!	318.67		92.95
Exp45_hx_SK3694_Epo_Sglt1_Sglt2_2	Sglt1+	Sglt1+	1630.2	2085.1					Sglt1/Sglt2		#VALUE!	146.82		62.4
Exp45_hx_SK3694_Epo_Sglt1_Sglt2_2	Sglt1+	Sglt1+	3511.6	2085.3					Sglt1/Sglt2		#VALUE!	226.04		118.3
Exp45_hx_SK3694_Epo_Sglt1_Sglt2_2	Sglt2+	Sglt2+	1903.4	2087.1					Sglt1/Sglt2		#VALUE!	636.71		208
Exp45_hx_SK3694_Epo_Sglt1_Sglt2_2	Sglt1+	Sglt1+	3364.1	2088					Sglt1/Sglt2		#VALUE!	365.25		102.05
Exp45_hx_SK3694_Epo_Sglt1_Sglt2_2	Sglt2+	Sglt2+	3971.5	2088.6					Sglt1/Sglt2		#VALUE!	262.48		81.9
Exp45_hx_SK3694_Epo_Sglt1_Sglt2_2	Sglt1+	Sglt1+	1184	2090.1					Sglt1/Sglt2		#VALUE!	99.71		56.55
Exp45_hx_SK3694_Epo_Sglt1_Sglt2_2	Sglt1+	Sglt1+	1671.4	2090.6					Sglt1/Sglt2		#VALUE!	154.74		80.6
Exp45_hx_SK3694_Epo_Sglt1_Sglt2_2	Sglt1+	Sglt1+	2555.5	2091.2					Sglt1/Sglt2		#VALUE!	35.49		30.55
Exp45_hx_SK3694_Epo_Sglt1_Sglt2_2	Sglt1+	Sglt1+	3794	2092					Sglt1/Sglt2		#VALUE!	1244.7		353.6
Exp45_hx_SK3694_Epo_Sglt1_Sglt2_2	Sglt1+	Sglt1+	3454.6	2092.5					Sglt1/Sglt2		#VALUE!	644.95		263.25
Exp45_hx_SK3694_Epo_Sglt1_Sglt2_2	Sglt1+	Sglt1+	2192.6	2094.2					Sglt1/Sglt2		#VALUE!	56.51		35.75
Exp45_hx_SK3694_Epo_Sglt1_Sglt2_2	Sglt2+	Sglt2+	3895.8	2095					Sglt1/Sglt2		#VALUE!	293.74		96.85
Exp45_hx_SK3694_Epo_Sglt1_Sglt2_2	Sglt2+	Sglt2+	1974	2095					Sglt1/Sglt2		#VALUE!	498.44		169
Exp45_hx_SK3694_Epo_Sglt1_Sglt2_2	Sglt2+	Sglt2+	2341.6	2095.7					Sglt1/Sglt2		#VALUE!	944.29		243.1
Exp45_hx_SK3694_Epo_Sglt1_Sglt2_2	Sglt1+	Sglt1+	1743.3	2097.3					Sglt1/Sglt2		#VALUE!	161.5		77.35
Exp45_hx_SK3694_Epo_Sglt1_Sglt2_2	Sglt2+	Sglt2+	1280.6	2097.7					Sglt1/Sglt2		#VALUE!	513.23		152.75
Exp45_hx_SK3694_Epo_Sglt1_Sglt2_2	Sglt1+	Sglt1+	2167	2098.3					Sglt1/Sglt2		#VALUE!	379.62		161.2
Exp45_hx_SK3694_Epo_Sglt1_Sglt2_2	Sglt2+	Sglt2+	1216.5	2099.2					Sglt1/Sglt2		#VALUE!	189.6		115.7
Exp45_hx_SK3694_Epo_Sglt1_Sglt2_2	Sglt1+	Sglt1+	4699.9	2099.7					Sglt1/Sglt2		#VALUE!	105.1		58.5
Exp45_hx_SK3694_Epo_Sglt1_Sglt2_2	Sglt2+	Sglt2+	2015.8	2100.5					Sglt1/Sglt2		#VALUE!	983.37		321.75
Exp45_hx_SK3694_Epo_Sglt1_Sglt2_2	Sglt1+	Sglt1+	3490.9	2101.1					Sglt1/Sglt2		#VALUE!	14.05		18.85
Exp45_hx_SK3694_Epo_Sglt1_Sglt2_2	Sglt2+	Sglt2+	4786.1	2101.6					Sglt1/Sglt2		#VALUE!	353.74		135.85
Exp45_hx_SK3694_Epo_Sglt1_Sglt2_2	Sglt1+	Sglt1+	2235.2	2102.2					Sglt1/Sglt2		#VALUE!	156.33		91.65
Exp45_hx_SK3694_Epo_Sglt1_Sglt2_2	Sglt1+	Sglt1+	1173.4	2102.5					Sglt1/Sglt2		#VALUE!	35.81		28.6
Exp45_hx_SK3694_Epo_Sglt1_Sglt2_2	Sglt1+	Sglt1+	2265.6	2103.3					Sglt1/Sglt2		#VALUE!	432.22		149.5
Exp45_hx_SK3694_Epo_Sglt1_Sglt2_2	Sglt2+	Sglt2+	1565.8	2104.5					Sglt1/Sglt2		#VALUE!	171.01		74.75
Exp45_hx_SK3694_Epo_Sglt1_Sglt2_2	Sglt2+	Sglt2+	4153.7	2104.7					Sglt1/Sglt2		#VALUE!	425.46		197.6
Exp45_hx_SK3694_Epo_Sglt1_Sglt2_2	Sglt1+	Sglt1+	2130.3	2104.8					Sglt1/Sglt2		#VALUE!	301.14		102.05
Exp45_hx_SK3694_Epo_Sglt1_Sglt2_2	Sglt2+	Sglt2+	4008.4	2106.1					Sglt1/Sglt2		#VALUE!	21.86		26
Exp45_hx_SK3694_Epo_Sglt1_Sglt2_2	Sglt1+	Sglt1+	4533.1	2107.3					Sglt1/Sglt2		#VALUE!	267.76		113.75
Exp45_hx_SK3694_Epo_Sglt1_Sglt2_2	Sglt1+	Sglt1+	3725.4	2109.2					Sglt1/Sglt2		#VALUE!	296.7		90.35
Exp45_hx_SK3694_Epo_Sglt1_Sglt2_2	Sglt2+	Sglt2+	2454.8	2109.3					Sglt1/Sglt2		#VALUE!	29.57		27.3
Exp45_hx_SK3694_Epo_Sglt1_Sglt2_2	Sglt2+	Sglt2+	3920.4	2111.4					Sglt1/Sglt2		#VALUE!	471.93		143
Exp45_hx_SK3694_Epo_Sglt1_Sglt2_2	Sglt1+	Sglt1+	4584.4	2111.8					Sglt1/Sglt2		#VALUE!	258.46		85.15
Exp45_hx_SK3694_Epo_Sglt1_Sglt2_2	Sglt1+	Sglt1+	3828.6	2112.7					Sglt1/Sglt2		#VALUE!	204.81		75.4
Exp45_hx_SK3694_Epo_Sglt1_Sglt2_2	Sglt2+	Sglt2+	2533.5	2113.8					Sglt1/Sglt2		#VALUE!	398.84		121.55
Exp45_hx_SK3694_Epo_Sglt1_Sglt2_2	Sglt1+	Sglt1+	3694.8	2113.8					Sglt1/Sglt2		#VALUE!	146.61		63.05
Exp45_hx_SK3694_Epo_Sglt1_Sglt2_2	Sglt1+	Sglt1+	2433.2	2114.6					Sglt1/Sglt2		#VALUE!	238.18		102.7
Exp45_hx_SK3694_Epo_Sglt1_Sglt2_2	Sglt2+	Sglt2+	3891.1	2115.9					Sglt1/Sglt2		#VALUE!	13.73		26
Exp45_hx_SK3694_Epo_Sglt1_Sglt2_2	Sglt2+	Sglt2+	1216.5	2116.1					Sglt1/Sglt2		#VALUE!	71.3		52.65
Exp45_hx_SK3694_Epo_Sglt1_Sglt2_2	Sglt1+	Sglt1+	2198.9	2120.1					Sglt1/Sglt2		#VALUE!	72.14		44.85
Exp45_hx_SK3694_Epo_Sglt1_Sglt2_2	Sglt2+	Sglt2+	4324.8	2120.5					Sglt1/Sglt2		#VALUE!	1232.9		298.35
Exp45_hx_SK3694_Epo_Sglt1_Sglt2_2	Sglt1+	Sglt1+	1893.5	2120.8					Sglt1/Sglt2		#VALUE!	190.76		74.75
Exp45_hx_SK3694_Epo_Sglt1_Sglt2_2	Sglt2+	Sglt2+	1609.4	2121.7					Sglt1/Sglt2		#VALUE!	432.53		122.2
Exp45_hx_SK3694_Epo_Sglt1_Sglt2_2	Sglt1+	Sglt1+	2396.6	2122.8					Sglt1/Sglt2		#VALUE!	521.79		167.05
Exp45_hx_SK3694_Epo_Sglt1_Sglt2_2	Sglt1+	Sglt1+	3520.7	2123					Sglt1/Sglt2		#VALUE!	149.78		63.05
Exp45_hx_SK3694_Epo_Sglt1_Sglt2_2	Sglt2+	Sglt2+	2093.3	2123.3					Sglt1/Sglt2		#VALUE!	339.27		106.6
Exp45_hx_SK3694_Epo_Sglt1_Sglt2_2	Sglt1+	Sglt1+	1710.8	2124.9					Sglt1/Sglt2		#VALUE!	32.96		26
Exp45_hx_SK3694_Epo_Sglt1_Sglt2_2	Sglt1+	Sglt1+	3418.1	2125.8					Sglt1/Sglt2		#VALUE!	708.85		154.05
Exp45_hx_SK3694_Epo_Sglt1_Sglt2_2	Sglt2+	Sglt2+	2482.5	2126.5					Sglt1/Sglt2		#VALUE!	1028.2		237.9
Exp45_hx_SK3694_Epo_Sglt1_Sglt2_2	Sglt2+	Sglt2+	1544.4	2126.6					Sglt1/Sglt2		#VALUE!	169.53		72.8
Exp45_hx_SK3694_Epo_Sglt1_Sglt2_2	Sglt1+	Sglt1+	3296.5	2127.2					Sglt1/Sglt2		#VALUE!	660.68		180.7
Exp45_hx_SK3694_Epo_Sglt1_Sglt2_2	Sglt1+	Sglt1+	4489.4	2128					Sglt1/Sglt2		#VALUE!	72.67		39.65
Exp45_hx_SK3694_Epo_Sglt1_Sglt2_2	Sglt1+	Sglt1+	1669.8	2128.3					Sglt1/Sglt2		#VALUE!	199.74		104.65
Exp45_hx_SK3694_Epo_Sglt1_Sglt2_2	Sglt2+	Sglt2+	4247.5	2129.2					Sglt1/Sglt2		#VALUE!	8.45		14.95
Exp45_hx_SK3694_Epo_Sglt1_Sglt2_2	Sglt1+	Sglt1+	3327.4	2131					Sglt1/Sglt2		#VALUE!	353.21		206.7
Exp45_hx_SK3694_Epo_Sglt1_Sglt2_2	Sglt1+	Sglt1+	3789.6	2132.2					Sglt1/Sglt2		#VALUE!	10.14		18.2
Exp45_hx_SK3694_Epo_Sglt1_Sglt2_2	Sglt1+	Sglt1+	3261.7	2134.9					Sglt1/Sglt2		#VALUE!	192.03		73.45
Exp45_hx_SK3694_Epo_Sglt1_Sglt2_2	Sglt1+	Sglt1+	1856.9	2135.4					Sglt1/Sglt2		#VALUE!	329.02		144.3
Exp45_hx_SK3694_Epo_Sglt1_Sglt2_2	Sglt1+	Sglt1+	3595.3	2136.9					Sglt1/Sglt2		#VALUE!	171.01		71.5
Exp45_hx_SK3694_Epo_Sglt1_Sglt2_2	Sglt2+	Sglt2+	1481.1	2136.9					Sglt1/Sglt2		#VALUE!	188.22		68.9
Exp45_hx_SK3694_Epo_Sglt1_Sglt2_2	Sglt1+	Sglt1+	3858.6	2136.9					Sglt1/Sglt2		#VALUE!	260.15		96.2
Exp45_hx_SK3694_Epo_Sglt1_Sglt2_2	Sglt1+	Sglt1+	3569.4	2137.6					Sglt1/Sglt2		#VALUE!	380.99		207.35
Exp45_hx_SK3694_Epo_Sglt1_Sglt2_2	Sglt2+	Sglt2+	4730.6	2138.8					Sglt1/Sglt2		#VALUE!	131.29		78
Exp45_hx_SK3694_Epo_Sglt1_Sglt2_2	Sglt1+	Sglt1+	1739.9	2139					Sglt1/Sglt2		#VALUE!	498.23		161.85
Exp45_hx_SK3694_Epo_Sglt1_Sglt2_2	Sglt1+	Sglt1+	3213.4	2142.1					Sglt1/Sglt2		#VALUE!	31.58		28.6
Exp45_hx_SK3694_Epo_Sglt1_Sglt2_2	Sglt1+	Sglt1+	3470.4	2142.3					Sglt1/Sglt2		#VALUE!	119.88		76.7
Exp45_hx_SK3694_Epo_Sglt1_Sglt2_2	Sglt1+	Sglt1+	2407.7	2142.9					Sglt1/Sglt2		#VALUE!	112.39		58.5
Exp45_hx_SK3694_Epo_Sglt1_Sglt2_2	Sglt2+	Sglt2+	1516	2143.4					Sglt1/Sglt2		#VALUE!	170.37		68.25
Exp45_hx_SK3694_Epo_Sglt1_Sglt2_2	Sglt1+	Sglt1+	3223.3	2144.3					Sglt1/Sglt2		#VALUE!	188.96		97.5
Exp45_hx_SK3694_Epo_Sglt1_Sglt2_2	Sglt1+	Sglt1+	2126.3	2144.3					Sglt1/Sglt2		#VALUE!	105.62		64.35
Exp45_hx_SK3694_Epo_Sglt1_Sglt2_2	Sglt1+	Sglt1+	4520.6	2144.6					Sglt1/Sglt2		#VALUE!	140.9		71.5
Exp45_hx_SK3694_Epo_Sglt1_Sglt2_2	Sglt2+	Sglt2+	1183.6	2144.9					Sglt1/Sglt2		#VALUE!	230.69		135.2
Exp45_hx_SK3694_Epo_Sglt1_Sglt2_2	Sglt2+	Sglt2+	4526.8	2146.1					Sglt1/Sglt2		#VALUE!	9.401		16.9
Exp45_hx_SK3694_Epo_Sglt1_Sglt2_2	Sglt2+	Sglt2+	4503.7	2147.9					Sglt1/Sglt2		#VALUE!	81.86		72.8
Exp45_hx_SK3694_Epo_Sglt1_Sglt2_2	Sglt1+	Sglt1+	4475.2	2148.5					Sglt1/Sglt2		#VALUE!	145.55		74.75
Exp45_hx_SK3694_Epo_Sglt1_Sglt2_2	Sglt1+	Sglt1+	2276.6	2148.9					Sglt1/Sglt2		#VALUE!	12.89		20.8
Exp45_hx_SK3694_Epo_Sglt1_Sglt2_2	Sglt2+	Sglt2+	4463	2149.2					Sglt1/Sglt2		#VALUE!	15.1		22.75
Exp45_hx_SK3694_Epo_Sglt1_Sglt2_2	Sglt1+	Sglt1+	3430	2149.8					Sglt1/Sglt2		#VALUE!	30.1		37.05
Exp45_hx_SK3694_Epo_Sglt1_Sglt2_2	Sglt1+	Sglt1+	1607.1	2149.8					Sglt1/Sglt2		#VALUE!	200.69		86.45
Exp45_hx_SK3694_Epo_Sglt1_Sglt2_2	Sglt1+	Sglt1+	4495.7	2152.1					Sglt1/Sglt2		#VALUE!	54.61		53.95
Exp45_hx_SK3694_Epo_Sglt1_Sglt2_2	Sglt1+	Sglt1+	4355.6	2152.1					Sglt1/Sglt2		#VALUE!	203.01		79.3
Exp45_hx_SK3694_Epo_Sglt1_Sglt2_2	Sglt2+	Sglt2+	1260.7	2152.8					Sglt1/Sglt2		#VALUE!	1098.5		398.45
Exp45_hx_SK3694_Epo_Sglt1_Sglt2_2	Sglt1+	Sglt1+	3450	2152.9					Sglt1/Sglt2		#VALUE!	160.44		99.45
Exp45_hx_SK3694_Epo_Sglt1_Sglt2_2	Sglt2+	Sglt2+	1319.3	2153.1					Sglt1/Sglt2		#VALUE!	150.94		67.6
Exp45_hx_SK3694_Epo_Sglt1_Sglt2_2	Sglt2+	Sglt2+	4483.3	2153.8					Sglt1/Sglt2		#VALUE!	31.37		48.75
Exp45_hx_SK3694_Epo_Sglt1_Sglt2_2	Sglt2+	Sglt2+	2001.6	2157.1					Sglt1/Sglt2		#VALUE!	242.09		78
Exp45_hx_SK3694_Epo_Sglt1_Sglt2_2	Sglt1+	Sglt1+	3527.9	2158					Sglt1/Sglt2		#VALUE!	393.56		135.2
Exp45_hx_SK3694_Epo_Sglt1_Sglt2_2	Sglt1+	Sglt1+	1889.9	2158					Sglt1/Sglt2		#VALUE!	187.17		82.55
Exp45_hx_SK3694_Epo_Sglt1_Sglt2_2	Sglt1+	Sglt1+	1698.3	2159.6					Sglt1/Sglt2		#VALUE!	7.394		12.35
Exp45_hx_SK3694_Epo_Sglt1_Sglt2_2	Sglt1+	Sglt1+	2257.3	2160					Sglt1/Sglt2		#VALUE!	314.13		113.1
Exp45_hx_SK3694_Epo_Sglt1_Sglt2_2	Sglt1+	Sglt1+	3730.9	2160					Sglt1/Sglt2		#VALUE!	142.38		61.75
Exp45_hx_SK3694_Epo_Sglt1_Sglt2_2	Sglt1+	Sglt1+	1721.6	2160.2					Sglt1/Sglt2		#VALUE!	88.62		67.6
Exp45_hx_SK3694_Epo_Sglt1_Sglt2_2	Sglt1+	Sglt1+	4575.5	2160.3					Sglt1/Sglt2		#VALUE!	184.42		87.1
Exp45_hx_SK3694_Epo_Sglt1_Sglt2_2	Sglt1+	Sglt1+	1702.9	2161.1					Sglt1/Sglt2		#VALUE!	9.295		15.6
Exp45_hx_SK3694_Epo_Sglt1_Sglt2_2	Sglt1+	Sglt1+	4439.3	2162.1					Sglt1/Sglt2		#VALUE!	43.83		33.15
Exp45_hx_SK3694_Epo_Sglt1_Sglt2_2	Sglt1+	Sglt1+	3766.2	2162.8					Sglt1/Sglt2		#VALUE!	554.32		215.8
Exp45_hx_SK3694_Epo_Sglt1_Sglt2_2	Sglt2+	Sglt2+	3872.8	2163.8					Sglt1/Sglt2		#VALUE!	12.68		16.25
Exp45_hx_SK3694_Epo_Sglt1_Sglt2_2	Sglt1+	Sglt1+	1880.3	2163.8					Sglt1/Sglt2		#VALUE!	63.48		42.25
Exp45_hx_SK3694_Epo_Sglt1_Sglt2_2	Sglt1+	Sglt1+	2358.9	2165.5					Sglt1/Sglt2		#VALUE!	297.33		92.3
Exp45_hx_SK3694_Epo_Sglt1_Sglt2_2	Sglt1+	Sglt1+	4403	2165.9					Sglt1/Sglt2		#VALUE!	466.76		145.6
Exp45_hx_SK3694_Epo_Sglt1_Sglt2_2	Sglt2+	Sglt2+	2441.9	2166.1					Sglt1/Sglt2		#VALUE!	1366		401.7
Exp45_hx_SK3694_Epo_Sglt1_Sglt2_2	Sglt2+	Sglt2+	1526.4	2169.2					Sglt1/Sglt2		#VALUE!	13.2		16.9
Exp45_hx_SK3694_Epo_Sglt1_Sglt2_2	Sglt2+	Sglt2+	1225.1	2171.4					Sglt1/Sglt2		#VALUE!	113.55		59.15
Exp45_hx_SK3694_Epo_Sglt1_Sglt2_2	Sglt1+	Sglt1+	1751.6	2172.4					Sglt1/Sglt2		#VALUE!	13.94		27.95
Exp45_hx_SK3694_Epo_Sglt1_Sglt2_2	Sglt1+	Sglt1+	3767.9	2173.1					Sglt1/Sglt2		#VALUE!	10.99		16.25
Exp45_hx_SK3694_Epo_Sglt1_Sglt2_2	Sglt2+	Sglt2+	3891.4	2174					Sglt1/Sglt2		#VALUE!	194.56		79.95
Exp45_hx_SK3694_Epo_Sglt1_Sglt2_2	Sglt2+	Sglt2+	4272.8	2174.1					Sglt1/Sglt2		#VALUE!	369.48		118.3
Exp45_hx_SK3694_Epo_Sglt1_Sglt2_2	Sglt1+	Sglt1+	3704.4	2174.4					Sglt1/Sglt2		#VALUE!	173.96		65.65
Exp45_hx_SK3694_Epo_Sglt1_Sglt2_2	Sglt1+	Sglt1+	3266.9	2174.4					Sglt1/Sglt2		#VALUE!	115.77		64.35
Exp45_hx_SK3694_Epo_Sglt1_Sglt2_2	Sglt1+	Sglt1+	4603	2174.5					Sglt1/Sglt2		#VALUE!	167.42		118.95
Exp45_hx_SK3694_Epo_Sglt1_Sglt2_2	Sglt1+	Sglt1+	2288.7	2175.6					Sglt1/Sglt2		#VALUE!	216.64		135.85
Exp45_hx_SK3694_Epo_Sglt1_Sglt2_2	Sglt1+	Sglt1+	3416.9	2175.7					Sglt1/Sglt2		#VALUE!	162.66		116.35
Exp45_hx_SK3694_Epo_Sglt1_Sglt2_2	Sglt2+	Sglt2+	1567.9	2177					Sglt1/Sglt2		#VALUE!	1088.7		402.35
Exp45_hx_SK3694_Epo_Sglt1_Sglt2_2	Sglt1+	Sglt1+	3282	2178					Sglt1/Sglt2		#VALUE!	124.64		73.45
Exp45_hx_SK3694_Epo_Sglt1_Sglt2_2	Sglt1+	Sglt1+	1747.1	2178.1					Sglt1/Sglt2		#VALUE!	12.04		17.55
Exp45_hx_SK3694_Epo_Sglt1_Sglt2_2	Sglt1+	Sglt1+	2303.7	2179.2					Sglt1/Sglt2		#VALUE!	73.94		85.8
Exp45_hx_SK3694_Epo_Sglt1_Sglt2_2	Sglt1+	Sglt1+	4470.2	2182					Sglt1/Sglt2		#VALUE!	324.16		131.95
Exp45_hx_SK3694_Epo_Sglt1_Sglt2_2	Sglt1+	Sglt1+	3381.7	2182.3					Sglt1/Sglt2		#VALUE!	145.66		73.45
Exp45_hx_SK3694_Epo_Sglt1_Sglt2_2	Sglt2+	Sglt2+	3850	2182.9					Sglt1/Sglt2		#VALUE!	429.05		136.5
Exp45_hx_SK3694_Epo_Sglt1_Sglt2_2	Sglt2+	Sglt2+	3943.4	2183.2					Sglt1/Sglt2		#VALUE!	524.53		213.2
Exp45_hx_SK3694_Epo_Sglt1_Sglt2_2	Sglt1+	Sglt1+	3627.4	2183.4					Sglt1/Sglt2		#VALUE!	612.41		285.35
Exp45_hx_SK3694_Epo_Sglt1_Sglt2_2	Sglt2+	Sglt2+	4205.9	2185.4					Sglt1/Sglt2		#VALUE!	342.65		160.55
Exp45_hx_SK3694_Epo_Sglt1_Sglt2_2	Sglt1+	Sglt1+	3356.9	2186					Sglt1/Sglt2		#VALUE!	107.53		64.35
Exp45_hx_SK3694_Epo_Sglt1_Sglt2_2	Sglt2+	Sglt2+	4350.7	2186.4					Sglt1/Sglt2		#VALUE!	309.8		117
Exp45_hx_SK3694_Epo_Sglt1_Sglt2_2	Sglt1+	Sglt1+	1759.9	2186.4					Sglt1/Sglt2		#VALUE!	32.64		56.55
Exp45_hx_SK3694_Epo_Sglt1_Sglt2_2	Sglt2+	Sglt2+	1601.5	2187.7					Sglt1/Sglt2		#VALUE!	312.65		128.05
Exp45_hx_SK3694_Epo_Sglt1_Sglt2_2	Sglt1+	Sglt1+	3323.4	2188.5					Sglt1/Sglt2		#VALUE!	277.69		99.45
Exp45_hx_SK3694_Epo_Sglt1_Sglt2_2	Sglt1+	Sglt1+	3572.6	2191.7					Sglt1/Sglt2		#VALUE!	588.54		150.15
Exp45_hx_SK3694_Epo_Sglt1_Sglt2_2	Sglt2+	Sglt2+	4000.3	2192.2					Sglt1/Sglt2		#VALUE!	421.55		187.85
Exp45_hx_SK3694_Epo_Sglt1_Sglt2_2	Sglt1+	Sglt1+	1713.2	2192.6					Sglt1/Sglt2		#VALUE!	394.83		193.05
Exp45_hx_SK3694_Epo_Sglt1_Sglt2_2	Sglt1+	Sglt1+	3470.1	2193.3					Sglt1/Sglt2		#VALUE!	329.55		212.55
Exp45_hx_SK3694_Epo_Sglt1_Sglt2_2	Sglt2+	Sglt2+	2055.4	2193.6					Sglt1/Sglt2		#VALUE!	761.77		313.95
Exp45_hx_SK3694_Epo_Sglt1_Sglt2_2	Sglt1+	Sglt1+	3232.5	2195.3					Sglt1/Sglt2		#VALUE!	382.68		139.75
Exp45_hx_SK3694_Epo_Sglt1_Sglt2_2	Sglt2+	Sglt2+	4065.7	2196.2					Sglt1/Sglt2		#VALUE!	80.59		44.2
Exp45_hx_SK3694_Epo_Sglt1_Sglt2_2	Sglt2+	Sglt2+	1650.4	2196.9					Sglt1/Sglt2		#VALUE!	12.04		16.25
Exp45_hx_SK3694_Epo_Sglt1_Sglt2_2	Sglt2+	Sglt2+	1178.8	2201.1					Sglt1/Sglt2		#VALUE!	54.08		38.35
Exp45_hx_SK3694_Epo_Sglt1_Sglt2_2	Sglt1+	Sglt1+	4104.8	2201.1					Sglt1/Sglt2		#VALUE!	102.98		57.85
Exp45_hx_SK3694_Epo_Sglt1_Sglt2_2	Sglt1+	Sglt1+	1736.7	2202.7					Sglt1/Sglt2		#VALUE!	198.05		109.2
Exp45_hx_SK3694_Epo_Sglt1_Sglt2_2	Sglt2+	Sglt2+	4135.5	2203.3					Sglt1/Sglt2		#VALUE!	316.98		113.1
Exp45_hx_SK3694_Epo_Sglt1_Sglt2_2	Sglt2+	Sglt2+	4062.9	2204.6					Sglt1/Sglt2		#VALUE!	401.38		171.6
Exp45_hx_SK3694_Epo_Sglt1_Sglt2_2	Sglt2+	Sglt2+	4662.8	2205.3					Sglt1/Sglt2		#VALUE!	349.09		159.25
Exp45_hx_SK3694_Epo_Sglt1_Sglt2_2	Sglt1+	Sglt1+	1934.4	2205.4					Sglt1/Sglt2		#VALUE!	163.93		75.4
Exp45_hx_SK3694_Epo_Sglt1_Sglt2_2	Sglt2+	Sglt2+	4244.8	2205.5					Sglt1/Sglt2		#VALUE!	341.38		128.05
Exp45_hx_SK3694_Epo_Sglt1_Sglt2_2	Sglt1+	Sglt1+	3419.9	2208.2					Sglt1/Sglt2		#VALUE!	356.27		112.45
Exp45_hx_SK3694_Epo_Sglt1_Sglt2_2	Sglt2+	Sglt2+	4039.2	2208.4					Sglt1/Sglt2		#VALUE!	8.45		13.65
Exp45_hx_SK3694_Epo_Sglt1_Sglt2_2	Sglt1+	Sglt1+	3487	2208.7					Sglt1/Sglt2		#VALUE!	19.22		22.1
Exp45_hx_SK3694_Epo_Sglt1_Sglt2_2	Sglt2+	Sglt2+	1184.7	2209.8					Sglt1/Sglt2		#VALUE!	53.97		35.75
Exp45_hx_SK3694_Epo_Sglt1_Sglt2_2	Sglt1+	Sglt1+	2382.5	2211.6					Sglt1/Sglt2		#VALUE!	87.77		53.95
Exp45_hx_SK3694_Epo_Sglt1_Sglt2_2	Sglt2+	Sglt2+	1656.5	2211.9					Sglt1/Sglt2		#VALUE!	151.89		79.95
Exp45_hx_SK3694_Epo_Sglt1_Sglt2_2	Sglt1+	Sglt1+	1217	2212.1					Sglt1/Sglt2		#VALUE!	14.26		18.85
Exp45_hx_SK3694_Epo_Sglt1_Sglt2_2	Sglt2+	Sglt2+	2127.2	2212.8					Sglt1/Sglt2		#VALUE!	539.85		271.7
Exp45_hx_SK3694_Epo_Sglt1_Sglt2_2	Sglt2+	Sglt2+	4582.1	2214					Sglt1/Sglt2		#VALUE!	218.22		76.7
Exp45_hx_SK3694_Epo_Sglt1_Sglt2_2	Sglt1+	Sglt1+	3250	2214.1					Sglt1/Sglt2		#VALUE!	54.29		38.35
Exp45_hx_SK3694_Epo_Sglt1_Sglt2_2	Sglt1+	Sglt1+	1880.7	2215.9					Sglt1/Sglt2		#VALUE!	275.36		186.55
Exp45_hx_SK3694_Epo_Sglt1_Sglt2_2	Sglt2+	Sglt2+	3914.5	2216.5					Sglt1/Sglt2		#VALUE!	42.46		33.8
Exp45_hx_SK3694_Epo_Sglt1_Sglt2_2	Sglt1+	Sglt1+	4534.4	2218.4					Sglt1/Sglt2		#VALUE!	106.79		54.6
Exp45_hx_SK3694_Epo_Sglt1_Sglt2_2	Sglt2+	Sglt2+	1658.7	2219.1					Sglt1/Sglt2		#VALUE!	8.133		13.65
Exp45_hx_SK3694_Epo_Sglt1_Sglt2_2	Sglt1+	Sglt1+	3917.6	2219.3					Sglt1/Sglt2		#VALUE!	13.52		20.8
Exp45_hx_SK3694_Epo_Sglt1_Sglt2_2	Sglt1+	Sglt1+	2454.3	2220.1					Sglt1/Sglt2		#VALUE!	151.36		104.65
Exp45_hx_SK3694_Epo_Sglt1_Sglt2_2	Sglt1+	Sglt1+	1243.6	2220.2					Sglt1/Sglt2		#VALUE!	15.21		27.3
Exp45_hx_SK3694_Epo_Sglt1_Sglt2_2	Sglt2+	Sglt2+	2481.8	2221.5					Sglt1/Sglt2		#VALUE!	14.15		17.55
Exp45_hx_SK3694_Epo_Sglt1_Sglt2_2	Sglt1+	Sglt1+	3533.6	2221.6					Sglt1/Sglt2		#VALUE!	85.66		61.75
Exp45_hx_SK3694_Epo_Sglt1_Sglt2_2	Sglt1+	Sglt1+	4451.9	2223.1					Sglt1/Sglt2		#VALUE!	215.9		90.35
Exp45_hx_SK3694_Epo_Sglt1_Sglt2_2	Sglt1+	Sglt1+	3461.9	2223.2					Sglt1/Sglt2		#VALUE!	31.79		27.95
Exp45_hx_SK3694_Epo_Sglt1_Sglt2_2	Sglt2+	Sglt2+	1677.2	2225.3					Sglt1/Sglt2		#VALUE!	47.85		33.15
Exp45_hx_SK3694_Epo_Sglt1_Sglt2_2	Sglt1+	Sglt1+	1816	2225.5					Sglt1/Sglt2		#VALUE!	323.21		102.7
Exp45_hx_SK3694_Epo_Sglt1_Sglt2_2	Sglt1+	Sglt1+	2218.6	2226.9					Sglt1/Sglt2		#VALUE!	442.57		198.9
Exp45_hx_SK3694_Epo_Sglt1_Sglt2_2	Sglt1+	Sglt1+	3922.1	2228					Sglt1/Sglt2		#VALUE!	52.81		39.65
Exp45_hx_SK3694_Epo_Sglt1_Sglt2_2	Sglt1+	Sglt1+	1269.1	2228.2					Sglt1/Sglt2		#VALUE!	10.46		14.95
Exp45_hx_SK3694_Epo_Sglt1_Sglt2_2	Sglt2+	Sglt2+	4192.5	2228.2					Sglt1/Sglt2		#VALUE!	535.94		277.55
Exp45_hx_SK3694_Epo_Sglt1_Sglt2_2	Sglt1+	Sglt1+	3934.5	2229.3					Sglt1/Sglt2		#VALUE!	49.33		40.95
Exp45_hx_SK3694_Epo_Sglt1_Sglt2_2	Sglt1+	Sglt1+	2331.9	2229.4					Sglt1/Sglt2		#VALUE!	196.15		101.4
Exp45_hx_SK3694_Epo_Sglt1_Sglt2_2	Sglt1+	Sglt1+	1988	2229.9					Sglt1/Sglt2		#VALUE!	359.55		111.15
Exp45_hx_SK3694_Epo_Sglt1_Sglt2_2	Sglt1+	Sglt1+	3750.1	2231.3					Sglt1/Sglt2		#VALUE!	11.94		26
Exp45_hx_SK3694_Epo_Sglt1_Sglt2_2	Sglt1+	Sglt1+	4798.3	2232.9					Sglt1/Sglt2		#VALUE!	105.31		56.55
Exp45_hx_SK3694_Epo_Sglt1_Sglt2_2	Sglt1+	Sglt1+	2423.3	2233					Sglt1/Sglt2		#VALUE!	196.67		85.15
Exp45_hx_SK3694_Epo_Sglt1_Sglt2_2	Sglt1+	Sglt1+	3384.3	2233.6					Sglt1/Sglt2		#VALUE!	257.62		100.1
Exp45_hx_SK3694_Epo_Sglt1_Sglt2_2	Sglt1+	Sglt1+	4370.9	2235.8					Sglt1/Sglt2		#VALUE!	169.85		71.5
Exp45_hx_SK3694_Epo_Sglt1_Sglt2_2	Sglt1+	Sglt1+	2252.9	2236.4					Sglt1/Sglt2		#VALUE!	315.92		93.6
Exp45_hx_SK3694_Epo_Sglt1_Sglt2_2	Sglt1+	Sglt1+	4409.9	2237.7					Sglt1/Sglt2		#VALUE!	264.49		100.1
Exp45_hx_SK3694_Epo_Sglt1_Sglt2_2	Sglt1+	Sglt1+	1955.4	2238					Sglt1/Sglt2		#VALUE!	89.89		46.8
Exp45_hx_SK3694_Epo_Sglt1_Sglt2_2	Sglt2+	Sglt2+	4222.3	2239.6					Sglt1/Sglt2		#VALUE!	43.73		40.95
Exp45_hx_SK3694_Epo_Sglt1_Sglt2_2	Sglt1+	Sglt1+	1730.5	2239.8					Sglt1/Sglt2		#VALUE!	630.79		182
Exp45_hx_SK3694_Epo_Sglt1_Sglt2_2	Sglt2+	Sglt2+	4719.5	2239.9					Sglt1/Sglt2		#VALUE!	68.87		55.25
Exp45_hx_SK3694_Epo_Sglt1_Sglt2_2	Sglt1+	Sglt1+	3744.5	2241.2					Sglt1/Sglt2		#VALUE!	7.394		16.25
Exp45_hx_SK3694_Epo_Sglt1_Sglt2_2	Sglt2+	Sglt2+	1062.2	2241.6					Sglt1/Sglt2		#VALUE!	7.711		15.6
Exp45_hx_SK3694_Epo_Sglt1_Sglt2_2	Sglt2+	Sglt2+	4134	2243					Sglt1/Sglt2		#VALUE!	1053.5		314.6
Exp45_hx_SK3694_Epo_Sglt1_Sglt2_2	Sglt2+	Sglt2+	3883.9	2243					Sglt1/Sglt2		#VALUE!	531.61		213.2
Exp45_hx_SK3694_Epo_Sglt1_Sglt2_2	Sglt2+	Sglt2+	4263	2243.3					Sglt1/Sglt2		#VALUE!	128.33		59.15
Exp45_hx_SK3694_Epo_Sglt1_Sglt2_2	Sglt1+	Sglt1+	4317.4	2243.6					Sglt1/Sglt2		#VALUE!	202.8		74.1
Exp45_hx_SK3694_Epo_Sglt1_Sglt2_2	Sglt1+	Sglt1+	1067.9	2243.6					Sglt1/Sglt2		#VALUE!	130.76		59.8
Exp45_hx_SK3694_Epo_Sglt1_Sglt2_2	Sglt1+	Sglt1+	1786.9	2244.4					Sglt1/Sglt2		#VALUE!	255.61		104
Exp45_hx_SK3694_Epo_Sglt1_Sglt2_2	Sglt2+	Sglt2+	2037.6	2245.5					Sglt1/Sglt2		#VALUE!	22.18		27.3
Exp45_hx_SK3694_Epo_Sglt1_Sglt2_2	Sglt2+	Sglt2+	1673.1	2245.8					Sglt1/Sglt2		#VALUE!	422.29		198.25
Exp45_hx_SK3694_Epo_Sglt1_Sglt2_2	Sglt2+	Sglt2+	3783.4	2245.9					Sglt1/Sglt2		#VALUE!	168.79		59.8
Exp45_hx_SK3694_Epo_Sglt1_Sglt2_2	Sglt1+	Sglt1+	4514	2247.4					Sglt1/Sglt2		#VALUE!	25.03		23.4
Exp45_hx_SK3694_Epo_Sglt1_Sglt2_2	Sglt1+	Sglt1+	4544	2247.9					Sglt1/Sglt2		#VALUE!	242.41		88.4
Exp45_hx_SK3694_Epo_Sglt1_Sglt2_2	Sglt1+	Sglt1+	1104.3	2248					Sglt1/Sglt2		#VALUE!	188.86		103.35
Exp45_hx_SK3694_Epo_Sglt1_Sglt2_2	Sglt1+	Sglt1+	4623	2248.3					Sglt1/Sglt2		#VALUE!	191.18		87.1
Exp45_hx_SK3694_Epo_Sglt1_Sglt2_2	Sglt2+	Sglt2+	4030.9	2249.1					Sglt1/Sglt2		#VALUE!	582.21		178.75
Exp45_hx_SK3694_Epo_Sglt1_Sglt2_2	Sglt1+	Sglt1+	3556.1	2249.6					Sglt1/Sglt2		#VALUE!	192.77		76.7
Exp45_hx_SK3694_Epo_Sglt1_Sglt2_2	Sglt1+	Sglt1+	2178.6	2251.1					Sglt1/Sglt2		#VALUE!	480.38		208
Exp45_hx_SK3694_Epo_Sglt1_Sglt2_2	Sglt1+	Sglt1+	3577.3	2251.6					Sglt1/Sglt2		#VALUE!	198.58		123.5
Exp45_hx_SK3694_Epo_Sglt1_Sglt2_2	Sglt1+	Sglt1+	2301.8	2254.4					Sglt1/Sglt2		#VALUE!	30.42		33.8
Exp45_hx_SK3694_Epo_Sglt1_Sglt2_2	Sglt1+	Sglt1+	3441.4	2254.6					Sglt1/Sglt2		#VALUE!	627.2		145.6
Exp45_hx_SK3694_Epo_Sglt1_Sglt2_2	Sglt1+	Sglt1+	3314.7	2254.8					Sglt1/Sglt2		#VALUE!	56.83		71.5
Exp45_hx_SK3694_Epo_Sglt1_Sglt2_2	Sglt2+	Sglt2+	2510.4	2255.4					Sglt1/Sglt2		#VALUE!	2191		612.3
Exp45_hx_SK3694_Epo_Sglt1_Sglt2_2	Sglt1+	Sglt1+	4838.9	2255.5					Sglt1/Sglt2		#VALUE!	18.91		20.8
Exp45_hx_SK3694_Epo_Sglt1_Sglt2_2	Sglt2+	Sglt2+	3820.6	2255.8					Sglt1/Sglt2		#VALUE!	263.96		95.55
Exp45_hx_SK3694_Epo_Sglt1_Sglt2_2	Sglt2+	Sglt2+	1171.7	2256.5					Sglt1/Sglt2		#VALUE!	236.28		107.25
Exp45_hx_SK3694_Epo_Sglt1_Sglt2_2	Sglt1+	Sglt1+	3244.7	2257					Sglt1/Sglt2		#VALUE!	162.03		59.15
Exp45_hx_SK3694_Epo_Sglt1_Sglt2_2	Sglt1+	Sglt1+	3601.5	2258.3					Sglt1/Sglt2		#VALUE!	177.87		66.3
Exp45_hx_SK3694_Epo_Sglt1_Sglt2_2	Sglt1+	Sglt1+	3257.4	2260.1					Sglt1/Sglt2		#VALUE!	7.077		13
Exp45_hx_SK3694_Epo_Sglt1_Sglt2_2	Sglt2+	Sglt2+	4665.3	2261					Sglt1/Sglt2		#VALUE!	283.29		117.65
Exp45_hx_SK3694_Epo_Sglt1_Sglt2_2	Sglt1+	Sglt1+	4845.9	2261.1					Sglt1/Sglt2		#VALUE!	10.77		22.75
Exp45_hx_SK3694_Epo_Sglt1_Sglt2_2	Sglt1+	Sglt1+	4082.5	2261.5					Sglt1/Sglt2		#VALUE!	320.25		109.85
Exp45_hx_SK3694_Epo_Sglt1_Sglt2_2	Sglt1+	Sglt1+	1989.9	2262					Sglt1/Sglt2		#VALUE!	168.79		61.75
Exp45_hx_SK3694_Epo_Sglt1_Sglt2_2	Sglt2+	Sglt2+	4839.7	2262.3					Sglt1/Sglt2		#VALUE!	85.77		68.9
Exp45_hx_SK3694_Epo_Sglt1_Sglt2_2	Sglt1+	Sglt1+	2412.6	2262.4					Sglt1/Sglt2		#VALUE!	61.37		42.25
Exp45_hx_SK3694_Epo_Sglt1_Sglt2_2	Sglt1+	Sglt1+	3660.6	2263.8					Sglt1/Sglt2		#VALUE!	90.63		57.2
Exp45_hx_SK3694_Epo_Sglt1_Sglt2_2	Sglt1+	Sglt1+	3310.8	2264.8					Sglt1/Sglt2		#VALUE!	19.86		20.15
Exp45_hx_SK3694_Epo_Sglt1_Sglt2_2	Sglt1+	Sglt1+	4582.6	2266.3					Sglt1/Sglt2		#VALUE!	242.09		99.45
Exp45_hx_SK3694_Epo_Sglt1_Sglt2_2	Sglt2+	Sglt2+	4001.2	2268.3					Sglt1/Sglt2		#VALUE!	14.37		17.55
Exp45_hx_SK3694_Epo_Sglt1_Sglt2_2	Sglt2+	Sglt2+	1009.8	2268.6					Sglt1/Sglt2		#VALUE!	49.01		38.35
Exp45_hx_SK3694_Epo_Sglt1_Sglt2_2	Sglt2+	Sglt2+	1452.7	2268.9					Sglt1/Sglt2		#VALUE!	13.63		21.45
Exp45_hx_SK3694_Epo_Sglt1_Sglt2_2	Sglt1+	Sglt1+	1896.4	2270.9					Sglt1/Sglt2		#VALUE!	840.56		226.85
Exp45_hx_SK3694_Epo_Sglt1_Sglt2_2	Sglt2+	Sglt2+	3949.4	2271.3					Sglt1/Sglt2		#VALUE!	471.4		165.1
Exp45_hx_SK3694_Epo_Sglt1_Sglt2_2	Sglt1+	Sglt1+	2338	2271.9					Sglt1/Sglt2		#VALUE!	246.95		116.35
Exp45_hx_SK3694_Epo_Sglt1_Sglt2_2	Sglt2+	Sglt2+	3968.8	2271.9					Sglt1/Sglt2		#VALUE!	414.26		185.25
Exp45_hx_SK3694_Epo_Sglt1_Sglt2_2	Sglt1+	Sglt1+	1456.1	2272.6					Sglt1/Sglt2		#VALUE!	56.93		53.3
Exp45_hx_SK3694_Epo_Sglt1_Sglt2_2	Sglt1+	Sglt1+	3717.2	2272.7					Sglt1/Sglt2		#VALUE!	180.62		74.75
Exp45_hx_SK3694_Epo_Sglt1_Sglt2_2	Sglt1+	Sglt1+	4422.9	2272.7					Sglt1/Sglt2		#VALUE!	113.86		61.1
Exp45_hx_SK3694_Epo_Sglt1_Sglt2_2	Sglt1+	Sglt1+	3740.9	2273.5					Sglt1/Sglt2		#VALUE!	227.52		100.75
Exp45_hx_SK3694_Epo_Sglt1_Sglt2_2	Sglt1+	Sglt1+	3522	2274					Sglt1/Sglt2		#VALUE!	859.68		168.35
Exp45_hx_SK3694_Epo_Sglt1_Sglt2_2	Sglt2+	Sglt2+	1447.4	2275.7					Sglt1/Sglt2		#VALUE!	38.76		33.15
Exp45_hx_SK3694_Epo_Sglt1_Sglt2_2	Sglt1+	Sglt1+	2042.9	2275.8					Sglt1/Sglt2		#VALUE!	253.18		125.45
Exp45_hx_SK3694_Epo_Sglt1_Sglt2_2	Sglt2+	Sglt2+	2031.8	2275.9					Sglt1/Sglt2		#VALUE!	8.027		26.65
Exp45_hx_SK3694_Epo_Sglt1_Sglt2_2	Sglt1+	Sglt1+	3357.4	2275.9					Sglt1/Sglt2		#VALUE!	82.6		58.5
Exp45_hx_SK3694_Epo_Sglt1_Sglt2_2	Sglt2+	Sglt2+	1197.7	2276.2					Sglt1/Sglt2		#VALUE!	242.2		83.2
Exp45_hx_SK3694_Epo_Sglt1_Sglt2_2	Sglt2+	Sglt2+	1291.3	2276.5					Sglt1/Sglt2		#VALUE!	23.98		24.05
Exp45_hx_SK3694_Epo_Sglt1_Sglt2_2	Sglt1+	Sglt1+	3871.2	2276.8					Sglt1/Sglt2		#VALUE!	13.31		17.55
Exp45_hx_SK3694_Epo_Sglt1_Sglt2_2	Sglt1+	Sglt1+	1117.6	2276.9					Sglt1/Sglt2		#VALUE!	96.22		62.4
Exp45_hx_SK3694_Epo_Sglt1_Sglt2_2	Sglt1+	Sglt1+	4743.9	2278.1					Sglt1/Sglt2		#VALUE!	40.35		40.3
Exp45_hx_SK3694_Epo_Sglt1_Sglt2_2	Sglt1+	Sglt1+	3288.7	2278.7					Sglt1/Sglt2		#VALUE!	850.7		427.7
Exp45_hx_SK3694_Epo_Sglt1_Sglt2_2	Sglt2+	Sglt2+	2250.4	2278.8					Sglt1/Sglt2		#VALUE!	695.12		151.45
Exp45_hx_SK3694_Epo_Sglt1_Sglt2_2	Sglt2+	Sglt2+	4738.1	2279					Sglt1/Sglt2		#VALUE!	8.978		19.5
Exp45_hx_SK3694_Epo_Sglt1_Sglt2_2	Sglt2+	Sglt2+	1254.3	2279.1					Sglt1/Sglt2		#VALUE!	67.81		54.6
Exp45_hx_SK3694_Epo_Sglt1_Sglt2_2	Sglt2+	Sglt2+	2576.9	2280.1					Sglt1/Sglt2		#VALUE!	286.14		96.85
Exp45_hx_SK3694_Epo_Sglt1_Sglt2_2	Sglt1+	Sglt1+	2485.5	2282.2					Sglt1/Sglt2		#VALUE!	337.26		144.3
Exp45_hx_SK3694_Epo_Sglt1_Sglt2_2	Sglt1+	Sglt1+	4314.3	2282.2					Sglt1/Sglt2		#VALUE!	504.68		158.6
Exp45_hx_SK3694_Epo_Sglt1_Sglt2_2	Sglt1+	Sglt1+	2419.7	2283.4					Sglt1/Sglt2		#VALUE!	295.54		109.2
Exp45_hx_SK3694_Epo_Sglt1_Sglt2_2	Sglt2+	Sglt2+	4746.6	2283.5					Sglt1/Sglt2		#VALUE!	80.17		70.2
Exp45_hx_SK3694_Epo_Sglt1_Sglt2_2	Sglt2+	Sglt2+	1277.7	2284.7					Sglt1/Sglt2		#VALUE!	151.47		83.85
Exp45_hx_SK3694_Epo_Sglt1_Sglt2_2	Sglt1+	Sglt1+	3381.1	2284.9					Sglt1/Sglt2		#VALUE!	591.08		294.45
Exp45_hx_SK3694_Epo_Sglt1_Sglt2_2	Sglt1+	Sglt1+	4741.5	2286.3					Sglt1/Sglt2		#VALUE!	14.68		17.55
Exp45_hx_SK3694_Epo_Sglt1_Sglt2_2	Sglt1+	Sglt1+	4753.5	2286.8					Sglt1/Sglt2		#VALUE!	14.26		19.5
Exp45_hx_SK3694_Epo_Sglt1_Sglt2_2	Sglt1+	Sglt1+	1021.4	2287.2					Sglt1/Sglt2		#VALUE!	232.16		88.4
Exp45_hx_SK3694_Epo_Sglt1_Sglt2_2	Sglt2+	Sglt2+	4005.7	2287.3					Sglt1/Sglt2		#VALUE!	482.81		175.5
Exp45_hx_SK3694_Epo_Sglt1_Sglt2_2	Sglt1+	Sglt1+	978.47	2287.7					Sglt1/Sglt2		#VALUE!	154.85		92.3
Exp45_hx_SK3694_Epo_Sglt1_Sglt2_2	Sglt2+	Sglt2+	4526.2	2288					Sglt1/Sglt2		#VALUE!	163.4		82.55
Exp45_hx_SK3694_Epo_Sglt1_Sglt2_2	Sglt1+	Sglt1+	2315.9	2288.5					Sglt1/Sglt2		#VALUE!	227.2		75.4
Exp45_hx_SK3694_Epo_Sglt1_Sglt2_2	Sglt1+	Sglt1+	1147.9	2289					Sglt1/Sglt2		#VALUE!	259.2		130
Exp45_hx_SK3694_Epo_Sglt1_Sglt2_2	Sglt1+	Sglt1+	3346.7	2289					Sglt1/Sglt2		#VALUE!	10.67		17.55
Exp45_hx_SK3694_Epo_Sglt1_Sglt2_2	Sglt1+	Sglt1+	3690.4	2289.4					Sglt1/Sglt2		#VALUE!	327.54		88.4
Exp45_hx_SK3694_Epo_Sglt1_Sglt2_2	Sglt1+	Sglt1+	3770	2289.7					Sglt1/Sglt2		#VALUE!	82.28		45.5
Exp45_hx_SK3694_Epo_Sglt1_Sglt2_2	Sglt1+	Sglt1+	1163.5	2290.2					Sglt1/Sglt2		#VALUE!	9.189		14.95
Exp45_hx_SK3694_Epo_Sglt1_Sglt2_2	Sglt2+	Sglt2+	4814.8	2291.1					Sglt1/Sglt2		#VALUE!	1370.5		420.55
Exp45_hx_SK3694_Epo_Sglt1_Sglt2_2	Sglt2+	Sglt2+	1714.8	2291.2					Sglt1/Sglt2		#VALUE!	187.06		91.65
Exp45_hx_SK3694_Epo_Sglt1_Sglt2_2	Sglt1+	Sglt1+	1948.1	2291.3					Sglt1/Sglt2		#VALUE!	550.41		253.5
Exp45_hx_SK3694_Epo_Sglt1_Sglt2_2	Sglt1+	Sglt1+	2005	2291.5					Sglt1/Sglt2		#VALUE!	23.98		26.65
Exp45_hx_SK3694_Epo_Sglt1_Sglt2_2	Sglt1+	Sglt1+	3873.7	2291.9					Sglt1/Sglt2		#VALUE!	140.06		80.6
Exp45_hx_SK3694_Epo_Sglt1_Sglt2_2	Sglt1+	Sglt1+	3262.9	2292.7					Sglt1/Sglt2		#VALUE!	585.59		227.5
Exp45_hx_SK3694_Epo_Sglt1_Sglt2_2	Sglt2+	Sglt2+	3850.2	2293.4					Sglt1/Sglt2		#VALUE!	368.31		220.35
Exp45_hx_SK3694_Epo_Sglt1_Sglt2_2	Sglt2+	Sglt2+	1696.4	2295.4					Sglt1/Sglt2		#VALUE!	458.62		199.55
Exp45_hx_SK3694_Epo_Sglt1_Sglt2_2	Sglt1+	Sglt1+	4056.3	2295.8					Sglt1/Sglt2		#VALUE!	210.83		71.5
Exp45_hx_SK3694_Epo_Sglt1_Sglt2_2	Sglt1+	Sglt1+	994.62	2296.3					Sglt1/Sglt2		#VALUE!	49.96		37.05
Exp45_hx_SK3694_Epo_Sglt1_Sglt2_2	Sglt2+	Sglt2+	1394.5	2297.1					Sglt1/Sglt2		#VALUE!	663.85		247.65
Exp45_hx_SK3694_Epo_Sglt1_Sglt2_2	Sglt1+	Sglt1+	1877.2	2297.2					Sglt1/Sglt2		#VALUE!	59.99		45.5
Exp45_hx_SK3694_Epo_Sglt1_Sglt2_2	Sglt2+	Sglt2+	3907.9	2298.1					Sglt1/Sglt2		#VALUE!	84.92		50.05
Exp45_hx_SK3694_Epo_Sglt1_Sglt2_2	Sglt1+	Sglt1+	2416.8	2299.4					Sglt1/Sglt2		#VALUE!	32.74		44.2
Exp45_hx_SK3694_Epo_Sglt1_Sglt2_2	Sglt1+	Sglt1+	3312.1	2299.5					Sglt1/Sglt2		#VALUE!	286.77		212.55
Exp45_hx_SK3694_Epo_Sglt1_Sglt2_2	Sglt1+	Sglt1+	1171.4	2301					Sglt1/Sglt2		#VALUE!	68.02		57.2
Exp45_hx_SK3694_Epo_Sglt1_Sglt2_2	Sglt2+	Sglt2+	1489	2301.4					Sglt1/Sglt2		#VALUE!	230.26		105.95
Exp45_hx_SK3694_Epo_Sglt1_Sglt2_2	Sglt2+	Sglt2+	1157.2	2302					Sglt1/Sglt2		#VALUE!	10.56		19.5
Exp45_hx_SK3694_Epo_Sglt1_Sglt2_2	Sglt1+	Sglt1+	2345.6	2302.3					Sglt1/Sglt2		#VALUE!	177.98		98.8
Exp45_hx_SK3694_Epo_Sglt1_Sglt2_2	Sglt2+	Sglt2+	4570.2	2304.8					Sglt1/Sglt2		#VALUE!	478.16		188.5
Exp45_hx_SK3694_Epo_Sglt1_Sglt2_2	Sglt1+	Sglt1+	3856.4	2305.5					Sglt1/Sglt2		#VALUE!	23.55		34.45
Exp45_hx_SK3694_Epo_Sglt1_Sglt2_2	Sglt2+	Sglt2+	1777.8	2306.9					Sglt1/Sglt2		#VALUE!	8.661		13.65
Exp45_hx_SK3694_Epo_Sglt1_Sglt2_2	Sglt1+	Sglt1+	4409.6	2307					Sglt1/Sglt2		#VALUE!	19.22		21.45
Exp45_hx_SK3694_Epo_Sglt1_Sglt2_2	Sglt2+	Sglt2+	4415.7	2309					Sglt1/Sglt2		#VALUE!	149.78		91
Exp45_hx_SK3694_Epo_Sglt1_Sglt2_2	Sglt1+	Sglt1+	2469.3	2309					Sglt1/Sglt2		#VALUE!	219.28		89.7
Exp45_hx_SK3694_Epo_Sglt1_Sglt2_2	Sglt2+	Sglt2+	4619.1	2309.4					Sglt1/Sglt2		#VALUE!	227.52		111.8
Exp45_hx_SK3694_Epo_Sglt1_Sglt2_2	Sglt2+	Sglt2+	3908.1	2309.9					Sglt1/Sglt2		#VALUE!	557.91		252.2
Exp45_hx_SK3694_Epo_Sglt1_Sglt2_2	Sglt1+	Sglt1+	3594.1	2312.1					Sglt1/Sglt2		#VALUE!	479.22		148.2
Exp45_hx_SK3694_Epo_Sglt1_Sglt2_2	Sglt1+	Sglt1+	2438.1	2312.2					Sglt1/Sglt2		#VALUE!	274.84		168.35
Exp45_hx_SK3694_Epo_Sglt1_Sglt2_2	Sglt2+	Sglt2+	1571.7	2314.2					Sglt1/Sglt2		#VALUE!	24.93		28.6
Exp45_hx_SK3694_Epo_Sglt1_Sglt2_2	Sglt1+	Sglt1+	1539.7	2314.2					Sglt1/Sglt2		#VALUE!	13.41		18.85
Exp45_hx_SK3694_Epo_Sglt1_Sglt2_2	Sglt2+	Sglt2+	4310.6	2314.2					Sglt1/Sglt2		#VALUE!	168.16		81.25
Exp45_hx_SK3694_Epo_Sglt1_Sglt2_2	Sglt1+	Sglt1+	1577.9	2315.5					Sglt1/Sglt2		#VALUE!	30.74		27.95
Exp45_hx_SK3694_Epo_Sglt1_Sglt2_2	Sglt2+	Sglt2+	1649.6	2317.3					Sglt1/Sglt2		#VALUE!	128.33		96.85
Exp45_hx_SK3694_Epo_Sglt1_Sglt2_2	Sglt2+	Sglt2+	2218.5	2317.6					Sglt1/Sglt2		#VALUE!	506.58		161.2
Exp45_hx_SK3694_Epo_Sglt1_Sglt2_2	Sglt2+	Sglt2+	1780.8	2317.9					Sglt1/Sglt2		#VALUE!	52.71		37.05
Exp45_hx_SK3694_Epo_Sglt1_Sglt2_2	Sglt1+	Sglt1+	2387.3	2318.5					Sglt1/Sglt2		#VALUE!	711.81		199.55
Exp45_hx_SK3694_Epo_Sglt1_Sglt2_2	Sglt1+	Sglt1+	4723.5	2318.7					Sglt1/Sglt2		#VALUE!	508.9		200.2
Exp45_hx_SK3694_Epo_Sglt1_Sglt2_2	Sglt1+	Sglt1+	2432.6	2320.1					Sglt1/Sglt2		#VALUE!	24.51		24.7
Exp45_hx_SK3694_Epo_Sglt1_Sglt2_2	Sglt1+	Sglt1+	2010.7	2320.2					Sglt1/Sglt2		#VALUE!	81.23		55.25
Exp45_hx_SK3694_Epo_Sglt1_Sglt2_2	Sglt1+	Sglt1+	2059.4	2320.8					Sglt1/Sglt2		#VALUE!	198.68		100.75
Exp45_hx_SK3694_Epo_Sglt1_Sglt2_2	Sglt1+	Sglt1+	3473.7	2322.1					Sglt1/Sglt2		#VALUE!	477.32		150.8
Exp45_hx_SK3694_Epo_Sglt1_Sglt2_2	Sglt2+	Sglt2+	2117.8	2322.3					Sglt1/Sglt2		#VALUE!	1624.9		477.75
Exp45_hx_SK3694_Epo_Sglt1_Sglt2_2	Sglt1+	Sglt1+	4673.2	2322.9					Sglt1/Sglt2		#VALUE!	283.5		112.45
Exp45_hx_SK3694_Epo_Sglt1_Sglt2_2	Sglt1+	Sglt1+	1933.9	2323.8					Sglt1/Sglt2		#VALUE!	198.26		81.25
Exp45_hx_SK3694_Epo_Sglt1_Sglt2_2	Sglt1+	Sglt1+	3235.9	2325.8					Sglt1/Sglt2		#VALUE!	274.2		80.6
Exp45_hx_SK3694_Epo_Sglt1_Sglt2_2	Sglt1+	Sglt1+	3389.5	2326.2					Sglt1/Sglt2		#VALUE!	136.68		67.6
Exp45_hx_SK3694_Epo_Sglt1_Sglt2_2	Sglt1+	Sglt1+	3707.4	2326.4					Sglt1/Sglt2		#VALUE!	728.92		239.2
Exp45_hx_SK3694_Epo_Sglt1_Sglt2_2	Sglt1+	Sglt1+	2462.9	2326.4					Sglt1/Sglt2		#VALUE!	9.506		15.6
Exp45_hx_SK3694_Epo_Sglt1_Sglt2_2	Sglt2+	Sglt2+	1122.4	2327.2					Sglt1/Sglt2		#VALUE!	98.97		55.25
Exp45_hx_SK3694_Epo_Sglt1_Sglt2_2	Sglt2+	Sglt2+	1557.6	2327.2					Sglt1/Sglt2		#VALUE!	10.56		16.25
Exp45_hx_SK3694_Epo_Sglt1_Sglt2_2	Sglt2+	Sglt2+	937.68	2327.4					Sglt1/Sglt2		#VALUE!	906.37		388.05
Exp45_hx_SK3694_Epo_Sglt1_Sglt2_2	Sglt2+	Sglt2+	969.99	2328					Sglt1/Sglt2		#VALUE!	8.767		13.65
Exp45_hx_SK3694_Epo_Sglt1_Sglt2_2	Sglt2+	Sglt2+	982.24	2329.1					Sglt1/Sglt2		#VALUE!	62.11		45.5
Exp45_hx_SK3694_Epo_Sglt1_Sglt2_2	Sglt1+	Sglt1+	3668.7	2330.2					Sglt1/Sglt2		#VALUE!	389.23		113.1
Exp45_hx_SK3694_Epo_Sglt1_Sglt2_2	Sglt1+	Sglt1+	1297.7	2330.3					Sglt1/Sglt2		#VALUE!	84.29		50.05
Exp45_hx_SK3694_Epo_Sglt1_Sglt2_2	Sglt2+	Sglt2+	4844.8	2330.6					Sglt1/Sglt2		#VALUE!	155.59		83.85
Exp45_hx_SK3694_Epo_Sglt1_Sglt2_2	Sglt1+	Sglt1+	1901.5	2330.9					Sglt1/Sglt2		#VALUE!	242.94		107.9
Exp45_hx_SK3694_Epo_Sglt1_Sglt2_2	Sglt2+	Sglt2+	1788	2331					Sglt1/Sglt2		#VALUE!	128.44		71.5
Exp45_hx_SK3694_Epo_Sglt1_Sglt2_2	Sglt1+	Sglt1+	3413.1	2331.4					Sglt1/Sglt2		#VALUE!	390.71		124.15
Exp45_hx_SK3694_Epo_Sglt1_Sglt2_2	Sglt1+	Sglt1+	3352.2	2331.5					Sglt1/Sglt2		#VALUE!	102.67		57.2
Exp45_hx_SK3694_Epo_Sglt1_Sglt2_2	Sglt1+	Sglt1+	3439.6	2332.6					Sglt1/Sglt2		#VALUE!	432.43		124.8
Exp45_hx_SK3694_Epo_Sglt1_Sglt2_2	Sglt2+	Sglt2+	975.05	2332.7					Sglt1/Sglt2		#VALUE!	30.42		26.65
Exp45_hx_SK3694_Epo_Sglt1_Sglt2_2	Sglt2+	Sglt2+	1026	2333.1					Sglt1/Sglt2		#VALUE!	216.32		89.7
Exp45_hx_SK3694_Epo_Sglt1_Sglt2_2	Sglt2+	Sglt2+	1826.8	2333.8					Sglt1/Sglt2		#VALUE!	193.4		81.9
Exp45_hx_SK3694_Epo_Sglt1_Sglt2_2	Sglt1+	Sglt1+	1379.3	2334.9					Sglt1/Sglt2		#VALUE!	76.26		46.8
Exp45_hx_SK3694_Epo_Sglt1_Sglt2_2	Sglt2+	Sglt2+	1631.1	2336.1					Sglt1/Sglt2		#VALUE!	51.44		37.7
Exp45_hx_SK3694_Epo_Sglt1_Sglt2_2	Sglt2+	Sglt2+	1621.6	2336.5					Sglt1/Sglt2		#VALUE!	11.2		17.55
Exp45_hx_SK3694_Epo_Sglt1_Sglt2_2	Sglt2+	Sglt2+	4890.6	2337.5					Sglt1/Sglt2		#VALUE!	23.66		29.25
Exp45_hx_SK3694_Epo_Sglt1_Sglt2_2	Sglt1+	Sglt1+	3638.8	2337.8					Sglt1/Sglt2		#VALUE!	71.51		49.4
Exp45_hx_SK3694_Epo_Sglt1_Sglt2_2	Sglt1+	Sglt1+	3340.6	2338.1					Sglt1/Sglt2		#VALUE!	8.133		13.65
Exp45_hx_SK3694_Epo_Sglt1_Sglt2_2	Sglt1+	Sglt1+	4949.8	2338.6					Sglt1/Sglt2		#VALUE!	10.99		16.25
Exp45_hx_SK3694_Epo_Sglt1_Sglt2_2	Sglt2+	Sglt2+	4594.5	2338.7					Sglt1/Sglt2		#VALUE!	494.96		228.8
Exp45_hx_SK3694_Epo_Sglt1_Sglt2_2	Sglt1+	Sglt1+	1390.7	2338.8					Sglt1/Sglt2		#VALUE!	10.67		15.6
Exp45_hx_SK3694_Epo_Sglt1_Sglt2_2	Sglt2+	Sglt2+	1341.5	2339.8					Sglt1/Sglt2		#VALUE!	363.24		161.2
Exp45_hx_SK3694_Epo_Sglt1_Sglt2_2	Sglt2+	Sglt2+	4900.5	2341.6					Sglt1/Sglt2		#VALUE!	8.027		13
Exp45_hx_SK3694_Epo_Sglt1_Sglt2_2	Sglt1+	Sglt1+	2411.7	2342.2					Sglt1/Sglt2		#VALUE!	44.15		36.4
Exp45_hx_SK3694_Epo_Sglt1_Sglt2_2	Sglt2+	Sglt2+	3856	2342.5					Sglt1/Sglt2		#VALUE!	455.46		216.45
Exp45_hx_SK3694_Epo_Sglt1_Sglt2_2	Sglt1+	Sglt1+	2359.9	2342.9					Sglt1/Sglt2		#VALUE!	302.19		144.3
Exp45_hx_SK3694_Epo_Sglt1_Sglt2_2	Sglt1+	Sglt1+	2316.3	2343.1					Sglt1/Sglt2		#VALUE!	306.95		153.4
Exp45_hx_SK3694_Epo_Sglt1_Sglt2_2	Sglt2+	Sglt2+	1562.3	2343.4					Sglt1/Sglt2		#VALUE!	363.88		132.6
Exp45_hx_SK3694_Epo_Sglt1_Sglt2_2	Sglt1+	Sglt1+	1272.2	2343.7					Sglt1/Sglt2		#VALUE!	9.506		14.3
Exp45_hx_SK3694_Epo_Sglt1_Sglt2_2	Sglt1+	Sglt1+	1263.4	2344.1					Sglt1/Sglt2		#VALUE!	59.15		38.35
Exp45_hx_SK3694_Epo_Sglt1_Sglt2_2	Sglt2+	Sglt2+	4777	2346.4					Sglt1/Sglt2		#VALUE!	135.62		110.5
Exp45_hx_SK3694_Epo_Sglt1_Sglt2_2	Sglt1+	Sglt1+	2040.4	2346.5					Sglt1/Sglt2		#VALUE!	52.18		40.95
Exp45_hx_SK3694_Epo_Sglt1_Sglt2_2	Sglt2+	Sglt2+	4328	2348.8					Sglt1/Sglt2		#VALUE!	259.73		111.8
Exp45_hx_SK3694_Epo_Sglt1_Sglt2_2	Sglt1+	Sglt1+	4958.2	2349.6					Sglt1/Sglt2		#VALUE!	68.66		46.8
Exp45_hx_SK3694_Epo_Sglt1_Sglt2_2	Sglt1+	Sglt1+	3338.1	2350.3					Sglt1/Sglt2		#VALUE!	69.61		64.35
Exp45_hx_SK3694_Epo_Sglt1_Sglt2_2	Sglt2+	Sglt2+	3797.3	2351					Sglt1/Sglt2		#VALUE!	203.33		72.15
Exp45_hx_SK3694_Epo_Sglt1_Sglt2_2	Sglt1+	Sglt1+	1277.3	2351.1					Sglt1/Sglt2		#VALUE!	12.57		16.25
Exp45_hx_SK3694_Epo_Sglt1_Sglt2_2	Sglt1+	Sglt1+	4971.7	2351.3					Sglt1/Sglt2		#VALUE!	18.17		18.85
Exp45_hx_SK3694_Epo_Sglt1_Sglt2_2	Sglt1+	Sglt1+	1500.2	2351.4					Sglt1/Sglt2		#VALUE!	36.23		31.2
Exp45_hx_SK3694_Epo_Sglt1_Sglt2_2	Sglt1+	Sglt1+	2089.2	2351.8					Sglt1/Sglt2		#VALUE!	443.84		165.75
Exp45_hx_SK3694_Epo_Sglt1_Sglt2_2	Sglt2+	Sglt2+	4534.2	2352					Sglt1/Sglt2		#VALUE!	307.47		120.9
Exp45_hx_SK3694_Epo_Sglt1_Sglt2_2	Sglt1+	Sglt1+	1509.2	2352					Sglt1/Sglt2		#VALUE!	28.31		26
Exp45_hx_SK3694_Epo_Sglt1_Sglt2_2	Sglt1+	Sglt1+	1469.5	2352.4					Sglt1/Sglt2		#VALUE!	9.718		14.95
Exp45_hx_SK3694_Epo_Sglt1_Sglt2_2	Sglt1+	Sglt1+	1968.1	2352.7					Sglt1/Sglt2		#VALUE!	210.3		84.5
Exp45_hx_SK3694_Epo_Sglt1_Sglt2_2	Sglt1+	Sglt1+	2490.3	2352.8					Sglt1/Sglt2		#VALUE!	166.89		74.1
Exp45_hx_SK3694_Epo_Sglt1_Sglt2_2	Sglt1+	Sglt1+	3585.6	2353.2					Sglt1/Sglt2		#VALUE!	129.6		93.6
Exp45_hx_SK3694_Epo_Sglt1_Sglt2_2	Sglt1+	Sglt1+	3962.5	2354					Sglt1/Sglt2		#VALUE!	27.36		27.3
Exp45_hx_SK3694_Epo_Sglt1_Sglt2_2	Sglt2+	Sglt2+	4692.9	2354.1					Sglt1/Sglt2		#VALUE!	355.75		156
Exp45_hx_SK3694_Epo_Sglt1_Sglt2_2	Sglt2+	Sglt2+	4767.5	2354.6					Sglt1/Sglt2		#VALUE!	28.41		40.3
Exp45_hx_SK3694_Epo_Sglt1_Sglt2_2	Sglt1+	Sglt1+	3727.9	2355.2					Sglt1/Sglt2		#VALUE!	308.11		111.15
Exp45_hx_SK3694_Epo_Sglt1_Sglt2_2	Sglt1+	Sglt1+	1958.7	2355.5					Sglt1/Sglt2		#VALUE!	21.97		22.1
Exp45_hx_SK3694_Epo_Sglt1_Sglt2_2	Sglt2+	Sglt2+	4385.3	2355.5					Sglt1/Sglt2		#VALUE!	304.62		115.05
Exp45_hx_SK3694_Epo_Sglt1_Sglt2_2	Sglt2+	Sglt2+	1034	2355.6					Sglt1/Sglt2		#VALUE!	7.394		12.35
Exp45_hx_SK3694_Epo_Sglt1_Sglt2_2	Sglt1+	Sglt1+	1880.2	2355.7					Sglt1/Sglt2		#VALUE!	123.37		67.6
Exp45_hx_SK3694_Epo_Sglt1_Sglt2_2	Sglt2+	Sglt2+	1347.5	2356.8					Sglt1/Sglt2		#VALUE!	42.04		42.25
Exp45_hx_SK3694_Epo_Sglt1_Sglt2_2	Sglt1+	Sglt1+	3523	2358.1					Sglt1/Sglt2		#VALUE!	920.52		241.8
Exp45_hx_SK3694_Epo_Sglt1_Sglt2_2	Sglt1+	Sglt1+	3345.9	2358.5					Sglt1/Sglt2		#VALUE!	10.67		18.85
Exp45_hx_SK3694_Epo_Sglt1_Sglt2_2	Sglt2+	Sglt2+	1359.9	2358.6					Sglt1/Sglt2		#VALUE!	16.48		22.75
Exp45_hx_SK3694_Epo_Sglt1_Sglt2_2	Sglt1+	Sglt1+	1468.9	2358.9					Sglt1/Sglt2		#VALUE!	30.63		29.25
Exp45_hx_SK3694_Epo_Sglt1_Sglt2_2	Sglt2+	Sglt2+	4254.6	2360.6					Sglt1/Sglt2		#VALUE!	283.5		123.5
Exp45_hx_SK3694_Epo_Sglt1_Sglt2_2	Sglt1+	Sglt1+	1907.5	2361.1					Sglt1/Sglt2		#VALUE!	48.69		33.8
Exp45_hx_SK3694_Epo_Sglt1_Sglt2_2	Sglt2+	Sglt2+	1777.5	2363.5					Sglt1/Sglt2		#VALUE!	244.1		110.5
Exp45_hx_SK3694_Epo_Sglt1_Sglt2_2	Sglt1+	Sglt1+	1959.7	2363.8					Sglt1/Sglt2		#VALUE!	35.17		27.95
Exp45_hx_SK3694_Epo_Sglt1_Sglt2_2	Sglt2+	Sglt2+	1606.8	2364.1					Sglt1/Sglt2		#VALUE!	553.79		243.75
Exp45_hx_SK3694_Epo_Sglt1_Sglt2_2	Sglt1+	Sglt1+	3381.1	2364.3					Sglt1/Sglt2		#VALUE!	51.44		45.5
Exp45_hx_SK3694_Epo_Sglt1_Sglt2_2	Sglt2+	Sglt2+	1816.6	2365.1					Sglt1/Sglt2		#VALUE!	206.39		98.8
Exp45_hx_SK3694_Epo_Sglt1_Sglt2_2	Sglt2+	Sglt2+	1668.1	2366.2					Sglt1/Sglt2		#VALUE!	25.67		26
Exp45_hx_SK3694_Epo_Sglt1_Sglt2_2	Sglt1+	Sglt1+	4213.8	2367.3					Sglt1/Sglt2		#VALUE!	17.22		18.85
Exp45_hx_SK3694_Epo_Sglt1_Sglt2_2	Sglt1+	Sglt1+	3238.1	2367.9					Sglt1/Sglt2		#VALUE!	178.93		68.25
Exp45_hx_SK3694_Epo_Sglt1_Sglt2_2	Sglt1+	Sglt1+	4979.9	2368.2					Sglt1/Sglt2		#VALUE!	13.84		21.45
Exp45_hx_SK3694_Epo_Sglt1_Sglt2_2	Sglt1+	Sglt1+	2012.7	2368.2					Sglt1/Sglt2		#VALUE!	894.54		302.25
Exp45_hx_SK3694_Epo_Sglt1_Sglt2_2	Sglt1+	Sglt1+	1929.9	2368.6					Sglt1/Sglt2		#VALUE!	92.32		55.9
Exp45_hx_SK3694_Epo_Sglt1_Sglt2_2	Sglt1+	Sglt1+	3575.9	2368.7					Sglt1/Sglt2		#VALUE!	8.239		13.65
Exp45_hx_SK3694_Epo_Sglt1_Sglt2_2	Sglt2+	Sglt2+	1394.3	2369.5					Sglt1/Sglt2		#VALUE!	66.54		40.95
Exp45_hx_SK3694_Epo_Sglt1_Sglt2_2	Sglt1+	Sglt1+	2262.4	2370.1					Sglt1/Sglt2		#VALUE!	45.21		31.2
Exp45_hx_SK3694_Epo_Sglt1_Sglt2_2	Sglt2+	Sglt2+	1693.2	2370.3					Sglt1/Sglt2		#VALUE!	70.03		50.05
Exp45_hx_SK3694_Epo_Sglt1_Sglt2_2	Sglt1+	Sglt1+	4619.8	2370.8					Sglt1/Sglt2		#VALUE!	203.43		96.2
Exp45_hx_SK3694_Epo_Sglt1_Sglt2_2	Sglt1+	Sglt1+	3651.8	2371.2					Sglt1/Sglt2		#VALUE!	103.3		52
Exp45_hx_SK3694_Epo_Sglt1_Sglt2_2	Sglt2+	Sglt2+	2196.4	2371.8					Sglt1/Sglt2		#VALUE!	735.26		234.65
Exp45_hx_SK3694_Epo_Sglt1_Sglt2_2	Sglt1+	Sglt1+	2161.6	2372.5					Sglt1/Sglt2		#VALUE!	343.92		134.55
Exp45_hx_SK3694_Epo_Sglt1_Sglt2_2	Sglt1+	Sglt1+	3348.2	2374.3					Sglt1/Sglt2		#VALUE!	109.01		112.45
Exp45_hx_SK3694_Epo_Sglt1_Sglt2_2	Sglt1+	Sglt1+	2373.2	2375.4					Sglt1/Sglt2		#VALUE!	1057.3		319.15
Exp45_hx_SK3694_Epo_Sglt1_Sglt2_2	Sglt2+	Sglt2+	4421.3	2376.1					Sglt1/Sglt2		#VALUE!	132.03		63.7
Exp45_hx_SK3694_Epo_Sglt1_Sglt2_2	Sglt2+	Sglt2+	1856	2376.5					Sglt1/Sglt2		#VALUE!	558.33		185.9
Exp45_hx_SK3694_Epo_Sglt1_Sglt2_2	Sglt1+	Sglt1+	3897.2	2377.6					Sglt1/Sglt2		#VALUE!	291.63		146.25
Exp45_hx_SK3694_Epo_Sglt1_Sglt2_2	Sglt2+	Sglt2+	4837.8	2377.7					Sglt1/Sglt2		#VALUE!	732.93		265.2
Exp45_hx_SK3694_Epo_Sglt1_Sglt2_2	Sglt1+	Sglt1+	3753.1	2378.3					Sglt1/Sglt2		#VALUE!	172.7		67.6
Exp45_hx_SK3694_Epo_Sglt1_Sglt2_2	Sglt2+	Sglt2+	4495	2378.4					Sglt1/Sglt2		#VALUE!	109.53		55.9
Exp45_hx_SK3694_Epo_Sglt1_Sglt2_2	Sglt1+	Sglt1+	4346.3	2379.6					Sglt1/Sglt2		#VALUE!	132.24		61.75
Exp45_hx_SK3694_Epo_Sglt1_Sglt2_2	Sglt1+	Sglt1+	2443.5	2379.7					Sglt1/Sglt2		#VALUE!	386.17		184.6
Exp45_hx_SK3694_Epo_Sglt1_Sglt2_2	Sglt1+	Sglt1+	3465.6	2380.3					Sglt1/Sglt2		#VALUE!	61.05		58.5
Exp45_hx_SK3694_Epo_Sglt1_Sglt2_2	Sglt2+	Sglt2+	4730.4	2381.1					Sglt1/Sglt2		#VALUE!	23.24		29.9
Exp45_hx_SK3694_Epo_Sglt1_Sglt2_2	Sglt2+	Sglt2+	874.29	2381.3					Sglt1/Sglt2		#VALUE!	10.56		17.55
Exp45_hx_SK3694_Epo_Sglt1_Sglt2_2	Sglt1+	Sglt1+	2229.4	2383					Sglt1/Sglt2		#VALUE!	103.62		83.85
Exp45_hx_SK3694_Epo_Sglt1_Sglt2_2	Sglt1+	Sglt1+	4926.9	2383.7					Sglt1/Sglt2		#VALUE!	9.084		15.6
Exp45_hx_SK3694_Epo_Sglt1_Sglt2_2	Sglt1+	Sglt1+	870.23	2384					Sglt1/Sglt2		#VALUE!	127.17		61.1
Exp45_hx_SK3694_Epo_Sglt1_Sglt2_2	Sglt1+	Sglt1+	4048.8	2385.5					Sglt1/Sglt2		#VALUE!	94.75		52.65
Exp45_hx_SK3694_Epo_Sglt1_Sglt2_2	Sglt2+	Sglt2+	4653.9	2385.8					Sglt1/Sglt2		#VALUE!	799.48		209.3
Exp45_hx_SK3694_Epo_Sglt1_Sglt2_2	Sglt1+	Sglt1+	1257.9	2385.8					Sglt1/Sglt2		#VALUE!	18.38		22.1
Exp45_hx_SK3694_Epo_Sglt1_Sglt2_2	Sglt1+	Sglt1+	4975.7	2386.4					Sglt1/Sglt2		#VALUE!	187.17		68.25
Exp45_hx_SK3694_Epo_Sglt1_Sglt2_2	Sglt1+	Sglt1+	3678.6	2386.5					Sglt1/Sglt2		#VALUE!	172.17		107.9
Exp45_hx_SK3694_Epo_Sglt1_Sglt2_2	Sglt1+	Sglt1+	3795.7	2386.8					Sglt1/Sglt2		#VALUE!	122.63		73.45
Exp45_hx_SK3694_Epo_Sglt1_Sglt2_2	Sglt1+	Sglt1+	4601.4	2387					Sglt1/Sglt2		#VALUE!	13.84		20.15
Exp45_hx_SK3694_Epo_Sglt1_Sglt2_2	Sglt1+	Sglt1+	1493.6	2387.8					Sglt1/Sglt2		#VALUE!	42.04		42.9
Exp45_hx_SK3694_Epo_Sglt1_Sglt2_2	Sglt1+	Sglt1+	4059.1	2388					Sglt1/Sglt2		#VALUE!	16.79		25.35
Exp45_hx_SK3694_Epo_Sglt1_Sglt2_2	Sglt1+	Sglt1+	2269.9	2388.6					Sglt1/Sglt2		#VALUE!	21.97		22.75
Exp45_hx_SK3694_Epo_Sglt1_Sglt2_2	Sglt1+	Sglt1+	2150.4	2388.8					Sglt1/Sglt2		#VALUE!	7.605		13
Exp45_hx_SK3694_Epo_Sglt1_Sglt2_2	Sglt1+	Sglt1+	4573.3	2388.9					Sglt1/Sglt2		#VALUE!	295.64		115.05
Exp45_hx_SK3694_Epo_Sglt1_Sglt2_2	Sglt1+	Sglt1+	3586.4	2390.2					Sglt1/Sglt2		#VALUE!	38.98		31.2
Exp45_hx_SK3694_Epo_Sglt1_Sglt2_2	Sglt1+	Sglt1+	3271.5	2390.2					Sglt1/Sglt2		#VALUE!	221.71		73.45
Exp45_hx_SK3694_Epo_Sglt1_Sglt2_2	Sglt1+	Sglt1+	1549.8	2391.7					Sglt1/Sglt2		#VALUE!	8.133		13
Exp45_hx_SK3694_Epo_Sglt1_Sglt2_2	Sglt1+	Sglt1+	4894.6	2391.9					Sglt1/Sglt2		#VALUE!	515.66		195.65
Exp45_hx_SK3694_Epo_Sglt1_Sglt2_2	Sglt1+	Sglt1+	1367.6	2393.7					Sglt1/Sglt2		#VALUE!	25.77		29.25
Exp45_hx_SK3694_Epo_Sglt1_Sglt2_2	Sglt1+	Sglt1+	1266.1	2393.8					Sglt1/Sglt2		#VALUE!	80.38		58.5
Exp45_hx_SK3694_Epo_Sglt1_Sglt2_2	Sglt1+	Sglt1+	1417.4	2394.5					Sglt1/Sglt2		#VALUE!	141.96		62.4
Exp45_hx_SK3694_Epo_Sglt1_Sglt2_2	Sglt1+	Sglt1+	1940.2	2394.7					Sglt1/Sglt2		#VALUE!	107.42		61.1
Exp45_hx_SK3694_Epo_Sglt1_Sglt2_2	Sglt1+	Sglt1+	3438.4	2395					Sglt1/Sglt2		#VALUE!	29.68		27.95
Exp45_hx_SK3694_Epo_Sglt1_Sglt2_2	Sglt1+	Sglt1+	3345.7	2395.9					Sglt1/Sglt2		#VALUE!	8.978		14.95
Exp45_hx_SK3694_Epo_Sglt1_Sglt2_2	Sglt1+	Sglt1+	1532.9	2396.3					Sglt1/Sglt2		#VALUE!	37.39		33.15
Exp45_hx_SK3694_Epo_Sglt1_Sglt2_2	Sglt1+	Sglt1+	3702	2396.8					Sglt1/Sglt2		#VALUE!	132.88		53.95
Exp45_hx_SK3694_Epo_Sglt1_Sglt2_2	Sglt2+	Sglt2+	3839.2	2397.8					Sglt1/Sglt2		#VALUE!	500.87		147.55
Exp45_hx_SK3694_Epo_Sglt1_Sglt2_2	Sglt2+	Sglt2+	1810.2	2399					Sglt1/Sglt2		#VALUE!	70.98		44.85
Exp45_hx_SK3694_Epo_Sglt1_Sglt2_2	Sglt1+	Sglt1+	1502.7	2399.1					Sglt1/Sglt2		#VALUE!	60.31		61.75
Exp45_hx_SK3694_Epo_Sglt1_Sglt2_2	Sglt1+	Sglt1+	3417.5	2401.5					Sglt1/Sglt2		#VALUE!	1028.9		260.65
Exp45_hx_SK3694_Epo_Sglt1_Sglt2_2	Sglt1+	Sglt1+	1902.7	2403.8					Sglt1/Sglt2		#VALUE!	178.93		81.25
Exp45_hx_SK3694_Epo_Sglt1_Sglt2_2	Sglt2+	Sglt2+	1055.2	2404.8					Sglt1/Sglt2		#VALUE!	86.72		55.25
Exp45_hx_SK3694_Epo_Sglt1_Sglt2_2	Sglt2+	Sglt2+	1561.7	2405.1					Sglt1/Sglt2		#VALUE!	15.32		20.8
Exp45_hx_SK3694_Epo_Sglt1_Sglt2_2	Sglt1+	Sglt1+	4390	2405.6					Sglt1/Sglt2		#VALUE!	239.45		88.4
Exp45_hx_SK3694_Epo_Sglt1_Sglt2_2	Sglt1+	Sglt1+	1554.4	2405.7					Sglt1/Sglt2		#VALUE!	99.18		48.1
Exp45_hx_SK3694_Epo_Sglt1_Sglt2_2	Sglt1+	Sglt1+	2001	2407.5					Sglt1/Sglt2		#VALUE!	243.36		130.65
Exp45_hx_SK3694_Epo_Sglt1_Sglt2_2	Sglt1+	Sglt1+	3732.5	2407.7					Sglt1/Sglt2		#VALUE!	100.98		49.4
Exp45_hx_SK3694_Epo_Sglt1_Sglt2_2	Sglt1+	Sglt1+	3489.5	2407.8					Sglt1/Sglt2		#VALUE!	549.67		269.75
Exp45_hx_SK3694_Epo_Sglt1_Sglt2_2	Sglt1+	Sglt1+	1511.4	2408.1					Sglt1/Sglt2		#VALUE!	16.9		23.4
Exp45_hx_SK3694_Epo_Sglt1_Sglt2_2	Sglt1+	Sglt1+	2261.4	2408.3					Sglt1/Sglt2		#VALUE!	556.33		230.1
Exp45_hx_SK3694_Epo_Sglt1_Sglt2_2	Sglt1+	Sglt1+	4053.8	2408.6					Sglt1/Sglt2		#VALUE!	407.18		147.55
Exp45_hx_SK3694_Epo_Sglt1_Sglt2_2	Sglt1+	Sglt1+	1298.3	2409					Sglt1/Sglt2		#VALUE!	234.8		91.65
Exp45_hx_SK3694_Epo_Sglt1_Sglt2_2	Sglt2+	Sglt2+	4131.1	2409.6					Sglt1/Sglt2		#VALUE!	24.93		23.4
Exp45_hx_SK3694_Epo_Sglt1_Sglt2_2	Sglt1+	Sglt1+	2354.2	2410.4					Sglt1/Sglt2		#VALUE!	921.26		220.35
Exp45_hx_SK3694_Epo_Sglt1_Sglt2_2	Sglt2+	Sglt2+	4449.5	2412.5					Sglt1/Sglt2		#VALUE!	633.33		187.85
Exp45_hx_SK3694_Epo_Sglt1_Sglt2_2	Sglt1+	Sglt1+	3352.3	2412.9					Sglt1/Sglt2		#VALUE!	34.22		36.4
Exp45_hx_SK3694_Epo_Sglt1_Sglt2_2	Sglt2+	Sglt2+	1712.5	2413.8					Sglt1/Sglt2		#VALUE!	73.09		40.95
Exp45_hx_SK3694_Epo_Sglt1_Sglt2_2	Sglt1+	Sglt1+	2214.3	2414					Sglt1/Sglt2		#VALUE!	529.5		127.4
Exp45_hx_SK3694_Epo_Sglt1_Sglt2_2	Sglt2+	Sglt2+	2515.4	2414.4					Sglt1/Sglt2		#VALUE!	44.05		33.8
Exp45_hx_SK3694_Epo_Sglt1_Sglt2_2	Sglt2+	Sglt2+	4238.1	2415.6					Sglt1/Sglt2		#VALUE!	446.9		117
Exp45_hx_SK3694_Epo_Sglt1_Sglt2_2	Sglt2+	Sglt2+	1029.9	2416.1					Sglt1/Sglt2		#VALUE!	16.48		18.85
Exp45_hx_SK3694_Epo_Sglt1_Sglt2_2	Sglt1+	Sglt1+	1325.6	2416.5					Sglt1/Sglt2		#VALUE!	165.09		69.55
Exp45_hx_SK3694_Epo_Sglt1_Sglt2_2	Sglt2+	Sglt2+	2464.1	2417.9					Sglt1/Sglt2		#VALUE!	469.29		146.9
Exp45_hx_SK3694_Epo_Sglt1_Sglt2_2	Sglt2+	Sglt2+	4179.7	2418.1					Sglt1/Sglt2		#VALUE!	58.2		53.95
Exp45_hx_SK3694_Epo_Sglt1_Sglt2_2	Sglt1+	Sglt1+	1428.1	2418.2					Sglt1/Sglt2		#VALUE!	10.88		16.9
Exp45_hx_SK3694_Epo_Sglt1_Sglt2_2	Sglt1+	Sglt1+	4122.7	2419.5					Sglt1/Sglt2		#VALUE!	512.81		187.85
Exp45_hx_SK3694_Epo_Sglt1_Sglt2_2	Sglt1+	Sglt1+	2042.7	2419.8					Sglt1/Sglt2		#VALUE!	108.69		76.05
Exp45_hx_SK3694_Epo_Sglt1_Sglt2_2	Sglt1+	Sglt1+	2168.2	2419.9					Sglt1/Sglt2		#VALUE!	53.45		40.3
Exp45_hx_SK3694_Epo_Sglt1_Sglt2_2	Sglt1+	Sglt1+	3934	2420					Sglt1/Sglt2		#VALUE!	346.03		176.8
Exp45_hx_SK3694_Epo_Sglt1_Sglt2_2	Sglt1+	Sglt1+	2020	2420.4					Sglt1/Sglt2		#VALUE!	20.6		21.45
Exp45_hx_SK3694_Epo_Sglt1_Sglt2_2	Sglt1+	Sglt1+	3964.7	2420.4					Sglt1/Sglt2		#VALUE!	211.04		84.5
Exp45_hx_SK3694_Epo_Sglt1_Sglt2_2	Sglt2+	Sglt2+	4716.9	2420.4					Sglt1/Sglt2		#VALUE!	81.01		58.5
Exp45_hx_SK3694_Epo_Sglt1_Sglt2_2	Sglt2+	Sglt2+	4785.9	2420.9					Sglt1/Sglt2		#VALUE!	46.26		40.3
Exp45_hx_SK3694_Epo_Sglt1_Sglt2_2	Sglt1+	Sglt1+	4721.6	2421.3					Sglt1/Sglt2		#VALUE!	220.02		117
Exp45_hx_SK3694_Epo_Sglt1_Sglt2_2	Sglt1+	Sglt1+	4799.7	2421.7					Sglt1/Sglt2		#VALUE!	196.15		92.95
Exp45_hx_SK3694_Epo_Sglt1_Sglt2_2	Sglt2+	Sglt2+	2306.2	2423.2					Sglt1/Sglt2		#VALUE!	576.4		186.55
Exp45_hx_SK3694_Epo_Sglt1_Sglt2_2	Sglt1+	Sglt1+	1457.4	2423.9					Sglt1/Sglt2		#VALUE!	107.53		52.65
Exp45_hx_SK3694_Epo_Sglt1_Sglt2_2	Sglt1+	Sglt1+	3357.4	2424.2					Sglt1/Sglt2		#VALUE!	15.42		21.45
Exp45_hx_SK3694_Epo_Sglt1_Sglt2_2	Sglt1+	Sglt1+	2113.4	2425.9					Sglt1/Sglt2		#VALUE!	504.04		160.55
Exp45_hx_SK3694_Epo_Sglt1_Sglt2_2	Sglt1+	Sglt1+	1388.9	2426					Sglt1/Sglt2		#VALUE!	8.767		14.3
Exp45_hx_SK3694_Epo_Sglt1_Sglt2_2	Sglt1+	Sglt1+	1355.9	2426.1					Sglt1/Sglt2		#VALUE!	35.7		27.95
Exp45_hx_SK3694_Epo_Sglt1_Sglt2_2	Sglt1+	Sglt1+	1608.9	2426.2					Sglt1/Sglt2		#VALUE!	114.29		66.95
Exp45_hx_SK3694_Epo_Sglt1_Sglt2_2	Sglt1+	Sglt1+	3322.8	2426.3					Sglt1/Sglt2		#VALUE!	300.4		91
Exp45_hx_SK3694_Epo_Sglt1_Sglt2_2	Sglt1+	Sglt1+	3988.7	2426.3					Sglt1/Sglt2		#VALUE!	20.6		21.45
Exp45_hx_SK3694_Epo_Sglt1_Sglt2_2	Sglt1+	Sglt1+	3293.7	2426.6					Sglt1/Sglt2		#VALUE!	264.49		102.7
Exp45_hx_SK3694_Epo_Sglt1_Sglt2_2	Sglt2+	Sglt2+	1040	2427.9					Sglt1/Sglt2		#VALUE!	159.71		79.3
Exp45_hx_SK3694_Epo_Sglt1_Sglt2_2	Sglt1+	Sglt1+	3708.4	2429.2					Sglt1/Sglt2		#VALUE!	30.31		32.5
Exp45_hx_SK3694_Epo_Sglt1_Sglt2_2	Sglt2+	Sglt2+	5000	2429.2					Sglt1/Sglt2		#VALUE!	47.85		55.25
Exp45_hx_SK3694_Epo_Sglt1_Sglt2_2	Sglt1+	Sglt1+	2008.8	2429.7					Sglt1/Sglt2		#VALUE!	25.46		26
Exp45_hx_SK3694_Epo_Sglt1_Sglt2_2	Sglt1+	Sglt1+	3671.6	2429.7					Sglt1/Sglt2		#VALUE!	156.43		61.75
Exp45_hx_SK3694_Epo_Sglt1_Sglt2_2	Sglt1+	Sglt1+	3806.2	2430.7					Sglt1/Sglt2		#VALUE!	111.33		52.65
Exp45_hx_SK3694_Epo_Sglt1_Sglt2_2	Sglt1+	Sglt1+	3357	2431.4					Sglt1/Sglt2		#VALUE!	11.94		18.2
Exp45_hx_SK3694_Epo_Sglt1_Sglt2_2	Sglt1+	Sglt1+	1381.2	2431.9					Sglt1/Sglt2		#VALUE!	78.59		52.65
Exp45_hx_SK3694_Epo_Sglt1_Sglt2_2	Sglt1+	Sglt1+	2021.8	2432.8					Sglt1/Sglt2		#VALUE!	36.44		27.95
Exp45_hx_SK3694_Epo_Sglt1_Sglt2_2	Sglt2+	Sglt2+	1855.6	2433.9					Sglt1/Sglt2		#VALUE!	169.32		109.85
Exp45_hx_SK3694_Epo_Sglt1_Sglt2_2	Sglt1+	Sglt1+	3434.4	2435.1					Sglt1/Sglt2		#VALUE!	335.25		223.6
Exp45_hx_SK3694_Epo_Sglt1_Sglt2_2	Sglt1+	Sglt1+	3363.9	2436.3					Sglt1/Sglt2		#VALUE!	8.027		15.6
Exp45_hx_SK3694_Epo_Sglt1_Sglt2_2	Sglt1+	Sglt1+	4994.5	2436.8					Sglt1/Sglt2		#VALUE!	114.18		59.15
Exp45_hx_SK3694_Epo_Sglt1_Sglt2_2	Sglt1+	Sglt1+	3982.1	2436.9					Sglt1/Sglt2		#VALUE!	74.47		44.2
Exp45_hx_SK3694_Epo_Sglt1_Sglt2_2	Sglt2+	Sglt2+	1726.3	2437.1					Sglt1/Sglt2		#VALUE!	221.5		123.5
Exp45_hx_SK3694_Epo_Sglt1_Sglt2_2	Sglt1+	Sglt1+	2411.2	2438					Sglt1/Sglt2		#VALUE!	24.82		23.4
Exp45_hx_SK3694_Epo_Sglt1_Sglt2_2	Sglt2+	Sglt2+	1086.8	2439					Sglt1/Sglt2		#VALUE!	246.11		94.25
Exp45_hx_SK3694_Epo_Sglt1_Sglt2_2	Sglt2+	Sglt2+	1200.4	2439.2					Sglt1/Sglt2		#VALUE!	265.44		130.65
Exp45_hx_SK3694_Epo_Sglt1_Sglt2_2	Sglt1+	Sglt1+	4532.7	2440.2					Sglt1/Sglt2		#VALUE!	153.37		60.45
Exp45_hx_SK3694_Epo_Sglt1_Sglt2_2	Sglt1+	Sglt1+	3698.3	2440.3					Sglt1/Sglt2		#VALUE!	110.17		53.3
Exp45_hx_SK3694_Epo_Sglt1_Sglt2_2	Sglt1+	Sglt1+	3306.9	2440.6					Sglt1/Sglt2		#VALUE!	35.6		27.95
Exp45_hx_SK3694_Epo_Sglt1_Sglt2_2	Sglt1+	Sglt1+	1499.9	2440.7					Sglt1/Sglt2		#VALUE!	55.88		40.95
Exp45_hx_SK3694_Epo_Sglt1_Sglt2_2	Sglt2+	Sglt2+	1757	2440.7					Sglt1/Sglt2		#VALUE!	465.28		197.6
Exp45_hx_SK3694_Epo_Sglt1_Sglt2_2	Sglt2+	Sglt2+	1140.1	2441.1					Sglt1/Sglt2		#VALUE!	590.55		233.35
Exp45_hx_SK3694_Epo_Sglt1_Sglt2_2	Sglt1+	Sglt1+	4379	2441.6					Sglt1/Sglt2		#VALUE!	522.74		168.35
Exp45_hx_SK3694_Epo_Sglt1_Sglt2_2	Sglt2+	Sglt2+	1838.2	2442.3					Sglt1/Sglt2		#VALUE!	79.96		47.45
Exp45_hx_SK3694_Epo_Sglt1_Sglt2_2	Sglt1+	Sglt1+	2401	2442.6					Sglt1/Sglt2		#VALUE!	230.16		92.3
Exp45_hx_SK3694_Epo_Sglt1_Sglt2_2	Sglt1+	Sglt1+	3761.9	2442.9					Sglt1/Sglt2		#VALUE!	65.07		45.5
Exp45_hx_SK3694_Epo_Sglt1_Sglt2_2	Sglt1+	Sglt1+	1991.8	2444.2					Sglt1/Sglt2		#VALUE!	247.48		107.25
Exp45_hx_SK3694_Epo_Sglt1_Sglt2_2	Sglt1+	Sglt1+	2051.6	2445					Sglt1/Sglt2		#VALUE!	200.69		79.95
Exp45_hx_SK3694_Epo_Sglt1_Sglt2_2	Sglt1+	Sglt1+	853.81	2445					Sglt1/Sglt2		#VALUE!	141.75		66.3
Exp45_hx_SK3694_Epo_Sglt1_Sglt2_2	Sglt1+	Sglt1+	3359	2446.1					Sglt1/Sglt2		#VALUE!	21.12		25.35
Exp45_hx_SK3694_Epo_Sglt1_Sglt2_2	Sglt1+	Sglt1+	1334.7	2446.3					Sglt1/Sglt2		#VALUE!	42.04		33.15
Exp45_hx_SK3694_Epo_Sglt1_Sglt2_2	Sglt1+	Sglt1+	4212	2447.4					Sglt1/Sglt2		#VALUE!	189.6		70.85
Exp45_hx_SK3694_Epo_Sglt1_Sglt2_2	Sglt2+	Sglt2+	4161	2448.2					Sglt1/Sglt2		#VALUE!	901.09		307.45
Exp45_hx_SK3694_Epo_Sglt1_Sglt2_2	Sglt2+	Sglt2+	3857.3	2448.2					Sglt1/Sglt2		#VALUE!	8.027		26
Exp45_hx_SK3694_Epo_Sglt1_Sglt2_2	Sglt1+	Sglt1+	2084	2449.2					Sglt1/Sglt2		#VALUE!	176.82		72.8
Exp45_hx_SK3694_Epo_Sglt1_Sglt2_2	Sglt1+	Sglt1+	1444.3	2449.6					Sglt1/Sglt2		#VALUE!	13.63		17.55
Exp45_hx_SK3694_Epo_Sglt1_Sglt2_2	Sglt2+	Sglt2+	1910.9	2450.5					Sglt1/Sglt2		#VALUE!	977.88		339.95
Exp45_hx_SK3694_Epo_Sglt1_Sglt2_2	Sglt1+	Sglt1+	1422.1	2450.7					Sglt1/Sglt2		#VALUE!	170.8		68.25
Exp45_hx_SK3694_Epo_Sglt1_Sglt2_2	Sglt1+	Sglt1+	3762.3	2451.4					Sglt1/Sglt2		#VALUE!	143.65		68.9
Exp45_hx_SK3694_Epo_Sglt1_Sglt2_2	Sglt1+	Sglt1+	3861.4	2452.5					Sglt1/Sglt2		#VALUE!	132.24		54.6
Exp45_hx_SK3694_Epo_Sglt1_Sglt2_2	Sglt2+	Sglt2+	1548.3	2453					Sglt1/Sglt2		#VALUE!	301.88		109.2
Exp45_hx_SK3694_Epo_Sglt1_Sglt2_2	Sglt1+	Sglt1+	2200.5	2453.4					Sglt1/Sglt2		#VALUE!	305.89		116.35
Exp45_hx_SK3694_Epo_Sglt1_Sglt2_2	Sglt1+	Sglt1+	2468.8	2453.9					Sglt1/Sglt2		#VALUE!	419.01		203.45
Exp45_hx_SK3694_Epo_Sglt1_Sglt2_2	Sglt1+	Sglt1+	3365.6	2454.6					Sglt1/Sglt2		#VALUE!	8.344		14.95
Exp45_hx_SK3694_Epo_Sglt1_Sglt2_2	Sglt2+	Sglt2+	4490.6	2454.8					Sglt1/Sglt2		#VALUE!	388.49		111.8
Exp45_hx_SK3694_Epo_Sglt1_Sglt2_2	Sglt1+	Sglt1+	3609.5	2455.3					Sglt1/Sglt2		#VALUE!	241.78		82.55
Exp45_hx_SK3694_Epo_Sglt1_Sglt2_2	Sglt2+	Sglt2+	5049.7	2455.5					Sglt1/Sglt2		#VALUE!	185.69		119.6
Exp45_hx_SK3694_Epo_Sglt1_Sglt2_2	Sglt2+	Sglt2+	4059.4	2456.7					Sglt1/Sglt2		#VALUE!	437.71		124.8
Exp45_hx_SK3694_Epo_Sglt1_Sglt2_2	Sglt1+	Sglt1+	1454.4	2457.1					Sglt1/Sglt2		#VALUE!	41.93		42.25
Exp45_hx_SK3694_Epo_Sglt1_Sglt2_2	Sglt1+	Sglt1+	4866	2457.3					Sglt1/Sglt2		#VALUE!	58.09		37.7
Exp45_hx_SK3694_Epo_Sglt1_Sglt2_2	Sglt1+	Sglt1+	2302.2	2457.9					Sglt1/Sglt2		#VALUE!	199.1		72.15
Exp45_hx_SK3694_Epo_Sglt1_Sglt2_2	Sglt2+	Sglt2+	5031.9	2458					Sglt1/Sglt2		#VALUE!	21.76		25.35
Exp45_hx_SK3694_Epo_Sglt1_Sglt2_2	Sglt1+	Sglt1+	3489.3	2458.6					Sglt1/Sglt2		#VALUE!	770.11		230.1
Exp45_hx_SK3694_Epo_Sglt1_Sglt2_2	Sglt2+	Sglt2+	1064.2	2459					Sglt1/Sglt2		#VALUE!	148.72		73.45
Exp45_hx_SK3694_Epo_Sglt1_Sglt2_2	Sglt1+	Sglt1+	3823.2	2459.1					Sglt1/Sglt2		#VALUE!	105.52		58.5
Exp45_hx_SK3694_Epo_Sglt1_Sglt2_2	Sglt1+	Sglt1+	4854.2	2459.4					Sglt1/Sglt2		#VALUE!	53.34		40.3
Exp45_hx_SK3694_Epo_Sglt1_Sglt2_2	Sglt1+	Sglt1+	853.2	2459.4					Sglt1/Sglt2		#VALUE!	61.47		42.9
Exp45_hx_SK3694_Epo_Sglt1_Sglt2_2	Sglt1+	Sglt1+	3579.8	2459.8					Sglt1/Sglt2		#VALUE!	1230.1		298.35
Exp45_hx_SK3694_Epo_Sglt1_Sglt2_2	Sglt2+	Sglt2+	1875.5	2461					Sglt1/Sglt2		#VALUE!	49.86		38.35
Exp45_hx_SK3694_Epo_Sglt1_Sglt2_2	Sglt2+	Sglt2+	5000.5	2461.1					Sglt1/Sglt2		#VALUE!	456.19		148.2
Exp45_hx_SK3694_Epo_Sglt1_Sglt2_2	Sglt1+	Sglt1+	1442.5	2461.2					Sglt1/Sglt2		#VALUE!	39.82		31.85
Exp45_hx_SK3694_Epo_Sglt1_Sglt2_2	Sglt2+	Sglt2+	1802.7	2461.3					Sglt1/Sglt2		#VALUE!	724.48		223.6
Exp45_hx_SK3694_Epo_Sglt1_Sglt2_2	Sglt1+	Sglt1+	1383.1	2461.5					Sglt1/Sglt2		#VALUE!	121.15		59.8
Exp45_hx_SK3694_Epo_Sglt1_Sglt2_2	Sglt1+	Sglt1+	3801.4	2461.9					Sglt1/Sglt2		#VALUE!	99.6		52.65
Exp45_hx_SK3694_Epo_Sglt1_Sglt2_2	Sglt1+	Sglt1+	1266.3	2462					Sglt1/Sglt2		#VALUE!	106.36		49.4
Exp45_hx_SK3694_Epo_Sglt1_Sglt2_2	Sglt1+	Sglt1+	3539.7	2463.6					Sglt1/Sglt2		#VALUE!	1235		331.5
Exp45_hx_SK3694_Epo_Sglt1_Sglt2_2	Sglt2+	Sglt2+	4910	2463.8					Sglt1/Sglt2		#VALUE!	572.91		250.25
Exp45_hx_SK3694_Epo_Sglt1_Sglt2_2	Sglt1+	Sglt1+	3364.8	2464.2					Sglt1/Sglt2		#VALUE!	27.46		30.55
Exp45_hx_SK3694_Epo_Sglt1_Sglt2_2	Sglt1+	Sglt1+	3668.2	2464.2					Sglt1/Sglt2		#VALUE!	189.81		65
Exp45_hx_SK3694_Epo_Sglt1_Sglt2_2	Sglt2+	Sglt2+	1982.3	2465.4					Sglt1/Sglt2		#VALUE!	25.14		45.5
Exp45_hx_SK3694_Epo_Sglt1_Sglt2_2	Sglt2+	Sglt2+	4797.1	2465.6					Sglt1/Sglt2		#VALUE!	143.12		61.1
Exp45_hx_SK3694_Epo_Sglt1_Sglt2_2	Sglt2+	Sglt2+	925.08	2466.4					Sglt1/Sglt2		#VALUE!	126.01		53.95
Exp45_hx_SK3694_Epo_Sglt1_Sglt2_2	Sglt1+	Sglt1+	2379.3	2467.2					Sglt1/Sglt2		#VALUE!	320.78		151.45
Exp45_hx_SK3694_Epo_Sglt1_Sglt2_2	Sglt2+	Sglt2+	1019.1	2467.5					Sglt1/Sglt2		#VALUE!	173.44		86.45
Exp45_hx_SK3694_Epo_Sglt1_Sglt2_2	Sglt1+	Sglt1+	3633.2	2467.8					Sglt1/Sglt2		#VALUE!	638.82		286
Exp45_hx_SK3694_Epo_Sglt1_Sglt2_2	Sglt1+	Sglt1+	3713.6	2467.9					Sglt1/Sglt2		#VALUE!	514.29		133.9
Exp45_hx_SK3694_Epo_Sglt1_Sglt2_2	Sglt1+	Sglt1+	1960.6	2468.3					Sglt1/Sglt2		#VALUE!	295.01		138.45
Exp45_hx_SK3694_Epo_Sglt1_Sglt2_2	Sglt2+	Sglt2+	4314.7	2469.6					Sglt1/Sglt2		#VALUE!	87.67		68.9
Exp45_hx_SK3694_Epo_Sglt1_Sglt2_2	Sglt1+	Sglt1+	4406.3	2469.8					Sglt1/Sglt2		#VALUE!	33.8		43.55
Exp45_hx_SK3694_Epo_Sglt1_Sglt2_2	Sglt1+	Sglt1+	4535.3	2470.1					Sglt1/Sglt2		#VALUE!	175.87		66.3
Exp45_hx_SK3694_Epo_Sglt1_Sglt2_2	Sglt2+	Sglt2+	2363.9	2471.1					Sglt1/Sglt2		#VALUE!	47.95		50.05
Exp45_hx_SK3694_Epo_Sglt1_Sglt2_2	Sglt2+	Sglt2+	4813.4	2471.6					Sglt1/Sglt2		#VALUE!	753.74		254.15
Exp45_hx_SK3694_Epo_Sglt1_Sglt2_2	Sglt1+	Sglt1+	4319.5	2472					Sglt1/Sglt2		#VALUE!	395.78		193.7
Exp45_hx_SK3694_Epo_Sglt1_Sglt2_2	Sglt1+	Sglt1+	1980.4	2472.1					Sglt1/Sglt2		#VALUE!	282.34		152.1
Exp45_hx_SK3694_Epo_Sglt1_Sglt2_2	Sglt2+	Sglt2+	1983.9	2472.1					Sglt1/Sglt2		#VALUE!	15.53		24.7
Exp45_hx_SK3694_Epo_Sglt1_Sglt2_2	Sglt1+	Sglt1+	3288.6	2473.5					Sglt1/Sglt2		#VALUE!	310.85		100.75
Exp45_hx_SK3694_Epo_Sglt1_Sglt2_2	Sglt1+	Sglt1+	4243.4	2473.8					Sglt1/Sglt2		#VALUE!	159.39		66.3
Exp45_hx_SK3694_Epo_Sglt1_Sglt2_2	Sglt2+	Sglt2+	2043.4	2476.2					Sglt1/Sglt2		#VALUE!	501.08		180.05
Exp45_hx_SK3694_Epo_Sglt1_Sglt2_2	Sglt2+	Sglt2+	1768.4	2477.2					Sglt1/Sglt2		#VALUE!	28.41		26.65
Exp45_hx_SK3694_Epo_Sglt1_Sglt2_2	Sglt1+	Sglt1+	3915.5	2477.5					Sglt1/Sglt2		#VALUE!	104.89		55.9
Exp45_hx_SK3694_Epo_Sglt1_Sglt2_2	Sglt2+	Sglt2+	2434.6	2477.8					Sglt1/Sglt2		#VALUE!	320.89		101.4
Exp45_hx_SK3694_Epo_Sglt1_Sglt2_2	Sglt1+	Sglt1+	3423.5	2478.3					Sglt1/Sglt2		#VALUE!	37.29		35.1
Exp45_hx_SK3694_Epo_Sglt1_Sglt2_2	Sglt1+	Sglt1+	2244.4	2479					Sglt1/Sglt2		#VALUE!	121.47		74.75
Exp45_hx_SK3694_Epo_Sglt1_Sglt2_2	Sglt1+	Sglt1+	4277.8	2479.1					Sglt1/Sglt2		#VALUE!	54.71		39
Exp45_hx_SK3694_Epo_Sglt1_Sglt2_2	Sglt1+	Sglt1+	1643.7	2479.7					Sglt1/Sglt2		#VALUE!	230.9		119.6
Exp45_hx_SK3694_Epo_Sglt1_Sglt2_2	Sglt2+	Sglt2+	1975.5	2480.5					Sglt1/Sglt2		#VALUE!	44.15		34.45
Exp45_hx_SK3694_Epo_Sglt1_Sglt2_2	Sglt2+	Sglt2+	2234.2	2482.6					Sglt1/Sglt2		#VALUE!	117.98		68.9
Exp45_hx_SK3694_Epo_Sglt1_Sglt2_2	Sglt1+	Sglt1+	4442.3	2483.7					Sglt1/Sglt2		#VALUE!	255.82		85.8
Exp45_hx_SK3694_Epo_Sglt1_Sglt2_2	Sglt1+	Sglt1+	3372.1	2484.6					Sglt1/Sglt2		#VALUE!	7.183		12.35
Exp45_hx_SK3694_Epo_Sglt1_Sglt2_2	Sglt2+	Sglt2+	1127.3	2484.6					Sglt1/Sglt2		#VALUE!	55.88		46.8
Exp45_hx_SK3694_Epo_Sglt1_Sglt2_2	Sglt2+	Sglt2+	2010.6	2484.9					Sglt1/Sglt2		#VALUE!	105.62		49.4
Exp45_hx_SK3694_Epo_Sglt1_Sglt2_2	Sglt2+	Sglt2+	2072.4	2485.1					Sglt1/Sglt2		#VALUE!	259.84		92.95
Exp45_hx_SK3694_Epo_Sglt1_Sglt2_2	Sglt2+	Sglt2+	4690.3	2485.8					Sglt1/Sglt2		#VALUE!	238.82		102.7
Exp45_hx_SK3694_Epo_Sglt1_Sglt2_2	Sglt2+	Sglt2+	1355.1	2486.4					Sglt1/Sglt2		#VALUE!	601.53		226.2
Exp45_hx_SK3694_Epo_Sglt1_Sglt2_2	Sglt2+	Sglt2+	2155.9	2486.4					Sglt1/Sglt2		#VALUE!	637.13		232.05
Exp45_hx_SK3694_Epo_Sglt1_Sglt2_2	Sglt1+	Sglt1+	2237.2	2486.8					Sglt1/Sglt2		#VALUE!	24.29		36.4
Exp45_hx_SK3694_Epo_Sglt1_Sglt2_2	Sglt1+	Sglt1+	4376.1	2487.6					Sglt1/Sglt2		#VALUE!	345.82		152.1
Exp45_hx_SK3694_Epo_Sglt1_Sglt2_2	Sglt1+	Sglt1+	3418.5	2488.5					Sglt1/Sglt2		#VALUE!	8.239		13
Exp45_hx_SK3694_Epo_Sglt1_Sglt2_2	Sglt2+	Sglt2+	4006.8	2488.8					Sglt1/Sglt2		#VALUE!	10.99		16.25
Exp45_hx_SK3694_Epo_Sglt1_Sglt2_2	Sglt1+	Sglt1+	3381.6	2489.2					Sglt1/Sglt2		#VALUE!	31.16		28.6
Exp45_hx_SK3694_Epo_Sglt1_Sglt2_2	Sglt2+	Sglt2+	1819.7	2489.2					Sglt1/Sglt2		#VALUE!	21.02		22.1
Exp45_hx_SK3694_Epo_Sglt1_Sglt2_2	Sglt1+	Sglt1+	1446.5	2490.2					Sglt1/Sglt2		#VALUE!	384.79		194.35
Exp45_hx_SK3694_Epo_Sglt1_Sglt2_2	Sglt2+	Sglt2+	4007.4	2490.3					Sglt1/Sglt2		#VALUE!	413.21		166.4
Exp45_hx_SK3694_Epo_Sglt1_Sglt2_2	Sglt1+	Sglt1+	1603.7	2490.7					Sglt1/Sglt2		#VALUE!	257.3		144.3
Exp45_hx_SK3694_Epo_Sglt1_Sglt2_2	Sglt1+	Sglt1+	3412.9	2490.8					Sglt1/Sglt2		#VALUE!	16.27		20.15
Exp45_hx_SK3694_Epo_Sglt1_Sglt2_2	Sglt1+	Sglt1+	1411.5	2491.8					Sglt1/Sglt2		#VALUE!	92.32		51.35
Exp45_hx_SK3694_Epo_Sglt1_Sglt2_2	Sglt2+	Sglt2+	4638.2	2492.3					Sglt1/Sglt2		#VALUE!	176.92		85.8
Exp45_hx_SK3694_Epo_Sglt1_Sglt2_2	Sglt1+	Sglt1+	3365.1	2493.8					Sglt1/Sglt2		#VALUE!	25.98		29.9
Exp45_hx_SK3694_Epo_Sglt1_Sglt2_2	Sglt2+	Sglt2+	4588.2	2493.8					Sglt1/Sglt2		#VALUE!	759.23		209.3
Exp45_hx_SK3694_Epo_Sglt1_Sglt2_2	Sglt1+	Sglt1+	3436.5	2494.9					Sglt1/Sglt2		#VALUE!	9.718		14.95
Exp45_hx_SK3694_Epo_Sglt1_Sglt2_2	Sglt1+	Sglt1+	3786.9	2495.1					Sglt1/Sglt2		#VALUE!	135.62		58.5
Exp45_hx_SK3694_Epo_Sglt1_Sglt2_2	Sglt1+	Sglt1+	4335.2	2495.1					Sglt1/Sglt2		#VALUE!	140.48		64.35
Exp45_hx_SK3694_Epo_Sglt1_Sglt2_2	Sglt2+	Sglt2+	1634.1	2495.5					Sglt1/Sglt2		#VALUE!	12.36		16.25
Exp45_hx_SK3694_Epo_Sglt1_Sglt2_2	Sglt2+	Sglt2+	5064.3	2495.9					Sglt1/Sglt2		#VALUE!	78.85		56.14
Exp45_hx_SK3694_Epo_Sglt1_Sglt2_2	Sglt1+	Sglt1+	3685.2	2497.3					Sglt1/Sglt2		#VALUE!	168.79		65.65
Exp45_hx_SK3694_Epo_Sglt1_Sglt2_2	Sglt2+	Sglt2+	1124.9	2499.9					Sglt1/Sglt2		#VALUE!	103.41		53.3
Exp45_hx_SK3694_Epo_Sglt1_Sglt2_2	Sglt2+	Sglt2+	4895.4	2500					Sglt1/Sglt2		#VALUE!	84.18		42.9
Exp45_hx_SK3694_Epo_Sglt1_Sglt2_2	Sglt2+	Sglt2+	1672.8	2500.2					Sglt1/Sglt2		#VALUE!	465.7		165.1
Exp45_hx_SK3694_Epo_Sglt1_Sglt2_2	Sglt2+	Sglt2+	1833.7	2500.2					Sglt1/Sglt2		#VALUE!	25.77		26
Exp45_hx_SK3694_Epo_Sglt1_Sglt2_2	Sglt2+	Sglt2+	4987.5	2500.6					Sglt1/Sglt2		#VALUE!	407.08		113.1
Exp45_hx_SK3694_Epo_Sglt1_Sglt2_2	Sglt1+	Sglt1+	3856.8	2500.8					Sglt1/Sglt2		#VALUE!	149.88		61.1
Exp45_hx_SK3694_Epo_Sglt1_Sglt2_2	Sglt2+	Sglt2+	1190.1	2502					Sglt1/Sglt2		#VALUE!	258.89		94.25
Exp45_hx_SK3694_Epo_Sglt1_Sglt2_2	Sglt1+	Sglt1+	3406.1	2502.6					Sglt1/Sglt2		#VALUE!	7.077		12.35
Exp45_hx_SK3694_Epo_Sglt1_Sglt2_2	Sglt1+	Sglt1+	1751.3	2504.9					Sglt1/Sglt2		#VALUE!	59.26		40.3
Exp45_hx_SK3694_Epo_Sglt1_Sglt2_2	Sglt1+	Sglt1+	2231.8	2506.7					Sglt1/Sglt2		#VALUE!	646.85		256.1
Exp45_hx_SK3694_Epo_Sglt1_Sglt2_2	Sglt1+	Sglt1+	3363.6	2507.7					Sglt1/Sglt2		#VALUE!	15		27.3
Exp45_hx_SK3694_Epo_Sglt1_Sglt2_2	Sglt2+	Sglt2+	4542	2508.4					Sglt1/Sglt2		#VALUE!	36.12		28.6
Exp45_hx_SK3694_Epo_Sglt1_Sglt2_2	Sglt2+	Sglt2+	2225.7	2508.7					Sglt1/Sglt2		#VALUE!	20.91		25.35
Exp45_hx_SK3694_Epo_Sglt1_Sglt2_2	Sglt1+	Sglt1+	3436.6	2509.8					Sglt1/Sglt2		#VALUE!	28.94		28.6
Exp45_hx_SK3694_Epo_Sglt1_Sglt2_2	Sglt2+	Sglt2+	967.37	2510.4					Sglt1/Sglt2		#VALUE!	205.23		79.3
Exp45_hx_SK3694_Epo_Sglt1_Sglt2_2	Sglt1+	Sglt1+	1304.9	2511.1					Sglt1/Sglt2		#VALUE!	12.99		20.8
Exp45_hx_SK3694_Epo_Sglt1_Sglt2_2	Sglt1+	Sglt1+	4144	2511.6					Sglt1/Sglt2		#VALUE!	168.47		71.5
Exp45_hx_SK3694_Epo_Sglt1_Sglt2_2	Sglt1+	Sglt1+	4293.9	2511.9					Sglt1/Sglt2		#VALUE!	334.94		128.7
Exp45_hx_SK3694_Epo_Sglt1_Sglt2_2	Sglt1+	Sglt1+	3407.1	2512.2					Sglt1/Sglt2		#VALUE!	16.16		22.75
Exp45_hx_SK3694_Epo_Sglt1_Sglt2_2	Sglt2+	Sglt2+	3981.8	2513.2					Sglt1/Sglt2		#VALUE!	28.84		27.3
Exp45_hx_SK3694_Epo_Sglt1_Sglt2_2	Sglt2+	Sglt2+	2189.7	2513.9					Sglt1/Sglt2		#VALUE!	618.12		138.45
Exp45_hx_SK3694_Epo_Sglt1_Sglt2_2	Sglt2+	Sglt2+	4102.7	2514.6					Sglt1/Sglt2		#VALUE!	320.99		142.35
Exp45_hx_SK3694_Epo_Sglt1_Sglt2_2	Sglt1+	Sglt1+	3722.4	2514.6					Sglt1/Sglt2		#VALUE!	426.94		115.05
Exp45_hx_SK3694_Epo_Sglt1_Sglt2_2	Sglt2+	Sglt2+	2304	2515.5					Sglt1/Sglt2		#VALUE!	1495.1		237.25
Exp45_hx_SK3694_Epo_Sglt1_Sglt2_2	Sglt1+	Sglt1+	1755.4	2515.7					Sglt1/Sglt2		#VALUE!	59.57		39
Exp45_hx_SK3694_Epo_Sglt1_Sglt2_2	Sglt1+	Sglt1+	1390	2517					Sglt1/Sglt2		#VALUE!	16.9		20.15
Exp45_hx_SK3694_Epo_Sglt1_Sglt2_2	Sglt1+	Sglt1+	4228.6	2517.1					Sglt1/Sglt2		#VALUE!	270.4		99.45
Exp45_hx_SK3694_Epo_Sglt1_Sglt2_2	Sglt1+	Sglt1+	2106.6	2517.2					Sglt1/Sglt2		#VALUE!	476.16		156
Exp45_hx_SK3694_Epo_Sglt1_Sglt2_2	Sglt2+	Sglt2+	4505.1	2517.3					Sglt1/Sglt2		#VALUE!	223.61		73.45
Exp45_hx_SK3694_Epo_Sglt1_Sglt2_2	Sglt1+	Sglt1+	2000.7	2517.8					Sglt1/Sglt2		#VALUE!	64.85		44.2
Exp45_hx_SK3694_Epo_Sglt1_Sglt2_2	Sglt2+	Sglt2+	1852.1	2518.9					Sglt1/Sglt2		#VALUE!	140.16		55.9
Exp45_hx_SK3694_Epo_Sglt1_Sglt2_2	Sglt1+	Sglt1+	3667.8	2519.1					Sglt1/Sglt2		#VALUE!	166.25		63.7
Exp45_hx_SK3694_Epo_Sglt1_Sglt2_2	Sglt2+	Sglt2+	4046.1	2519.6					Sglt1/Sglt2		#VALUE!	766.1		259.35
Exp45_hx_SK3694_Epo_Sglt1_Sglt2_2	Sglt1+	Sglt1+	3755.5	2520					Sglt1/Sglt2		#VALUE!	235.86		74.75
Exp45_hx_SK3694_Epo_Sglt1_Sglt2_2	Sglt2+	Sglt2+	4822.1	2520.6					Sglt1/Sglt2		#VALUE!	590.13		180.7
Exp45_hx_SK3694_Epo_Sglt1_Sglt2_2	Sglt1+	Sglt1+	4388.1	2521.1					Sglt1/Sglt2		#VALUE!	9.401		14.3
Exp45_hx_SK3694_Epo_Sglt1_Sglt2_2	Sglt1+	Sglt1+	4216.1	2525.3					Sglt1/Sglt2		#VALUE!	10.14		14.95
Exp45_hx_SK3694_Epo_Sglt1_Sglt2_2	Sglt2+	Sglt2+	4776.2	2525.8					Sglt1/Sglt2		#VALUE!	277.9		87.1
Exp45_hx_SK3694_Epo_Sglt1_Sglt2_2	Sglt1+	Sglt1+	3318.2	2527.6					Sglt1/Sglt2		#VALUE!	334.2		104
Exp45_hx_SK3694_Epo_Sglt1_Sglt2_2	Sglt1+	Sglt1+	4283.7	2528.5					Sglt1/Sglt2		#VALUE!	17.64		20.15
Exp45_hx_SK3694_Epo_Sglt1_Sglt2_2	Sglt1+	Sglt1+	3436.3	2529.5					Sglt1/Sglt2		#VALUE!	69.18		53.95
Exp45_hx_SK3694_Epo_Sglt1_Sglt2_2	Sglt1+	Sglt1+	3417.6	2529.6					Sglt1/Sglt2		#VALUE!	29.89		32.5
Exp45_hx_SK3694_Epo_Sglt1_Sglt2_2	Sglt2+	Sglt2+	918.48	2530.1					Sglt1/Sglt2		#VALUE!	860.74		230.1
Exp45_hx_SK3694_Epo_Sglt1_Sglt2_2	Sglt1+	Sglt1+	3299.6	2530.1					Sglt1/Sglt2		#VALUE!	24.82		22.1
Exp45_hx_SK3694_Epo_Sglt1_Sglt2_2	Sglt1+	Sglt1+	3859.2	2530.2					Sglt1/Sglt2		#VALUE!	189.17		79.95
Exp45_hx_SK3694_Epo_Sglt1_Sglt2_2	Sglt1+	Sglt1+	858.7	2530.3					Sglt1/Sglt2		#VALUE!	282.76		96.85
Exp45_hx_SK3694_Epo_Sglt1_Sglt2_2	Sglt1+	Sglt1+	3806	2531.4					Sglt1/Sglt2		#VALUE!	1280.5		317.85
Exp45_hx_SK3694_Epo_Sglt1_Sglt2_2	Sglt2+	Sglt2+	1955.3	2532.7					Sglt1/Sglt2		#VALUE!	21.44		28.6
Exp45_hx_SK3694_Epo_Sglt1_Sglt2_2	Sglt1+	Sglt1+	3963.1	2532.9					Sglt1/Sglt2		#VALUE!	68.76		42.9
Exp45_hx_SK3694_Epo_Sglt1_Sglt2_2	Sglt2+	Sglt2+	1648.8	2533.5					Sglt1/Sglt2		#VALUE!	234.07		85.8
Exp45_hx_SK3694_Epo_Sglt1_Sglt2_2	Sglt1+	Sglt1+	3596.6	2534.5					Sglt1/Sglt2		#VALUE!	683.71		181.35
Exp45_hx_SK3694_Epo_Sglt1_Sglt2_2	Sglt1+	Sglt1+	3490.9	2537.1					Sglt1/Sglt2		#VALUE!	280.54		102.7
Exp45_hx_SK3694_Epo_Sglt1_Sglt2_2	Sglt1+	Sglt1+	4417.8	2537.7					Sglt1/Sglt2		#VALUE!	849.23		241.15
Exp45_hx_SK3694_Epo_Sglt1_Sglt2_2	Sglt1+	Sglt1+	1471.5	2537.9					Sglt1/Sglt2		#VALUE!	353.63		136.5
Exp45_hx_SK3694_Epo_Sglt1_Sglt2_2	Sglt1+	Sglt1+	3301.6	2538.2					Sglt1/Sglt2		#VALUE!	13.31		18.2
Exp45_hx_SK3694_Epo_Sglt1_Sglt2_2	Sglt2+	Sglt2+	957.42	2539.6					Sglt1/Sglt2		#VALUE!	14.05		16.9
Exp45_hx_SK3694_Epo_Sglt1_Sglt2_2	Sglt1+	Sglt1+	3420	2540.1					Sglt1/Sglt2		#VALUE!	37.5		33.15
Exp45_hx_SK3694_Epo_Sglt1_Sglt2_2	Sglt1+	Sglt1+	1601	2540.3					Sglt1/Sglt2		#VALUE!	225.09		96.2
Exp45_hx_SK3694_Epo_Sglt1_Sglt2_2	Sglt1+	Sglt1+	4307.8	2540.4					Sglt1/Sglt2		#VALUE!	280.96		115.05
Exp45_hx_SK3694_Epo_Sglt1_Sglt2_2	Sglt1+	Sglt1+	3295.5	2540.7					Sglt1/Sglt2		#VALUE!	18.17		22.1
Exp45_hx_SK3694_Epo_Sglt1_Sglt2_2	Sglt1+	Sglt1+	4227.5	2540.8					Sglt1/Sglt2		#VALUE!	221.18		115.7
Exp45_hx_SK3694_Epo_Sglt1_Sglt2_2	Sglt2+	Sglt2+	2167.9	2541.3					Sglt1/Sglt2		#VALUE!	805.92		178.1
Exp45_hx_SK3694_Epo_Sglt1_Sglt2_2	Sglt2+	Sglt2+	940.89	2541.4					Sglt1/Sglt2		#VALUE!	86.51		53.3
Exp45_hx_SK3694_Epo_Sglt1_Sglt2_2	Sglt1+	Sglt1+	3447.2	2542.2					Sglt1/Sglt2		#VALUE!	10.25		15.6
Exp45_hx_SK3694_Epo_Sglt1_Sglt2_2	Sglt1+	Sglt1+	1716.6	2542.3					Sglt1/Sglt2		#VALUE!	63.06		37.7
Exp45_hx_SK3694_Epo_Sglt1_Sglt2_2	Sglt2+	Sglt2+	4883.8	2543.4					Sglt1/Sglt2		#VALUE!	135.73		70.85
Exp45_hx_SK3694_Epo_Sglt1_Sglt2_2	Sglt1+	Sglt1+	3774.8	2543.9					Sglt1/Sglt2		#VALUE!	326.38		183.95
Exp45_hx_SK3694_Epo_Sglt1_Sglt2_2	Sglt2+	Sglt2+	1326.3	2544					Sglt1/Sglt2		#VALUE!	52.92		33.8
Exp45_hx_SK3694_Epo_Sglt1_Sglt2_2	Sglt1+	Sglt1+	1730	2544.2					Sglt1/Sglt2		#VALUE!	62.32		38.35
Exp45_hx_SK3694_Epo_Sglt1_Sglt2_2	Sglt1+	Sglt1+	4115.3	2545.8					Sglt1/Sglt2		#VALUE!	152.52		102.05
Exp45_hx_SK3694_Epo_Sglt1_Sglt2_2	Sglt1+	Sglt1+	3435.4	2546					Sglt1/Sglt2		#VALUE!	44.89		39.65
Exp45_hx_SK3694_Epo_Sglt1_Sglt2_2	Sglt1+	Sglt1+	2242.3	2546.9					Sglt1/Sglt2		#VALUE!	260.47		130
Exp45_hx_SK3694_Epo_Sglt1_Sglt2_2	Sglt2+	Sglt2+	1764.5	2548.5					Sglt1/Sglt2		#VALUE!	87.88		62.4
Exp45_hx_SK3694_Epo_Sglt1_Sglt2_2	Sglt2+	Sglt2+	1320.2	2549.4					Sglt1/Sglt2		#VALUE!	14.58		20.15
Exp45_hx_SK3694_Epo_Sglt1_Sglt2_2	Sglt2+	Sglt2+	4088.2	2549.6					Sglt1/Sglt2		#VALUE!	291.53		117
Exp45_hx_SK3694_Epo_Sglt1_Sglt2_2	Sglt1+	Sglt1+	4341.9	2549.9					Sglt1/Sglt2		#VALUE!	261.74		96.85
Exp45_hx_SK3694_Epo_Sglt1_Sglt2_2	Sglt1+	Sglt1+	4245.6	2550.4					Sglt1/Sglt2		#VALUE!	18.8		22.75
Exp45_hx_SK3694_Epo_Sglt1_Sglt2_2	Sglt1+	Sglt1+	1524.5	2550.5					Sglt1/Sglt2		#VALUE!	380.88		145.6
Exp45_hx_SK3694_Epo_Sglt1_Sglt2_2	Sglt1+	Sglt1+	4180.6	2550.7					Sglt1/Sglt2		#VALUE!	52.28		37.05
Exp45_hx_SK3694_Epo_Sglt1_Sglt2_2	Sglt2+	Sglt2+	1135.9	2551					Sglt1/Sglt2		#VALUE!	13.52		16.9
Exp45_hx_SK3694_Epo_Sglt1_Sglt2_2	Sglt1+	Sglt1+	1644	2552.5					Sglt1/Sglt2		#VALUE!	30.31		27.3
Exp45_hx_SK3694_Epo_Sglt1_Sglt2_2	Sglt1+	Sglt1+	4255.8	2553.6					Sglt1/Sglt2		#VALUE!	15.95		18.2
Exp45_hx_SK3694_Epo_Sglt1_Sglt2_2	Sglt1+	Sglt1+	1324.7	2553.8					Sglt1/Sglt2		#VALUE!	59.78		44.85
Exp45_hx_SK3694_Epo_Sglt1_Sglt2_2	Sglt1+	Sglt1+	3399.1	2554.2					Sglt1/Sglt2		#VALUE!	40.14		36.4
Exp45_hx_SK3694_Epo_Sglt1_Sglt2_2	Sglt1+	Sglt1+	4276.8	2554.2					Sglt1/Sglt2		#VALUE!	133.09		82.55
Exp45_hx_SK3694_Epo_Sglt1_Sglt2_2	Sglt1+	Sglt1+	3436.8	2556.5					Sglt1/Sglt2		#VALUE!	7.605		13.65
Exp45_hx_SK3694_Epo_Sglt1_Sglt2_2	Sglt1+	Sglt1+	1612.5	2558.8					Sglt1/Sglt2		#VALUE!	157.49		99.45
Exp45_hx_SK3694_Epo_Sglt1_Sglt2_2	Sglt1+	Sglt1+	5060.5	2558.9					Sglt1/Sglt2		#VALUE!	87.35		43.55
Exp45_hx_SK3694_Epo_Sglt1_Sglt2_2	Sglt1+	Sglt1+	5039.4	2559.4					Sglt1/Sglt2		#VALUE!	22.5		21.45
Exp45_hx_SK3694_Epo_Sglt1_Sglt2_2	Sglt2+	Sglt2+	1933.3	2559.8					Sglt1/Sglt2		#VALUE!	1340.2		350.35
Exp45_hx_SK3694_Epo_Sglt1_Sglt2_2	Sglt1+	Sglt1+	3447.9	2560.4					Sglt1/Sglt2		#VALUE!	90.63		65.65
Exp45_hx_SK3694_Epo_Sglt1_Sglt2_2	Sglt2+	Sglt2+	3978	2560.5					Sglt1/Sglt2		#VALUE!	338.32		124.15
Exp45_hx_SK3694_Epo_Sglt1_Sglt2_2	Sglt1+	Sglt1+	4221.2	2561.8					Sglt1/Sglt2		#VALUE!	312.33		150.15
Exp45_hx_SK3694_Epo_Sglt1_Sglt2_2	Sglt1+	Sglt1+	5018.4	2562.2					Sglt1/Sglt2		#VALUE!	15.32		19.5
Exp45_hx_SK3694_Epo_Sglt1_Sglt2_2	Sglt2+	Sglt2+	1764.5	2565.8					Sglt1/Sglt2		#VALUE!	65.8		48.1
Exp45_hx_SK3694_Epo_Sglt1_Sglt2_2	Sglt1+	Sglt1+	3431.8	2566.3					Sglt1/Sglt2		#VALUE!	42.46		47.45
Exp45_hx_SK3694_Epo_Sglt1_Sglt2_2	Sglt2+	Sglt2+	1690.1	2567.8					Sglt1/Sglt2		#VALUE!	51.65		34.45
Exp45_hx_SK3694_Epo_Sglt1_Sglt2_2	Sglt2+	Sglt2+	1819.1	2569.3					Sglt1/Sglt2		#VALUE!	77.85		54.6
Exp45_hx_SK3694_Epo_Sglt1_Sglt2_2	Sglt2+	Sglt2+	1135.1	2569.8					Sglt1/Sglt2		#VALUE!	107		47.45
Exp45_hx_SK3694_Epo_Sglt1_Sglt2_2	Sglt2+	Sglt2+	4678.6	2570.1					Sglt1/Sglt2		#VALUE!	204.38		77.35
Exp45_hx_SK3694_Epo_Sglt1_Sglt2_2	Sglt2+	Sglt2+	4660.2	2570.1					Sglt1/Sglt2		#VALUE!	255.93		94.25
Exp45_hx_SK3694_Epo_Sglt1_Sglt2_2	Sglt1+	Sglt1+	4114.8	2570.2					Sglt1/Sglt2		#VALUE!	166.15		70.2
Exp45_hx_SK3694_Epo_Sglt1_Sglt2_2	Sglt2+	Sglt2+	1178.1	2572.9					Sglt1/Sglt2		#VALUE!	286.77		127.4
Exp45_hx_SK3694_Epo_Sglt1_Sglt2_2	Sglt1+	Sglt1+	847.55	2573					Sglt1/Sglt2		#VALUE!	91.68		55.9
Exp45_hx_SK3694_Epo_Sglt1_Sglt2_2	Sglt1+	Sglt1+	3673.4	2573.2					Sglt1/Sglt2		#VALUE!	411.41		121.55
Exp45_hx_SK3694_Epo_Sglt1_Sglt2_2	Sglt1+	Sglt1+	4627.2	2573.2					Sglt1/Sglt2		#VALUE!	28.52		29.9
Exp45_hx_SK3694_Epo_Sglt1_Sglt2_2	Sglt2+	Sglt2+	4740.7	2574.1					Sglt1/Sglt2		#VALUE!	321.94		135.2
Exp45_hx_SK3694_Epo_Sglt1_Sglt2_2	Sglt1+	Sglt1+	4239.6	2574.6					Sglt1/Sglt2		#VALUE!	168.47		68.9
Exp45_hx_SK3694_Epo_Sglt1_Sglt2_2	Sglt2+	Sglt2+	1775.1	2577.2					Sglt1/Sglt2		#VALUE!	118.72		65.65
Exp45_hx_SK3694_Epo_Sglt1_Sglt2_2	Sglt2+	Sglt2+	1455.7	2577.3					Sglt1/Sglt2		#VALUE!	270.61		93.6
Exp45_hx_SK3694_Epo_Sglt1_Sglt2_2	Sglt1+	Sglt1+	3730.8	2577.5					Sglt1/Sglt2		#VALUE!	343.28		94.25
Exp45_hx_SK3694_Epo_Sglt1_Sglt2_2	Sglt1+	Sglt1+	4878.6	2579.1					Sglt1/Sglt2		#VALUE!	15.21		18.85
Exp45_hx_SK3694_Epo_Sglt1_Sglt2_2	Sglt1+	Sglt1+	3614	2579.8					Sglt1/Sglt2		#VALUE!	784.58		222.3
Exp45_hx_SK3694_Epo_Sglt1_Sglt2_2	Sglt1+	Sglt1+	3884.3	2580					Sglt1/Sglt2		#VALUE!	10.99		18.85
Exp45_hx_SK3694_Epo_Sglt1_Sglt2_2	Sglt1+	Sglt1+	4358.5	2580					Sglt1/Sglt2		#VALUE!	204.6		91.65
Exp45_hx_SK3694_Epo_Sglt1_Sglt2_2	Sglt1+	Sglt1+	3762.7	2580.7					Sglt1/Sglt2		#VALUE!	80.49		46.8
Exp45_hx_SK3694_Epo_Sglt1_Sglt2_2	Sglt2+	Sglt2+	4621.2	2581.2					Sglt1/Sglt2		#VALUE!	139		77.35
Exp45_hx_SK3694_Epo_Sglt1_Sglt2_2	Sglt1+	Sglt1+	4136.5	2582.2					Sglt1/Sglt2		#VALUE!	149.25		58.5
Exp45_hx_SK3694_Epo_Sglt1_Sglt2_2	Sglt1+	Sglt1+	3848.7	2582.3					Sglt1/Sglt2		#VALUE!	149.99		59.8
Exp45_hx_SK3694_Epo_Sglt1_Sglt2_2	Sglt1+	Sglt1+	3430.1	2585					Sglt1/Sglt2		#VALUE!	14.34		18.3
Exp45_hx_SK3694_Epo_Sglt1_Sglt2_2	Sglt2+	Sglt2+	1804.2	2585.2					Sglt1/Sglt2		#VALUE!	78.48		61.1
Exp45_hx_SK3694_Epo_Sglt1_Sglt2_2	Sglt2+	Sglt2+	1345.5	2585.6					Sglt1/Sglt2		#VALUE!	274.1		84.5
Exp45_hx_SK3694_Epo_Sglt1_Sglt2_2	Sglt2+	Sglt2+	2146.7	2586.7					Sglt1/Sglt2		#VALUE!	264.8		105.3
Exp45_hx_SK3694_Epo_Sglt1_Sglt2_2	Sglt2+	Sglt2+	1787.8	2586.9					Sglt1/Sglt2		#VALUE!	14.89		20.8
Exp45_hx_SK3694_Epo_Sglt1_Sglt2_2	Sglt2+	Sglt2+	1070.1	2586.9					Sglt1/Sglt2		#VALUE!	158.02		70.85
Exp45_hx_SK3694_Epo_Sglt1_Sglt2_2	Sglt1+	Sglt1+	3879.7	2587.6					Sglt1/Sglt2		#VALUE!	76.47		40.3
Exp45_hx_SK3694_Epo_Sglt1_Sglt2_2	Sglt1+	Sglt1+	3544.1	2589.4					Sglt1/Sglt2		#VALUE!	61.16		55.25
Exp45_hx_SK3694_Epo_Sglt1_Sglt2_2	Sglt1+	Sglt1+	1585.5	2589.9					Sglt1/Sglt2		#VALUE!	113.44		65
Exp45_hx_SK3694_Epo_Sglt1_Sglt2_2	Sglt1+	Sglt1+	3687.9	2591.7					Sglt1/Sglt2		#VALUE!	24.82		24.7
Exp45_hx_SK3694_Epo_Sglt1_Sglt2_2	Sglt1+	Sglt1+	4079.1	2591.9					Sglt1/Sglt2		#VALUE!	287.41		141.7
Exp45_hx_SK3694_Epo_Sglt1_Sglt2_2	Sglt2+	Sglt2+	1087.2	2596					Sglt1/Sglt2		#VALUE!	309.59		100.1
Exp45_hx_SK3694_Epo_Sglt1_Sglt2_2	Sglt1+	Sglt1+	3709.5	2596.9					Sglt1/Sglt2		#VALUE!	177.24		63.7
Exp45_hx_SK3694_Epo_Sglt1_Sglt2_2	Sglt1+	Sglt1+	3478.9	2597.8					Sglt1/Sglt2		#VALUE!	71.4		50.05
Exp45_hx_SK3694_Epo_Sglt1_Sglt2_2	Sglt2+	Sglt2+	4800.9	2599.5					Sglt1/Sglt2		#VALUE!	111.86		88.4
Exp45_hx_SK3694_Epo_Sglt1_Sglt2_2	Sglt1+	Sglt1+	3427.4	2600.6					Sglt1/Sglt2		#VALUE!	29.05		39
Exp45_hx_SK3694_Epo_Sglt1_Sglt2_2	Sglt1+	Sglt1+	3630.6	2600.6					Sglt1/Sglt2		#VALUE!	109.43		59.15
Exp45_hx_SK3694_Epo_Sglt1_Sglt2_2	Sglt1+	Sglt1+	4282.1	2601.2					Sglt1/Sglt2		#VALUE!	843.2		361.4
Exp45_hx_SK3694_Epo_Sglt1_Sglt2_2	Sglt2+	Sglt2+	1716.2	2601.4					Sglt1/Sglt2		#VALUE!	583.05		241.15
Exp45_hx_SK3694_Epo_Sglt1_Sglt2_2	Sglt1+	Sglt1+	4396.5	2601.9					Sglt1/Sglt2		#VALUE!	7.499		12.35
Exp45_hx_SK3694_Epo_Sglt1_Sglt2_2	Sglt1+	Sglt1+	3959.9	2602.7					Sglt1/Sglt2		#VALUE!	9.823		14.3
Exp45_hx_SK3694_Epo_Sglt1_Sglt2_2	Sglt2+	Sglt2+	896.83	2604					Sglt1/Sglt2		#VALUE!	167.2		73.45
Exp45_hx_SK3694_Epo_Sglt1_Sglt2_2	Sglt1+	Sglt1+	4716.7	2604.3					Sglt1/Sglt2		#VALUE!	10.25		18.85
Exp45_hx_SK3694_Epo_Sglt1_Sglt2_2	Sglt1+	Sglt1+	4160.5	2604.6					Sglt1/Sglt2		#VALUE!	149.46		83.2
Exp45_hx_SK3694_Epo_Sglt1_Sglt2_2	Sglt2+	Sglt2+	4293.9	2605.7					Sglt1/Sglt2		#VALUE!	34.43		27.95
Exp45_hx_SK3694_Epo_Sglt1_Sglt2_2	Sglt1+	Sglt1+	4392.1	2606.9					Sglt1/Sglt2		#VALUE!	29.05		27.3
Exp45_hx_SK3694_Epo_Sglt1_Sglt2_2	Sglt2+	Sglt2+	4720	2606.9					Sglt1/Sglt2		#VALUE!	31.27		48.75
Exp45_hx_SK3694_Epo_Sglt1_Sglt2_2	Sglt2+	Sglt2+	1350.3	2608.7					Sglt1/Sglt2		#VALUE!	95.59		52.65
Exp45_hx_SK3694_Epo_Sglt1_Sglt2_2	Sglt1+	Sglt1+	5025.3	2608.8					Sglt1/Sglt2		#VALUE!	197.73		105.3
Exp45_hx_SK3694_Epo_Sglt1_Sglt2_2	Sglt1+	Sglt1+	4091.6	2609					Sglt1/Sglt2		#VALUE!	192.98		67.6
Exp45_hx_SK3694_Epo_Sglt1_Sglt2_2	Sglt2+	Sglt2+	4880.4	2610.9					Sglt1/Sglt2		#VALUE!	655.72		236.6
Exp45_hx_SK3694_Epo_Sglt1_Sglt2_2	Sglt1+	Sglt1+	4371.6	2610.9					Sglt1/Sglt2		#VALUE!	25.67		22.75
Exp45_hx_SK3694_Epo_Sglt1_Sglt2_2	Sglt2+	Sglt2+	1532.4	2611.7					Sglt1/Sglt2		#VALUE!	192.98		76.05
Exp45_hx_SK3694_Epo_Sglt1_Sglt2_2	Sglt1+	Sglt1+	4725.1	2612.2					Sglt1/Sglt2		#VALUE!	64.54		52.65
Exp45_hx_SK3694_Epo_Sglt1_Sglt2_2	Sglt2+	Sglt2+	845.82	2614.4					Sglt1/Sglt2		#VALUE!	759.44		214.5
Exp45_hx_SK3694_Epo_Sglt1_Sglt2_2	Sglt2+	Sglt2+	3956.2	2615.1					Sglt1/Sglt2		#VALUE!	8.344		13.65
Exp45_hx_SK3694_Epo_Sglt1_Sglt2_2	Sglt1+	Sglt1+	1616.7	2615.2					Sglt1/Sglt2		#VALUE!	52.18		37.7
Exp45_hx_SK3694_Epo_Sglt1_Sglt2_2	Sglt2+	Sglt2+	1692.6	2615.9					Sglt1/Sglt2		#VALUE!	575.23		254.8
Exp45_hx_SK3694_Epo_Sglt1_Sglt2_2	Sglt1+	Sglt1+	3426.6	2616.3					Sglt1/Sglt2		#VALUE!	29.89		39
Exp45_hx_SK3694_Epo_Sglt1_Sglt2_2	Sglt2+	Sglt2+	4439	2616.4					Sglt1/Sglt2		#VALUE!	2031		642.2
Exp45_hx_SK3694_Epo_Sglt1_Sglt2_2	Sglt2+	Sglt2+	1497.6	2616.7					Sglt1/Sglt2		#VALUE!	157.8		93.6
Exp45_hx_SK3694_Epo_Sglt1_Sglt2_2	Sglt2+	Sglt2+	1767.8	2617.1					Sglt1/Sglt2		#VALUE!	320.57		113.75
Exp45_hx_SK3694_Epo_Sglt1_Sglt2_2	Sglt2+	Sglt2+	1562.5	2619.2					Sglt1/Sglt2		#VALUE!	488.52		174.2
Exp45_hx_SK3694_Epo_Sglt1_Sglt2_2	Sglt2+	Sglt2+	3945.2	2619.6					Sglt1/Sglt2		#VALUE!	46.79		35.1
Exp45_hx_SK3694_Epo_Sglt1_Sglt2_2	Sglt1+	Sglt1+	3912.6	2620					Sglt1/Sglt2		#VALUE!	185.06		101.4
Exp45_hx_SK3694_Epo_Sglt1_Sglt2_2	Sglt1+	Sglt1+	4116.7	2620.7					Sglt1/Sglt2		#VALUE!	121.79		63.05
Exp45_hx_SK3694_Epo_Sglt1_Sglt2_2	Sglt2+	Sglt2+	4286.4	2621					Sglt1/Sglt2		#VALUE!	623.93		163.8
Exp45_hx_SK3694_Epo_Sglt1_Sglt2_2	Sglt2+	Sglt2+	4704.2	2623.5					Sglt1/Sglt2		#VALUE!	342.75		169
Exp45_hx_SK3694_Epo_Sglt1_Sglt2_2	Sglt2+	Sglt2+	4864.3	2625.2					Sglt1/Sglt2		#VALUE!	8.45		13.65
Exp45_hx_SK3694_Epo_Sglt1_Sglt2_2	Sglt1+	Sglt1+	5104.4	2625.6					Sglt1/Sglt2		#VALUE!	273.25		114.4
Exp45_hx_SK3694_Epo_Sglt1_Sglt2_2	Sglt1+	Sglt1+	3560.5	2625.8					Sglt1/Sglt2		#VALUE!	460.84		157.95
Exp45_hx_SK3694_Epo_Sglt1_Sglt2_2	Sglt1+	Sglt1+	3662.7	2626					Sglt1/Sglt2		#VALUE!	131.82		72.15
Exp45_hx_SK3694_Epo_Sglt1_Sglt2_2	Sglt2+	Sglt2+	4612	2626.3					Sglt1/Sglt2		#VALUE!	26.93		28.6
Exp45_hx_SK3694_Epo_Sglt1_Sglt2_2	Sglt2+	Sglt2+	2024.6	2626.3					Sglt1/Sglt2		#VALUE!	70.98		45.5
Exp45_hx_SK3694_Epo_Sglt1_Sglt2_2	Sglt2+	Sglt2+	4842.3	2626.9					Sglt1/Sglt2		#VALUE!	270.4		133.9
Exp45_hx_SK3694_Epo_Sglt1_Sglt2_2	Sglt1+	Sglt1+	3540	2630.2					Sglt1/Sglt2		#VALUE!	119.57		102.7
Exp45_hx_SK3694_Epo_Sglt1_Sglt2_2	Sglt1+	Sglt1+	3651.8	2630.3					Sglt1/Sglt2		#VALUE!	30.31		30.55
Exp45_hx_SK3694_Epo_Sglt1_Sglt2_2	Sglt2+	Sglt2+	4778.3	2631					Sglt1/Sglt2		#VALUE!	347.4		139.75
Exp45_hx_SK3694_Epo_Sglt1_Sglt2_2	Sglt1+	Sglt1+	4180.7	2631.5					Sglt1/Sglt2		#VALUE!	535.31		250.9
Exp45_hx_SK3694_Epo_Sglt1_Sglt2_2	Sglt1+	Sglt1+	3848.1	2632.5					Sglt1/Sglt2		#VALUE!	177.45		90.35
Exp45_hx_SK3694_Epo_Sglt1_Sglt2_2	Sglt1+	Sglt1+	3983.9	2632.7					Sglt1/Sglt2		#VALUE!	144.92		68.25
Exp45_hx_SK3694_Epo_Sglt1_Sglt2_2	Sglt1+	Sglt1+	3716.6	2632.8					Sglt1/Sglt2		#VALUE!	169.21		65
Exp45_hx_SK3694_Epo_Sglt1_Sglt2_2	Sglt2+	Sglt2+	1812.1	2635.5					Sglt1/Sglt2		#VALUE!	176.71		91.65
Exp45_hx_SK3694_Epo_Sglt1_Sglt2_2	Sglt1+	Sglt1+	4697	2636.4					Sglt1/Sglt2		#VALUE!	23.34		24.05
Exp45_hx_SK3694_Epo_Sglt1_Sglt2_2	Sglt1+	Sglt1+	5055.6	2637.4					Sglt1/Sglt2		#VALUE!	201.85		98.8
Exp45_hx_SK3694_Epo_Sglt1_Sglt2_2	Sglt2+	Sglt2+	908.82	2638.1					Sglt1/Sglt2		#VALUE!	256.99		109.2
Exp45_hx_SK3694_Epo_Sglt1_Sglt2_2	Sglt1+	Sglt1+	3456.9	2638.6					Sglt1/Sglt2		#VALUE!	278.43		139.75
Exp45_hx_SK3694_Epo_Sglt1_Sglt2_2	Sglt1+	Sglt1+	3746.4	2641.8					Sglt1/Sglt2		#VALUE!	800.11		179.4
Exp45_hx_SK3694_Epo_Sglt1_Sglt2_2	Sglt2+	Sglt2+	4623.6	2642.8					Sglt1/Sglt2		#VALUE!	98.97		64.35
Exp45_hx_SK3694_Epo_Sglt1_Sglt2_2	Sglt1+	Sglt1+	3514.6	2644.3					Sglt1/Sglt2		#VALUE!	75.73		81.25
Exp45_hx_SK3694_Epo_Sglt1_Sglt2_2	Sglt1+	Sglt1+	3673.3	2645.4					Sglt1/Sglt2		#VALUE!	60.95		37.7
Exp45_hx_SK3694_Epo_Sglt1_Sglt2_2	Sglt2+	Sglt2+	4949.3	2645.8					Sglt1/Sglt2		#VALUE!	255.61		97.5
Exp45_hx_SK3694_Epo_Sglt1_Sglt2_2	Sglt2+	Sglt2+	4374.8	2646.6					Sglt1/Sglt2		#VALUE!	56.72		37.05
Exp45_hx_SK3694_Epo_Sglt1_Sglt2_2	Sglt1+	Sglt1+	4062.3	2646.9					Sglt1/Sglt2		#VALUE!	456.93		120.25
Exp45_hx_SK3694_Epo_Sglt1_Sglt2_2	Sglt2+	Sglt2+	1543.7	2647.8					Sglt1/Sglt2		#VALUE!	65.91		41.6
Exp45_hx_SK3694_Epo_Sglt1_Sglt2_2	Sglt2+	Sglt2+	1105	2649.5					Sglt1/Sglt2		#VALUE!	251.18		107.25
Exp45_hx_SK3694_Epo_Sglt1_Sglt2_2	Sglt2+	Sglt2+	5000.2	2649.8					Sglt1/Sglt2		#VALUE!	69.92		41.6
Exp45_hx_SK3694_Epo_Sglt1_Sglt2_2	Sglt1+	Sglt1+	3426.5	2652					Sglt1/Sglt2		#VALUE!	25.14		29.9
Exp45_hx_SK3694_Epo_Sglt1_Sglt2_2	Sglt2+	Sglt2+	4473.9	2653.3					Sglt1/Sglt2		#VALUE!	938.27		284.7
Exp45_hx_SK3694_Epo_Sglt1_Sglt2_2	Sglt2+	Sglt2+	4608.9	2654.5					Sglt1/Sglt2		#VALUE!	33.91		36.4
Exp45_hx_SK3694_Epo_Sglt1_Sglt2_2	Sglt2+	Sglt2+	1773.4	2654.8					Sglt1/Sglt2		#VALUE!	577.45		222.95
Exp45_hx_SK3694_Epo_Sglt1_Sglt2_2	Sglt1+	Sglt1+	4530.9	2654.9					Sglt1/Sglt2		#VALUE!	128.12		65
Exp45_hx_SK3694_Epo_Sglt1_Sglt2_2	Sglt2+	Sglt2+	4979	2655					Sglt1/Sglt2		#VALUE!	220.76		130
Exp45_hx_SK3694_Epo_Sglt1_Sglt2_2	Sglt1+	Sglt1+	3882.6	2655.1					Sglt1/Sglt2		#VALUE!	120.52		59.15
Exp45_hx_SK3694_Epo_Sglt1_Sglt2_2	Sglt1+	Sglt1+	5018.8	2655.6					Sglt1/Sglt2		#VALUE!	23.34		26
Exp45_hx_SK3694_Epo_Sglt1_Sglt2_2	Sglt1+	Sglt1+	1694.8	2656.2					Sglt1/Sglt2		#VALUE!	441.94		190.45
Exp45_hx_SK3694_Epo_Sglt1_Sglt2_2	Sglt1+	Sglt1+	3954.1	2656.9					Sglt1/Sglt2		#VALUE!	91.47		68.25
Exp45_hx_SK3694_Epo_Sglt1_Sglt2_2	Sglt1+	Sglt1+	4791.6	2658.8					Sglt1/Sglt2		#VALUE!	34.75		30.55
Exp45_hx_SK3694_Epo_Sglt1_Sglt2_2	Sglt2+	Sglt2+	1622.6	2660.4					Sglt1/Sglt2		#VALUE!	1860		683.8
Exp45_hx_SK3694_Epo_Sglt1_Sglt2_2	Sglt2+	Sglt2+	975.46	2662.7					Sglt1/Sglt2		#VALUE!	43.73		33.15
Exp45_hx_SK3694_Epo_Sglt1_Sglt2_2	Sglt2+	Sglt2+	4280.6	2662.8					Sglt1/Sglt2		#VALUE!	196.67		106.6
Exp45_hx_SK3694_Epo_Sglt1_Sglt2_2	Sglt2+	Sglt2+	833.54	2663.3					Sglt1/Sglt2		#VALUE!	394.93		179.4
Exp45_hx_SK3694_Epo_Sglt1_Sglt2_2	Sglt1+	Sglt1+	4728	2663.5					Sglt1/Sglt2		#VALUE!	343.07		129.35
Exp45_hx_SK3694_Epo_Sglt1_Sglt2_2	Sglt1+	Sglt1+	3643.6	2664.3					Sglt1/Sglt2		#VALUE!	8.133		13
Exp45_hx_SK3694_Epo_Sglt1_Sglt2_2	Sglt2+	Sglt2+	1378.1	2665.4					Sglt1/Sglt2		#VALUE!	306.84		135.2
Exp45_hx_SK3694_Epo_Sglt1_Sglt2_2	Sglt2+	Sglt2+	893.04	2665.9					Sglt1/Sglt2		#VALUE!	622.87		171.6
Exp45_hx_SK3694_Epo_Sglt1_Sglt2_2	Sglt2+	Sglt2+	1094.9	2666.6					Sglt1/Sglt2		#VALUE!	43.94		31.2
Exp45_hx_SK3694_Epo_Sglt1_Sglt2_2	Sglt1+	Sglt1+	3495.4	2666.8					Sglt1/Sglt2		#VALUE!	16.16		24.05
Exp45_hx_SK3694_Epo_Sglt1_Sglt2_2	Sglt1+	Sglt1+	3479.6	2667					Sglt1/Sglt2		#VALUE!	66.65		58.5
Exp45_hx_SK3694_Epo_Sglt1_Sglt2_2	Sglt1+	Sglt1+	3633.6	2668.4					Sglt1/Sglt2		#VALUE!	7.394		14.3
Exp45_hx_SK3694_Epo_Sglt1_Sglt2_2	Sglt1+	Sglt1+	2292.1	2668.4					Sglt1/Sglt2		#VALUE!	34.43		36.4
Exp45_hx_SK3694_Epo_Sglt1_Sglt2_2	Sglt2+	Sglt2+	1591.3	2670					Sglt1/Sglt2		#VALUE!	8.027		16.9
Exp45_hx_SK3694_Epo_Sglt1_Sglt2_2	Sglt1+	Sglt1+	3471.2	2671.6					Sglt1/Sglt2		#VALUE!	22.6		24.7
Exp45_hx_SK3694_Epo_Sglt1_Sglt2_2	Sglt2+	Sglt2+	4277.6	2671.7					Sglt1/Sglt2		#VALUE!	7.711		13
Exp45_hx_SK3694_Epo_Sglt1_Sglt2_2	Sglt2+	Sglt2+	1148	2672.8					Sglt1/Sglt2		#VALUE!	333.88		150.15
Exp45_hx_SK3694_Epo_Sglt1_Sglt2_2	Sglt1+	Sglt1+	2284.3	2673.2					Sglt1/Sglt2		#VALUE!	18.48		21.45
Exp45_hx_SK3694_Epo_Sglt1_Sglt2_2	Sglt1+	Sglt1+	4089.5	2673.7					Sglt1/Sglt2		#VALUE!	266.28		87.75
Exp45_hx_SK3694_Epo_Sglt1_Sglt2_2	Sglt2+	Sglt2+	1577	2674					Sglt1/Sglt2		#VALUE!	175.76		93.6
Exp45_hx_SK3694_Epo_Sglt1_Sglt2_2	Sglt1+	Sglt1+	2295.4	2674.3					Sglt1/Sglt2		#VALUE!	175.65		125.45
Exp45_hx_SK3694_Epo_Sglt1_Sglt2_2	Sglt2+	Sglt2+	4406.4	2675.6					Sglt1/Sglt2		#VALUE!	466.44		159.9
Exp45_hx_SK3694_Epo_Sglt1_Sglt2_2	Sglt1+	Sglt1+	3829	2676.4					Sglt1/Sglt2		#VALUE!	83.02		50.7
Exp45_hx_SK3694_Epo_Sglt1_Sglt2_2	Sglt2+	Sglt2+	2379.7	2677					Sglt1/Sglt2		#VALUE!	517.03		281.45
[truncated: 71,519 more rows]

## Sheet: Fig. 2D Nkcc2
Image	Object ID	Name	Class	Parent	ROI	Centroid X µm	Centroid Y µm	ROI: 0.33 µm per pixel: AF488: Mean	AF488: Mean (subtracted background)	Distance in um to nearest Epo+ annotation	Distance in um to nearest Nkcc2 annotation	Num points	Epo cell class*	Area µm^2	Volume	Perimeter µm	*if the distance of Epo cell to the nearest Nkcc2 is less than 15 um then the neighbour is relevant
Exp45_hx_1wk_SK3711_epo_nkcc2_1	d6a1d7e0-645b-4f29-babf-a02866a67314	epo+	Epo+	Image	Ellipse	2389.9	1201.4	5092.47		386.796	78.3304		Nkcc2-	95.82		34.72
Exp45_hx_1wk_SK3711_epo_nkcc2_1	9a14286c-5640-4c5c-858b-81b01331b049	epo+	Epo+	Image	Ellipse	2447.9	1596.6	3335.55		14.4315	43.639		Nkcc2-	119.46		39.59
Exp45_hx_1wk_SK3711_epo_nkcc2_1	8db67983-ba99-4647-abe2-a7d47f53bbaa	epo+	Epo+	Image	Ellipse	2434.4	1619.3	6655.82		14.4315	31.1273		Nkcc2-	90.01		33.72
Exp45_hx_1wk_SK3711_epo_nkcc2_1	8c0a83c6-c36a-4a35-a4f2-e21bc7ec5652	epo+	Epo+	Image	Ellipse	2438.6	1645.2	6693.42		15.9243	36.4015		Nkcc2-	87.6		33.19
Exp45_hx_1wk_SK3711_epo_nkcc2_1	aefbfeb5-0741-4fd1-bf7f-9dc3b37167ba	epo+	Epo+	Image	Ellipse	2267.4	1835.1	1823.37		99.8089	0.1		Nkcc2+	224.73		54.6
Exp45_hx_1wk_SK3711_epo_nkcc2_1	4d97d42b-e495-49fa-85a1-1fe7f405aebd	epo+	Epo+	Image	Ellipse	2377.4	1862.6	5154.21		83.376	18.5279		Nkcc2-	138.71		41.92
Exp45_hx_1wk_SK3711_epo_nkcc2_1	a274d6ea-5087-4133-a4a1-7c94f4cb65ad	epo+	Epo+	Image	Ellipse	2431	1781.2	2789.89		83.376	54.3981		Nkcc2-	171.22		46.49
Exp45_hx_1wk_SK3711_epo_nkcc2_1	67674793-f6c2-48e5-9ff5-b1df2f1ea7bc	epo+	Epo+	Image	Ellipse	2227.1	1946.1	2320.63		99.8089	26.8791		Nkcc2-	138.87		44.19
Exp45_hx_1wk_SK3711_epo_nkcc2_1	dd0e23f2-84fe-4512-8847-c0bea8824f71	epo+	Epo+	Image	Ellipse	1963	1953.2	3584.25		133.309	0.1		Nkcc2+	199.1		50.04
Exp45_hx_1wk_SK3711_epo_nkcc2_1	95b21c52-bf57-4e15-94a0-3e3e8483ecce	epo+	Epo+	Image	Ellipse	1950.7	2123.2	7132.17		28.6231	48.7957		Nkcc2-	182.84		49.54
Exp45_hx_1wk_SK3711_epo_nkcc2_1	594fefe0-3b67-4818-8a50-09fd0f7b44bd	epo+	Epo+	Image	Ellipse	1942.7	2166	7055.64		3.2618	22.8172		Nkcc2-	171.47		47.24
Exp45_hx_1wk_SK3711_epo_nkcc2_1	ee10f938-5f50-4999-a9c9-a85b38c5cc19	epo+	Epo+	Image	Ellipse	1926.9	2171	27691.5		3.2763	8.607		Nkcc2+	64.71		28.62
Exp45_hx_1wk_SK3711_epo_nkcc2_1	9e97e844-0eba-4ed4-b2da-fb51073011bc	epo+	Epo+	Image	Ellipse	1936.2	2187.6	2666.31		3.2618	6.2356		Nkcc2+	525.62		84.17
Exp45_hx_1wk_SK3711_epo_nkcc2_1	9fcb3242-e209-4704-be36-6c8b8cdb9460	epo+	Epo+	Image	Ellipse	1899.8	2145.7	2284.84		21.038	0.1		Nkcc2+	397.7		75.66
Exp45_hx_1wk_SK3711_epo_nkcc2_1	e7e07235-37a7-4bc0-86aa-d322edda2286	epo+	Epo+	Image	Ellipse	1974.7	2194.1	3853.06		13.6154	51.5761		Nkcc2-	346.43		66.56
Exp45_hx_1wk_SK3711_epo_nkcc2_1	d01f31dc-e490-43f0-9dec-1393c5239732	epo+	Epo+	Image	Ellipse	1961.7	2230.6	4469.82		15.5124	56.4866		Nkcc2-	306.61		64.68
Exp45_hx_1wk_SK3711_epo_nkcc2_1	d143c53d-413c-47e7-bd50-dc3e35b51d16	epo+	Epo+	Image	Ellipse	1974	2371.8	5261.85		45.8525	86.8679		Nkcc2-	223.99		53.11
Exp45_hx_1wk_SK3711_epo_nkcc2_1	b5865875-7ae5-4d49-82da-83bc7e7eb25f	epo+	Epo+	Image	Ellipse	1995.2	2433	2830.68		45.8525	47.0586		Nkcc2-	244.23		56.53
Exp45_hx_1wk_SK3711_epo_nkcc2_1	de1e42f1-031b-4777-87f9-778bd588d18e	epo+	Epo+	Image	Ellipse	1948.9	2475.2	2325.44		42.8504	84.3616		Nkcc2-	187.15		48.5
Exp45_hx_1wk_SK3711_epo_nkcc2_1	9db380ae-60df-4a77-8ddb-6d7cc7ae553e	epo+	Epo+	Image	Ellipse	1882.1	2463.7	5398.04		30.0809	140.263		Nkcc2-	108.01		37.48
Exp45_hx_1wk_SK3711_epo_nkcc2_1	6cede197-16fd-4def-b64e-259723a008c9	epo+	Epo+	Image	Ellipse	1841.9	2467.7	11143.2		30.0809	103.909		Nkcc2-	69.68		31.9
Exp45_hx_1wk_SK3711_epo_nkcc2_1	871a0f0b-9530-4000-8731-56446ce53887	epo+	Epo+	Image	Ellipse	1815.8	2500.6	1927.9		31.7944	87.2545		Nkcc2-	59.73		29.17
Exp45_hx_1wk_SK3711_epo_nkcc2_1	1682a686-06cd-4194-bea9-66406a34d5cc	epo+	Epo+	Image	Ellipse	1804.2	2323.6	2122.96		134.075	130.177		Nkcc2-	215.44		52.09
Exp45_hx_1wk_SK3711_epo_nkcc2_1	363e064d-6e38-4ebc-b65c-0654275d5ab3	epo+	Epo+	Image	Ellipse	1629.2	2396.6	3424.71		94.6363	13.5941		Nkcc2+	84.62		32.7
Exp45_hx_1wk_SK3711_epo_nkcc2_1	7d3862c8-3532-4056-b876-5e5450beac71	epo+	Epo+	Image	Ellipse	1530.1	2364.1	4267.31		6.7035	29.706		Nkcc2-	112.16		40.93
Exp45_hx_1wk_SK3711_epo_nkcc2_1	3bdfa5f7-928f-41cc-a2d1-e85ae3d3cb96	epo+	Epo+	Image	Ellipse	1516.5	2355.3	4204.5		6.7035	36.4		Nkcc2-	79.64		33.19
Exp45_hx_1wk_SK3711_epo_nkcc2_1	a0d52cd1-ec0e-4eee-aeff-d63029470f6a	epo+	Epo+	Image	Ellipse	1786.4	2121.9	4986.91		9.5054	92.924		Nkcc2-	38.33		21.95
Exp45_hx_1wk_SK3711_epo_nkcc2_1	f1a01f8b-4ade-447e-b062-d8fe7d92cb16	epo+	Epo+	Image	Ellipse	1776	2107.8	2695.62		9.5054	106.059		Nkcc2-	68.44		29.75
Exp45_hx_1wk_SK3711_epo_nkcc2_1	a2f649cb-27ba-4732-b22a-27eac75af74b	epo+	Epo+	Image	Ellipse	1828	2051.2	4051.5		18.1651	75.0237		Nkcc2-	95.82		34.72
Exp45_hx_1wk_SK3711_epo_nkcc2_1	71e23861-b226-455b-85e4-cb9fba4cdfd2	epo+	Epo+	Image	Ellipse	1835.1	2023.3	2233.24		18.1651	61.6785		Nkcc2-	73.92		30.71
Exp45_hx_1wk_SK3711_epo_nkcc2_1	2bf6645c-012f-4206-93bb-33ca04fb750e	epo+	Epo+	Image	Ellipse	1623.7	1818.4	5801.2		153.336	81.7724		Nkcc2-	40.15		22.46
Exp45_hx_1wk_SK3711_epo_nkcc2_1	65c32223-27eb-4ff3-a212-f82d4043821c	epo+	Epo+	Image	Ellipse	1464.6	1793.7	5029.55		153.336	111.9		Nkcc2-	62.22		28.14
Exp45_hx_1wk_SK3711_epo_nkcc2_1	0027d0b8-3f0e-461a-8053-c219c7135726	epo+	Epo+	Image	Ellipse	1479.2	1619.5	3921.64		60.4423	64.442		Nkcc2-	34.34		21.01
Exp45_hx_1wk_SK3711_epo_nkcc2_1	5a1edf33-a64d-40f5-aa50-b0f85dacfc4f	epo+	Epo+	Image	Ellipse	1533.5	1576.7	5335.85		24.829	52.4989		Nkcc2-	85.03		34.19
Exp45_hx_1wk_SK3711_epo_nkcc2_1	bc30ee79-02c4-4905-ad7a-6a3ffdec726a	epo+	Epo+	Image	Ellipse	1560	1597.7	4803.11		24.829	45.2503		Nkcc2-	50.77		27.18
Exp45_hx_1wk_SK3711_epo_nkcc2_1	acfc1871-7d26-42c9-91e9-c72e2e711384	epo+	Epo+	Image	Ellipse	1236	1335.6	4725.62		20.0542	148.667		Nkcc2-	56.58		27.25
Exp45_hx_1wk_SK3711_epo_nkcc2_1	075c9e44-e90d-4365-a3e1-e494dde42e83	epo+	Epo+	Image	Ellipse	1261.7	1346.2	4953.12		20.0542	122.871		Nkcc2-	69.35		31.18
Exp45_hx_1wk_SK3711_epo_nkcc2_1	e150a50f-3772-4bc0-8ad9-6bd35f72bf90	epo+	Epo+	Image	Ellipse	2106.7	1779.5	4185.94		157.511	1.4892		Nkcc2+	76.98		31.16
Exp45_hx_1wk_SK3711_epo_nkcc2_1	a137e293-c2d3-4952-987a-05f0dd7b2787	epo+	Epo+	Image	Ellipse	2040.7	2324.4	2690.96		68.5155	71.6032		Nkcc2-	81.96		32.96
Exp45_hx_1wk_SK3711_epo_nkcc2_1	e8bed5f2-bc12-4657-a64f-eb1bf775b093	epo+	Epo+	Image	Ellipse	2078.5	2175.2	2745.42		57.4806	24.7663		Nkcc2-	111.99		40.19
Exp45_hx_1wk_SK3711_epo_nkcc2_1	96d278c6-3d63-4568-a19b-bbc236ff65af	epo+	Epo+	Image	Ellipse	2008.7	2182.1	2598.46		17.9162	85.8		Nkcc2-	262.31		57.82
Exp45_hx_1wk_SK3711_epo_nkcc2_1	ae59abfc-17d7-46e5-a2d5-8f61d74d0a6d	epo+	Epo+	Image	Ellipse	1914.9	2612.2	4584.71		28.5871	63.0498		Nkcc2-	323.04		63.86
Exp45_hx_1wk_SK3711_epo_nkcc2_1	f5bfb85b-bcaa-4e64-a045-370690be9155	epo+	Epo+	Image	Ellipse	1967.9	2529	3179.13		42.8504	88.3484		Nkcc2-	88.43		34.63
Exp45_hx_1wk_SK3711_epo_nkcc2_1	eed93308-86bb-4da1-81d2-4ea40a6f58b8	epo+	Epo+	Image	Ellipse	1909.7	2566.5	2554.53		28.5871	103.062		Nkcc2-	119.46		40.35
Exp45_hx_1wk_SK3711_epo_nkcc2_1	32809312-96cd-422d-87f0-e4541e7475a0	epo+	Epo+	Image	Ellipse	1828.3	2815.8	6121.54		2.8399	0.1		Nkcc2+	177.7		47.59
Exp45_hx_1wk_SK3711_epo_nkcc2_1	d050cf49-1c82-41c7-8524-9935c567770d	epo+	Epo+	Image	Ellipse	1814.5	2807	4161.88		2.8399	5.0112		Nkcc2+	94.57		34.83
Exp45_hx_1wk_SK3711_epo_nkcc2_1	97f71924-1cb3-426d-85ad-da8aff129038	epo+	Epo+	Image	Ellipse	1797.6	2832.2	2657.59		18.3651	7.9909		Nkcc2+	128.42		40.41
Exp45_hx_1wk_SK3711_epo_nkcc2_1	a1cf3032-5bab-4165-a343-f6111efb5697	epo+	Epo+	Image	Ellipse	1699.6	2745.4	3780.79		24.1938	35.4513		Nkcc2-	161.52		47.91
Exp45_hx_1wk_SK3711_epo_nkcc2_1	1e692a54-eaf4-425e-8ac1-6f7422b44028	epo+	Epo+	Image	Ellipse	1655.5	2757.5	4513.03		24.1938	67.1944		Nkcc2-	278.24		63.07
Exp45_hx_1wk_SK3711_epo_nkcc2_1	3cbe9bd5-04d2-49e0-ad29-f10abb88efd3	epo+	Epo+	Image	Ellipse	1635.1	2723	4324.36		26.7714	48.8324		Nkcc2-	56.58		27.25
Exp45_hx_1wk_SK3711_epo_nkcc2_1	edd1b395-c106-4e37-a45e-13b36d12d0d8	epo+	Epo+	Image	Ellipse	1611	2677.7	2377.86		40.5676	27.2096		Nkcc2-	129.75		41.07
Exp45_hx_1wk_SK3711_epo_nkcc2_1	4a00d29f-6ea4-4a9b-9ed8-1698062882e1	epo+	Epo+	Image	Ellipse	1549.1	2744.8	1042.41		9.0967	115.584		Nkcc2-	200.34		54.52
Exp45_hx_1wk_SK3711_epo_nkcc2_1	18e18302-9806-4946-b941-35d117dd6d03	epo+	Epo+	Image	Ellipse	1527.7	2758.1	4025.23		9.0967	125.818		Nkcc2-	222.24		53.22
Exp45_hx_1wk_SK3711_epo_nkcc2_1	d0d0dfa7-8232-4889-a14d-586eaf543509	epo+	Epo+	Image	Ellipse	966.55	2642.6	4597.01		36.778	170.695		Nkcc2-	95.9		34.71
Exp45_hx_1wk_SK3711_epo_nkcc2_1	c309d519-e989-4468-8e3b-4dc9376022e3	epo+	Epo+	Image	Ellipse	978.74	2686.6	3943.29		36.778	128.823		Nkcc2-	33.1		20.43
Exp45_hx_1wk_SK3711_epo_nkcc2_1	eb59f701-bd9a-415b-998b-ec97191a95ae	epo+	Epo+	Image	Ellipse	1043.9	2862	2031.16		178.517	76.1622		Nkcc2-	79.64		31.66
Exp45_hx_1wk_SK3711_epo_nkcc2_1	c6a4d94a-bdb4-4d73-b6c2-31ff4fd86082	epo+	Epo+	Image	Ellipse	1114.4	3086.4	6386.29		224.745	28.3669		Nkcc2-	82.13		32.18
Exp45_hx_1wk_SK3711_epo_nkcc2_1	c1805093-2d99-471f-b082-dd279d266ec1	epo+	Epo+	Image	Ellipse	1823.2	3159.2	6460.3		6.8269	35.5745		Nkcc2-	98.22		35.27
Exp45_hx_1wk_SK3711_epo_nkcc2_1	cff115da-7e4f-44b6-889a-65065ca2a9b8	epo+	Epo+	Image	Ellipse	1800	3183.7	7890.16		11.9217	65.9262		Nkcc2-	81.96		38.23
Exp45_hx_1wk_SK3711_epo_nkcc2_1	1a8393a2-9ced-4245-ad64-cea8a6251cea	epo+	Epo+	Image	Ellipse	1746.2	3129.6	5617.63		12.309	67.4588		Nkcc2-	109.17		38.9
Exp45_hx_1wk_SK3711_epo_nkcc2_1	1b9ce908-fa30-40fa-8e4b-12e8d7fc1034	epo+	Epo+	Image	Ellipse	1758.4	3107.3	11831.9		12.309	46.4407		Nkcc2-	101.04		36.55
Exp45_hx_1wk_SK3711_epo_nkcc2_1	d81d44f6-0bda-4d42-a257-446cbc638ead	epo+	Epo+	Image	Ellipse	1806.4	3159	5375.22		6.8269	52.6503		Nkcc2-	84.62		32.7
Exp45_hx_1wk_SK3711_epo_nkcc2_1	9cfa6185-ae03-4cb8-b779-8e8a592ed2cc	epo+	Epo+	Image	Ellipse	1618.2	3068.5	2919.27		71.8373	6.3006		Nkcc2+	254.51		56.72
Exp45_hx_1wk_SK3711_epo_nkcc2_1	03ac2bb0-24e0-4c58-a995-4986448495cd	epo+	Epo+	Image	Ellipse	1664.2	2979	2021.88		81.595	68.6561		Nkcc2-	262.31		57.82
Exp45_hx_1wk_SK3711_epo_nkcc2_1	05fd125d-f36e-413d-9db6-5695f38eed3a	epo+	Epo+	Image	Ellipse	1700.2	3095.1	2114.21		45.3695	62.4571		Nkcc2-	136.47		42.09
Exp45_hx_1wk_SK3711_epo_nkcc2_1	49a4a122-8d0e-4a7b-a4e7-f85c0192b5dc	epo+	Epo+	Image	Ellipse	1516.9	3147.8	5212.32		38.4237	37.7586		Nkcc2-	184.41		49.44
Exp45_hx_1wk_SK3711_epo_nkcc2_1	435fd393-d910-4e95-9330-95efa649fecc	epo+	Epo+	Image	Ellipse	1405.1	3147	9942.3		17.7906	87.4546		Nkcc2-	142.36		42.41
Exp45_hx_1wk_SK3711_epo_nkcc2_1	be94e88b-bd9d-4103-86d5-665db4f2284a	epo+	Epo+	Image	Ellipse	1408.7	3182.1	8977.12		17.7906	96.1314		Nkcc2-	185.83		51.63
Exp45_hx_1wk_SK3711_epo_nkcc2_1	73b56d67-b898-4caf-a55c-e4226bc63bd6	epo+	Epo+	Image	Ellipse	1474.7	3233.8	2843.31		10.4541	114.881		Nkcc2-	94.07		35.64
Exp45_hx_1wk_SK3711_epo_nkcc2_1	c3d82d50-dae5-4900-9a77-62d926ec47bc	epo+	Epo+	Image	Ellipse	1465.4	3257.2	1875.22		10.4541	89.0713		Nkcc2-	130.08		44.08
Exp45_hx_1wk_SK3711_epo_nkcc2_1	c18856f9-336b-455c-9f82-bb70ad526374	epo+	Epo+	Image	Ellipse	1545.2	3329.1	1988.4		90.5724	70.5578		Nkcc2-	320.96		64.73
Exp45_hx_1wk_SK3711_epo_nkcc2_1	f86b5fe1-9cad-4f89-bb4d-064c25253009	epo+	Epo+	Image	Ellipse	1301.3	3309.5	3844.42		117.979	69.5611		Nkcc2-	207.06		51.07
Exp45_hx_1wk_SK3711_epo_nkcc2_1	6ab16a2f-72fd-4448-a318-e6b4772e26c7	epo+	Epo+	Image	Ellipse	1372.2	3477.2	1355.44		86.9877	89.0577		Nkcc2-	222.99		53.17
Exp45_hx_1wk_SK3711_epo_nkcc2_1	e25a13eb-3fd5-4022-bd20-37c58b71085a	epo+	Epo+	Image	Ellipse	1473.5	3494.9	1946.61		86.9877	17.2281		Nkcc2-	194.95		49.53
Exp45_hx_1wk_SK3711_epo_nkcc2_1	c2d392bc-e848-4918-99ce-8f1f94db441c	epo+	Epo+	Image	Ellipse	1178.6	3359.7	8824.71		1.0751	108.974		Nkcc2-	171.47		47.24
Exp45_hx_1wk_SK3711_epo_nkcc2_1	bb14e1d0-f3e3-4858-afb0-0f664577ee10	epo+	Epo+	Image	Ellipse	1165.3	3361.6	6803.75		1.0751	104.779		Nkcc2-	119.71		38.81
Exp45_hx_1wk_SK3711_epo_nkcc2_1	093045fe-0142-4149-8bc3-9cddd8fe86a3	epo+	Epo+	Image	Ellipse	1768.3	3280.1	6119.43		85.1158	23.5246		Nkcc2-	211.54		51.56
Exp45_hx_1wk_SK3711_epo_nkcc2_1	fe325da6-c9a4-4a25-b5d4-c98c5cbe4e86	epo+	Epo+	Image	Ellipse	1676.5	3401.9	2342.7		44.2515	51.4677		Nkcc2-	125.85		39.85
Exp45_hx_1wk_SK3711_epo_nkcc2_1	8a089dd6-fbed-4add-9b35-1da5410d3c5d	epo+	Epo+	Image	Ellipse	1674.2	3459.1	2062.59		44.2515	12.675		Nkcc2+	126.18		39.82
Exp45_hx_1wk_SK3711_epo_nkcc2_1	8c78efaa-0821-484e-afe6-76bc94f6ace7	epo+	Epo+	Image	Ellipse	1851.7	3429.9	1448.57		155.309	5.525		Nkcc2+	220.25		53.33
Exp45_hx_1wk_SK3711_epo_nkcc2_1	6f2c9ffa-9a47-429e-911a-e3baa8732a69	epo+	Epo+	Image	Ellipse	1668.7	3540.6	2889.82		64.2337	21.9062		Nkcc2-	231.29		56.5
Exp45_hx_1wk_SK3711_epo_nkcc2_1	ffe72fee-00ea-4d69-9420-19ed8344bf42	epo+	Epo+	Image	Ellipse	1547.5	3723.8	3985.78		10.544	2.8376		Nkcc2+	192.63		49.68
Exp45_hx_1wk_SK3711_epo_nkcc2_1	55af5c58-ef00-4015-849d-67b8b1fa4968	epo+	Epo+	Image	Ellipse	1532.2	3745.1	2544.8		10.544	29.9437		Nkcc2-	181.93		48.07
Exp45_hx_1wk_SK3711_epo_nkcc2_1	bbc8b5e0-1aaf-402e-9579-8622d4889e8c	epo+	Epo+	Image	Ellipse	1425.5	3799.4	1743.87		103.054	32.2253		Nkcc2-	199.76		50.76
Exp45_hx_1wk_SK3711_epo_nkcc2_1	32c439d2-502d-4f9b-8629-53083a76113d	epo+	Epo+	Image	Ellipse	1697.3	3935.9	2351.14		17.7787	63.671		Nkcc2-	222.24		53.22
Exp45_hx_1wk_SK3711_epo_nkcc2_1	4771e277-1eb9-46bb-b236-ed333d9ef3a1	epo+	Epo+	Image	Ellipse	1673.6	3962.9	4335.67		17.7787	77.8101		Nkcc2-	285.79		60.4
Exp45_hx_1wk_SK3711_epo_nkcc2_1	9260a4fe-216b-4373-98db-b72873790711	epo+	Epo+	Image	Ellipse	1851.2	4052.3	4134		55.7462	60.5874		Nkcc2-	103.53		36.33
Exp45_hx_1wk_SK3711_epo_nkcc2_1	0bd668a5-2d8f-4bf3-b87b-f78319fbd473	epo+	Epo+	Image	Ellipse	1785.4	4065.1	2578.46		31.2204	37.8653		Nkcc2-	141.19		42.5
Exp45_hx_1wk_SK3711_epo_nkcc2_1	ce3774d0-bb1d-496d-9bc8-75f946e30d56	epo+	Epo+	Image	Ellipse	1786.5	4109	2338.67		31.2204	34.8426		Nkcc2-	79.64		31.66
Exp45_hx_1wk_SK3711_epo_nkcc2_1	7977e065-ccd9-477a-b482-1314a017c572	epo+	Epo+	Image	Ellipse	1793.8	4254.1	4042.44		30.2909	5.5306		Nkcc2+	153.06		43.93
Exp45_hx_1wk_SK3711_epo_nkcc2_1	f58f4173-fed5-4f25-8c3e-d1d30718552e	epo+	Epo+	Image	Ellipse	1752.9	4275.4	3114.76		30.2909	0.1		Nkcc2+	156.62		47.48
Exp45_hx_1wk_SK3711_epo_nkcc2_1	3cf917a7-cbab-4eb0-a493-d5a731e22af5	epo+	Epo+	Image	Ellipse	1399	4297.6	7875.92		196.525	59.4037		Nkcc2-	259.41		57.22
Exp45_hx_1wk_SK3711_epo_nkcc2_1	e93f8934-c367-40ec-8e71-aca221a88e2f	epo+	Epo+	Image	Ellipse	1627.9	4121.3	2083.93		52.3729	68.3146		Nkcc2-	317.56		63.37
Exp45_hx_1wk_SK3711_epo_nkcc2_1	1c0b4775-91b1-49c4-b141-3cd2621946b7	epo+	Epo+	Image	Ellipse	1961.7	4407.7	3837.28		64.6841	33.2339		Nkcc2-	153.31		43.91
Exp45_hx_1wk_SK3711_epo_nkcc2_1	b5eb8ea8-ba98-4b34-b442-b1ec675cc12a	epo+	Epo+	Image	Ellipse	1895.1	4447.6	5261.43		36.8236	49.5229		Nkcc2-	76.65		33.48
Exp45_hx_1wk_SK3711_epo_nkcc2_1	336443c4-3750-4ab3-9e19-0764a531b396	epo+	Epo+	Image	Ellipse	1847	4441.3	3876.45		2.2358	33.6005		Nkcc2-	102.04		36.46
Exp45_hx_1wk_SK3711_epo_nkcc2_1	6ac85091-d428-4f08-ab14-6b24b1a8c24b	epo+	Epo+	Image	Ellipse	1834.3	4450.4	4155.27		2.2358	30.9063		Nkcc2-	203.08		50.55
Exp45_hx_1wk_SK3711_epo_nkcc2_1	bb1adf3e-6310-4f79-85fb-d961dbe5c940	epo+	Epo+	Image	Ellipse	1830.6	4471.7	4084.56		3.6808	44.392		Nkcc2-	223.99		53.88
Exp45_hx_1wk_SK3711_epo_nkcc2_1	5379ba4b-78aa-445f-ae07-b61d59ffce54	epo+	Epo+	Image	Ellipse	1862.9	4486.5	4224.79		23.2374	79.192		Nkcc2-	88.43		34.63
Exp45_hx_1wk_SK3711_epo_nkcc2_1	778ceb36-5839-4bfb-aabf-efe6cc7f86b8	epo+	Epo+	Image	Ellipse	1818.2	4506.3	2416.33		1.9373	65.6656		Nkcc2-	231.7		54.19
Exp45_hx_1wk_SK3711_epo_nkcc2_1	dea20cdb-69f0-4a23-b0fc-312fd8b96292	epo+	Epo+	Image	Ellipse	1804.4	4494.9	7009.54		1.9373	59.2967		Nkcc2-	161.77		45.61
Exp45_hx_1wk_SK3711_epo_nkcc2_1	12b5ea17-18bd-46bf-b420-dc959869ff34	epo+	Epo+	Image	Ellipse	1769.8	4502.9	1320.43		19.2418	62.442		Nkcc2-	194.62		49.55
Exp45_hx_1wk_SK3711_epo_nkcc2_1	a74b0bb3-879a-4a00-ada5-ccdfcc7e4cc3	epo+	Epo+	Image	Ellipse	2004.1	4647.7	3886.61		6.8492	34.2417		Nkcc2-	215.44		52.09
Exp45_hx_1wk_SK3711_epo_nkcc2_1	c64ca4ba-9903-40ee-9241-b9df6a951d3f	epo+	Epo+	Image	Ellipse	2005.1	4667.7	2699.94		6.8492	35.3285		Nkcc2-	95.24		35.54
Exp45_hx_1wk_SK3711_epo_nkcc2_1	b8c381f4-a585-493f-a62f-d80f0f4f3579	epo+	Epo+	Image	Ellipse	1960.2	4644.2	4481.34		2.9531	0.7589		Nkcc2+	68.69		30.49
Exp45_hx_1wk_SK3711_epo_nkcc2_1	d65ab62e-683c-496a-8253-b3bbe0710a93	epo+	Epo+	Image	Ellipse	1963.2	4629.5	3156.59		2.9531	15.268		Nkcc2+	132.65		40.85
Exp45_hx_1wk_SK3711_epo_nkcc2_1	34e6d382-2f17-4a28-acf0-40b2d6be1277	epo+	Epo+	Image	Ellipse	1942.2	4656.9	2605.98		10.4489	0.1		Nkcc2+	160.61		44.92
Exp45_hx_1wk_SK3711_epo_nkcc2_1	feffdcca-2a2d-48eb-93e6-db3136d4a831	epo+	Epo+	Image	Ellipse	1760.2	4649.6	5381.57		83.3136	64.1764		Nkcc2-	122.94		39.31
Exp45_hx_1wk_SK3711_epo_nkcc2_1	d43d88b8-527d-4418-af91-cde0083b06ef	epo+	Epo+	Image	Ellipse	1796.4	4739	5016.47		83.3136	70.5412		Nkcc2-	124.85		39.92
Exp45_hx_1wk_SK3711_epo_nkcc2_1	b36fecaa-50c4-4459-878d-16083d8cf891	epo+	Epo+	Image	Ellipse	1763.3	4854.4	3070.51		7.566	31.6832		Nkcc2-	122.69		41.62
Exp45_hx_1wk_SK3711_epo_nkcc2_1	d22fa94b-d275-4c6d-ac95-b24d06b17d22	epo+	Epo+	Image	Ellipse	1758.1	4834.1	1682.97		7.566	29.9018		Nkcc2-	108.84		37.41
Exp45_hx_1wk_SK3711_epo_nkcc2_1	c3bf257a-40b4-45db-ba60-0e0c2524f0b0	epo+	Epo+	Image	Ellipse	1717.5	4823.2	1721.73		24.2923	45.0964		Nkcc2-	131.16		42.49
Exp45_hx_1wk_SK3711_epo_nkcc2_1	1fa0b946-acd3-4cf1-ab9a-a9334db72d3f	epo+	Epo+	Image	Ellipse	1692.9	4782.1	2095.91		34.4336	7.15		Nkcc2+	118.46		38.91
Exp45_hx_1wk_SK3711_epo_nkcc2_1	ab1821b1-973b-4171-ac7f-d2eef6fde6f3	epo+	Epo+	Image	Ellipse	1642.9	4798.6	3879.51		40.2755	0.5002		Nkcc2+	159.28		48.06
Exp45_hx_1wk_SK3711_epo_nkcc2_1	d116cff8-8610-4995-9166-490b18610553	epo+	Epo+	Image	Ellipse	1698.3	4860.5	4067.62		21.3916	63.6589		Nkcc2-	285.79		60.4
Exp45_hx_1wk_SK3711_epo_nkcc2_1	17d1d151-b133-4efc-8621-84a33a1d8e71	epo+	Epo+	Image	Ellipse	1726.7	4889.9	2988.67		21.3916	48.2752		Nkcc2-	308.6		62.29
Exp45_hx_1wk_SK3711_epo_nkcc2_1	e0ae18cd-7652-4cc5-9239-b6a009b60b8e	epo+	Epo+	Image	Ellipse	1673.4	4899.4	1656.09		26.5218	73.7938		Nkcc2-	240.91		56.72
Exp45_hx_1wk_SK3711_epo_nkcc2_1	2ed18aba-3f6c-45e6-815c-7702b6514b14	epo+	Epo+	Image	Ellipse	1778.9	4922.9	2107.82		41.851	0.1		Nkcc2+	234.69		57.07
Exp45_hx_1wk_SK3711_epo_nkcc2_1	eb73af52-d7f1-4738-bd75-a924cd410c4e	epo+	Epo+	Image	Ellipse	1455.7	5044.3	8710.91		135.295	86.5972		Nkcc2-	198.43		50.08
Exp45_hx_1wk_SK3711_epo_nkcc2_1	a088eb73-8ffc-419a-8a95-bd8f6251d46d	epo+	Epo+	Image	Ellipse	1599.3	5063.5	6674.8		37.3908	33.4316		Nkcc2-	45.79		32.21
Exp45_hx_1wk_SK3711_epo_nkcc2_1	d7070aa3-2221-47ac-89b5-4fe8ec81a10b	epo+	Epo+	Image	Ellipse	1612	5013.8	2912		37.3908	53.6871		Nkcc2-	111.5		37.95
Exp45_hx_1wk_SK3711_epo_nkcc2_1	838309be-f1bf-4fa4-82f1-5fc19785266b	epo+	Epo+	Image	Ellipse	1310.1	4533.1	5005.25		234.958	25.1654		Nkcc2-	129.75		41.07
Exp45_hx_1wk_SK3711_epo_nkcc2_1	1d909b43-e47a-4910-8737-a6149e123a33	epo+	Epo+	Image	Ellipse	1192.6	4313.4	5221.56		196.525	80.1327		Nkcc2-	32.85		25.72
Exp45_hx_1wk_SK3711_epo_nkcc2_1	3439047b-b098-4f0b-9a5f-a860af41ab5b	epo+	Epo+	Image	Ellipse	843.21	5091.6	4203.17		536.77	274.717		Nkcc2-	124.85		39.92
Exp45_hx_1wk_SK3711_epo_nkcc2_1	52f1e91a-44a3-49cf-805f-4f45d77bac8c	epo+	Epo+	Image	Ellipse	1385.5	5441.2	6195.83		38.0529	135.716		Nkcc2-	83.62		34.32
Exp45_hx_1wk_SK3711_epo_nkcc2_1	575ff331-7dac-4806-84ff-d157fbd77323	epo+	Epo+	Image	Ellipse	1367.6	5380.2	2403.02		4.9719	72.8928		Nkcc2-	48.12		25.23
Exp45_hx_1wk_SK3711_epo_nkcc2_1	0c34a6a8-fc35-43de-a0f5-91246e256e5c	epo+	Epo+	Image	Ellipse	1358.3	5366.7	2131.32		4.9719	54.5004		Nkcc2-	183.34		51.79
Exp45_hx_1wk_SK3711_epo_nkcc2_1	6d1ebf5f-76d2-4101-8e9b-cbf38a12ffc3	epo+	Epo+	Image	Ellipse	1339.7	5319.6	3735.56		39.6681	6.8901		Nkcc2+	49.77		25.78
Exp45_hx_1wk_SK3711_epo_nkcc2_1	6629cea6-e569-42bd-9c8f-531a827434e8	epo+	Epo+	Image	Ellipse	1439.6	5448.9	1010.8		38.0529	130.98		Nkcc2-	222.66		53.96
Exp45_hx_1wk_SK3711_epo_nkcc2_1	1d4a3858-db12-45ba-8663-57a35a2c84b1	epo+	Epo+	Image	Ellipse	1558.5	5386.7	3423.05		62.6677	83.6009		Nkcc2-	124.85		39.92
Exp45_hx_1wk_SK3711_epo_nkcc2_1	885a7053-95a2-4890-ab12-501692478cbe	epo+	Epo+	Image	Ellipse	1625	5348.2	2937.21		62.6677	108.88		Nkcc2-	175.54		46.97
Exp45_hx_1wk_SK3711_epo_nkcc2_1	6e2da490-1de6-4d42-ab19-72e28dd1c90d	epo+	Epo+	Image	Ellipse	1758.2	5378.8	6513.18		121.725	65.9881		Nkcc2-	190.8		49.03
Exp45_hx_1wk_SK3711_epo_nkcc2_1	975103fe-21a6-43e5-b263-6f02d094bf80	epo+	Epo+	Image	Ellipse	1887.9	5292.3	1948.38		97.5511	43.9505		Nkcc2-	103.53		38.62
Exp45_hx_1wk_SK3711_epo_nkcc2_1	16395716-9341-46c5-a52f-bc46f19e0f98	epo+	Epo+	Image	Ellipse	1975.4	5365.4	1778.57		97.5511	118.828		Nkcc2-	358.38		67.53
Exp45_hx_1wk_SK3711_epo_nkcc2_1	439d1c01-00ed-43f2-8314-c295dfb9a4a9	epo+	Epo+	Image	Ellipse	2080.5	5296.7	1968.16		74.8053	101.182		Nkcc2-	316.82		63.41
Exp45_hx_1wk_SK3711_epo_nkcc2_1	57e68aac-4259-47cf-8c8d-94c0eaca3bc5	epo+	Epo+	Image	Ellipse	2032.6	5193.3	2223.86		74.062	33.6009		Nkcc2-	383.26		70.21
Exp45_hx_1wk_SK3711_epo_nkcc2_1	1d1d33a0-4a8c-460d-a2be-b3ffd61217e2	epo+	Epo+	Image	Ellipse	2135.4	5214	2820.6		35.8406	90.2571		Nkcc2-	782.46		105.83
Exp45_hx_1wk_SK3711_epo_nkcc2_1	25afbca3-ea4c-4ead-ab72-837b52269536	epo+	Epo+	Image	Ellipse	2200.7	5068.1	5823.87		31.6529	99.658		Nkcc2-	406.33		72.24
Exp45_hx_1wk_SK3711_epo_nkcc2_1	e39ec2e3-4668-4e16-9cb2-a1cc73337cc9	epo+	Epo+	Image	Ellipse	2187.1	4969.7	4619.74		3.575	22.1514		Nkcc2-	130.66		41
Exp45_hx_1wk_SK3711_epo_nkcc2_1	bc06225f-d66b-4fb7-b7cc-2a71831a1e4d	epo+	Epo+	Image	Ellipse	2167.6	4969.7	3549.28		3.575	1.1865		Nkcc2+	277		59.33
Exp45_hx_1wk_SK3711_epo_nkcc2_1	25d53106-4b30-4c9e-9818-ffde37550752	epo+	Epo+	Image	Ellipse	1994.7	5084.3	5432.98		41.7899	108.038		Nkcc2-	155.96		44.49
Exp45_hx_1wk_SK3711_epo_nkcc2_1	ec937ecb-fd82-43af-8fb8-16b321f50ce6	epo+	Epo+	Image	Ellipse	1966.2	5039.6	2550.37		33.3432	95.2947		Nkcc2-	58.24		27.06
Exp45_hx_1wk_SK3711_epo_nkcc2_1	a0fb20c2-3a23-4b84-95d7-2126dc0be2c6	epo+	Epo+	Image	Ellipse	1920.4	5031	5801.89		11.3796	123.598		Nkcc2-	222.99		53.17
Exp45_hx_1wk_SK3711_epo_nkcc2_1	f0a15125-880e-4abd-b9c2-44a305237218	epo+	Epo+	Image	Ellipse	1893	5030.7	3080.37		11.3796	134.149		Nkcc2-	156.96		44.42
Exp45_hx_1wk_SK3711_epo_nkcc2_1	8350481d-a760-4c5e-948a-854616153908	epo+	Epo+	Image	Ellipse	1892.6	4988.8	3307.33		2.9332	109.324		Nkcc2-	120.95		42.51
Exp45_hx_1wk_SK3711_epo_nkcc2_1	2aa51329-3bdc-4326-a64a-fa5b4bf3deb0	epo+	Epo+	Image	Ellipse	1882.1	4974.6	4994.72		2.9332	91.0243		Nkcc2-	217.18		58.81
Exp45_hx_1wk_SK3711_epo_nkcc2_1	c8237032-7d9e-44a6-8f4a-595a17a54479	epo+	Epo+	Image	Ellipse	1923.4	4977.4	2134.6		13.9823	107.556		Nkcc2-	174.21		47.06
Exp45_hx_1wk_SK3711_epo_nkcc2_1	3ef01c55-cbd0-42a9-9377-c4e4bf07de8a	epo+	Epo+	Image	Ellipse	1950.5	4977.9	1876.64		13.9823	81.0188		Nkcc2-	190.89		50.55
Exp45_hx_1wk_SK3711_epo_nkcc2_1	3fe3c49e-a371-41b5-ad6a-a0089776d884	epo+	Epo+	Image	Ellipse	1966.9	4936.4	6817.99		14.9666	68.9759		Nkcc2-	176.53		48.43
Exp45_hx_1wk_SK3711_epo_nkcc2_1	01a9a6f2-6e25-4e04-b2d5-3412051c69ae	epo+	Epo+	Image	Ellipse	1936.4	4924.4	5443.86		11.0688	96.7557		Nkcc2-	274.76		60.97
Exp45_hx_1wk_SK3711_epo_nkcc2_1	decdd399-654d-4d67-82e2-5b0acbd44d23	epo+	Epo+	Image	Ellipse	1935.4	4897.4	6617.03		2.4941	108.772		Nkcc2-	163.92		46.22
Exp45_hx_1wk_SK3711_epo_nkcc2_1	8ab20c5a-bb43-46c2-a0e8-3bc570623fb9	epo+	Epo+	Image	Ellipse	1945.6	4884.3	4474.48		2.4941	103.914		Nkcc2-	138.12		41.96
Exp45_hx_1wk_SK3711_epo_nkcc2_1	9ec241b1-39fc-4c97-8470-42d6baf19808	epo+	Epo+	Image	Ellipse	1931.6	4836.3	4178.6		30.9477	66.4366		Nkcc2-	94.57		43.1
Exp45_hx_1wk_SK3711_epo_nkcc2_1	91bd1d5a-ef6f-4aa2-a2f1-48e9c699712e	epo+	Epo+	Image	Ellipse	1966.7	4864.9	6264.34		13.2383	95.7653		Nkcc2-	233.94		54.83
Exp45_hx_1wk_SK3711_epo_nkcc2_1	a5f6a6ff-07e1-4ddd-a64d-ad669756b40f	epo+	Epo+	Image	Ellipse	1701.7	5146.9	2878.2		32.9792	44.545		Nkcc2-	278.9		64.55
Exp45_hx_1wk_SK3711_epo_nkcc2_1	327cd00c-33c7-4eae-9073-7f0782ca6280	epo+	Epo+	Image	Ellipse	1754.4	5150.8	2753.33		22.1246	55.453		Nkcc2-	202.42		52.12
Exp45_hx_1wk_SK3711_epo_nkcc2_1	fba94f53-05dc-4558-8e84-d0a9472c6eb8	epo+	Epo+	Image	Ellipse	1742.5	5185.9	738.86		22.1246	23.6052		Nkcc2-	115.73		39.13
Exp45_hx_1wk_SK3711_epo_nkcc2_1	b307da50-c991-458d-b703-58850ad2a148	epo+	Epo+	Image	Ellipse	2229.8	5109.2	4439.7		31.6529	85.5736		Nkcc2-	160.77		45.68
Exp45_hx_1wk_SK3711_epo_nkcc2_1	a785dae5-4a58-45ac-975b-65651adab6b2	epo+	Epo+	Image	Ellipse	2131.8	5155.8	1564.51		35.8406	143.193		Nkcc2-	169.73		51.14
Exp45_hx_1wk_SK3711_epo_nkcc2_1	e81ca32c-8693-475b-901f-99f4abc2b040	epo+	Epo+	Image	Ellipse	2360	5269.1	4193.96		20.5808	0.1		Nkcc2+	153.89		45.4
Exp45_hx_1wk_SK3711_epo_nkcc2_1	e866a622-754f-4ee6-986d-832e01b4c5d2	epo+	Epo+	Image	Ellipse	2336.9	5296.9	2844.71		16.783	1.95		Nkcc2+	197.27		50.91
Exp45_hx_1wk_SK3711_epo_nkcc2_1	826962ea-fa23-4944-b3d6-f5c6368b34b0	epo+	Epo+	Image	Ellipse	2365	5309.4	3023.35		16.783	0.1		Nkcc2+	105.85		37.66
Exp45_hx_1wk_SK3711_epo_nkcc2_1	f38c942c-1687-4e49-be29-d5599393bb6b	epo+	Epo+	Image	Ellipse	2297.9	5373.7	2140.31		0.1516	0.1		Nkcc2+	230.04		54.29
Exp45_hx_1wk_SK3711_epo_nkcc2_1	8464394c-f4c9-40f1-bf42-077d2c0e7750	epo+	Epo+	Image	Ellipse	2286.2	5365.1	1993.86		0.1516	7.8785		Nkcc2+	95.24		35.54
Exp45_hx_1wk_SK3711_epo_nkcc2_1	d17eb3cf-ca5e-4744-9743-614184f97af4	epo+	Epo+	Image	Ellipse	2250.5	5350.5	3178.54		26.1679	26.5528		Nkcc2-	158.78		47.34
Exp45_hx_1wk_SK3711_epo_nkcc2_1	ead3edd0-c7cd-4353-a05e-6abcf835dfae	epo+	Epo+	Image	Ellipse	2243	5498.8	2835.47		7.3411	0.1		Nkcc2+	127.67		44.26
Exp45_hx_1wk_SK3711_epo_nkcc2_1	82689781-ed21-493a-a8ce-079fa2735c49	epo+	Epo+	Image	Ellipse	2228.5	5516.4	3189.96		7.3411	0.1		Nkcc2+	201.59		50.64
Exp45_hx_1wk_SK3711_epo_nkcc2_1	6290c6de-68b2-42d7-9c4d-c95fb68acef2	epo+	Epo+	Image	Ellipse	2241.7	5538.3	2754.64		10.2784	18.6156		Nkcc2-	171.22		46.49
Exp45_hx_1wk_SK3711_epo_nkcc2_1	790863e0-6e3d-4eb2-bf2c-6b1997d8e809	epo+	Epo+	Image	Ellipse	2224.3	5459.2	4124.71		30.1565	10.2816		Nkcc2+	63.88		29.48
Exp45_hx_1wk_SK3711_epo_nkcc2_1	1bce2073-90e9-4621-a62e-58c7806c0132	epo+	Epo+	Image	Ellipse	2277.8	5521.1	2468.88		25.1493	30.4805		Nkcc2-	118.46		41.19
Exp45_hx_1wk_SK3711_epo_nkcc2_1	9dc34939-6458-4af7-ad17-2bd6a1c06802	epo+	Epo+	Image	Ellipse	2231.1	5598	2649.74		20.0603	37.3093		Nkcc2-	167.08		46.77
Exp45_hx_1wk_SK3711_epo_nkcc2_1	bb24b7b2-21f6-4a54-891f-f8685dbf2320	epo+	Epo+	Image	Ellipse	2207.2	5575.2	2082.58		20.0603	61.1796		Nkcc2-	97.48		37.62
Exp45_hx_1wk_SK3711_epo_nkcc2_1	81ddd4b4-ed41-4481-b3a2-41843019eaf0	epo+	Epo+	Image	Ellipse	2019.9	5521.3	3565.96		145.965	126.875		Nkcc2-	85.11		33.42
Exp45_hx_1wk_SK3711_epo_nkcc2_1	ca432fb2-4d21-48be-82ce-6ec8f5e84229	epo+	Epo+	Image	Ellipse	1839.3	5530	2369.91		152.666	33.2538		Nkcc2-	217.76		58.03
Exp45_hx_1wk_SK3711_epo_nkcc2_1	1f36f198-575e-4001-9d19-fa4a2688c3ad	epo+	Epo+	Image	Ellipse	1367.6	5936.1	3542.86		8.0543	143.931		Nkcc2-	47.78		26.03
Exp45_hx_1wk_SK3711_epo_nkcc2_1	369e1e08-f0fe-4b5e-bfb8-5e332dc40dd5	epo+	Epo+	Image	Ellipse	1371.2	5913.7	3630.06		8.0543	132.144		Nkcc2-	119.46		44.88
Exp45_hx_1wk_SK3711_epo_nkcc2_1	ef9c28aa-3e74-49d4-98a7-d3cad4523213	epo+	Epo+	Image	Ellipse	1374.3	5883.6	3561.55		14.1695	118.553		Nkcc2-	152.06		44
Exp45_hx_1wk_SK3711_epo_nkcc2_1	9cc41d73-62bb-445b-882f-4ebbcf78e3d8	epo+	Epo+	Image	Ellipse	1373	5801.6	2570.2		48.6913	122.65		Nkcc2-	102.04		55.63
Exp45_hx_1wk_SK3711_epo_nkcc2_1	55c1c17d-c090-4c37-8630-6cfa57a95e7e	epo+	Epo+	Image	Ellipse	1456.5	5817	2162.05		75.2896	36.281		Nkcc2-	203.16		58.86
Exp45_hx_1wk_SK3711_epo_nkcc2_1	712e92ff-a964-400b-9992-9a917e0d0861	epo+	Epo+	Image	Ellipse	1403.2	5738.7	1404.27		48.6913	121.403		Nkcc2-	127.84		48.73
Exp45_hx_1wk_SK3711_epo_nkcc2_1	ffae200c-0551-41a1-9913-c60dce798860	epo+	Epo+	Image	Ellipse	1732.7	5748.9	2706.28		23.08	146.45		Nkcc2-	237.26		56.16
Exp45_hx_1wk_SK3711_epo_nkcc2_1	b1f0ddeb-4080-435c-b9b7-0c6352cd848c	epo+	Epo+	Image	Ellipse	1732.2	5713.7	1552.79		23.08	129.181		Nkcc2-	138.87		44.19
Exp45_hx_1wk_SK3711_epo_nkcc2_1	d8bbd7ef-46d4-4c7d-955b-cf1b57baab66	epo+	Epo+	Image	Ellipse	1955.7	5890.6	4136.68		2.5346	32.2053		Nkcc2-	139.37		42.63
Exp45_hx_1wk_SK3711_epo_nkcc2_1	85b287ba-80cb-43ab-975d-4edf6bd34b12	epo+	Epo+	Image	Ellipse	1943	5877.3	3161.38		2.5346	47.5938		Nkcc2-	280.73		61.42
Exp45_hx_1wk_SK3711_epo_nkcc2_1	d46ecaff-1e62-422e-a186-a033666ec721	epo+	Epo+	Image	Ellipse	1894.6	5857.6	4137.51		40.0878	98.3585		Nkcc2-	95.82		52.47
Exp45_hx_1wk_SK3711_epo_nkcc2_1	5b342e32-36c3-4517-99f0-3283d4997526	epo+	Epo+	Image	Ellipse	1929.5	5932.2	1202.51		7.9744	23.6643		Nkcc2-	119.79		38.8
Exp45_hx_1wk_SK3711_epo_nkcc2_1	c0a28943-7925-4ea8-b7c5-7e0ab7ef57c1	epo+	Epo+	Image	Ellipse	1912	5919.7	1710.45		7.9744	42.7027		Nkcc2-	184.66		48.66
Exp45_hx_1wk_SK3711_epo_nkcc2_1	3d58e3b3-aed1-4c79-9688-823fd73b554a	epo+	Epo+	Image	Ellipse	2015.2	5798	1201.11		88.3606	60.4262		Nkcc2-	244.73		55.74
Exp45_hx_1wk_SK3711_epo_nkcc2_1	4731c3b3-2510-4e74-9f2b-91e4010fa1ea	epo+	Epo+	Image	Ellipse	2254.8	6403.3	2187.9		70.9848	71.3051		Nkcc2-	237.42		54.63
Exp45_hx_1wk_SK3711_epo_nkcc2_1	87196900-94be-4372-9aec-2fdf15f71cbe	epo+	Epo+	Image	Ellipse	2182.2	6351.5	2463.48		70.9848	82.0136		Nkcc2-	283.88		59.73
Exp45_hx_1wk_SK3711_epo_nkcc2_1	7f711a27-3b90-4ec7-a536-92fa4895c969	epo+	Epo+	Image	Ellipse	2189.2	6088.1	3398.09		20.8451	63.9571		Nkcc2-	204.08		52.02
Exp45_hx_1wk_SK3711_epo_nkcc2_1	ac0e224f-64da-490e-9733-9dc1fc03aa47	epo+	Epo+	Image	Ellipse	2212.8	6063.2	2640.54		20.8451	57.1525		Nkcc2-	45.29		30.07
Exp45_hx_1wk_SK3711_epo_nkcc2_1	f23f0173-3910-4a3c-a74f-9ec5df1ba91e	epo+	Epo+	Image	Ellipse	2412.8	6183.9	3836.77		109.931	132.61		Nkcc2-	125.43		46.68
Exp45_hx_1wk_SK3711_epo_nkcc2_1	bc3847cd-3a11-4da5-b3f9-f472c5bf54e9	epo+	Epo+	Image	Ellipse	2527.8	6087.6	6280.29		8.8716	79.0983		Nkcc2-	236.6		55.44
Exp45_hx_1wk_SK3711_epo_nkcc2_1	20ce1212-b1da-4ea3-b9fd-6b9e7f71fef0	epo+	Epo+	Image	Ellipse	2504.8	6083.8	7399.98		8.8716	68.4904		Nkcc2-	48.78		25.14
Exp45_hx_1wk_SK3711_epo_nkcc2_1	d2920699-b223-422a-8a98-93e686977538	epo+	Epo+	Image	Ellipse	2504.9	6053.4	4083.61		17.5508	53.8471		Nkcc2-	149.16		46.49
Exp45_hx_1wk_SK3711_epo_nkcc2_1	59538c01-e905-4e0b-a9ff-e856893376dd	epo+	Epo+	Image	Ellipse	2530.1	6202.5	4053.07		96.2269	112.482		Nkcc2-	160.27		51.76
Exp45_hx_1wk_SK3711_epo_nkcc2_1	827a83c0-9446-4534-9ed2-0f3e02e04c99	epo+	Epo+	Image	Ellipse	2525.9	5952.5	4146.75		59.4503	41.3231		Nkcc2-	263.31		59.3
Exp45_hx_1wk_SK3711_epo_nkcc2_1	f7fa240a-745e-4674-bd80-2dd8d986c486	epo+	Epo+	Image	Ellipse	2591.6	5865.4	3510.57		11.4871	12.4726		Nkcc2+	246.22		55.66
Exp45_hx_1wk_SK3711_epo_nkcc2_1	6a950f71-93d5-45c4-8298-1de4fdfffb36	epo+	Epo+	Image	Ellipse	2567.2	5883.8	4038.57		11.4871	24.8762		Nkcc2-	328.51		64.36
Exp45_hx_1wk_SK3711_epo_nkcc2_1	c2086d73-6701-4393-8a01-e6b301ae8dac	epo+	Epo+	Image	Ellipse	2598.7	5769.6	1728.2		48.2847	55.5582		Nkcc2-	158.28		45.85
Exp45_hx_1wk_SK3711_epo_nkcc2_1	f0a9febc-3865-4695-98da-4050da58e219	epo+	Epo+	Image	Ellipse	2591.1	5707.3	3302.58		42.4617	75.8371		Nkcc2-	104.53		36.25
Exp45_hx_1wk_SK3711_epo_nkcc2_1	bc0eed69-894c-484e-af82-a108f91e5fec	epo+	Epo+	Image	Ellipse	2547.7	5670.3	7399.04		42.4617	58.5102		Nkcc2-	243.9		58.07
Exp45_hx_1wk_SK3711_epo_nkcc2_1	1411804f-95cc-41e2-b55c-023b982fab43	epo+	Epo+	Image	Ellipse	2571.2	5582.2	4224.88		53.7627	48.4164		Nkcc2-	204.08		52.02
Exp45_hx_1wk_SK3711_epo_nkcc2_1	efb6e178-2b95-48cf-a369-ff84cf70814f	epo+	Epo+	Image	Ellipse	2617.7	5490.9	2385.99		57.3723	7.9952		Nkcc2+	179.35		47.48
Exp45_hx_1wk_SK3711_epo_nkcc2_1	5e17313a-8c90-40a2-8297-f59830fd012b	epo+	Epo+	Image	Ellipse	2632.5	5620.1	1690.98		56.5951	34.6196		Nkcc2-	209.88		51.66
Exp45_hx_1wk_SK3711_epo_nkcc2_1	666c123b-b520-4213-a35d-dc65449d02af	epo+	Epo+	Image	Ellipse	2612.7	5423.3	1565.34		37.2226	7.4024		Nkcc2+	47.78		26.03
Exp45_hx_1wk_SK3711_epo_nkcc2_1	8ec5f1c9-2db0-4cfa-8fc3-fb39067de6b5	epo+	Epo+	Image	Ellipse	2562.6	5419.2	3606.46		37.2226	0.1		Nkcc2+	219.01		52.64
Exp45_hx_1wk_SK3711_epo_nkcc2_1	1c266837-0671-48a3-8d2c-94f641e74301	epo+	Epo+	Image	Ellipse	2503.2	5593.4	1762.01		53.7627	0.1		Nkcc2+	271.77		58.84
Exp45_hx_1wk_SK3711_epo_nkcc2_1	d172f9ff-d29f-49f1-8fcc-d8de35cf1932	epo+	Epo+	Image	Ellipse	2924.7	5507.1	3699.63		77.4494	3.6635		Nkcc2+	133.73		46.82
Exp45_hx_1wk_SK3711_epo_nkcc2_1	284944a8-49ed-40c2-8e9f-4eaa184a631d	epo+	Epo+	Image	Ellipse	2964.2	5592.8	2460.24		72.019	32.8979		Nkcc2-	114.23		40.77
Exp45_hx_1wk_SK3711_epo_nkcc2_1	9df62705-e0cd-4834-8f32-a304a69fda2b	epo+	Epo+	Image	Ellipse	2913.1	5661.3	4389.83		3.8284	15.6371		Nkcc2+	108.26		38.22
Exp45_hx_1wk_SK3711_epo_nkcc2_1	3c7f0cb5-5d11-44cc-91d4-cf5b374c6165	epo+	Epo+	Image	Ellipse	2898.5	5666.2	9980.19		3.8284	3.803		Nkcc2+	132.65		40.85
Exp45_hx_1wk_SK3711_epo_nkcc2_1	1daf9fbd-1277-4310-bc84-75bcecfbb853	epo+	Epo+	Image	Ellipse	2926.6	5681.2	5100.44		9.5082	28.6018		Nkcc2-	172.05		49.48
Exp45_hx_1wk_SK3711_epo_nkcc2_1	2daa2d35-7d03-4b98-bcbc-bde77d5038e2	epo+	Epo+	Image	Ellipse	2915.4	5796.5	3579.07		27.9935	63.5091		Nkcc2-	171.47		47.24
Exp45_hx_1wk_SK3711_epo_nkcc2_1	a7037cc1-cb51-454c-8296-de94a1f9f85d	epo+	Epo+	Image	Ellipse	2917	5749.2	2760.44		27.9935	43.6606		Nkcc2-	246.38		57.17
Exp45_hx_1wk_SK3711_epo_nkcc2_1	9174dfd5-8da3-4d6b-8470-c888d21e0e14	epo+	Epo+	Image	Ellipse	2809.1	5807.8	1528.53		6.758	0.1		Nkcc2+	243.9		55.79
Exp45_hx_1wk_SK3711_epo_nkcc2_1	18de95fc-57cd-46f2-96d7-65e8c210dfc9	epo+	Epo+	Image	Ellipse	2812.2	5836.7	1608.76		6.758	0.1		Nkcc2+	336.48		67.03
Exp45_hx_1wk_SK3711_epo_nkcc2_1	41713f8e-a384-48c8-818d-fde70fd287d0	epo+	Epo+	Image	Ellipse	3012.9	6019.5	6855.92		45.5278	0.1		Nkcc2+	139.12		41.89
Exp45_hx_1wk_SK3711_epo_nkcc2_1	55b80072-ab7e-4c1c-82fb-9e16e9cd0e8f	epo+	Epo+	Image	Ellipse	2956.7	6040.4	3596.42		8.626	52.0954		Nkcc2-	219.51		52.61
Exp45_hx_1wk_SK3711_epo_nkcc2_1	8b27dd14-6f50-4891-a83c-f5aed47b602d	epo+	Epo+	Image	Ellipse	2935.6	6009.1	5991.82		8.2271	38.1002		Nkcc2-	142.27		43.18
Exp45_hx_1wk_SK3711_epo_nkcc2_1	e019933b-b14e-4375-bf17-093832b6df18	epo+	Epo+	Image	Ellipse	2933.3	6032.3	4917.97		8.2271	54.3129		Nkcc2-	235.77		54.72
Exp45_hx_1wk_SK3711_epo_nkcc2_1	7774da5a-90f7-4296-9fa5-cb35f047b977	epo+	Epo+	Image	Ellipse	2903.2	5999.7	5857.5		19.166	11.718		Nkcc2+	236.43		59.24
Exp45_hx_1wk_SK3711_epo_nkcc2_1	6997138e-687c-46d5-9ee3-c496cdfee368	epo+	Epo+	Image	Ellipse	2900.3	6040	6199.04		2.2473	40.6349		Nkcc2-	114.15		38.49
Exp45_hx_1wk_SK3711_epo_nkcc2_1	a0074ea0-cd75-4e6c-98f8-481120ad317c	epo+	Epo+	Image	Ellipse	2888.6	6049.2	12465.5		2.2473	33.4981		Nkcc2-	170.23		47.32
Exp45_hx_1wk_SK3711_epo_nkcc2_1	ad7eba02-7b80-4ecd-82b0-11e862cda5dc	epo+	Epo+	Image	Ellipse	2901.6	6060.6	2924.33		3.657	51.3002		Nkcc2-	143.35		43.1
Exp45_hx_1wk_SK3711_epo_nkcc2_1	3f76c7ea-aec8-4911-886f-b4e09d284172	epo+	Epo+	Image	Ellipse	2891	6079.6	13362.4		5.5756	55.8074		Nkcc2-	231.7		54.19
Exp45_hx_1wk_SK3711_epo_nkcc2_1	14adc88a-ba7c-4b7b-b0a9-ef35d90b0121	epo+	Epo+	Image	Ellipse	2847.8	6082.2	7394.12		30.2851	46.7339		Nkcc2-	146.59		45.91
Exp45_hx_1wk_SK3711_epo_nkcc2_1	07692e4f-1fd3-4b24-b1ec-de570694795b	epo+	Epo+	Image	Ellipse	2777.3	6192.2	1494.86		113.85	42.2074		Nkcc2-	138.87		47.21
Exp45_hx_1wk_SK3711_epo_nkcc2_1	36d53866-f8e1-4a0d-9089-d9e4592ba761	epo+	Epo+	Image	Ellipse	2697.3	6574.1	2716.36		157.673	1.4254		Nkcc2+	155.96		44.49
Exp45_hx_1wk_SK3711_epo_nkcc2_1	fa3a434e-8c1a-437b-a4cd-8e70dbeea7dc	epo+	Epo+	Image	Ellipse	2816.3	6449.6	1897.58		157.673	124.585		Nkcc2-	164.26		46.96
Exp45_hx_1wk_SK3711_epo_nkcc2_1	7aaedf6b-a615-49f3-b325-46abe110eaed	epo+	Epo+	Image	Ellipse	2904.8	6288.1	3164.03		124.527	127.581		Nkcc2-	163.59		47.77
Exp45_hx_1wk_SK3711_epo_nkcc2_1	3196552b-94ea-447e-a5dd-bcceff08cf13	epo+	Epo+	Image	Ellipse	3253.4	6356.5	2483.44		6.546	0.1		Nkcc2+	141.94		46.24
Exp45_hx_1wk_SK3711_epo_nkcc2_1	766137d8-b8a9-44fe-a465-90338dd7904c	epo+	Epo+	Image	Ellipse	3236.2	6354.7	1544.41		6.546	0.1		Nkcc2+	153.47		44.66
Exp45_hx_1wk_SK3711_epo_nkcc2_1	d634b52c-22d2-49a9-bf26-5b07b032f25f	epo+	Epo+	Image	Ellipse	3254.1	6464.1	2089.84		55.4957	60.4924		Nkcc2-	70.6		31.05
Exp45_hx_1wk_SK3711_epo_nkcc2_1	9b1e4a7c-707b-4a95-bd9c-143d5edbcc57	epo+	Epo+	Image	Ellipse	3297.6	6511.5	5291.46		55.4957	8.0896		Nkcc2+	40.9		23.88
Exp45_hx_1wk_SK3711_epo_nkcc2_1	8459f31c-62df-44d3-9839-b58ced7e4706	epo+	Epo+	Image	Ellipse	3132.3	5679.2	2753.75		178.593	43.6901		Nkcc2-	76.98		31.16
Exp45_hx_1wk_SK3711_epo_nkcc2_1	14ff6343-e799-4977-ade1-44be731de3a0	epo+	Epo+	Image	Ellipse	3438	5440.7	3269.22		2.0263	10.5956		Nkcc2+	210.46		52.39
Exp45_hx_1wk_SK3711_epo_nkcc2_1	292498e2-63fb-4a31-a56f-78c062385242	epo+	Epo+	Image	Ellipse	3434.8	5456.4	2487.1		2.0263	19.0212		Nkcc2-	76.65		31.19
Exp45_hx_1wk_SK3711_epo_nkcc2_1	5f05cd73-047c-49a4-8bb7-d7d2d357ee18	epo+	Epo+	Image	Ellipse	3397.1	5368.8	3180.14		20.1287	22.9938		Nkcc2-	305.7		62.43
Exp45_hx_1wk_SK3711_epo_nkcc2_1	3e292b7e-8893-43e4-8b35-71f3f428dbd3	epo+	Epo+	Image	Ellipse	3370.4	5398.4	4279.05		21.2846	62.4053		Nkcc2-	203.83		52.8
Exp45_hx_1wk_SK3711_epo_nkcc2_1	4d4a233e-70c1-4a08-8d4f-128536ff7c0d	epo+	Epo+	Image	Ellipse	3414.8	5400.4	2052.53		20.1287	31.602		Nkcc2-	136.05		41.35
Exp45_hx_1wk_SK3711_epo_nkcc2_1	50c4a875-26d3-491b-adcb-b3184cfbb8b0	epo+	Epo+	Image	Ellipse	3336	5410.8	3897.15		24.4794	72.1546		Nkcc2-	136.3		43.62
Exp45_hx_1wk_SK3711_epo_nkcc2_1	e9995e13-7bf0-44f4-9856-1e19832ded19	epo+	Epo+	Image	Ellipse	3288.8	5446.4	2546.99		16.9508	35.7594		Nkcc2-	221.17		54.04
Exp45_hx_1wk_SK3711_epo_nkcc2_1	94e790c8-777a-419c-9c77-c4d486f34402	epo+	Epo+	Image	Ellipse	3290.5	5481.9	1802.96		16.9508	48.8945		Nkcc2-	206.65		51.1
Exp45_hx_1wk_SK3711_epo_nkcc2_1	e997228f-5f23-43ff-a814-2cea4b736415	epo+	Epo+	Image	Ellipse	3346.7	5347.1	2760.67		38.2551	72.6218		Nkcc2-	151.73		47.06
Exp45_hx_1wk_SK3711_epo_nkcc2_1	e02be62b-2268-4fee-a109-c8d33c4269de	epo+	Epo+	Image	Ellipse	3432	5283.7	2964.65		35.0137	3.4412		Nkcc2+	266.29		75.58
Exp45_hx_1wk_SK3711_epo_nkcc2_1	398197b1-f925-449f-806d-d5683f46be8c	epo+	Epo+	Image	Ellipse	3355.3	5269.2	2514.6		56.8295	68.1293		Nkcc2-	196.44		56.26
Exp45_hx_1wk_SK3711_epo_nkcc2_1	ab8879c7-ea61-4c8d-a80b-535b0cded6a1	epo+	Epo+	Image	Ellipse	3456.9	5229.6	4496.05		30.7046	36.9125		Nkcc2-	245.39		55.7
Exp45_hx_1wk_SK3711_epo_nkcc2_1	72198c67-ca27-4d0c-ab11-debea4902719	epo+	Epo+	Image	Ellipse	3500.7	5213.7	3308.52		2.0275	0.1		Nkcc2+	263.97		60.78
Exp45_hx_1wk_SK3711_epo_nkcc2_1	ae05b686-1574-45b1-aaaa-ea4193ebad49	epo+	Epo+	Image	Ellipse	3490.8	5192.5	1808.1		2.0275	0.1		Nkcc2+	315.9		63.45
Exp45_hx_1wk_SK3711_epo_nkcc2_1	c2cc9a8d-b017-45c8-b4fc-201463003650	epo+	Epo+	Image	Ellipse	3624.1	5264.4	8086.34		25.0523	75.878		Nkcc2-	148.66		48.78
Exp45_hx_1wk_SK3711_epo_nkcc2_1	de5fc5b3-ec8f-47ae-9946-a6a9734f3476	epo+	Epo+	Image	Ellipse	3631.9	5306.9	2694.1		11.8794	77.2244		Nkcc2-	141.03		43.27
Exp45_hx_1wk_SK3711_epo_nkcc2_1	637d6aea-4999-44b8-9258-714f1c4c2c2e	epo+	Epo+	Image	Ellipse	3608.3	5319.9	1936.15		9.795	64.7605		Nkcc2-	166.41		48.34
Exp45_hx_1wk_SK3711_epo_nkcc2_1	afeb6d1c-6d7b-481c-9eaf-c5fe85d00a52	epo+	Epo+	Image	Ellipse	3581.2	5318.6	3809.48		9.795	69.8105		Nkcc2-	199.1		50.04
Exp45_hx_1wk_SK3711_epo_nkcc2_1	0112904b-3655-4b65-800f-47b6af5df440	epo+	Epo+	Image	Ellipse	3635.8	5364.1	1739.07		16.5199	27.5421		Nkcc2-	137.38		42.02
Exp45_hx_1wk_SK3711_epo_nkcc2_1	0a66fd3a-d34e-4934-807c-4db7628f9560	epo+	Epo+	Image	Ellipse	3727.3	5672.4	2466.82		11.2298	68.4829		Nkcc2-	220.25		53.33
Exp45_hx_1wk_SK3711_epo_nkcc2_1	ee292363-db84-450b-8bdf-e9d827857a16	epo+	Epo+	Image	Ellipse	3710.7	5692.9	2349.72		11.2298	69.5434		Nkcc2-	128.67		41.15
Exp45_hx_1wk_SK3711_epo_nkcc2_1	8a6f4f42-4844-4d21-bc9d-c5b4467bf2ce	epo+	Epo+	Image	Ellipse	3711.5	5640.5	10683.3		19.6282	37.9216		Nkcc2-	149.49		44.95
Exp45_hx_1wk_SK3711_epo_nkcc2_1	e344b875-7dfa-4a4a-8028-68a5e1d81fe1	epo+	Epo+	Image	Ellipse	3597.8	5706.7	2698.41		43.1396	99.9316		Nkcc2-	65.7		33.06
Exp45_hx_1wk_SK3711_epo_nkcc2_1	70c8bbba-c5a1-4cd0-b09b-4ad15750f771	epo+	Epo+	Image	Ellipse	3643.9	5683.3	2722.03		43.1396	60.3745		Nkcc2-	106.19		45.88
Exp45_hx_1wk_SK3711_epo_nkcc2_1	bf4e6144-4ff1-486c-9f95-75966d578572	epo+	Epo+	Image	Ellipse	3695.1	5722.9	2414.59		18.9324	49.9438		Nkcc2-	202.25		50.6
Exp45_hx_1wk_SK3711_epo_nkcc2_1	35345d0a-3f7f-4807-ad7e-5424e9cba502	epo+	Epo+	Image	Ellipse	3504.3	5817.3	2651.23		128.023	123.083		Nkcc2-	139.62		43.38
Exp45_hx_1wk_SK3711_epo_nkcc2_1	0d990316-b590-4033-8c35-a9e6c1eb9aca	epo+	Epo+	Image	Ellipse	3427.1	5938.2	6902.59		105.555	81.7319		Nkcc2-	167.24		49.8
Exp45_hx_1wk_SK3711_epo_nkcc2_1	73c2ec2e-05ef-40e7-9c1a-fe14cb658697	epo+	Epo+	Image	Ellipse	3567	6001.9	2959.11		47.3651	28.932		Nkcc2-	207.48		52.57
Exp45_hx_1wk_SK3711_epo_nkcc2_1	fb11444c-865b-4029-b161-1cc585a0e626	epo+	Epo+	Image	Ellipse	3496.8	6036.4	4850.46		67.68	57.2795		Nkcc2-	35.09		31.99
Exp45_hx_1wk_SK3711_epo_nkcc2_1	7ec044a7-c49e-42a7-a1fb-df87ab1deb6f	epo+	Epo+	Image	Ellipse	3613.7	6040.1	4454.35		47.3651	27.829		Nkcc2-	74.66		30.63
Exp45_hx_1wk_SK3711_epo_nkcc2_1	ece66b81-be22-400d-9f29-5f5ec081df7a	epo+	Epo+	Image	Ellipse	3711.3	6025.5	1246.27		28.0962	82.7129		Nkcc2-	185.49		48.61
Exp45_hx_1wk_SK3711_epo_nkcc2_1	a76577cc-b8f0-40e2-85ca-83d0978e3544	epo+	Epo+	Image	Ellipse	3756	6048.6	5447.97		28.0962	34.2472		Nkcc2-	310.59		75.75
Exp45_hx_1wk_SK3711_epo_nkcc2_1	d7ba9b3f-0aa6-47c7-b034-d8268fadcd41	epo+	Epo+	Image	Ellipse	3746.3	6373.1	4525.5		35.1484	35.469		Nkcc2-	68.03		32.07
Exp45_hx_1wk_SK3711_epo_nkcc2_1	9869363a-e465-4d88-b634-23a225e56193	epo+	Epo+	Image	Ellipse	3719.5	6331.8	5853.47		10.9018	60.4258		Nkcc2-	215.77		52.07
Exp45_hx_1wk_SK3711_epo_nkcc2_1	027dbee3-497a-493c-8023-f14996203283	epo+	Epo+	Image	Ellipse	3687.1	6353.6	3710.55		25.0232	90.1309		Nkcc2-	86.61		33.28
Exp45_hx_1wk_SK3711_epo_nkcc2_1	f02b7286-355b-43cd-9130-c533c5ec7188	epo+	Epo+	Image	Ellipse	3652.5	6348.9	3858.63		25.0232	126.737		Nkcc2-	62.22		28.14
Exp45_hx_1wk_SK3711_epo_nkcc2_1	fbcb95d3-9fdd-44ef-b27b-007a96ff2479	epo+	Epo+	Image	Ellipse	3738.3	6316.7	4534.54		10.9018	55.8702		Nkcc2-	77.15		31.14
Exp45_hx_1wk_SK3711_epo_nkcc2_1	daec254c-8132-40b0-b768-74a97c791a65	epo+	Epo+	Image	Ellipse	4101	6179.1	4074.13		347.542	61.0464		Nkcc2-	115.73		39.13
Exp45_hx_1wk_SK3711_epo_nkcc2_1	9f250c28-b860-4322-af7c-2d1060f33263	epo+	Epo+	Image	Ellipse	4034.4	5726.5	3117.73		19.2943	74.4097		Nkcc2-	55.25		28.92
Exp45_hx_1wk_SK3711_epo_nkcc2_1	068f1819-f611-4a3d-b74a-68e057446698	epo+	Epo+	Image	Ellipse	4010.8	5742.6	3106.85		19.2943	95.1357		Nkcc2-	35.67		29.75
Exp45_hx_1wk_SK3711_epo_nkcc2_1	bdeb15cf-eb6c-4cba-8019-bd5b20151820	epo+	Epo+	Image	Ellipse	3990.5	5714	2995.62		23.4011	121.04		Nkcc2-	74.74		38.14
Exp45_hx_1wk_SK3711_epo_nkcc2_1	ffa2f9a5-6968-4248-9ffa-60469a05f4e3	epo+	Epo+	Image	Ellipse	3909.1	5484.7	7597.75		48.4738	73.8985		Nkcc2-	174.21		53.11
Exp45_hx_1wk_SK3711_epo_nkcc2_1	b7cc6f28-003b-471f-9b39-a97418fce9a3	epo+	Epo+	Image	Ellipse	3862.5	5438.7	1729.56		48.4738	50.9727		Nkcc2-	233.03		54.11
Exp45_hx_1wk_SK3711_epo_nkcc2_1	e4d76d04-89d8-4f1c-9a2b-44e4ad068645	epo+	Epo+	Image	Ellipse	3741.7	5465.9	2347.15		108.669	94.9357		Nkcc2-	119.46		38.83
Exp45_hx_1wk_SK3711_epo_nkcc2_1	8f8eeebb-f3b1-48a2-b240-8b00284ade6d	epo+	Epo+	Image	Ellipse	3618.6	5387.4	2852.54		16.5199	0.1		Nkcc2+	97.72		35.32
Exp45_hx_1wk_SK3711_epo_nkcc2_1	3f7a331c-efd4-4bfe-98ab-0130fea5275e	epo+	Epo+	Image	Ellipse	3968.6	5208.8	4957.51		3.6679	36.9709		Nkcc2-	394.21		73.54
Exp45_hx_1wk_SK3711_epo_nkcc2_1	ada16253-bdc5-4118-ad78-841ab5715fac	epo+	Epo+	Image	Ellipse	3928.9	5229.4	3304.47		22.5173	71.0018		Nkcc2-	447.64		75.07
Exp45_hx_1wk_SK3711_epo_nkcc2_1	2ef455be-76f3-4908-b730-2c17374a1017	epo+	Epo+	Image	Ellipse	3959.3	5185.5	2411.92		3.6679	22.9081		Nkcc2-	199.18		50.03
Exp45_hx_1wk_SK3711_epo_nkcc2_1	f03d680f-6a9d-4db2-aabf-a27c40f13c19	epo+	Epo+	Image	Ellipse	3909.9	5163.3	2149		38.6017	38.7184		Nkcc2-	265.3		63.74
Exp45_hx_1wk_SK3711_epo_nkcc2_1	93632d6e-9d4b-4562-bf19-64c264e74d5c	epo+	Epo+	Image	Ellipse	4052.9	5089	2111.29		0.6759	0.1		Nkcc2+	138.95		49.45
Exp45_hx_1wk_SK3711_epo_nkcc2_1	2c1ceb65-ada7-4976-ac4f-8c7256b8ae55	epo+	Epo+	Image	Ellipse	4064.6	5099.9	2121.22		0.6759	0.1		Nkcc2+	200.76		50.7
Exp45_hx_1wk_SK3711_epo_nkcc2_1	606d0e37-0c10-4f16-b0de-9a760b23287a	epo+	Epo+	Image	Ellipse	4226.6	5171.6	3239.33		8.7689	80.0934		Nkcc2-	170.23		48.08
Exp45_hx_1wk_SK3711_epo_nkcc2_1	e5d87477-086e-4863-b7a5-8f78fae9e4e0	epo+	Epo+	Image	Ellipse	4202.9	5192.4	1536.59		8.7689	40.9812		Nkcc2-	654.04		93.27
Exp45_hx_1wk_SK3711_epo_nkcc2_1	7f80045d-d890-48f4-bc1f-79df078f05e9	epo+	Epo+	Image	Ellipse	4197.4	5159.2	1418.1		13.9824	64.2844		Nkcc2-	179.35		47.48
Exp45_hx_1wk_SK3711_epo_nkcc2_1	fa024aea-4e07-4ebe-9c44-bbcfd254e40e	epo+	Epo+	Image	Ellipse	4255.1	5145.7	2255.33		24.1365	118.812		Nkcc2-	156.79		45.95
Exp45_hx_1wk_SK3711_epo_nkcc2_1	2e8d88e7-a45d-4ac3-b865-519962424701	epo+	Epo+	Image	Ellipse	4173.8	5351.3	3467.85		16.1439	88.7114		Nkcc2-	136.47		42.09
Exp45_hx_1wk_SK3711_epo_nkcc2_1	b71bde2b-e9f9-4c87-8805-6fb1614e9cf7	epo+	Epo+	Image	Ellipse	4153.3	5375.3	3271.76		10.9655	116.103		Nkcc2-	233.03		54.11
Exp45_hx_1wk_SK3711_epo_nkcc2_1	02cab908-2cdf-4d35-af70-0e6ff20600b9	epo+	Epo+	Image	Ellipse	4127.8	5365.6	4052.2		10.9655	113.074		Nkcc2-	179.19		47.49
Exp45_hx_1wk_SK3711_epo_nkcc2_1	da6e355a-1913-4419-97fd-a35b0fe008d6	epo+	Epo+	Image	Ellipse	4126.9	5410.4	2631.02		27.2862	121.495		Nkcc2-	170.23		48.08
Exp45_hx_1wk_SK3711_epo_nkcc2_1	164df2cd-24ee-44d1-a5c2-acdb47f97a8e	epo+	Epo+	Image	Ellipse	4076.5	5417.8	2085.2		13.3697	74.9877		Nkcc2-	106.85		38.34
Exp45_hx_1wk_SK3711_epo_nkcc2_1	636fafa5-07f9-47c6-ba27-51bbd5441f65	epo+	Epo+	Image	Ellipse	4049.2	5408.5	1461.59		13.3697	45.264		Nkcc2-	147.83		45.06
Exp45_hx_1wk_SK3711_epo_nkcc2_1	967c8c6a-abe4-40d4-8834-c68c8e2fd403	epo+	Epo+	Image	Ellipse	4069.8	5366.1	1539.84		21.6737	55.6792		Nkcc2-	244.56		57.28
Exp45_hx_1wk_SK3711_epo_nkcc2_1	8c8a3f9e-cd3f-4b12-bbab-7e7b67b0b07d	epo+	Epo+	Image	Ellipse	4007.7	5360.1	4824.73		9.4537	0.1		Nkcc2+	100.3		35.85
Exp45_hx_1wk_SK3711_epo_nkcc2_1	c2713352-dd25-4b8b-bcf0-e9210e601337	epo+	Epo+	Image	Ellipse	3987.1	5358.9	4559.47		9.4537	0.1		Nkcc2+	126.1		39.83
Exp45_hx_1wk_SK3711_epo_nkcc2_1	c85d32d0-3227-47dd-818a-4d8b1198c09c	epo+	Epo+	Image	Ellipse	3971.2	5338.9	4784.69		11.7639	10.075		Nkcc2+	181.18		48.89
Exp45_hx_1wk_SK3711_epo_nkcc2_1	2214e4b5-a821-42c7-8123-596f8bb168ce	epo+	Epo+	Image	Ellipse	4033.2	5285.2	3178.62		5.6705	56.5374		Nkcc2-	145.01		42.98
Exp45_hx_1wk_SK3711_epo_nkcc2_1	a5cd48cc-761b-45d6-a2bd-40900a5302ce	epo+	Epo+	Image	Ellipse	4049.5	5302.1	1514.32		5.6705	50.2907		Nkcc2-	325.19		73.6
Exp45_hx_1wk_SK3711_epo_nkcc2_1	29ceb225-91f9-4e4b-b3fe-fd5f88b53597	epo+	Epo+	Image	Ellipse	4051.8	5334.9	1316.76		10.5542	43.9997		Nkcc2-	106.19		36.87
Exp45_hx_1wk_SK3711_epo_nkcc2_1	2d6ecbe0-84a8-42c5-9fc5-760a6db31318	epo+	Epo+	Image	Ellipse	4111.7	5337.2	1390.36		16.1057	90.8521		Nkcc2-	264.8		57.69
Exp45_hx_1wk_SK3711_epo_nkcc2_1	cdca016c-f4dd-4b56-90ae-2836b9a20fb5	epo+	Epo+	Image	Ellipse	4144.9	5303.2	1356.96		9.4672	48.1248		Nkcc2-	52.84		34.38
Exp45_hx_1wk_SK3711_epo_nkcc2_1	7b858d95-8098-4fd2-b903-5be5ffa7465d	epo+	Epo+	Image	Ellipse	4139.5	5283.5	2731.45		9.4672	36.2067		Nkcc2-	39.82		22.51
Exp45_hx_1wk_SK3711_epo_nkcc2_1	39078939-5600-41f8-8741-ce16d68817a9	epo+	Epo+	Image	Ellipse	4248.6	5410.3	1843		11.6406	85.1063		Nkcc2-	104.53		36.25
Exp45_hx_1wk_SK3711_epo_nkcc2_1	2e03d8be-3e00-44da-bbda-b09a7df70613	epo+	Epo+	Image	Ellipse	4260.4	5429.1	2462.49		11.6406	102.092		Nkcc2-	63.71		28.73
Exp45_hx_1wk_SK3711_epo_nkcc2_1	ccf3e1e5-8465-4f4d-9bbd-01b0a31878f5	epo+	Epo+	Image	Ellipse	4262.9	5460.7	3267.84		17.0668	130.991		Nkcc2-	141.19		42.5
Exp45_hx_1wk_SK3711_epo_nkcc2_1	932a44f5-2fe0-407f-9729-6fba7026d99e	epo+	Epo+	Image	Ellipse	4287.6	5478.5	4534.54		17.0668	145.275		Nkcc2-	156.46		44.45
Exp45_hx_1wk_SK3711_epo_nkcc2_1	d6ff210d-3798-4c4d-b7ca-bbf5f3e81dad	epo+	Epo+	Image	Ellipse	4133.2	5487	1835.14		60.097	106.523		Nkcc2-	141.19		42.5
Exp45_hx_1wk_SK3711_epo_nkcc2_1	7b4d5623-36a7-446b-af98-1d3daf042a96	epo+	Epo+	Image	Ellipse	4166.2	5585.4	3323.21		42.5753	51.4633		Nkcc2-	99.22		37.47
Exp45_hx_1wk_SK3711_epo_nkcc2_1	49e13391-7513-40ed-abae-6b43aa811097	epo+	Epo+	Image	Ellipse	4222.4	5585.6	1749.45		42.5753	100.729		Nkcc2-	255.01		56.7
Exp45_hx_1wk_SK3711_epo_nkcc2_1	f4c0371b-8915-4974-ac47-43f0310163d1	epo+	Epo+	Image	Ellipse	4286.8	5530	1359.35		38.0337	135.872		Nkcc2-	135.06		41.43
Exp45_hx_1wk_SK3711_epo_nkcc2_1	19491f21-685c-42bb-a311-da2ad43d3417	epo+	Epo+	Image	Ellipse	4377.9	5516.7	2158.25		0.3765	45.0041		Nkcc2-	241.16		55.18
Exp45_hx_1wk_SK3711_epo_nkcc2_1	ca84ec41-24f8-435c-8d05-63f027958efd	epo+	Epo+	Image	Ellipse	4394.3	5510.7	2136.36		0	33.41		Nkcc2-	146.67		44.39
Exp45_hx_1wk_SK3711_epo_nkcc2_1	d7655e55-3c68-4602-ae94-ecafa6d63978	epo+	Epo+	Image	Ellipse	4397.2	5504	1589.44		0	36.0953		Nkcc2-	98.72		35.23
Exp45_hx_1wk_SK3711_epo_nkcc2_1	8ca1b632-74f1-4919-9644-93e4d12fa28c	epo+	Epo+	Image	Ellipse	4384.7	5436.9	2473.92		41.1988	86.7892		Nkcc2-	421.59		73.11
Exp45_hx_1wk_SK3711_epo_nkcc2_1	74e0171c-21c0-4d98-a703-681a9f51599c	epo+	Epo+	Image	Ellipse	4447.9	5406.9	2627.88		41.1988	108.745		Nkcc2-	244.73		80.95
Exp45_hx_1wk_SK3711_epo_nkcc2_1	020e7490-3f9c-40ed-9e55-94e5cb0a526f	epo+	Epo+	Image	Ellipse	4449.6	6052.2	1805.15		353.75	45.8325		Nkcc2-	392.89		70.54
Exp45_hx_1wk_SK3711_epo_nkcc2_1	00783fe1-6da4-45c1-a368-1b3cd25624c7	epo+	Epo+	Image	Ellipse	2992	6183.1	1292.25		124.527	40.0753		Nkcc2-	46.46		24.67
Exp45_hx_1wk_SK3711_epo_nkcc2_1	d7a1245d-036a-411a-a982-6bd9941d7c1b	epo+	Epo+	Image	Ellipse	3880.2	4973	2483.76		175.511	134.086		Nkcc2-	91.59		37.38
Exp45_hx_1wk_SK3711_epo_nkcc2_1	c644bf14-989f-42d2-86aa-91e6ed9da941	epo+	Epo+	Image	Ellipse	4832.1	5169.6	3194.85		345.664	118.038		Nkcc2-	256.84		59.65
Exp45_hx_1wk_SK3711_epo_nkcc2_1	414a5d89-9f9e-45d2-89d6-240136bc9b48	epo+	Epo+	Image	Ellipse	4647.5	4859.6	2008.4		239.274	134.963		Nkcc2-	155.3		44.53
Exp45_hx_1wk_SK3711_epo_nkcc2_1	c4cdcc8b-ab73-447d-b611-7f2728ffa7ec	epo+	Epo+	Image	Ellipse	4349.6	4933.5	4310.93		52.9518	11.1859		Nkcc2+	292.67		60.8
Exp45_hx_1wk_SK3711_epo_nkcc2_1	efb7a3e7-0c8e-4ba5-b096-4121d296bea7	epo+	Epo+	Image	Ellipse	4328	4870	5227.34		42.4027	82.5491		Nkcc2-	101.04		36.55
Exp45_hx_1wk_SK3711_epo_nkcc2_1	45c9da43-2aff-4f4c-a19f-10eac6621e9d	epo+	Epo+	Image	Ellipse	4376.9	4842.7	4083.29		17.874	100.728		Nkcc2-	174.79		47.02
Exp45_hx_1wk_SK3711_epo_nkcc2_1	036c108e-dd32-4582-8846-31d2c68182d9	epo+	Epo+	Image	Ellipse	4394	4811.5	3221.06		0	107.858		Nkcc2-	332.83		64.92
Exp45_hx_1wk_SK3711_epo_nkcc2_1	4568d3ca-2377-481d-9642-0beed7d04edd	epo+	Epo+	Image	Ellipse	4379.9	4804.3	2279.9		0	107.767		Nkcc2-	177.45		52.91
Exp45_hx_1wk_SK3711_epo_nkcc2_1	afe62bcc-064e-4c87-af78-39926e2a402c	epo+	Epo+	Image	Ellipse	4346.7	4764.7	3705.19		33.7247	56.5316		Nkcc2-	203.33		51.3
Exp45_hx_1wk_SK3711_epo_nkcc2_1	5b383c7d-684e-4ca6-aea1-2d195cef1e5f	epo+	Epo+	Image	Ellipse	4318.3	4727.8	2532.67		12.9676	12.9176		Nkcc2+	83.62		32.8
Exp45_hx_1wk_SK3711_epo_nkcc2_1	a9e2b060-3d63-4321-8586-e81bb7c88187	epo+	Epo+	Image	Ellipse	4293.2	4739.2	1738.66		12.9676	17.5485		Nkcc2-	202.08		51.38
Exp45_hx_1wk_SK3711_epo_nkcc2_1	5023adba-014e-4dd9-b3eb-d9a0e26b4af8	epo+	Epo+	Image	Ellipse	4270.2	4759.6	3971.84		16.9828	47.7528		Nkcc2-	92.91		34.99
Exp45_hx_1wk_SK3711_epo_nkcc2_1	47bceca4-64e7-4cd1-a4e2-f735525677d5	epo+	Epo+	Image	Ellipse	4215.9	4679.7	3694.28		80.4678	40.3796		Nkcc2-	142.36		49.21
Exp45_hx_1wk_SK3711_epo_nkcc2_1	48464ad0-274e-47df-a7f8-c1d6a17590cc	epo+	Epo+	Image	Ellipse	4114.2	4684.4	1748.44		87.5246	146.768		Nkcc2-	107.68		43.54
Exp45_hx_1wk_SK3711_epo_nkcc2_1	fcee3199-ef8c-47ce-9978-a5089daf0af8	epo+	Epo+	Image	Ellipse	5030.4	4547.6	2660.92		385.114	75.8184		Nkcc2-	179.19		47.49
Exp45_hx_1wk_SK3711_epo_nkcc2_1	7c5ed605-22e5-4687-9030-88e365177ac3	epo+	Epo+	Image	Ellipse	4888.3	4161.1	10273.2		5.5364	69.6353		Nkcc2-	245.89		60.24
Exp45_hx_1wk_SK3711_epo_nkcc2_1	db1b6f54-c607-4ef7-877b-3c9f2bbd6d66	epo+	Epo+	Image	Ellipse	4864.8	4161.8	2287.29		1.6394	56.9919		Nkcc2-	148.08		44.28
Exp45_hx_1wk_SK3711_epo_nkcc2_1	3bb0abf7-a26a-4bd6-ab9a-d666892c3589	epo+	Epo+	Image	Ellipse	4872.2	4178.5	5199.65		1.6394	46.5877		Nkcc2-	236.93		54.65
Exp45_hx_1wk_SK3711_epo_nkcc2_1	7658a8d4-6138-41ec-91ed-b8677a3035e4	epo+	Epo+	Image	Ellipse	4834.9	4108.5	2108.95		43.357	41.2776		Nkcc2-	285.79		60.4
Exp45_hx_1wk_SK3711_epo_nkcc2_1	1099b221-80f9-48ab-8950-08d7b5f6a1ba	epo+	Epo+	Image	Ellipse	4385.1	4376.1	2783.44		62.5272	65.8398		Nkcc2-	218.34		52.68
Exp45_hx_1wk_SK3711_epo_nkcc2_1	dc2e24f6-d41f-4210-9cee-ce6a630ebc75	epo+	Epo+	Image	Ellipse	4460.6	4352.6	1649.01		62.5272	53.7993		Nkcc2-	162.6		47.08
Exp45_hx_1wk_SK3711_epo_nkcc2_1	e63000b8-2356-4d2f-b2ed-61fe322969a5	epo+	Epo+	Image	Ellipse	4581.2	4243.7	2172.59		148.963	35.9886		Nkcc2-	104.53		36.25
Exp45_hx_1wk_SK3711_epo_nkcc2_1	8e20788b-b268-4b2e-b166-0e0e697549af	epo+	Epo+	Image	Ellipse	4134.7	4354.2	4338.43		13.3646	149.988		Nkcc2-	252.36		61.4
Exp45_hx_1wk_SK3711_epo_nkcc2_1	89a3dcd7-bcea-4e8f-9470-9e56d00a8ef7	epo+	Epo+	Image	Ellipse	4096.9	4358.1	1719.18		13.3646	145.251		Nkcc2-	288.53		62.54
Exp45_hx_1wk_SK3711_epo_nkcc2_1	0621bf30-4780-4739-a9bf-b44c73cea542	epo+	Epo+	Image	Ellipse	4089.5	4030.3	3217.99		1.9713	101.952		Nkcc2-	232.28		54.16
Exp45_hx_1wk_SK3711_epo_nkcc2_1	2a16e86d-1eca-4301-bf3f-d047cb36f835	epo+	Epo+	Image	Ellipse	4072.1	4035	2333.41		0.7136	101.457		Nkcc2-	261.9		61.65
Exp45_hx_1wk_SK3711_epo_nkcc2_1	3f6d139d-b625-454a-bf0c-ea6f66d0ef43	epo+	Epo+	Image	Ellipse	4064.5	4055.7	3155.84		0.7136	89.6915		Nkcc2-	288.69		60.24
Exp45_hx_1wk_SK3711_epo_nkcc2_1	73b3663c-d3ca-4658-86de-872a581b6612	epo+	Epo+	Image	Ellipse	4087.5	4084.9	3179.51		2.9321	53.4374		Nkcc2-	254.85		57.47
Exp45_hx_1wk_SK3711_epo_nkcc2_1	64c3f6ac-bad9-4f48-b076-cfd0ad32c8ff	epo+	Epo+	Image	Ellipse	4063.5	4097.9	2208.35		9.1047	61.952		Nkcc2-	224.32		53.09
Exp45_hx_1wk_SK3711_epo_nkcc2_1	7dcd9e1a-42bd-47c3-8e71-944c8a7a56e6	epo+	Epo+	Image	Ellipse	4096.1	4106.9	2214.01		2.9321	27.0459		Nkcc2-	491.86		78.62
Exp45_hx_1wk_SK3711_epo_nkcc2_1	3e45a133-06e9-4ec2-a9a7-7cbcd85b8e2c	epo+	Epo+	Image	Ellipse	4339.7	4008.6	3458.23		56.3298	148.299		Nkcc2-	318.56		63.32
Exp45_hx_1wk_SK3711_epo_nkcc2_1	b979ed8b-e4c6-4a70-951e-a2616fca2210	epo+	Epo+	Image	Ellipse	4391.2	4062.3	2269.85		17.0366	91.3263		Nkcc2-	193.87		50.36
Exp45_hx_1wk_SK3711_epo_nkcc2_1	de5e64e2-8784-49da-92b0-1fceb6fdb011	epo+	Epo+	Image	Ellipse	4434	4059.4	2419.99		17.0366	101.54		Nkcc2-	499.24		89.7
Exp45_hx_1wk_SK3711_epo_nkcc2_1	34ccefaf-9e57-4c67-bc43-81a1ae1d0acd	epo+	Epo+	Image	Ellipse	4524.5	3848.8	4745.15		213.908	52.7896		Nkcc2-	79.39		31.68
Exp45_hx_1wk_SK3711_epo_nkcc2_1	5e979ef2-e395-4291-96e5-63023fc99a14	epo+	Epo+	Image	Ellipse	4029.8	3693.5	2116.01		7.4992	153.059		Nkcc2-	258.08		57.29
Exp45_hx_1wk_SK3711_epo_nkcc2_1	3a57178a-2c24-4c20-839b-c505c660e54e	epo+	Epo+	Image	Ellipse	4116.8	3657.6	3287.16		0.249	106.952		Nkcc2-	248.21		57.84
Exp45_hx_1wk_SK3711_epo_nkcc2_1	979e56d5-7356-4178-96a9-89b645c59833	epo+	Epo+	Image	Ellipse	4122.6	3675.6	1759.25		0.249	111.465		Nkcc2-	194.62		49.55
Exp45_hx_1wk_SK3711_epo_nkcc2_1	698c6faa-c525-4577-ae4e-3d26a11d9373	epo+	Epo+	Image	Ellipse	4055.4	3694.4	1763.51		7.4992	148.662		Nkcc2-	243.9		55.79
Exp45_hx_1wk_SK3711_epo_nkcc2_1	056b5f79-7cda-47df-93bd-1a7bb1be9559	epo+	Epo+	Image	Ellipse	4119.4	3627.5	1517.09		11.4802	82.9104		Nkcc2-	280.73		61.42
Exp45_hx_1wk_SK3711_epo_nkcc2_1	1a35cd06-bb5c-49a9-abd1-2ac6d8e82066	epo+	Epo+	Image	Ellipse	4177.4	3693.3	3557.24		45.8663	91.3788		Nkcc2-	62.22		28.14
Exp45_hx_1wk_SK3711_epo_nkcc2_1	d947a932-a573-4631-92ce-dd5071e40ffd	epo+	Epo+	Image	Ellipse	4330	3411.8	3174.46		17.7456	0.1		Nkcc2+	293.34		61.53
Exp45_hx_1wk_SK3711_epo_nkcc2_1	88f802c6-cf28-4be9-b8ee-f43e053b43f1	epo+	Epo+	Image	Ellipse	4300.1	3434.3	7595		10.5349	2.4369		Nkcc2+	277.74		59.29
Exp45_hx_1wk_SK3711_epo_nkcc2_1	8f901f52-150a-4aad-be80-b20003617cd2	epo+	Epo+	Image	Ellipse	4268.9	3436.7	4807.2		10.5349	1.5521		Nkcc2+	246.38		57.17
Exp45_hx_1wk_SK3711_epo_nkcc2_1	98fe15fa-9cc3-4d7a-a190-999a368949c7	epo+	Epo+	Image	Ellipse	3971.2	3271.3	2155.38		8.1344	99.3437		Nkcc2-	146.34		43.65
Exp45_hx_1wk_SK3711_epo_nkcc2_1	e4812b2f-3165-4b5b-b0ca-4a8351b86977	epo+	Epo+	Image	Ellipse	3952.2	3279.9	3205.9		8.1344	107.508		Nkcc2-	161.77		45.61
Exp45_hx_1wk_SK3711_epo_nkcc2_1	753ccdce-73cf-461d-b3f0-30c0b1ea09e0	epo+	Epo+	Image	Ellipse	3990.8	3312.6	5318.55		6.8274	59.2377		Nkcc2-	108.26		38.22
Exp45_hx_1wk_SK3711_epo_nkcc2_1	ea44e7fc-4f5c-499c-ab3d-9e876585c4b7	epo+	Epo+	Image	Ellipse	3971.8	3318.9	2463.26		6.8274	63.5975		Nkcc2-	265.46		58.42
Exp45_hx_1wk_SK3711_epo_nkcc2_1	ddf7f046-fc0e-48a6-862b-d7b3bebb7643	epo+	Epo+	Image	Ellipse	3973.3	3385.5	3866.66		45.5235	35.106		Nkcc2-	301.14		61.9
Exp45_hx_1wk_SK3711_epo_nkcc2_1	84a740ac-e9ff-4b46-b228-3818fd7a796e	epo+	Epo+	Image	Ellipse	4657.6	3303.1	4620.2		32.6423	8.3571		Nkcc2+	136.05		41.35
Exp45_hx_1wk_SK3711_epo_nkcc2_1	14a98e9b-19ac-4bf1-a533-8446e50aab13	epo+	Epo+	Image	Ellipse	4611.6	3315.5	2504.42		32.6423	17.5996		Nkcc2-	171.47		47.24
Exp45_hx_1wk_SK3711_epo_nkcc2_1	d9574e72-4bab-4a10-b1ef-20071d08bd9d	epo+	Epo+	Image	Ellipse	4480.4	3164.8	3422.88		63.7317	109.104		Nkcc2-	257.17		57.34
Exp45_hx_1wk_SK3711_epo_nkcc2_1	30beffb1-31ca-4307-b730-a790baccf063	epo+	Epo+	Image	Ellipse	4424.7	3229.2	2322.17		63.7317	139.339		Nkcc2-	457.76		77.7
Exp45_hx_1wk_SK3711_epo_nkcc2_1	dc622f0c-2913-46ec-97b1-ebf004d1591b	epo+	Epo+	Image	Ellipse	4861.8	3060.8	1809.42		37.6843	25.3654		Nkcc2-	101.04		36.55
Exp45_hx_1wk_SK3711_epo_nkcc2_1	8e08c545-a265-4d08-b41e-d2f12209cd8c	epo+	Epo+	Image	Ellipse	4825.4	3099.4	2151.98		37.6843	35.2724		Nkcc2-	278.99		59.22
Exp45_hx_1wk_SK3711_epo_nkcc2_1	c09abb9d-6b0b-4cbc-a443-f1b97c692e92	epo+	Epo+	Image	Ellipse	4583.8	2908.3	2026.93		230.466	41.1931		Nkcc2-	260.16		57.94
Exp45_hx_1wk_SK3711_epo_nkcc2_1	750411ec-d63c-4d65-ba48-a157fc8eefbf	epo+	Epo+	Image	Ellipse	4291.9	2871.7	5895.49		0	107.291		Nkcc2-	167.24		47.52
Exp45_hx_1wk_SK3711_epo_nkcc2_1	aae97dd3-9b7e-4b91-8e36-dcbde6689430	epo+	Epo+	Image	Ellipse	4301.4	2878.7	7845.77		0	105.732		Nkcc2-	130.08		41.81
Exp45_hx_1wk_SK3711_epo_nkcc2_1	b7a9ba3a-8810-45ee-a752-79f3fc65d948	epo+	Epo+	Image	Ellipse	4317.8	2889.6	4272.64		3.5966	104.46		Nkcc2-	195.78		51.01
Exp45_hx_1wk_SK3711_epo_nkcc2_1	315077b7-c375-4da9-9b46-6f635b05370f	epo+	Epo+	Image	Ellipse	4308.7	2906.8	10636.4		3.5966	84.5017		Nkcc2-	190.47		49.82
Exp45_hx_1wk_SK3711_epo_nkcc2_1	2f491555-b2c5-46b3-9aa3-f1569418aea0	epo+	Epo+	Image	Ellipse	4331.9	2866.3	1129.23		8.3565	127.077		Nkcc2-	500.23		80.58
Exp45_hx_1wk_SK3711_epo_nkcc2_1	f00cf553-0ee4-4c7e-9496-345ab093455b	epo+	Epo+	Image	Ellipse	4259	2824.6	1682.99		34.7576	81.4836		Nkcc2-	162.6		45.55
Exp45_hx_1wk_SK3711_epo_nkcc2_1	bb446e6a-f5c8-4eea-b60f-25b15b89f4c6	epo+	Epo+	Image	Ellipse	4233.8	2784.1	2637.78		34.7576	38.3861		Nkcc2-	133.73		43.05
Exp45_hx_1wk_SK3711_epo_nkcc2_1	27183a71-acfe-4680-bd21-47ec27b8ca0a	epo+	Epo+	Image	Ellipse	4109.1	3050.3	3059.77		56.8931	96.4218		Nkcc2-	124.85		39.92
Exp45_hx_1wk_SK3711_epo_nkcc2_1	941e4cf6-1b27-4a4f-a690-84e54f7b3d79	epo+	Epo+	Image	Ellipse	4064.8	2998.6	4599.48		9.75	84.3973		Nkcc2-	62.72		28.08
Exp45_hx_1wk_SK3711_epo_nkcc2_1	ea3e45d3-9d10-42d0-aee6-2d21e19b2571	epo+	Epo+	Image	Ellipse	4080.5	2987.9	2245.88		9.75	65.0434		Nkcc2-	74.58		30.64
Exp45_hx_1wk_SK3711_epo_nkcc2_1	2ac3be69-d514-4583-965c-0277584d6c47	epo+	Epo+	Image	Ellipse	4036.3	2913.1	1791.48		70.9182	101.269		Nkcc2-	267.54		61.35
Exp45_hx_1wk_SK3711_epo_nkcc2_1	3682a2ae-f956-4a04-a490-7b4f51fc697b	epo+	Epo+	Image	Ellipse	3896.9	3017.5	5418.94		57.7126	37.2815		Nkcc2-	220.25		53.33
Exp45_hx_1wk_SK3711_epo_nkcc2_1	e9a09622-b860-41eb-9e03-31bd1ce97952	epo+	Epo+	Image	Ellipse	3705	2937.3	2320.79		190.537	118.411		Nkcc2-	236.6		55.44
Exp45_hx_1wk_SK3711_epo_nkcc2_1	86edc94f-7ec1-4c96-a93c-3ad418863062	epo+	Epo+	Image	Ellipse	3665.3	2567.8	2291.47		14.341	49.0377		Nkcc2-	106.19		36.87
Exp45_hx_1wk_SK3711_epo_nkcc2_1	38c629ae-0741-425e-8c17-b2cd96b5b030	epo+	Epo+	Image	Ellipse	3669.6	2595.6	2784.39		10.5012	25.8897		Nkcc2-	156.79		44.43
Exp45_hx_1wk_SK3711_epo_nkcc2_1	8ff6c8b6-417d-4fad-a6a0-fd3333f83dba	epo+	Epo+	Image	Ellipse	3660.8	2616.7	5260.7		10.5012	7.2314		Nkcc2+	65.7		29.28
Exp45_hx_1wk_SK3711_epo_nkcc2_1	5163bd81-fbca-4f19-9775-95449acadd1e	epo+	Epo+	Image	Ellipse	4097.3	2512.7	3770.95		58.6211	0.1		Nkcc2+	109.5		37.35
Exp45_hx_1wk_SK3711_epo_nkcc2_1	e0c0d8dc-aae7-4204-a7da-c85faaf4b1d1	epo+	Epo+	Image	Ellipse	4028.5	2484.5	2848.86		58.6211	56.979		Nkcc2-	288.44		60.26
Exp45_hx_1wk_SK3711_epo_nkcc2_1	385f22e3-7705-40c2-a015-bb226b025e46	epo+	Epo+	Image	Ellipse	4093.1	2321.5	2873.78		158.227	100.758		Nkcc2-	175.21		46.99
Exp45_hx_1wk_SK3711_epo_nkcc2_1	345924b6-74a5-4cd7-8e66-d698eb40bac7	epo+	Epo+	Image	Ellipse	3884.9	2074.8	5250.26		178.538	142.492		Nkcc2-	170.73		46.53
Exp45_hx_1wk_SK3711_epo_nkcc2_1	e73dc1de-49ea-49f0-9640-83e4c9d88b35	epo+	Epo+	Image	Ellipse	3680.8	2203.7	5927.01		153.447	73.5107		Nkcc2-	138.12		41.96
Exp45_hx_1wk_SK3711_epo_nkcc2_1	8ecd1b3c-0087-43df-b75e-1c0b72396b82	epo+	Epo+	Image	Ellipse	3520.4	2262.2	3047.64		52.6753	171.742		Nkcc2-	272.6		58.8
Exp45_hx_1wk_SK3711_epo_nkcc2_1	4c4f4148-9f6c-418c-9697-cc4477ade20a	epo+	Epo+	Image	Ellipse	3462.2	2226.6	3204.1		12.5262	110.878		Nkcc2-	120.79		41.76
Exp45_hx_1wk_SK3711_epo_nkcc2_1	7a9fcd17-31a5-44df-ada5-73665570cab9	epo+	Epo+	Image	Ellipse	3440.5	2212	1826.11		12.5262	86.2775		Nkcc2-	182.51		48.04
Exp45_hx_1wk_SK3711_epo_nkcc2_1	ba395be0-76fc-4d10-a450-a43f3e6928e0	epo+	Epo+	Image	Ellipse	3470.7	2192	1574.96		17.6696	90.7917		Nkcc2-	232.78		54.89
Exp45_hx_1wk_SK3711_epo_nkcc2_1	36e1f5e2-7ddb-43c5-a245-1f6c9a22dfd5	epo+	Epo+	Image	Ellipse	3415.1	2062.9	2390.13		120.948	28.9604		Nkcc2-	215.69		54.37
Exp45_hx_1wk_SK3711_epo_nkcc2_1	f52c8dba-7b7e-456d-9666-9463e58e7f2e	epo+	Epo+	Image	Ellipse	3578.4	2074	3581.35		145.863	47.3848		Nkcc2-	78.4		31.78
Exp45_hx_1wk_SK3711_epo_nkcc2_1	1828db71-ff0a-408a-91ba-fddeec130eb2	epo+	Epo+	Image	Ellipse	3719	1976.8	4254.29		129.066	91.4234		Nkcc2-	114.98		38.43
Exp45_hx_1wk_SK3711_epo_nkcc2_1	ea9aff8d-9e8b-4b43-8821-291765e33eb2	epo+	Epo+	Image	Ellipse	3743.8	1802.8	5524.78		12.9484	161.546		Nkcc2-	228.13		53.63
Exp45_hx_1wk_SK3711_epo_nkcc2_1	775a3965-9728-4b62-8d23-2b90dbc508e6	epo+	Epo+	Image	Ellipse	3750.5	1834.5	1607.33		12.9484	187.43		Nkcc2-	164.92		52.95
Exp45_hx_1wk_SK3711_epo_nkcc2_1	cb0c8861-5486-4c49-b656-063f0912f7fc	epo+	Epo+	Image	Ellipse	3470.7	1858	4290.54		42.2657	58.3229		Nkcc2-	375.3		69.81
Exp45_hx_1wk_SK3711_epo_nkcc2_1	7e9e5b61-2a0e-4a70-896b-6b8a8e1187d4	epo+	Epo+	Image	Ellipse	3488.1	1793.2	3555.05		42.2657	102.254		Nkcc2-	543.79		84.25
Exp45_hx_1wk_SK3711_epo_nkcc2_1	6997ff01-c782-4f4f-9a50-33733418dab4	epo+	Epo+	Image	Ellipse	3722.1	1399	3847.09		1.4636	282.477		Nkcc2-	555.73		83.8
Exp45_hx_1wk_SK3711_epo_nkcc2_1	ea0c48d9-3b85-4edb-a474-baade269e654	epo+	Epo+	Image	Ellipse	3724.8	1426.1	2423.12		1.4636	265.062		Nkcc2-	394.55		72
Exp45_hx_1wk_SK3711_epo_nkcc2_1	107cdcce-992e-4f23-887f-485716d289f7	epo+	Epo+	Image	Ellipse	3791	1320	3852.15		10.6464	388.292		Nkcc2-	406.24		73.01
Exp45_hx_1wk_SK3711_epo_nkcc2_1	d8936866-0c1b-42b4-90c6-99e18fd85cea	epo+	Epo+	Image	Ellipse	3787.6	1353.5	3884.95		10.6464	363.738		Nkcc2-	244.73		55.74
Exp45_hx_1wk_SK3711_epo_nkcc2_1	f11664d5-15e8-45f1-bb53-6254a32fe210	epo+	Epo+	Image	Ellipse	3819.9	1393.1	2681.3		34.6536	356.263		Nkcc2-	175.46		46.97
Exp45_hx_1wk_SK3711_epo_nkcc2_1	6d6a0287-6ca8-4643-ac85-9e99b3f6c40e	epo+	Epo+	Image	Ellipse	3527.7	1250.9	3096.5		220.663	366.348		Nkcc2-	325.19		66.81
Exp45_hx_1wk_SK3711_epo_nkcc2_1	3b1385dc-7be8-4c12-9a70-75438566111a	epo+	Epo+	Image	Ellipse	3584.8	1490.3	3037.76		134.983	136.774		Nkcc2-	297.65		62.08
Exp45_hx_1wk_SK3711_epo_nkcc2_1	cfd4cf74-2c3c-4305-8c9f-b121eed67c8f	epo+	Epo+	Image	Ellipse	4437.6	2691	3356.71		186.728	63.2948		Nkcc2-	86.28		34.07
Exp45_hx_1wk_SK3711_epo_nkcc2_1	5244d193-1ad8-40bc-be49-278b909a9e9f	epo+	Epo+	Image	Ellipse	3964.7	2995.5	2438.77		57.7126	44.2512		Nkcc2-	63.05		30.33
Exp45_hx_1wk_SK3711_epo_nkcc2_1	a4227b01-3623-4664-9bda-574677370d6c	epo+	Epo+	Image	Ellipse	4415.9	3307.5	3506.59		64.4669	78.451		Nkcc2-	45.29		24.06
Exp45_hx_1wk_SK3711_epo_nkcc2_1	27666453-3ba1-4508-bbc3-8c7acf9a354c	epo+	Epo+	Image	Ellipse	4977.7	4083.1	1956.83		100.198	184.836		Nkcc2-	217.52		52.73
Exp45_hx_1wk_SK3711_epo_nkcc2_1	97f9d7be-8c26-4709-a8ca-402dbcb7f312	epo+	Epo+	Image	Ellipse	2385	4166.7	3258.68		475.485	0.7722		Nkcc2+	69.77		29.61
Exp45_hx_1wk_SK3711_epo_nkcc2_1	360f5ae8-6f8d-4874-afd3-f8fcf8893c4e	epo+	Epo+	Image	Ellipse	3259.6	4563.7	4424.12		335.821	8.0279		Nkcc2+	53.42		26.1
Exp45_hx_1wk_SK3711_epo_nkcc2_1	68eaa292-3f17-4c0b-9258-e2a3f10ce910	epo+	Epo+	Image	Ellipse	2937.8	4689.1	1737.44		95.7081	0.1		Nkcc2+	98.72		35.23
Exp45_hx_1wk_SK3711_epo_nkcc2_1	98382465-3dab-42f2-87d3-bdd077d83e63	epo+	Epo+	Image	Ellipse	2891.4	4783.2	3978.94		95.7081	4.4164		Nkcc2+	40.07		22.47
Exp45_hx_1wk_SK3711_epo_nkcc2_1	06d111f5-53fb-4a6e-888f-de930eeba894	epo+	Epo+	Image	Ellipse	1555.9	3186.1	3677.28		38.4237	78.2441		Nkcc2-	211.79		55.35
Exp45_hx_1wk_SK3711_epo_nkcc2_1	f4f4ba41-ab6c-453d-92ae-92e36c54c81b	epo+	Epo+	Image	Ellipse	1635.6	3808.5	1745.41		107.712	1.1213		Nkcc2+	109.75		39.62
Exp45_hx_1wk_SK3711_epo_nkcc2_1	ce4b5d35-7037-41d7-ab63-5e6679329093	epo+	Epo+	Image	Ellipse	1816.1	3761.1	2457.96		177.435	0.1		Nkcc2+	110		40.35
Exp45_hx_1wk_SK3711_epo_nkcc2_1	95a85aab-4b3b-4368-aeb3-d3a609366615	epo+	Epo+	Image	Ellipse	1596.1	3999	1634.25		70.2637	123.468		Nkcc2-	129.25		40.34
Exp45_hx_1wk_SK3711_epo_nkcc2_1	34ebf517-3bef-4b5f-a1d7-a3994676a912	epo+	Epo+	Image	Ellipse	1671	4066.6	1355.59		52.3729	92.1786		Nkcc2-	153.06		43.93
Exp45_hx_1wk_SK3711_epo_nkcc2_1	34541b87-ab48-4cae-9301-1d2aef32528f	epo+nkcc+		Image	Points	2654.8	4472.8					60	Nkcc2+
Exp45_hx_1wk_SK3711_epo_nkcc2_1	cee01d28-2abe-45b5-bbdb-2dd264d62bd5	background intensity		Image	Polygon	1511.6	3977.8	305.223					Nkcc2+	12135.6		641.4
Exp45_hx_1wk_SK3711_epo_nkcc2_1	5c57934c-c2b6-498a-9a9a-8519cbbb06a6	PathAnnotationObject		Image	Geometry	2841.8	4021						Nkcc2+	19215598		35647.5
Exp45_hx_1wk_SK3711_epo_nkcc2_1	9ff5aa39-929b-4e79-b106-854de51e0c9b	Nkcc2	Nkcc2	PathAnnotationObject	Polygon	2248.9	479.26						Nkcc2+	382.57		127.4
Exp45_hx_1wk_SK3711_epo_nkcc2_1	5ab9edf1-c39e-4714-8258-e0b1ff40d90c	Nkcc2	Nkcc2	PathAnnotationObject	Polygon	2123.3	536.26						Nkcc2+	330.92		87.75
Exp45_hx_1wk_SK3711_epo_nkcc2_1	a2c4ba04-16c8-4953-acfe-43defeea5333	Nkcc2	Nkcc2	PathAnnotationObject	Polygon	2079.6	600.3						Nkcc2+	251.07		104.65
Exp45_hx_1wk_SK3711_epo_nkcc2_1	7449cb91-b635-44aa-bacb-7e2b10799e76	Nkcc2	Nkcc2	PathAnnotationObject	Polygon	1941.4	638.16						Nkcc2+	204.6		77.35
Exp45_hx_1wk_SK3711_epo_nkcc2_1	67874373-39b4-4aa5-bedc-5b6438f9bbaf	Nkcc2	Nkcc2	PathAnnotationObject	Polygon	2185.7	787.49						Nkcc2+	260.47		76.05
Exp45_hx_1wk_SK3711_epo_nkcc2_1	65468e6a-1ce1-4395-9c27-a747da95f9d7	Nkcc2	Nkcc2	PathAnnotationObject	Polygon	2116.4	876.67						Nkcc2+	323.32		98.8
Exp45_hx_1wk_SK3711_epo_nkcc2_1	1739fe4f-1978-4c84-9f82-2011954ac649	Nkcc2	Nkcc2	PathAnnotationObject	Polygon	2192.3	913.09						Nkcc2+	231.64		96.85
Exp45_hx_1wk_SK3711_epo_nkcc2_1	bad833e9-1592-47a9-930b-ae93330cc82b	Nkcc2	Nkcc2	PathAnnotationObject	Polygon	2138.9	915.37						Nkcc2+	475.52		166.4
Exp45_hx_1wk_SK3711_epo_nkcc2_1	7c1f5926-f856-4bcc-97f2-ad864210b373	Nkcc2	Nkcc2	PathAnnotationObject	Polygon	1948.4	927.46						Nkcc2+	202.27		69.55
Exp45_hx_1wk_SK3711_epo_nkcc2_1	8de96995-6880-4bbb-b246-63a8c6238e14	Nkcc2	Nkcc2	PathAnnotationObject	Polygon	2015	933.37						Nkcc2+	269.24		78
Exp45_hx_1wk_SK3711_epo_nkcc2_1	53a45f0c-b006-449a-9200-78dcac4e72db	Nkcc2	Nkcc2	PathAnnotationObject	Polygon	1690.1	941.48						Nkcc2+	205.02		73.45
Exp45_hx_1wk_SK3711_epo_nkcc2_1	03202555-e70e-452a-aa84-31150cfb09f1	Nkcc2	Nkcc2	PathAnnotationObject	Polygon	2036.2	966.28						Nkcc2+	293.95		113.1
Exp45_hx_1wk_SK3711_epo_nkcc2_1	5905126d-e3b4-4502-9d13-ad794af200ee	Nkcc2	Nkcc2	PathAnnotationObject	Polygon	2053.4	990.75						Nkcc2+	22.18		21.45
Exp45_hx_1wk_SK3711_epo_nkcc2_1	ac0b5eb8-7370-4a97-ae9e-dbe2b432c3a1	Nkcc2	Nkcc2	PathAnnotationObject	Polygon	1617.4	1002.7						Nkcc2+	317.4		120.9
Exp45_hx_1wk_SK3711_epo_nkcc2_1	13e5ea58-e6cb-4b6e-9d94-d1b30a6a0250	Nkcc2	Nkcc2	PathAnnotationObject	Polygon	2277.7	1050.7						Nkcc2+	423.03		159.25
Exp45_hx_1wk_SK3711_epo_nkcc2_1	8072df2f-be04-4c33-9ee1-b3c914ae8189	Nkcc2	Nkcc2	PathAnnotationObject	Polygon	2091.4	1069.5						Nkcc2+	1749.6		464.1
Exp45_hx_1wk_SK3711_epo_nkcc2_1	e32d7325-26c0-4e0b-b73f-63457b4bf14d	Nkcc2	Nkcc2	PathAnnotationObject	Polygon	1895.2	1074.2						Nkcc2+	246.95		92.95
Exp45_hx_1wk_SK3711_epo_nkcc2_1	2a9aa3a9-127b-4f8c-b89f-3dbde694579a	Nkcc2	Nkcc2	PathAnnotationObject	Polygon	1725.6	1079.3						Nkcc2+	216		76.7
Exp45_hx_1wk_SK3711_epo_nkcc2_1	a7bfa354-64a3-490b-a2a1-8929dd01b7ba	Nkcc2	Nkcc2	PathAnnotationObject	Polygon	1915.9	1110.7						Nkcc2+	106.26		89.7
Exp45_hx_1wk_SK3711_epo_nkcc2_1	af20d497-49f0-43b6-b4b3-09482c5e8c88	Nkcc2	Nkcc2	PathAnnotationObject	Polygon	1889.6	1114.1						Nkcc2+	185.16		76.7
Exp45_hx_1wk_SK3711_epo_nkcc2_1	38f4ada1-2515-44e2-85ba-d58161b8a52b	Nkcc2	Nkcc2	PathAnnotationObject	Polygon	2319.7	1136.3						Nkcc2+	208.72		75.4
Exp45_hx_1wk_SK3711_epo_nkcc2_1	4700030b-58ad-4700-a85d-05656c75825c	Nkcc2	Nkcc2	PathAnnotationObject	Polygon	2052.6	1159.9						Nkcc2+	41.41		35.1
Exp45_hx_1wk_SK3711_epo_nkcc2_1	ae2c9873-bfa7-4c36-8953-c151c50b51bb	Nkcc2	Nkcc2	PathAnnotationObject	Polygon	2158.6	1215.7						Nkcc2+	1051.4		297.7
Exp45_hx_1wk_SK3711_epo_nkcc2_1	7bc135fe-59f0-42b9-976c-21c2ff13a554	Nkcc2	Nkcc2	PathAnnotationObject	Polygon	2192.1	1239						Nkcc2+	1207.5		371.15
Exp45_hx_1wk_SK3711_epo_nkcc2_1	309855d7-99dc-4710-917f-df50908e10f0	Nkcc2	Nkcc2	PathAnnotationObject	Polygon	1458.2	1253.1						Nkcc2+	234.38		86.45
Exp45_hx_1wk_SK3711_epo_nkcc2_1	eb7a8e3e-13cd-4584-bd6e-37573efe069d	Nkcc2	Nkcc2	PathAnnotationObject	Polygon	1476.1	1293.2						Nkcc2+	59.15		49.4
Exp45_hx_1wk_SK3711_epo_nkcc2_1	d99ef683-28d1-49c5-9ddd-c226287f92b2	Nkcc2	Nkcc2	PathAnnotationObject	Polygon	1470.1	1315.5						Nkcc2+	31.27		30.55
Exp45_hx_1wk_SK3711_epo_nkcc2_1	c5ab9d12-ab44-4104-8d36-1a2aca8d861c	Nkcc2	Nkcc2	PathAnnotationObject	Polygon	2329.7	1316.4						Nkcc2+	89.46		62.4
Exp45_hx_1wk_SK3711_epo_nkcc2_1	479833b7-0b19-4a7f-88fe-d820056e65db	Nkcc2	Nkcc2	PathAnnotationObject	Polygon	1485.7	1332.7						Nkcc2+	275.79		108.55
Exp45_hx_1wk_SK3711_epo_nkcc2_1	02af727c-0469-432d-b72e-ad7acaa4af9c	Nkcc2	Nkcc2	PathAnnotationObject	Polygon	2357.1	1347.9						Nkcc2+	658.36		194.35
Exp45_hx_1wk_SK3711_epo_nkcc2_1	2ef35030-42a4-4e94-a50a-29bd64d56d02	Nkcc2	Nkcc2	PathAnnotationObject	Polygon	1528.4	1352.1						Nkcc2+	409.09		123.5
Exp45_hx_1wk_SK3711_epo_nkcc2_1	6f1b892a-47af-4b72-adf1-bc9c36f4ae2a	Nkcc2	Nkcc2	PathAnnotationObject	Polygon	1432.1	1372.1						Nkcc2+	1357.1		390.65
Exp45_hx_1wk_SK3711_epo_nkcc2_1	ac947685-a2b8-4121-bd83-aa352602f070	Nkcc2	Nkcc2	PathAnnotationObject	Polygon	2118.6	1378						Nkcc2+	884.19		278.85
Exp45_hx_1wk_SK3711_epo_nkcc2_1	0ddd1a00-e696-435d-8527-aa7ad1d7b5d9	Nkcc2	Nkcc2	PathAnnotationObject	Polygon	1523.7	1383.9						Nkcc2+	649.59		168.35
Exp45_hx_1wk_SK3711_epo_nkcc2_1	d6e5e9e6-6d34-4290-9c44-04b2bd30c128	Nkcc2	Nkcc2	PathAnnotationObject	Polygon	1556.6	1386						Nkcc2+	54.5		35.1
Exp45_hx_1wk_SK3711_epo_nkcc2_1	0bf19032-1780-4133-b1fb-f6d2d6cf9fc3	Nkcc2	Nkcc2	PathAnnotationObject	Polygon	1423.3	1407.2						Nkcc2+	306.52		102.7
Exp45_hx_1wk_SK3711_epo_nkcc2_1	4dc632ab-c098-4a43-a81f-71b4b6006404	Nkcc2	Nkcc2	PathAnnotationObject	Polygon	2134	1409.6						Nkcc2+	40.67		29.9
Exp45_hx_1wk_SK3711_epo_nkcc2_1	e71b7964-37d2-41a8-a307-31135ac26777	Nkcc2	Nkcc2	PathAnnotationObject	Polygon	1422.6	1424						Nkcc2+	23.34		29.25
Exp45_hx_1wk_SK3711_epo_nkcc2_1	64e070e6-5c17-40f7-8132-5b91fd99c037	Nkcc2	Nkcc2	PathAnnotationObject	Polygon	1886.5	1424.6						Nkcc2+	318.99		177.45
Exp45_hx_1wk_SK3711_epo_nkcc2_1	8c0da599-c5fc-45ec-9102-287a44113522	Nkcc2	Nkcc2	PathAnnotationObject	Polygon	2151.4	1431.1						Nkcc2+	58.62		47.45
Exp45_hx_1wk_SK3711_epo_nkcc2_1	2c4105a6-651a-48d6-a9f9-72685004ae42	Nkcc2	Nkcc2	PathAnnotationObject	Polygon	1955.2	1436.9						Nkcc2+	562.35		164.45
Exp45_hx_1wk_SK3711_epo_nkcc2_1	0518da32-acb4-4644-aacb-08c13bd32d91	Nkcc2	Nkcc2	PathAnnotationObject	Polygon	2126.2	1446.7						Nkcc2+	494.75		161.85
Exp45_hx_1wk_SK3711_epo_nkcc2_1	acad75bb-efad-425b-a85e-cecc03573f2c	Nkcc2	Nkcc2	PathAnnotationObject	Polygon	1859.3	1451.5						Nkcc2+	73.73		44.85
Exp45_hx_1wk_SK3711_epo_nkcc2_1	fc611e91-27c4-416e-a9f3-dd3b720ff9a4	Nkcc2	Nkcc2	PathAnnotationObject	Polygon	2283.7	1457.1						Nkcc2+	825.35		383.5
Exp45_hx_1wk_SK3711_epo_nkcc2_1	9c83372d-9fe9-4d48-af16-cf15bae000f0	Nkcc2	Nkcc2	PathAnnotationObject	Polygon	1565.9	1500.1						Nkcc2+	1207.6		344.5
Exp45_hx_1wk_SK3711_epo_nkcc2_1	46707808-633e-4ad3-ae20-9782feeea908	Nkcc2	Nkcc2	PathAnnotationObject	Polygon	2266.9	1510						Nkcc2+	698.39		263.25
Exp45_hx_1wk_SK3711_epo_nkcc2_1	a313096b-a516-42fb-bc63-91fc59392360	Nkcc2	Nkcc2	PathAnnotationObject	Polygon	1936.8	1517.8						Nkcc2+	1368.4		369.2
Exp45_hx_1wk_SK3711_epo_nkcc2_1	d49fa0f8-f8db-4d16-a5d4-48cc35961122	Nkcc2	Nkcc2	PathAnnotationObject	Geometry	2372.6	1534						Nkcc2+	3861.9		1004.9
Exp45_hx_1wk_SK3711_epo_nkcc2_1	7271e1e8-7a74-4344-ab77-8f91728277b7	Nkcc2	Nkcc2	PathAnnotationObject	Polygon	2148.5	1542.6						Nkcc2+	148.19		78
Exp45_hx_1wk_SK3711_epo_nkcc2_1	0365ea54-7613-449d-9c8b-07249e09d86c	Nkcc2	Nkcc2	PathAnnotationObject	Polygon	1680.7	1545.1						Nkcc2+	309.9		107.9
Exp45_hx_1wk_SK3711_epo_nkcc2_1	022803bb-b987-4ca5-bfe6-291590ef4c33	Nkcc2	Nkcc2	PathAnnotationObject	Polygon	1660.8	1555.5						Nkcc2+	1218.6		297.7
Exp45_hx_1wk_SK3711_epo_nkcc2_1	b90467ce-a659-480f-acee-7e16a8a774a5	Nkcc2	Nkcc2	PathAnnotationObject	Polygon	1607.1	1569.7						Nkcc2+	510.38		183.95
Exp45_hx_1wk_SK3711_epo_nkcc2_1	fa4ed9ae-349c-4839-9acd-11810016ff76	Nkcc2	Nkcc2	PathAnnotationObject	Polygon	2288.6	1574.1						Nkcc2+	276.31		121.55
Exp45_hx_1wk_SK3711_epo_nkcc2_1	811d1f59-1077-4dd7-b5e2-9d7437fae9e6	Nkcc2	Nkcc2	PathAnnotationObject	Polygon	2163.5	1577.9						Nkcc2+	41.62		28.6
Exp45_hx_1wk_SK3711_epo_nkcc2_1	bf69f7eb-c0fe-43e2-afd2-974b171df7ca	Nkcc2	Nkcc2	PathAnnotationObject	Polygon	1730.8	1579.2						Nkcc2+	421.76		137.8
Exp45_hx_1wk_SK3711_epo_nkcc2_1	0cccada2-3ffd-476d-ab2d-e179d3f24d68	Nkcc2	Nkcc2	PathAnnotationObject	Polygon	2308.1	1585.3						Nkcc2+	1491.4		399.75
Exp45_hx_1wk_SK3711_epo_nkcc2_1	4c6578e0-7e33-4955-9a64-37cd5e6b2e2d	Nkcc2	Nkcc2	PathAnnotationObject	Polygon	1976.3	1591.1						Nkcc2+	35.81		39
Exp45_hx_1wk_SK3711_epo_nkcc2_1	49203a67-b06f-4209-83cf-aaca780b799a	Nkcc2	Nkcc2	PathAnnotationObject	Polygon	2190.4	1598.4						Nkcc2+	873.31		175.5
Exp45_hx_1wk_SK3711_epo_nkcc2_1	540fbbce-09dd-4cec-9c36-279213703b53	Nkcc2	Nkcc2	PathAnnotationObject	Polygon	1640.4	1602.7						Nkcc2+	25.77		33.8
Exp45_hx_1wk_SK3711_epo_nkcc2_1	7d08cd48-3646-475f-8d2f-503e1c948b63	Nkcc2	Nkcc2	PathAnnotationObject	Polygon	1958	1603.9						Nkcc2+	952.53		352.95
Exp45_hx_1wk_SK3711_epo_nkcc2_1	43649012-6f0a-443e-9e37-f6d17c1a06b5	Nkcc2	Nkcc2	PathAnnotationObject	Polygon	2278.6	1606.9						Nkcc2+	1265.6		360.1
Exp45_hx_1wk_SK3711_epo_nkcc2_1	67c6a757-8bb8-466f-96d2-ac71e5c1d2a8	Nkcc2	Nkcc2	PathAnnotationObject	Polygon	1657.3	1621.5						Nkcc2+	378.77		126.75
Exp45_hx_1wk_SK3711_epo_nkcc2_1	cd7cba87-2505-4a00-a6d0-a8ba9cb49772	Nkcc2	Nkcc2	PathAnnotationObject	Polygon	1637.1	1624.5						Nkcc2+	368.53		142.35
Exp45_hx_1wk_SK3711_epo_nkcc2_1	14b8eb30-3975-4183-b471-97bebf5198fd	Nkcc2	Nkcc2	PathAnnotationObject	Polygon	3537	1637.8						Nkcc2+	118.09		60.45
Exp45_hx_1wk_SK3711_epo_nkcc2_1	ac451dff-67db-4093-8669-466adf64d9d5	Nkcc2	Nkcc2	PathAnnotationObject	Polygon	1793.3	1639						Nkcc2+	24.82		26
Exp45_hx_1wk_SK3711_epo_nkcc2_1	14604cd2-24c3-41bd-b794-d2a3efe6ee37	Nkcc2	Nkcc2	PathAnnotationObject	Polygon	1667.4	1648.1						Nkcc2+	25.24		23.4
Exp45_hx_1wk_SK3711_epo_nkcc2_1	f06a5aec-5b37-44da-b453-ceee049060d8	Nkcc2	Nkcc2	PathAnnotationObject	Polygon	1806.5	1651.7						Nkcc2+	27.57		34.45
Exp45_hx_1wk_SK3711_epo_nkcc2_1	f21f4b02-96a6-4298-add7-942828c4a9bf	Nkcc2	Nkcc2	PathAnnotationObject	Polygon	1990.5	1657.1						Nkcc2+	254.45		89.7
Exp45_hx_1wk_SK3711_epo_nkcc2_1	1252a6bf-0d21-4aa8-b4f0-75ded0102004	Nkcc2	Nkcc2	PathAnnotationObject	Polygon	1414	1662.3						Nkcc2+	289.2		89.7
Exp45_hx_1wk_SK3711_epo_nkcc2_1	ca4b4fb4-6ba5-4e4e-a865-0d4155bb1eae	Nkcc2	Nkcc2	PathAnnotationObject	Polygon	1691.6	1665.9						Nkcc2+	331.13		107.25
Exp45_hx_1wk_SK3711_epo_nkcc2_1	9d22c367-87e7-414a-9a26-93a467a8d5dd	Nkcc2	Nkcc2	PathAnnotationObject	Polygon	1592.8	1676.7						Nkcc2+	81.12		59.8
Exp45_hx_1wk_SK3711_epo_nkcc2_1	bf310c93-cf29-4b42-bc23-89ee9aeec4d7	Nkcc2	Nkcc2	PathAnnotationObject	Polygon	1739.1	1678.5						Nkcc2+	268.29		86.45
Exp45_hx_1wk_SK3711_epo_nkcc2_1	0a2eebad-2611-409a-886f-3d5e190d85e1	Nkcc2	Nkcc2	PathAnnotationObject	Polygon	1399.4	1684.2						Nkcc2+	151.68		60.45
Exp45_hx_1wk_SK3711_epo_nkcc2_1	1a9c0103-94ae-414f-a441-8d274f41353f	Nkcc2	Nkcc2	PathAnnotationObject	Polygon	3600.8	1690.1						Nkcc2+	93.06		61.75
Exp45_hx_1wk_SK3711_epo_nkcc2_1	cfd07668-fe2b-4fcb-8b62-eaf71226a311	Nkcc2	Nkcc2	PathAnnotationObject	Polygon	2297.2	1690.2						Nkcc2+	89.36		48.75
Exp45_hx_1wk_SK3711_epo_nkcc2_1	6ba11e64-b5a3-4119-b985-f61841f894b4	Nkcc2	Nkcc2	PathAnnotationObject	Polygon	2368.8	1700.5						Nkcc2+	1283.4		321.1
Exp45_hx_1wk_SK3711_epo_nkcc2_1	f50d6fa6-4d05-4331-ae8f-ddb04ae0123d	Nkcc2	Nkcc2	PathAnnotationObject	Polygon	1966.1	1703.1						Nkcc2+	727.12		143.65
Exp45_hx_1wk_SK3711_epo_nkcc2_1	2d2f4b47-41ca-4e06-91c0-c7d6482db10b	Nkcc2	Nkcc2	PathAnnotationObject	Polygon	1989.5	1709.5						Nkcc2+	54.08		48.1
Exp45_hx_1wk_SK3711_epo_nkcc2_1	4bab2990-ec63-4f1b-bea9-78d96df563c9	Nkcc2	Nkcc2	PathAnnotationObject	Polygon	1826	1714.2						Nkcc2+	414.37		115.05
Exp45_hx_1wk_SK3711_epo_nkcc2_1	dbc54e63-4aa9-4dbe-b3f4-60736fbb322b	Nkcc2	Nkcc2	PathAnnotationObject	Polygon	1752.2	1722.1						Nkcc2+	836.34		222.3
Exp45_hx_1wk_SK3711_epo_nkcc2_1	e8be7454-cc49-41f5-97ea-ec447d123447	Nkcc2	Nkcc2	PathAnnotationObject	Polygon	2201.6	1726						Nkcc2+	326.06		109.85
Exp45_hx_1wk_SK3711_epo_nkcc2_1	e890431c-d7aa-4962-8d23-c03d7ec133fa	Nkcc2	Nkcc2	PathAnnotationObject	Polygon	1857.8	1758.2						Nkcc2+	23.77		29.9
Exp45_hx_1wk_SK3711_epo_nkcc2_1	d892b669-166e-43be-bf01-838c95ef682a	Nkcc2	Nkcc2	PathAnnotationObject	Polygon	2241	1760.1						Nkcc2+	448.38		175.5
Exp45_hx_1wk_SK3711_epo_nkcc2_1	56890e67-8443-4d95-b3e7-99b73b46596e	Nkcc2	Nkcc2	PathAnnotationObject	Polygon	1869.4	1767.1						Nkcc2+	109.53		64.35
Exp45_hx_1wk_SK3711_epo_nkcc2_1	04a6c7e3-3267-46c6-a11f-44e3edff84d7	Nkcc2	Nkcc2	PathAnnotationObject	Polygon	2008.4	1778.6						Nkcc2+	836.02		243.1
Exp45_hx_1wk_SK3711_epo_nkcc2_1	671ba8c4-0c73-467d-b02a-810beaa577a7	Nkcc2	Nkcc2	PathAnnotationObject	Polygon	1883.7	1781.3						Nkcc2+	48.06		48.1
Exp45_hx_1wk_SK3711_epo_nkcc2_1	9cce722f-20d6-496b-951a-d5121f8fb573	Nkcc2	Nkcc2	PathAnnotationObject	Polygon	1895.3	1788.9						Nkcc2+	21.12		35.75
Exp45_hx_1wk_SK3711_epo_nkcc2_1	3be926a7-73c2-4b3a-a642-d21d62eaeb14	Nkcc2	Nkcc2	PathAnnotationObject	Polygon	2099.8	1807						Nkcc2+	698.08		248.3
Exp45_hx_1wk_SK3711_epo_nkcc2_1	7100f8b2-89bd-4309-a83c-1b84d1e6ddfe	Nkcc2	Nkcc2	PathAnnotationObject	Polygon	2254.5	1820.4						Nkcc2+	479.75		125.45
Exp45_hx_1wk_SK3711_epo_nkcc2_1	bd46a0fd-a6e6-4543-8018-0b874206099f	Nkcc2	Nkcc2	PathAnnotationObject	Polygon	1199.2	1825.6						Nkcc2+	155.9		78.65
Exp45_hx_1wk_SK3711_epo_nkcc2_1	9399fe72-8e33-44b1-87da-b765c6c5ac64	Nkcc2	Nkcc2	PathAnnotationObject	Polygon	1184.5	1832.1						Nkcc2+	307.26		117
Exp45_hx_1wk_SK3711_epo_nkcc2_1	4f001784-4d79-4ae4-bbdb-83d49676b05d	Nkcc2	Nkcc2	PathAnnotationObject	Polygon	1801.8	1833.6						Nkcc2+	826.41		200.2
Exp45_hx_1wk_SK3711_epo_nkcc2_1	6039ae69-bd21-4a92-a055-fb0a058dff89	Nkcc2	Nkcc2	PathAnnotationObject	Polygon	1714.8	1834.7						Nkcc2+	175.13		81.25
Exp45_hx_1wk_SK3711_epo_nkcc2_1	a959b02f-6a3e-48a2-ac45-425e874c15ee	Nkcc2	Nkcc2	PathAnnotationObject	Polygon	2036.3	1867.9						Nkcc2+	1367.5		352.3
Exp45_hx_1wk_SK3711_epo_nkcc2_1	6096361a-95d8-4223-8146-51ed941298b1	Nkcc2	Nkcc2	PathAnnotationObject	Geometry	2121	1868.5						Nkcc2+	155.16		108.55
Exp45_hx_1wk_SK3711_epo_nkcc2_1	45e453ca-d5ea-4cde-bdf4-b368e2eb1dd3	Nkcc2	Nkcc2	PathAnnotationObject	Polygon	1993.6	1870.3						Nkcc2+	245.16		85.8
Exp45_hx_1wk_SK3711_epo_nkcc2_1	1b706da8-c9e9-43e8-aac3-a3f266cde526	Nkcc2	Nkcc2	PathAnnotationObject	Polygon	1374.5	1876						Nkcc2+	29.79		34.45
Exp45_hx_1wk_SK3711_epo_nkcc2_1	63ee9c4b-ac3a-4eaf-8840-245360d3b4d7	Nkcc2	Nkcc2	PathAnnotationObject	Polygon	3391.2	1878.1						Nkcc2+	326.28		97.5
Exp45_hx_1wk_SK3711_epo_nkcc2_1	05285bc4-dea7-46d3-99fe-d0d8164dfaa0	Nkcc2	Nkcc2	PathAnnotationObject	Polygon	1370.1	1908.7						Nkcc2+	233.75		94.25
Exp45_hx_1wk_SK3711_epo_nkcc2_1	851f9f10-f2fd-48cb-95f9-de0c3c5ce09e	Nkcc2	Nkcc2	PathAnnotationObject	Polygon	2390.1	1924.7						Nkcc2+	834.02		215.8
Exp45_hx_1wk_SK3711_epo_nkcc2_1	f820cc20-7fca-4750-b27c-2e605d5bc9e3	Nkcc2	Nkcc2	PathAnnotationObject	Polygon	1907.8	1931.1						Nkcc2+	1297.2		310.7
Exp45_hx_1wk_SK3711_epo_nkcc2_1	3a1a3642-7373-4398-8696-c45f4aa9d2c0	Nkcc2	Nkcc2	PathAnnotationObject	Polygon	1935.8	1934.5						Nkcc2+	555.38		151.45
Exp45_hx_1wk_SK3711_epo_nkcc2_1	afa85a69-0962-4376-8025-08ae62cbca8a	Nkcc2	Nkcc2	PathAnnotationObject	Polygon	2024.3	1948.6						Nkcc2+	326.8		103.35
Exp45_hx_1wk_SK3711_epo_nkcc2_1	9e20c044-0257-47a8-88bc-7e077cd02fa4	Nkcc2	Nkcc2	PathAnnotationObject	Polygon	2268	1965.9						Nkcc2+	337.89		102.7
Exp45_hx_1wk_SK3711_epo_nkcc2_1	26b187db-b4f3-4a23-983a-18554cc08984	Nkcc2	Nkcc2	PathAnnotationObject	Polygon	1958.8	1968.2						Nkcc2+	335.57		107.25
Exp45_hx_1wk_SK3711_epo_nkcc2_1	926913c2-4379-4f46-a023-e640f514451b	Nkcc2	Nkcc2	PathAnnotationObject	Polygon	2446.9	1968.6						Nkcc2+	2672.6		720.85
Exp45_hx_1wk_SK3711_epo_nkcc2_1	4693122d-1862-4cbf-b228-b54060ed5186	Nkcc2	Nkcc2	PathAnnotationObject	Polygon	2521.3	1971						Nkcc2+	382.57		123.5
Exp45_hx_1wk_SK3711_epo_nkcc2_1	172a29ff-dcb9-4d59-89bf-e5b88eb93f55	Nkcc2	Nkcc2	PathAnnotationObject	Polygon	1779.3	1973.3						Nkcc2+	245.58		84.5
Exp45_hx_1wk_SK3711_epo_nkcc2_1	8863c64a-b804-41d1-bcb9-66e6634c134c	Nkcc2	Nkcc2	PathAnnotationObject	Polygon	1929.2	1997.6						Nkcc2+	678.54		183.3
Exp45_hx_1wk_SK3711_epo_nkcc2_1	da63c171-a41f-4c0e-a3e1-a42c87793603	Nkcc2	Nkcc2	PathAnnotationObject	Polygon	2475.4	1997.6						Nkcc2+	924.85		219.7
Exp45_hx_1wk_SK3711_epo_nkcc2_1	fc9ec7c6-e866-4524-a3dd-cd0cef753f7a	Nkcc2	Nkcc2	PathAnnotationObject	Polygon	2128.9	2017.3						Nkcc2+	426.51		133.25
Exp45_hx_1wk_SK3711_epo_nkcc2_1	6e77b16a-addf-4e48-8c73-7d183d1ac06e	Nkcc2	Nkcc2	PathAnnotationObject	Geometry	3380.9	2025.5						Nkcc2+	200.58		150.15
Exp45_hx_1wk_SK3711_epo_nkcc2_1	dc000ac6-1c28-4c6d-9d91-0162137a974f	Nkcc2	Nkcc2	PathAnnotationObject	Polygon	3345.8	2037.9						Nkcc2+	256.25		106.6
Exp45_hx_1wk_SK3711_epo_nkcc2_1	515c70d0-9c8c-450d-9d00-e97980666188	Nkcc2	Nkcc2	PathAnnotationObject	Polygon	2424.6	2043						Nkcc2+	1200.6		336.05
Exp45_hx_1wk_SK3711_epo_nkcc2_1	fa4dd089-48e4-4686-9026-d0f3551f2ef0	Nkcc2	Nkcc2	PathAnnotationObject	Geometry	3640.6	2053						Nkcc2+	549.46		202.15
Exp45_hx_1wk_SK3711_epo_nkcc2_1	a05ea948-e28c-4f26-b661-b24a88a02f40	Nkcc2	Nkcc2	PathAnnotationObject	Polygon	2141.4	2057.7						Nkcc2+	150.83		82.55
Exp45_hx_1wk_SK3711_epo_nkcc2_1	8816e820-2ef0-499d-b2ba-a24f11086136	Nkcc2	Nkcc2	PathAnnotationObject	Polygon	2333	2068.4						Nkcc2+	191.6		70.85
Exp45_hx_1wk_SK3711_epo_nkcc2_1	10af25cf-ede8-48e0-893c-8f24ea4c6cbf	Nkcc2	Nkcc2	PathAnnotationObject	Polygon	3484.8	2073.6						Nkcc2+	262.8		85.15
Exp45_hx_1wk_SK3711_epo_nkcc2_1	a40cca7f-fa01-44ef-927e-56bc26a23b2f	Nkcc2	Nkcc2	PathAnnotationObject	Polygon	2450.1	2087.2						Nkcc2+	736.1		211.25
Exp45_hx_1wk_SK3711_epo_nkcc2_1	eaaef994-f10d-4df3-bb8c-b60c7254ee8c	Nkcc2	Nkcc2	PathAnnotationObject	Polygon	2153.3	2088.8						Nkcc2+	92.11		72.15
Exp45_hx_1wk_SK3711_epo_nkcc2_1	3337e433-c760-461d-81e5-a1bea8af1c97	Nkcc2	Nkcc2	PathAnnotationObject	Polygon	1282.3	2096.8						Nkcc2+	497.39		168.35
Exp45_hx_1wk_SK3711_epo_nkcc2_1	3f171004-3811-4515-ba59-31b1bb9b4b89	Nkcc2	Nkcc2	PathAnnotationObject	Polygon	2135.3	2110						Nkcc2+	24.51		40.3
Exp45_hx_1wk_SK3711_epo_nkcc2_1	c047b875-adfe-45c2-8e61-ea0f0ca7a2e8	Nkcc2	Nkcc2	PathAnnotationObject	Polygon	2166.7	2120.3						Nkcc2+	360.39		131.3
Exp45_hx_1wk_SK3711_epo_nkcc2_1	8ca24021-5981-4096-a89e-846b00c56b66	Nkcc2	Nkcc2	PathAnnotationObject	Polygon	2518.2	2124.6						Nkcc2+	1724.2		426.4
Exp45_hx_1wk_SK3711_epo_nkcc2_1	e3a074fc-375e-4dea-9586-15f14ba80f36	Nkcc2	Nkcc2	PathAnnotationObject	Polygon	3385.3	2126.5						Nkcc2+	205.12		71.5
Exp45_hx_1wk_SK3711_epo_nkcc2_1	6ddcb327-af3d-4092-9343-66d581daefd3	Nkcc2	Nkcc2	PathAnnotationObject	Polygon	2344.2	2130.4						Nkcc2+	58.94		44.85
Exp45_hx_1wk_SK3711_epo_nkcc2_1	e1b1e7b3-6902-41ef-8559-3a5c875d1d3e	Nkcc2	Nkcc2	PathAnnotationObject	Polygon	2110.3	2151.6						Nkcc2+	656.35		167.7
Exp45_hx_1wk_SK3711_epo_nkcc2_1	14a676f7-d9ed-4a4b-b4c5-ac02ef5651fe	Nkcc2	Nkcc2	PathAnnotationObject	Polygon	2419.5	2151.8						Nkcc2+	54.08		54.6
Exp45_hx_1wk_SK3711_epo_nkcc2_1	f0aeee2c-69fc-48c0-a403-30781573407d	Nkcc2	Nkcc2	PathAnnotationObject	Polygon	2353.3	2163.3						Nkcc2+	688.89		166.4
Exp45_hx_1wk_SK3711_epo_nkcc2_1	d3598ae6-5791-4677-9e8a-dbe6309dfca4	Nkcc2	Nkcc2	PathAnnotationObject	Polygon	1899.5	2165.5						Nkcc2+	378.14		160.55
Exp45_hx_1wk_SK3711_epo_nkcc2_1	3b919511-09b2-43fa-8087-3274eb86fe54	Nkcc2	Nkcc2	PathAnnotationObject	Polygon	1559.3	2166						Nkcc2+	265.44		85.8
Exp45_hx_1wk_SK3711_epo_nkcc2_1	d7a01646-de1a-4793-9db8-3f4fd46d3176	Nkcc2	Nkcc2	PathAnnotationObject	Geometry	2266.1	2175.9						Nkcc2+	1050.8		254.15
Exp45_hx_1wk_SK3711_epo_nkcc2_1	b2c89f87-107f-4a26-a829-223cf762af41	Nkcc2	Nkcc2	PathAnnotationObject	Polygon	4247.5	2181.4						Nkcc2+	236.92		94.9
Exp45_hx_1wk_SK3711_epo_nkcc2_1	076ca279-85d6-4bed-92cd-cb3406008bfd	Nkcc2	Nkcc2	PathAnnotationObject	Polygon	1286.9	2181.5						Nkcc2+	367.89		135.85
Exp45_hx_1wk_SK3711_epo_nkcc2_1	f5328a61-b8d3-4bfe-8fcd-8f2361ebc44b	Nkcc2	Nkcc2	PathAnnotationObject	Polygon	1177.3	2181.6						Nkcc2+	776.03		257.4
Exp45_hx_1wk_SK3711_epo_nkcc2_1	7153d483-cf3d-4cd4-a728-8a57306c90b1	Nkcc2	Nkcc2	PathAnnotationObject	Polygon	2165.4	2186.6						Nkcc2+	726.59		290.55
Exp45_hx_1wk_SK3711_epo_nkcc2_1	721010ae-ad8a-45bf-9f9e-28620f3dced7	Nkcc2	Nkcc2	PathAnnotationObject	Polygon	2482.5	2188.3						Nkcc2+	1265.8		307.45
Exp45_hx_1wk_SK3711_epo_nkcc2_1	84974439-6cf3-4974-9c06-a024c8cb6495	Nkcc2	Nkcc2	PathAnnotationObject	Polygon	2427.4	2189.3						Nkcc2+	241.04		133.25
Exp45_hx_1wk_SK3711_epo_nkcc2_1	c5ba89a9-4cc2-420a-90f0-d43dcfc9b789	Nkcc2	Nkcc2	PathAnnotationObject	Polygon	4287.8	2191.1						Nkcc2+	86.19		69.55
Exp45_hx_1wk_SK3711_epo_nkcc2_1	b278a7b4-7fb4-4c73-8cee-322d96ee0b26	Nkcc2	Nkcc2	PathAnnotationObject	Polygon	2517.4	2202						Nkcc2+	33.06		57.2
Exp45_hx_1wk_SK3711_epo_nkcc2_1	96a2c55c-f5fd-4913-9126-69ea79793890	Nkcc2	Nkcc2	PathAnnotationObject	Polygon	3788	2203						Nkcc2+	374.86		144.3
Exp45_hx_1wk_SK3711_epo_nkcc2_1	bb7dac77-fa5e-4b19-be38-6bbbfd16a6df	Nkcc2	Nkcc2	PathAnnotationObject	Polygon	4295.1	2211.2						Nkcc2+	48.48		50.7
Exp45_hx_1wk_SK3711_epo_nkcc2_1	db802875-a1b0-4724-a813-19381ff2684f	Nkcc2	Nkcc2	PathAnnotationObject	Polygon	2564.3	2213.4						Nkcc2+	47.64		30.55
Exp45_hx_1wk_SK3711_epo_nkcc2_1	98c061b3-f394-46e0-937f-2f2d3c17866b	Nkcc2	Nkcc2	PathAnnotationObject	Polygon	4269.8	2214.2						Nkcc2+	965.31		286.65
Exp45_hx_1wk_SK3711_epo_nkcc2_1	e51f7fa3-838f-4d14-90a4-556142928ebc	Nkcc2	Nkcc2	PathAnnotationObject	Polygon	4011.9	2237.4						Nkcc2+	161.4		73.45
Exp45_hx_1wk_SK3711_epo_nkcc2_1	c44eb61d-1c1f-45e6-9944-60e63c0d7dbd	Nkcc2	Nkcc2	PathAnnotationObject	Polygon	2198.7	2240.3						Nkcc2+	541.54		166.4
Exp45_hx_1wk_SK3711_epo_nkcc2_1	e963c291-6409-4c17-aa56-81641852da97	Nkcc2	Nkcc2	PathAnnotationObject	Polygon	1222.8	2244.8						Nkcc2+	243.15		87.1
Exp45_hx_1wk_SK3711_epo_nkcc2_1	19c65e16-8448-46f3-a236-2e64eb3b5bd2	Nkcc2	Nkcc2	PathAnnotationObject	Polygon	2247.3	2247.9						Nkcc2+	1902.3		392.6
Exp45_hx_1wk_SK3711_epo_nkcc2_1	bd6868e8-ba0e-445e-983d-446e33e11001	Nkcc2	Nkcc2	PathAnnotationObject	Polygon	4332.5	2253.2						Nkcc2+	62.74		50.7
Exp45_hx_1wk_SK3711_epo_nkcc2_1	40ed6355-cde6-4fe8-8064-338410f521b1	Nkcc2	Nkcc2	PathAnnotationObject	Polygon	1245.6	2268.7						Nkcc2+	380.36		128.7
Exp45_hx_1wk_SK3711_epo_nkcc2_1	14434652-1176-481a-97af-024f0327322f	Nkcc2	Nkcc2	PathAnnotationObject	Geometry	2499.3	2270.2						Nkcc2+	1759.4		386.75
Exp45_hx_1wk_SK3711_epo_nkcc2_1	0f63359d-e69c-4497-9e66-08f4d9f64382	Nkcc2	Nkcc2	PathAnnotationObject	Polygon	2451.5	2270.2						Nkcc2+	527.39		377
Exp45_hx_1wk_SK3711_epo_nkcc2_1	b966fd44-a460-45c8-bfa9-d75c2ccecb12	Nkcc2	Nkcc2	PathAnnotationObject	Polygon	2348.5	2276.2						Nkcc2+	32.53		44.85
Exp45_hx_1wk_SK3711_epo_nkcc2_1	31cc9042-e264-43b0-b112-aa5960effcfd	Nkcc2	Nkcc2	PathAnnotationObject	Polygon	3731.3	2277.1						Nkcc2+	214.95		72.8
Exp45_hx_1wk_SK3711_epo_nkcc2_1	73a6629a-8346-4d96-a277-447065fa5511	Nkcc2	Nkcc2	PathAnnotationObject	Polygon	4343.5	2277.2						Nkcc2+	296.28		96.85
Exp45_hx_1wk_SK3711_epo_nkcc2_1	90fb20ef-a81f-4a8f-b4b0-990313301827	Nkcc2	Nkcc2	PathAnnotationObject	Polygon	1269.8	2289.3						Nkcc2+	204.49		83.2
Exp45_hx_1wk_SK3711_epo_nkcc2_1	645befc7-c39d-402a-a9fc-758aaa6842fb	Nkcc2	Nkcc2	PathAnnotationObject	Polygon	1367.3	2289.8						Nkcc2+	685.29		189.8
Exp45_hx_1wk_SK3711_epo_nkcc2_1	4cf59902-2c4c-4888-b2f3-ad2fddcbd15b	Nkcc2	Nkcc2	PathAnnotationObject	Polygon	4450.4	2290.6						Nkcc2+	336.42		110.5
Exp45_hx_1wk_SK3711_epo_nkcc2_1	a007e51d-5a72-4fb1-8fc7-9d1f05ff2464	Nkcc2	Nkcc2	PathAnnotationObject	Polygon	4254.7	2290.8						Nkcc2+	330.71		124.8
Exp45_hx_1wk_SK3711_epo_nkcc2_1	bf02ba14-597f-4af0-9de7-4e44ff57e5e9	Nkcc2	Nkcc2	PathAnnotationObject	Polygon	4344.4	2295.8						Nkcc2+	1072.2		374.4
Exp45_hx_1wk_SK3711_epo_nkcc2_1	ec98b2fb-2789-4797-af73-9dbcd82d02f4	Nkcc2	Nkcc2	PathAnnotationObject	Polygon	1509.4	2302.4						Nkcc2+	246.95		83.2
Exp45_hx_1wk_SK3711_epo_nkcc2_1	1fa1ecff-5e23-47e6-9620-68792ef0ef5e	Nkcc2	Nkcc2	PathAnnotationObject	Polygon	2286.2	2312.4						Nkcc2+	245.05		130.65
Exp45_hx_1wk_SK3711_epo_nkcc2_1	f183d2c3-1680-4de7-96e1-30e2af547dc7	Nkcc2	Nkcc2	PathAnnotationObject	Polygon	2352.4	2316.3						Nkcc2+	471.51		139.75
Exp45_hx_1wk_SK3711_epo_nkcc2_1	87d3d7d1-d9aa-4e93-a211-140e54f9d75a	Nkcc2	Nkcc2	PathAnnotationObject	Polygon	1316.8	2316.6						Nkcc2+	400.53		172.25
Exp45_hx_1wk_SK3711_epo_nkcc2_1	8ad58dde-fdea-4a49-a42c-06ea12086171	Nkcc2	Nkcc2	PathAnnotationObject	Polygon	4339.4	2319						Nkcc2+	82.49		53.95
Exp45_hx_1wk_SK3711_epo_nkcc2_1	62ae859d-8171-48ed-abd9-40637ef49bee	Nkcc2	Nkcc2	PathAnnotationObject	Polygon	4440.8	2319.4						Nkcc2+	306		110.5
Exp45_hx_1wk_SK3711_epo_nkcc2_1	c362b3cb-be58-481f-9356-7f4b12ccfd80	Nkcc2	Nkcc2	PathAnnotationObject	Polygon	2418.5	2319.4						Nkcc2+	1344.4		335.4
Exp45_hx_1wk_SK3711_epo_nkcc2_1	5bf30954-8948-483c-a2a3-826c17eeea4d	Nkcc2	Nkcc2	PathAnnotationObject	Polygon	1380.3	2322						Nkcc2+	120.62		84.5
Exp45_hx_1wk_SK3711_epo_nkcc2_1	766c35bb-dd9b-4544-bb47-1592726518da	Nkcc2	Nkcc2	PathAnnotationObject	Geometry	2581.5	2325.7						Nkcc2+	2771.1		634.4
Exp45_hx_1wk_SK3711_epo_nkcc2_1	3d59b0cb-7f0a-4b74-9255-fa6bbdb86c61	Nkcc2	Nkcc2	PathAnnotationObject	Geometry	2192.4	2331.9						Nkcc2+	2028.6		548.6
Exp45_hx_1wk_SK3711_epo_nkcc2_1	c5f8d1d5-9c71-4a20-8431-867721abe985	Nkcc2	Nkcc2	PathAnnotationObject	Polygon	4291.3	2354.6						Nkcc2+	1003.9		304.2
Exp45_hx_1wk_SK3711_epo_nkcc2_1	f7d8e479-f057-4e03-8e4b-d72ec7335afe	Nkcc2	Nkcc2	PathAnnotationObject	Polygon	1391	2356.2						Nkcc2+	280.01		150.15
Exp45_hx_1wk_SK3711_epo_nkcc2_1	b76a2206-4034-4c6e-91c2-4f79e06e5008	Nkcc2	Nkcc2	PathAnnotationObject	Polygon	1415.4	2361.9						Nkcc2+	257.41		104.65
Exp45_hx_1wk_SK3711_epo_nkcc2_1	d2df95a8-89ab-4cee-a9cc-5f50302bcfac	Nkcc2	Nkcc2	PathAnnotationObject	Polygon	2248.4	2362.1						Nkcc2+	449.65		131.3
Exp45_hx_1wk_SK3711_epo_nkcc2_1	4bea36a2-e934-40c3-910b-dc11ce14cd42	Nkcc2	Nkcc2	PathAnnotationObject	Polygon	4464.8	2362.6						Nkcc2+	316.98		130
Exp45_hx_1wk_SK3711_epo_nkcc2_1	187ad4b9-491f-4821-8926-342f02bdeffe	Nkcc2	Nkcc2	PathAnnotationObject	Polygon	2308.4	2366.5						Nkcc2+	777.08		217.75
Exp45_hx_1wk_SK3711_epo_nkcc2_1	6da8fb6d-eada-44f6-9520-355ac3bd90d2	Nkcc2	Nkcc2	PathAnnotationObject	Polygon	2572.2	2368						Nkcc2+	941.54		234.65
Exp45_hx_1wk_SK3711_epo_nkcc2_1	2e089d9d-ffd4-4052-a59e-4423c0b86aad	Nkcc2	Nkcc2	PathAnnotationObject	Polygon	1218.6	2372.7						Nkcc2+	357.33		113.1
Exp45_hx_1wk_SK3711_epo_nkcc2_1	62865a77-fa11-4d06-9dc8-899a727c0421	Nkcc2	Nkcc2	PathAnnotationObject	Polygon	2221	2373.1						Nkcc2+	569.32		169
Exp45_hx_1wk_SK3711_epo_nkcc2_1	d72d1d50-8510-40d0-9393-c87757382b8a	Nkcc2	Nkcc2	PathAnnotationObject	Polygon	1298.1	2383						Nkcc2+	146.19		57.85
Exp45_hx_1wk_SK3711_epo_nkcc2_1	ae47487e-4b54-4402-96f3-32d05756afb6	Nkcc2	Nkcc2	PathAnnotationObject	Polygon	1182.4	2384.9						Nkcc2+	216.74		98.8
Exp45_hx_1wk_SK3711_epo_nkcc2_1	3f75097c-512d-4a43-9975-c61a42c1618e	Nkcc2	Nkcc2	PathAnnotationObject	Polygon	4361.3	2390.2						Nkcc2+	390.6		114.4
Exp45_hx_1wk_SK3711_epo_nkcc2_1	ac5d61ba-39e5-4b36-978c-94b40579b0bb	Nkcc2	Nkcc2	PathAnnotationObject	Polygon	1455	2390.2						Nkcc2+	297.23		93.6
Exp45_hx_1wk_SK3711_epo_nkcc2_1	39f66883-f17d-413e-b0f7-c44981b4b428	Nkcc2	Nkcc2	PathAnnotationObject	Polygon	1656	2392.1						Nkcc2+	196.99		72.15
Exp45_hx_1wk_SK3711_epo_nkcc2_1	f48d9f8d-2b4c-40f0-a459-c49bc2f0879f	Nkcc2	Nkcc2	PathAnnotationObject	Polygon	4412.8	2397.2						Nkcc2+	661.11		155.35
Exp45_hx_1wk_SK3711_epo_nkcc2_1	8505fe78-a9b2-485f-854f-038dbdedbcba	Nkcc2	Nkcc2	PathAnnotationObject	Polygon	2557.1	2401.5						Nkcc2+	803.91		216.45
Exp45_hx_1wk_SK3711_epo_nkcc2_1	28cf9b3b-868a-423b-915a-5387596b554d	Nkcc2	Nkcc2	PathAnnotationObject	Polygon	2533.2	2405.5						Nkcc2+	495.28		139.75
Exp45_hx_1wk_SK3711_epo_nkcc2_1	55408dc9-6c16-4fc5-b8d9-ab67a1ca69db	Nkcc2	Nkcc2	PathAnnotationObject	Polygon	2233	2417.4						Nkcc2+	224.45		78
Exp45_hx_1wk_SK3711_epo_nkcc2_1	e812c5fb-3ac6-4ca6-a8e7-415a48268eec	Nkcc2	Nkcc2	PathAnnotationObject	Polygon	2273.5	2419.6						Nkcc2+	330.18		97.5
Exp45_hx_1wk_SK3711_epo_nkcc2_1	d00982a3-81f8-4307-938d-a65cadb8f907	Nkcc2	Nkcc2	PathAnnotationObject	Polygon	2627	2420						Nkcc2+	612.41		178.1
Exp45_hx_1wk_SK3711_epo_nkcc2_1	317b7b31-3ddf-49f5-a069-4abc566fcb6e	Nkcc2	Nkcc2	PathAnnotationObject	Polygon	2423.5	2420.6						Nkcc2+	700.93		165.75
Exp45_hx_1wk_SK3711_epo_nkcc2_1	2ef10c10-be4d-4f4e-8c25-2119870e5322	Nkcc2	Nkcc2	PathAnnotationObject	Polygon	2447.8	2421.4						Nkcc2+	918.09		243.1
Exp45_hx_1wk_SK3711_epo_nkcc2_1	5b79e29f-c908-472f-9a55-c4d32021ff99	Nkcc2	Nkcc2	PathAnnotationObject	Polygon	1554.3	2427.1						Nkcc2+	929.5		196.3
Exp45_hx_1wk_SK3711_epo_nkcc2_1	f4a2a45e-33bd-4d9d-b022-05a12f7d9235	Nkcc2	Nkcc2	PathAnnotationObject	Polygon	2095.9	2430						Nkcc2+	418.38		120.25
Exp45_hx_1wk_SK3711_epo_nkcc2_1	b2c82661-96c1-4a56-8517-9129ca56064d	Nkcc2	Nkcc2	PathAnnotationObject	Polygon	2077.5	2432.4						Nkcc2+	750.57		190.45
Exp45_hx_1wk_SK3711_epo_nkcc2_1	f6ef5b37-0d76-400a-8369-7a1e78b52b7f	Nkcc2	Nkcc2	PathAnnotationObject	Polygon	3951	2437.5						Nkcc2+	205.86		70.85
Exp45_hx_1wk_SK3711_epo_nkcc2_1	6c36bd5f-0295-4c3a-b4f8-c321e11f2363	Nkcc2	Nkcc2	PathAnnotationObject	Polygon	2593.7	2445.7						Nkcc2+	696.28		216.45
Exp45_hx_1wk_SK3711_epo_nkcc2_1	204f3dd7-22e6-4a25-bb36-227e20594e1d	Nkcc2	Nkcc2	PathAnnotationObject	Polygon	1727.5	2450.5						Nkcc2+	260.26		82.55
Exp45_hx_1wk_SK3711_epo_nkcc2_1	18cd875c-241e-4073-9bfb-0430b8999428	Nkcc2	Nkcc2	PathAnnotationObject	Polygon	4488.1	2463.6						Nkcc2+	247.59		79.95
Exp45_hx_1wk_SK3711_epo_nkcc2_1	569ad90a-9751-40c6-ad33-b83c3516c58a	Nkcc2	Nkcc2	PathAnnotationObject	Polygon	2491	2488.6						Nkcc2+	311.07		159.9
Exp45_hx_1wk_SK3711_epo_nkcc2_1	bd2cc8e9-b7cd-42d7-92ce-4fba69104b0d	Nkcc2	Nkcc2	PathAnnotationObject	Polygon	2559.2	2494.3						Nkcc2+	464.86		154.05
Exp45_hx_1wk_SK3711_epo_nkcc2_1	5a9b888e-7943-4c85-9a8e-4f5fd8568758	Nkcc2	Nkcc2	PathAnnotationObject	Polygon	2584	2495.3						Nkcc2+	394.09		105.95
Exp45_hx_1wk_SK3711_epo_nkcc2_1	541d36f8-cf7e-42ff-bf82-cca696043fda	Nkcc2	Nkcc2	PathAnnotationObject	Polygon	2072.3	2497						Nkcc2+	1090		315.25
Exp45_hx_1wk_SK3711_epo_nkcc2_1	87ffc54a-6e88-4a2b-9d88-69c2a8a5f6b4	Nkcc2	Nkcc2	PathAnnotationObject	Polygon	1508.8	2506.3						Nkcc2+	964.99		227.5
Exp45_hx_1wk_SK3711_epo_nkcc2_1	ae1ac75e-b4b6-45d4-8591-f0d54f7e9609	Nkcc2	Nkcc2	PathAnnotationObject	Polygon	2603	2509.9						Nkcc2+	286.77		90.35
Exp45_hx_1wk_SK3711_epo_nkcc2_1	55b63d50-a5cf-401f-b994-13ee0f6886ab	Nkcc2	Nkcc2	PathAnnotationObject	Polygon	1655.9	2522.1						Nkcc2+	1922.3		545.35
Exp45_hx_1wk_SK3711_epo_nkcc2_1	e738e1ae-90f6-4654-b7cb-7d59c023ec25	Nkcc2	Nkcc2	PathAnnotationObject	Polygon	3754.7	2522.9						Nkcc2+	225.51		73.45
Exp45_hx_1wk_SK3711_epo_nkcc2_1	b291ea78-1b0a-4463-9837-7062f006ee7a	Nkcc2	Nkcc2	PathAnnotationObject	Polygon	4092.4	2524.4						Nkcc2+	232.59		79.3
Exp45_hx_1wk_SK3711_epo_nkcc2_1	cfbf3aea-683f-4b98-9d7f-7b4ea089924b	Nkcc2	Nkcc2	PathAnnotationObject	Polygon	2584.4	2524.8						Nkcc2+	43.73		42.9
Exp45_hx_1wk_SK3711_epo_nkcc2_1	96ee0200-dc2e-4990-b164-300e68b63913	Nkcc2	Nkcc2	PathAnnotationObject	Polygon	2198.5	2529.1						Nkcc2+	26.72		31.85
Exp45_hx_1wk_SK3711_epo_nkcc2_1	a3006286-cc8a-44de-82ca-2c95d75f8715	Nkcc2	Nkcc2	PathAnnotationObject	Polygon	2203.7	2532						Nkcc2+	32.32		34.45
Exp45_hx_1wk_SK3711_epo_nkcc2_1	2e0c49ce-80ee-4c4a-9776-12221f9d8b9e	Nkcc2	Nkcc2	PathAnnotationObject	Polygon	2346.2	2542.6						Nkcc2+	494.22		176.15
Exp45_hx_1wk_SK3711_epo_nkcc2_1	acaff889-7504-47a8-885b-8ca71706cd15	Nkcc2	Nkcc2	PathAnnotationObject	Polygon	2317.5	2542.9						Nkcc2+	2265.1		534.95
Exp45_hx_1wk_SK3711_epo_nkcc2_1	0fa428fa-40d4-4bc9-b895-4191b9c33298	Nkcc2	Nkcc2	PathAnnotationObject	Polygon	2105.4	2543.7						Nkcc2+	33.27		33.15
Exp45_hx_1wk_SK3711_epo_nkcc2_1	a6223ab2-29de-4a10-930e-6e890f771f90	Nkcc2	Nkcc2	PathAnnotationObject	Polygon	1552.5	2549.7						Nkcc2+	130.13		55.9
Exp45_hx_1wk_SK3711_epo_nkcc2_1	d94ee924-cc3d-4c17-871c-1e354bb724cb	Nkcc2	Nkcc2	PathAnnotationObject	Polygon	2178.8	2553.5						Nkcc2+	1626.6		408.2
Exp45_hx_1wk_SK3711_epo_nkcc2_1	353bdeda-344e-4d33-9b11-fd42067b4750	Nkcc2	Nkcc2	PathAnnotationObject	Geometry	2572.6	2553.6						Nkcc2+	582.94		204.1
Exp45_hx_1wk_SK3711_epo_nkcc2_1	63e302cc-3292-4b0b-b669-f783a76cf993	Nkcc2	Nkcc2	PathAnnotationObject	Polygon	2375.6	2567.1						Nkcc2+	414.16		141.7
Exp45_hx_1wk_SK3711_epo_nkcc2_1	7f64ba12-01be-4a25-ae13-9aae6e520417	Nkcc2	Nkcc2	PathAnnotationObject	Polygon	2358.1	2569.3						Nkcc2+	23.77		26
Exp45_hx_1wk_SK3711_epo_nkcc2_1	597a5cb6-bf96-45c6-a781-4b4d0c230686	Nkcc2	Nkcc2	PathAnnotationObject	Polygon	2316.6	2576.9						Nkcc2+	28.94		39
Exp45_hx_1wk_SK3711_epo_nkcc2_1	09361e23-6ddb-4b3f-8513-f5f42f55f01d	Nkcc2	Nkcc2	PathAnnotationObject	Polygon	2276.5	2577.6						Nkcc2+	79.85		65.65
Exp45_hx_1wk_SK3711_epo_nkcc2_1	c4d40396-9d50-4047-8e4d-6226aef6809e	Nkcc2	Nkcc2	PathAnnotationObject	Polygon	4730.5	2578.3						Nkcc2+	25.88		23.4
Exp45_hx_1wk_SK3711_epo_nkcc2_1	267c6286-f2ee-42f9-92fb-7badb7954547	Nkcc2	Nkcc2	PathAnnotationObject	Polygon	2282.7	2587.1						Nkcc2+	20.6		40.3
Exp45_hx_1wk_SK3711_epo_nkcc2_1	3eac7771-0d5d-4839-a9d6-bd8dcdd26045	Nkcc2	Nkcc2	PathAnnotationObject	Geometry	2298.5	2591						Nkcc2+	5881		1533.4
Exp45_hx_1wk_SK3711_epo_nkcc2_1	b184e5f1-341d-4c7d-9c1d-79fdfdf7d812	Nkcc2	Nkcc2	PathAnnotationObject	Polygon	1609.1	2603.3						Nkcc2+	408.87		131.3
Exp45_hx_1wk_SK3711_epo_nkcc2_1	ea1a4172-92b4-48b8-ba5b-9e5b44aa0ca7	Nkcc2	Nkcc2	PathAnnotationObject	Polygon	2241.8	2609.4						Nkcc2+	41.51		44.2
Exp45_hx_1wk_SK3711_epo_nkcc2_1	e7528972-9161-4758-a7c3-0968d1e50f06	Nkcc2	Nkcc2	PathAnnotationObject	Polygon	2503.1	2612.2						Nkcc2+	372.75		113.75
Exp45_hx_1wk_SK3711_epo_nkcc2_1	791021af-0eb7-4855-93eb-c703216b5431	Nkcc2	Nkcc2	PathAnnotationObject	Polygon	1677.1	2613						Nkcc2+	1098.8		372.45
Exp45_hx_1wk_SK3711_epo_nkcc2_1	dd04ccca-ec33-4cb0-8bdb-a01eb5573bf4	Nkcc2	Nkcc2	PathAnnotationObject	Polygon	2066.8	2613.2						Nkcc2+	414.37		109.2
Exp45_hx_1wk_SK3711_epo_nkcc2_1	2497afd4-0874-48ec-ad34-249f84634ca5	Nkcc2	Nkcc2	PathAnnotationObject	Geometry	2417	2614						Nkcc2+	1382.5		423.15
Exp45_hx_1wk_SK3711_epo_nkcc2_1	e1a5e37d-ea99-4d9d-84c1-6605877f2e0d	Nkcc2	Nkcc2	PathAnnotationObject	Polygon	4511.1	2614.2						Nkcc2+	32.22		31.2
Exp45_hx_1wk_SK3711_epo_nkcc2_1	36dd4066-9ff9-42f9-b2b3-f83326f499ff	Nkcc2	Nkcc2	PathAnnotationObject	Polygon	2376.6	2617.1						Nkcc2+	384.48		122.2
Exp45_hx_1wk_SK3711_epo_nkcc2_1	955c5ea5-dfbf-4d1b-93b7-2c2f771393af	Nkcc2	Nkcc2	PathAnnotationObject	Polygon	3750.9	2622.9						Nkcc2+	180.94		71.5
Exp45_hx_1wk_SK3711_epo_nkcc2_1	5a89e6d0-9751-4e9d-baa0-8c8e1b6195ff	Nkcc2	Nkcc2	PathAnnotationObject	Geometry	3627.7	2627						Nkcc2+	1175.8		242.27
Exp45_hx_1wk_SK3711_epo_nkcc2_1	1a9e1469-3459-40c2-a30b-34a291b74e13	Nkcc2	Nkcc2	PathAnnotationObject	Polygon	1782.1	2629.4						Nkcc2+	550.31		182
Exp45_hx_1wk_SK3711_epo_nkcc2_1	69a9fb0e-c169-4f5a-8658-1d8d4a87c378	Nkcc2	Nkcc2	PathAnnotationObject	Polygon	1387.1	2629.9						Nkcc2+	581.68		154.05
Exp45_hx_1wk_SK3711_epo_nkcc2_1	a5486d3f-587e-4b1b-8e26-cdcaba49308e	Nkcc2	Nkcc2	PathAnnotationObject	Polygon	4487.2	2635.9						Nkcc2+	129.28		57.85
Exp45_hx_1wk_SK3711_epo_nkcc2_1	20932048-a1ff-479d-a49b-dc67d86a4526	Nkcc2	Nkcc2	PathAnnotationObject	Polygon	2442	2636.6						Nkcc2+	34.22		31.2
Exp45_hx_1wk_SK3711_epo_nkcc2_1	35d0bc23-4981-4e8b-9ae1-8ba8f7da602c	Nkcc2	Nkcc2	PathAnnotationObject	Geometry	2215.2	2639.3						Nkcc2+	1215.2		329.55
Exp45_hx_1wk_SK3711_epo_nkcc2_1	d512e6ac-9a2f-490e-9f47-0c64f0461f04	Nkcc2	Nkcc2	PathAnnotationObject	Polygon	2404.5	2645.8						Nkcc2+	348.77		105.3
Exp45_hx_1wk_SK3711_epo_nkcc2_1	53e95988-d5f3-4a72-a231-03d11398e100	Nkcc2	Nkcc2	PathAnnotationObject	Polygon	2105.3	2648						Nkcc2+	644.84		169.65
Exp45_hx_1wk_SK3711_epo_nkcc2_1	d0e5f00b-4921-4cae-ad66-d85fa015fb00	Nkcc2	Nkcc2	PathAnnotationObject	Polygon	4025.1	2648.4						Nkcc2+	314.87		126.1
Exp45_hx_1wk_SK3711_epo_nkcc2_1	a70df4ff-e2a9-4bbe-b15a-795e90be7eef	Nkcc2	Nkcc2	PathAnnotationObject	Polygon	1647.8	2654.8						Nkcc2+	642.52		209.3
Exp45_hx_1wk_SK3711_epo_nkcc2_1	75a386de-b074-4f94-92fd-6a0a00fde771	Nkcc2	Nkcc2	PathAnnotationObject	Geometry	2565.4	2656.4						Nkcc2+	1180.8		340.6
Exp45_hx_1wk_SK3711_epo_nkcc2_1	1f7785d5-3f31-4252-a026-6d79225b174b	Nkcc2	Nkcc2	PathAnnotationObject	Polygon	2620.3	2657.9						Nkcc2+	469.29		174.85
Exp45_hx_1wk_SK3711_epo_nkcc2_1	1020878a-35b0-48e5-a7c0-766023fefd0f	Nkcc2	Nkcc2	PathAnnotationObject	Polygon	1867.9	2675.6						Nkcc2+	54.5		50.05
Exp45_hx_1wk_SK3711_epo_nkcc2_1	c16b7927-cb4b-42bd-b6d0-7c6c3cfbdeaf	Nkcc2	Nkcc2	PathAnnotationObject	Polygon	3845.9	2678						Nkcc2+	305.68		146.25
Exp45_hx_1wk_SK3711_epo_nkcc2_1	59dc339f-82a8-4fb9-bf6c-a5907fed8641	Nkcc2	Nkcc2	PathAnnotationObject	Polygon	2471.3	2680.4						Nkcc2+	1193.5		446.55
Exp45_hx_1wk_SK3711_epo_nkcc2_1	e53717fa-fcbb-4815-bf58-03bc6d70ee60	Nkcc2	Nkcc2	PathAnnotationObject	Geometry	1774.6	2682.1						Nkcc2+	859.15		295.75
Exp45_hx_1wk_SK3711_epo_nkcc2_1	7cb78056-6b8b-4c7b-a95e-4a2c85fe7296	Nkcc2	Nkcc2	PathAnnotationObject	Polygon	2324.4	2686						Nkcc2+	46.16		71.5
Exp45_hx_1wk_SK3711_epo_nkcc2_1	183ce991-ee74-4127-a04e-92baf8a3d9df	Nkcc2	Nkcc2	PathAnnotationObject	Geometry	1276.1	2687.6						Nkcc2+	1236.9		334.1
Exp45_hx_1wk_SK3711_epo_nkcc2_1	96c0c568-4d5d-47a1-bb3f-e2051c3e1cd5	Nkcc2	Nkcc2	PathAnnotationObject	Polygon	2289.9	2688						Nkcc2+	22.5		42.25
Exp45_hx_1wk_SK3711_epo_nkcc2_1	bd0ab5d8-f1b6-4516-adc2-07510492dbe5	Nkcc2	Nkcc2	PathAnnotationObject	Polygon	1902.9	2691.3						Nkcc2+	27.78		29.9
Exp45_hx_1wk_SK3711_epo_nkcc2_1	8609de5c-0274-49f9-bd49-5bb9482cb687	Nkcc2	Nkcc2	PathAnnotationObject	Polygon	2168.7	2691.9						Nkcc2+	994.88		286.65
Exp45_hx_1wk_SK3711_epo_nkcc2_1	07ce24a5-3eec-4e6b-8300-9ef43251cf31	Nkcc2	Nkcc2	PathAnnotationObject	Polygon	2366.1	2701.4						Nkcc2+	454.5		164.45
Exp45_hx_1wk_SK3711_epo_nkcc2_1	ef3f5e90-73e5-4257-827b-11559c321955	Nkcc2	Nkcc2	PathAnnotationObject	Polygon	1722.6	2701.9						Nkcc2+	337.47		105.95
Exp45_hx_1wk_SK3711_epo_nkcc2_1	35a02a2e-7b32-422d-a1da-5cd54ec98d7f	Nkcc2	Nkcc2	PathAnnotationObject	Geometry	1925.1	2715.7						Nkcc2+	258.78		215.15
Exp45_hx_1wk_SK3711_epo_nkcc2_1	7af8444e-2f96-4659-8e8a-d0d2d9a1e95e	Nkcc2	Nkcc2	PathAnnotationObject	Polygon	2332	2726.4						Nkcc2+	115.87		120.25
Exp45_hx_1wk_SK3711_epo_nkcc2_1	213d3db9-1282-4b2e-8b51-b04c5fe5e331	Nkcc2	Nkcc2	PathAnnotationObject	Polygon	2576.5	2731.1						Nkcc2+	57.99		68.25
Exp45_hx_1wk_SK3711_epo_nkcc2_1	6b3f9513-a39e-4b7f-8a9b-c5931a9a947e	Nkcc2	Nkcc2	PathAnnotationObject	Polygon	4230.4	2732.5						Nkcc2+	177.13		70.2
Exp45_hx_1wk_SK3711_epo_nkcc2_1	482a5fcf-368a-48c4-ae46-72bd1369a295	Nkcc2	Nkcc2	PathAnnotationObject	Polygon	1914.1	2732.6						Nkcc2+	1350		384.15
Exp45_hx_1wk_SK3711_epo_nkcc2_1	9fb27c36-b43f-4d36-8637-62b557b04b92	Nkcc2	Nkcc2	PathAnnotationObject	Polygon	2516	2734.2						Nkcc2+	705.47		230.1
Exp45_hx_1wk_SK3711_epo_nkcc2_1	f3081c0a-8085-45a8-b40e-71ae07da64d5	Nkcc2	Nkcc2	PathAnnotationObject	Polygon	2553.4	2735						Nkcc2+	1017		358.15
Exp45_hx_1wk_SK3711_epo_nkcc2_1	13307283-48a7-4d05-9e2b-d108b5392177	Nkcc2	Nkcc2	PathAnnotationObject	Polygon	2452.1	2738.2						Nkcc2+	2249		606.45
Exp45_hx_1wk_SK3711_epo_nkcc2_1	d22660fa-47fd-4952-9f39-9bdc5e15f714	Nkcc2	Nkcc2	PathAnnotationObject	Polygon	2405.1	2738.3						Nkcc2+	893.59		308.1
Exp45_hx_1wk_SK3711_epo_nkcc2_1	b8cf2cd2-be61-4050-81b7-f0fe5df6b6f8	Nkcc2	Nkcc2	PathAnnotationObject	Polygon	2388.5	2742.6						Nkcc2+	1526.2		436.15
Exp45_hx_1wk_SK3711_epo_nkcc2_1	6788396f-163a-48cf-9aca-ee758c630463	Nkcc2	Nkcc2	PathAnnotationObject	Polygon	2535.9	2751.8						Nkcc2+	823.24		250.25
Exp45_hx_1wk_SK3711_epo_nkcc2_1	6868df5c-056d-4c2d-b0d3-63814d92a1cd	Nkcc2	Nkcc2	PathAnnotationObject	Polygon	1899.8	2752.8						Nkcc2+	1031.2		264.55
Exp45_hx_1wk_SK3711_epo_nkcc2_1	3d3752bc-f715-47dd-88de-879d6e26fd83	Nkcc2	Nkcc2	PathAnnotationObject	Polygon	1847	2760.3						Nkcc2+	1813.4		412.75
Exp45_hx_1wk_SK3711_epo_nkcc2_1	1b935c63-2e09-4305-8c40-db49b76c7878	Nkcc2	Nkcc2	PathAnnotationObject	Polygon	3872.7	2762.5						Nkcc2+	332.4		155.35
Exp45_hx_1wk_SK3711_epo_nkcc2_1	01429d19-4276-41a8-b26a-677e9ef62d6d	Nkcc2	Nkcc2	PathAnnotationObject	Polygon	3815.8	2765.8						Nkcc2+	398		116.35
Exp45_hx_1wk_SK3711_epo_nkcc2_1	26b10c93-a95f-4c84-97a6-da589d36804c	Nkcc2	Nkcc2	PathAnnotationObject	Polygon	4530.3	2768.8						Nkcc2+	139.21		56.55
Exp45_hx_1wk_SK3711_epo_nkcc2_1	9c7fcefb-5170-4857-a534-c3fd800cd7d6	Nkcc2	Nkcc2	PathAnnotationObject	Polygon	1960	2771.8						Nkcc2+	24.93		23.4
Exp45_hx_1wk_SK3711_epo_nkcc2_1	1755249b-f9b3-462e-b8a5-c7b7f71160ee	Nkcc2	Nkcc2	PathAnnotationObject	Polygon	1808.8	2773.5						Nkcc2+	1533.4		429.65
Exp45_hx_1wk_SK3711_epo_nkcc2_1	6640ae4e-599f-4b7e-82dd-643a6a63067a	Nkcc2	Nkcc2	PathAnnotationObject	Polygon	2335.9	2785.2						Nkcc2+	330.92		143
Exp45_hx_1wk_SK3711_epo_nkcc2_1	a6aeb077-8eac-4f9b-8ae1-2094940ac9b6	Nkcc2	Nkcc2	PathAnnotationObject	Polygon	2350.9	2789.4						Nkcc2+	588.33		209.95
Exp45_hx_1wk_SK3711_epo_nkcc2_1	0b1600bb-12b0-4f29-b6dc-7b05c01764d0	Nkcc2	Nkcc2	PathAnnotationObject	Polygon	2524.6	2795.8						Nkcc2+	28.2		44.2
Exp45_hx_1wk_SK3711_epo_nkcc2_1	e111ce5a-6f4d-437e-8979-1fe5051f0fbc	Nkcc2	Nkcc2	PathAnnotationObject	Polygon	2503.5	2799.1						Nkcc2+	1229.5		384.15
Exp45_hx_1wk_SK3711_epo_nkcc2_1	a9d9119b-bcfa-4fc7-9bf2-0084ae2f56f1	Nkcc2	Nkcc2	PathAnnotationObject	Polygon	2252.9	2804.9						Nkcc2+	1792.2		423.8
Exp45_hx_1wk_SK3711_epo_nkcc2_1	9781813c-0f91-48c4-9929-044131199097	Nkcc2	Nkcc2	PathAnnotationObject	Polygon	2423.1	2807.8						Nkcc2+	315.4		115.05
Exp45_hx_1wk_SK3711_epo_nkcc2_1	3c9819c4-200d-47d6-81ae-ceefc7934cbb	Nkcc2	Nkcc2	PathAnnotationObject	Polygon	4675.6	2809.7						Nkcc2+	269.66		87.1
Exp45_hx_1wk_SK3711_epo_nkcc2_1	99fd8298-e374-4a24-86f7-5235a501bb65	Nkcc2	Nkcc2	PathAnnotationObject	Polygon	2485.7	2810.3						Nkcc2+	1198.8		353.6
Exp45_hx_1wk_SK3711_epo_nkcc2_1	299a8c2f-5999-4b04-96bb-c84fb5b0cc57	Nkcc2	Nkcc2	PathAnnotationObject	Polygon	2443.9	2811.8						Nkcc2+	541.12		158.6
Exp45_hx_1wk_SK3711_epo_nkcc2_1	1e8a80a9-9b00-4880-8c43-eb9f55c23b92	Nkcc2	Nkcc2	PathAnnotationObject	Polygon	2276.4	2813.5						Nkcc2+	330.08		95.55
Exp45_hx_1wk_SK3711_epo_nkcc2_1	d20948cc-9935-429c-b6e1-51fa332aa331	Nkcc2	Nkcc2	PathAnnotationObject	Polygon	2516.4	2816.1						Nkcc2+	26.93		39
Exp45_hx_1wk_SK3711_epo_nkcc2_1	a6549153-ef81-4d7c-b2ed-42379825e687	Nkcc2	Nkcc2	PathAnnotationObject	Polygon	2389.2	2816.6						Nkcc2+	400.53		139.75
Exp45_hx_1wk_SK3711_epo_nkcc2_1	235a4f46-a55e-4a15-815f-1ec5c061d4c0	Nkcc2	Nkcc2	PathAnnotationObject	Polygon	2044.1	2817.2						Nkcc2+	63.69		35.75
Exp45_hx_1wk_SK3711_epo_nkcc2_1	bdb64c2a-6263-4c37-8fd3-132146b360ed	Nkcc2	Nkcc2	PathAnnotationObject	Polygon	969.45	2822						Nkcc2+	31.69		34.45
Exp45_hx_1wk_SK3711_epo_nkcc2_1	225ba0f5-7e25-4342-ac03-41f08397005a	Nkcc2	Nkcc2	PathAnnotationObject	Polygon	2623.6	2824.4						Nkcc2+	1231.8		313.3
Exp45_hx_1wk_SK3711_epo_nkcc2_1	1f282381-2593-44fc-8932-a0788791e8a0	Nkcc2	Nkcc2	PathAnnotationObject	Geometry	2377.2	2830.6						Nkcc2+	1656.7		495.95
Exp45_hx_1wk_SK3711_epo_nkcc2_1	6177f484-25d9-49c4-9ff1-3d70fc592c3a	Nkcc2	Nkcc2	PathAnnotationObject	Polygon	2539.5	2835.4						Nkcc2+	354.27		147.55
Exp45_hx_1wk_SK3711_epo_nkcc2_1	d4f9ef24-0f5f-4b3a-b0bb-eac17b3e4491	Nkcc2	Nkcc2	PathAnnotationObject	Polygon	2286.5	2836						Nkcc2+	59.78		55.9
Exp45_hx_1wk_SK3711_epo_nkcc2_1	1c72912f-e405-49a8-a9c8-bd3929cc9863	Nkcc2	Nkcc2	PathAnnotationObject	Polygon	2559.3	2839.6						Nkcc2+	320.36		118.95
Exp45_hx_1wk_SK3711_epo_nkcc2_1	6b89807a-b9da-411e-bc19-0d54d2675136	Nkcc2	Nkcc2	PathAnnotationObject	Polygon	2411.8	2841.5						Nkcc2+	379.83		141.05
Exp45_hx_1wk_SK3711_epo_nkcc2_1	9d82d2c0-c888-4ed3-8dbb-8b103da78bf6	Nkcc2	Nkcc2	PathAnnotationObject	Polygon	1913.5	2846.3						Nkcc2+	243.99		76.7
Exp45_hx_1wk_SK3711_epo_nkcc2_1	2fd0cf89-cbf0-4f0d-b75f-4f79ff11c324	Nkcc2	Nkcc2	PathAnnotationObject	Polygon	2210.8	2849.1						Nkcc2+	911.02		258.7
Exp45_hx_1wk_SK3711_epo_nkcc2_1	b777919f-0ff9-4c10-838e-d93cb6fe5db5	Nkcc2	Nkcc2	PathAnnotationObject	Polygon	2607.4	2850						Nkcc2+	431.16		127.4
Exp45_hx_1wk_SK3711_epo_nkcc2_1	f4387b8e-b6db-4f82-a23d-44e20725e191	Nkcc2	Nkcc2	PathAnnotationObject	Polygon	2298	2850.3						Nkcc2+	39.4		33.8
Exp45_hx_1wk_SK3711_epo_nkcc2_1	6914e933-e77b-4284-9423-ec6910d8ca50	Nkcc2	Nkcc2	PathAnnotationObject	Polygon	2067.9	2853.4						Nkcc2+	801.27		318.5
Exp45_hx_1wk_SK3711_epo_nkcc2_1	41fb1894-146e-4b1e-aa86-2667c05df22f	Nkcc2	Nkcc2	PathAnnotationObject	Polygon	3813.1	2854						Nkcc2+	232.16		76.05
Exp45_hx_1wk_SK3711_epo_nkcc2_1	9b30f7fb-df04-4b8a-878d-a844fedd7fbb	Nkcc2	Nkcc2	PathAnnotationObject	Polygon	2449.3	2855.1						Nkcc2+	356.06		137.15
Exp45_hx_1wk_SK3711_epo_nkcc2_1	1c53408e-b5c9-43d9-8e90-a457267baa43	Nkcc2	Nkcc2	PathAnnotationObject	Polygon	1419.9	2855.6						Nkcc2+	158.23		72.15
Exp45_hx_1wk_SK3711_epo_nkcc2_1	7c5f1cda-7c00-4ec8-96a3-acb9e5c2adc2	Nkcc2	Nkcc2	PathAnnotationObject	Polygon	1797.1	2860.6						Nkcc2+	306.74		104
Exp45_hx_1wk_SK3711_epo_nkcc2_1	d4669eaa-85b3-41a2-bfbb-3fa1141df548	Nkcc2	Nkcc2	PathAnnotationObject	Polygon	2433.1	2869.2						Nkcc2+	354.06		122.2
Exp45_hx_1wk_SK3711_epo_nkcc2_1	a6dbdc11-b609-4dd2-ae23-99f1ea538529	Nkcc2	Nkcc2	PathAnnotationObject	Polygon	2522.8	2881.6						Nkcc2+	421.34		127.4
Exp45_hx_1wk_SK3711_epo_nkcc2_1	899718cb-1ef7-45f6-b752-84c922dab981	Nkcc2	Nkcc2	PathAnnotationObject	Polygon	2541.4	2883.8						Nkcc2+	286.03		126.1
Exp45_hx_1wk_SK3711_epo_nkcc2_1	eafe3bdb-7605-43ba-b3e1-cc694b945717	Nkcc2	Nkcc2	PathAnnotationObject	Polygon	2624.8	2890.2						Nkcc2+	200.9		93.6
Exp45_hx_1wk_SK3711_epo_nkcc2_1	dc819084-f4d5-4a9b-b6d9-7b45141e575d	Nkcc2	Nkcc2	PathAnnotationObject	Polygon	2425.3	2892.1						Nkcc2+	437.6		128.05
Exp45_hx_1wk_SK3711_epo_nkcc2_1	ba423d15-0ffc-4c59-9dcd-352fec08e9f9	Nkcc2	Nkcc2	PathAnnotationObject	Polygon	2510.9	2899.7						Nkcc2+	273.15		117
Exp45_hx_1wk_SK3711_epo_nkcc2_1	8ef61514-9a0a-4bc7-9791-fc7ffa90dafd	Nkcc2	Nkcc2	PathAnnotationObject	Polygon	2478	2902.9						Nkcc2+	835.07		243.1
Exp45_hx_1wk_SK3711_epo_nkcc2_1	db913dac-a8d4-49b1-a637-bbdfa13e9cb8	Nkcc2	Nkcc2	PathAnnotationObject	Polygon	2460.4	2906.2						Nkcc2+	383.1		142.35
Exp45_hx_1wk_SK3711_epo_nkcc2_1	bd510849-a2c9-4106-908c-a82ef3149805	Nkcc2	Nkcc2	PathAnnotationObject	Geometry	2566.8	2906.5						Nkcc2+	496.44		224.9
Exp45_hx_1wk_SK3711_epo_nkcc2_1	b0e0dfcf-026e-45c6-a8d9-a1068b9ce9df	Nkcc2	Nkcc2	PathAnnotationObject	Polygon	4662.7	2908.3						Nkcc2+	313.39		95.55
Exp45_hx_1wk_SK3711_epo_nkcc2_1	4cff9329-11c5-4539-be81-346ec324dc74	Nkcc2	Nkcc2	PathAnnotationObject	Polygon	2316	2909.5						Nkcc2+	277.58		120.9
Exp45_hx_1wk_SK3711_epo_nkcc2_1	46e39995-f655-4033-afb5-d3504f41292c	Nkcc2	Nkcc2	PathAnnotationObject	Geometry	2109.9	2912.7						Nkcc2+	616		222.3
Exp45_hx_1wk_SK3711_epo_nkcc2_1	4260c72e-ec3d-4036-bb95-1ce1b7d27809	Nkcc2	Nkcc2	PathAnnotationObject	Polygon	2382.4	2915.4						Nkcc2+	1179.1		401.7
Exp45_hx_1wk_SK3711_epo_nkcc2_1	a8f21993-8a90-46fa-be26-dbe23a3884bf	Nkcc2	Nkcc2	PathAnnotationObject	Polygon	2409.3	2915.7						Nkcc2+	420.18		137.8
Exp45_hx_1wk_SK3711_epo_nkcc2_1	116c6143-401b-40c4-90e4-b1ae4c493bd7	Nkcc2	Nkcc2	PathAnnotationObject	Polygon	1497.4	2915.8						Nkcc2+	352.89		113.1
Exp45_hx_1wk_SK3711_epo_nkcc2_1	6ee4802a-ae54-437d-9c16-ecfb88eecad5	Nkcc2	Nkcc2	PathAnnotationObject	Polygon	4641	2916						Nkcc2+	31.58		34.45
Exp45_hx_1wk_SK3711_epo_nkcc2_1	c6fce741-8be8-49d1-a058-524f099ad95f	Nkcc2	Nkcc2	PathAnnotationObject	Polygon	2588.8	2916.9						Nkcc2+	440.46		147.55
Exp45_hx_1wk_SK3711_epo_nkcc2_1	a7c752f8-a0ef-42db-a146-ed61c67c402d	Nkcc2	Nkcc2	PathAnnotationObject	Polygon	2533.8	2918.2						Nkcc2+	404.33		115.05
Exp45_hx_1wk_SK3711_epo_nkcc2_1	9323456d-1e57-4d58-9f75-07e974cfd01c	Nkcc2	Nkcc2	PathAnnotationObject	Polygon	2359.6	2918.8						Nkcc2+	250.33		95.55
Exp45_hx_1wk_SK3711_epo_nkcc2_1	b4d0abcf-e30e-4c49-8a42-ffdcdce2982f	Nkcc2	Nkcc2	PathAnnotationObject	Polygon	2642.6	2920.1						Nkcc2+	304.94		102.05
Exp45_hx_1wk_SK3711_epo_nkcc2_1	e115508e-9f2d-4be8-9bea-70654bcbb220	Nkcc2	Nkcc2	PathAnnotationObject	Polygon	1600.4	2920.5						Nkcc2+	190.12		66.3
Exp45_hx_1wk_SK3711_epo_nkcc2_1	44daa955-680c-485a-8e06-5a91c357c720	Nkcc2	Nkcc2	PathAnnotationObject	Polygon	2273.3	2921						Nkcc2+	715.19		208.65
Exp45_hx_1wk_SK3711_epo_nkcc2_1	fdc0e376-9474-43bc-a0a6-e532150f50c3	Nkcc2	Nkcc2	PathAnnotationObject	Polygon	2000.9	2922.6						Nkcc2+	31.69		40.95
Exp45_hx_1wk_SK3711_epo_nkcc2_1	ee5ec0c7-cf96-4086-890f-88a4ceef7c05	Nkcc2	Nkcc2	PathAnnotationObject	Polygon	2505.2	2930.2						Nkcc2+	242.94		101.4
Exp45_hx_1wk_SK3711_epo_nkcc2_1	fd38c03a-1ba7-4f4d-b6af-042d2bd9999a	Nkcc2	Nkcc2	PathAnnotationObject	Geometry	2151.7	2935.4						Nkcc2+	1000.9		402.35
Exp45_hx_1wk_SK3711_epo_nkcc2_1	9a443f0f-e552-44b8-9dca-a88ed53434ff	Nkcc2	Nkcc2	PathAnnotationObject	Polygon	2577.6	2940.6						Nkcc2+	40.14		40.95
Exp45_hx_1wk_SK3711_epo_nkcc2_1	2a674063-c043-48ab-81a7-78872243f508	Nkcc2	Nkcc2	PathAnnotationObject	Polygon	4150.5	2942.2						Nkcc2+	278.85		99.45
Exp45_hx_1wk_SK3711_epo_nkcc2_1	2e1645fa-8974-4f47-9d7b-fd7a08439e3f	Nkcc2	Nkcc2	PathAnnotationObject	Polygon	2632.1	2942.3						Nkcc2+	432.01		167.05
Exp45_hx_1wk_SK3711_epo_nkcc2_1	1f401b48-27d3-4c42-b0cf-3760f62d1cae	Nkcc2	Nkcc2	PathAnnotationObject	Geometry	2558	2943.9						Nkcc2+	604.7		208
Exp45_hx_1wk_SK3711_epo_nkcc2_1	5331bbd8-4098-4fa8-883e-ed5b531dd194	Nkcc2	Nkcc2	PathAnnotationObject	Polygon	1008.4	2947.1						Nkcc2+	272.2		118.3
Exp45_hx_1wk_SK3711_epo_nkcc2_1	5067a35a-3d4f-4bde-a77a-94ef2a1f136c	Nkcc2	Nkcc2	PathAnnotationObject	Polygon	1179.6	2952.2						Nkcc2+	95.17		82.55
Exp45_hx_1wk_SK3711_epo_nkcc2_1	9aa9ea14-fa97-41d5-9db1-2170204a94d1	Nkcc2	Nkcc2	PathAnnotationObject	Polygon	2525	2952.6						Nkcc2+	262.48		144.3
Exp45_hx_1wk_SK3711_epo_nkcc2_1	c81678dc-f338-49c5-9397-101354419574	Nkcc2	Nkcc2	PathAnnotationObject	Polygon	2462	2953.9						Nkcc2+	936.79		308.75
Exp45_hx_1wk_SK3711_epo_nkcc2_1	b121d8c6-b8f0-4e6f-a0b2-9959a9b41271	Nkcc2	Nkcc2	PathAnnotationObject	Polygon	1419.7	2955.1						Nkcc2+	968.05		257.4
Exp45_hx_1wk_SK3711_epo_nkcc2_1	ea92b923-6d00-4f03-8d57-a5053aa4624c	Nkcc2	Nkcc2	PathAnnotationObject	Polygon	2383.1	2955.5						Nkcc2+	424.19		135.85
Exp45_hx_1wk_SK3711_epo_nkcc2_1	265ded39-cc6c-4348-845a-07d649bf2f13	Nkcc2	Nkcc2	PathAnnotationObject	Polygon	2016.8	2958.3						Nkcc2+	425.04		166.4
Exp45_hx_1wk_SK3711_epo_nkcc2_1	6866cb98-c829-4470-bd09-5632b3bc0571	Nkcc2	Nkcc2	PathAnnotationObject	Polygon	2431	2961.6						Nkcc2+	459.57		146.9
Exp45_hx_1wk_SK3711_epo_nkcc2_1	62c2a0e7-2121-4105-8607-bfa85e274565	Nkcc2	Nkcc2	PathAnnotationObject	Polygon	1232	2965.9						Nkcc2+	302.72		102.7
Exp45_hx_1wk_SK3711_epo_nkcc2_1	1930aa1c-4c40-4963-81b7-55ab1ae572d3	Nkcc2	Nkcc2	PathAnnotationObject	Polygon	2613	2966.8						Nkcc2+	571.33		173.55
Exp45_hx_1wk_SK3711_epo_nkcc2_1	6b587999-6ebc-49b8-8bd4-5953c157a077	Nkcc2	Nkcc2	PathAnnotationObject	Polygon	2367.5	2969.4						Nkcc2+	862.96		305.5
Exp45_hx_1wk_SK3711_epo_nkcc2_1	4211272c-d5a8-4867-bdc8-84194d4dc569	Nkcc2	Nkcc2	PathAnnotationObject	Polygon	2338.7	2972						Nkcc2+	573.12		205.4
Exp45_hx_1wk_SK3711_epo_nkcc2_1	55cc1c2c-2515-407b-905a-5581390d5793	Nkcc2	Nkcc2	PathAnnotationObject	Polygon	2665	2973.4						Nkcc2+	586.43		211.25
Exp45_hx_1wk_SK3711_epo_nkcc2_1	47029c93-0157-4f0a-abc8-2ab542971c3d	Nkcc2	Nkcc2	PathAnnotationObject	Polygon	2546.9	2980						Nkcc2+	644		194.35
Exp45_hx_1wk_SK3711_epo_nkcc2_1	7863d6ec-d7f6-4e4e-998c-ef91fad3eb20	Nkcc2	Nkcc2	PathAnnotationObject	Polygon	2147.1	2980.5						Nkcc2+	644.63		146.25
Exp45_hx_1wk_SK3711_epo_nkcc2_1	d240999c-e51f-43be-aefb-5cd177b85047	Nkcc2	Nkcc2	PathAnnotationObject	Polygon	2073.1	2980.7						Nkcc2+	212.94		78
Exp45_hx_1wk_SK3711_epo_nkcc2_1	83458643-0f5e-434d-8750-aa38603bef4a	Nkcc2	Nkcc2	PathAnnotationObject	Polygon	2419.9	2984.8						Nkcc2+	373.07		133.25
Exp45_hx_1wk_SK3711_epo_nkcc2_1	b8fd0bae-23ad-4c10-83b2-af2ec701cefe	Nkcc2	Nkcc2	PathAnnotationObject	Polygon	1048.9	2989.2						Nkcc2+	554.32		175.5
Exp45_hx_1wk_SK3711_epo_nkcc2_1	aa236fab-91b0-4486-89ef-c222e19b4824	Nkcc2	Nkcc2	PathAnnotationObject	Polygon	2584.9	2991.6						Nkcc2+	467.92		161.2
Exp45_hx_1wk_SK3711_epo_nkcc2_1	9690f5ae-6ecf-4205-a26b-334fea2172ef	Nkcc2	Nkcc2	PathAnnotationObject	Polygon	4229.4	2992.3						Nkcc2+	627.73		157.3
Exp45_hx_1wk_SK3711_epo_nkcc2_1	e61291a6-dc26-490d-a03c-9f7079ede7ec	Nkcc2	Nkcc2	PathAnnotationObject	Polygon	2524.8	2994.9						Nkcc2+	398.52		172.25
Exp45_hx_1wk_SK3711_epo_nkcc2_1	847ef8b0-8f8d-47af-81b6-8f256fd74a17	Nkcc2	Nkcc2	PathAnnotationObject	Polygon	2649.4	2996.2						Nkcc2+	625.3		190.45
Exp45_hx_1wk_SK3711_epo_nkcc2_1	4d3d5624-5c23-40ee-921b-87c77766aceb	Nkcc2	Nkcc2	PathAnnotationObject	Polygon	1091.4	2997						Nkcc2+	38.66		39
Exp45_hx_1wk_SK3711_epo_nkcc2_1	7a1aa51f-9430-4f2a-bdf7-9d77a956f563	Nkcc2	Nkcc2	PathAnnotationObject	Polygon	1516.9	2997.1						Nkcc2+	330.5		108.55
Exp45_hx_1wk_SK3711_epo_nkcc2_1	8ba3e71d-c6cf-40ce-bf53-1a2affecd0d4	Nkcc2	Nkcc2	PathAnnotationObject	Polygon	2064.9	2999.7						Nkcc2+	319.2		104.65
Exp45_hx_1wk_SK3711_epo_nkcc2_1	fb19c62b-3d8b-4ba4-bfd1-7127916e98fd	Nkcc2	Nkcc2	PathAnnotationObject	Polygon	1248.2	3000.8						Nkcc2+	256.88		92.3
Exp45_hx_1wk_SK3711_epo_nkcc2_1	b726023f-f637-4d03-9659-c18288bfde2c	Nkcc2	Nkcc2	PathAnnotationObject	Polygon	2445.6	3005.8						Nkcc2+	247.8		98.8
Exp45_hx_1wk_SK3711_epo_nkcc2_1	77282650-654b-416d-9181-422f2bfdb021	Nkcc2	Nkcc2	PathAnnotationObject	Polygon	2335.7	3006.5						Nkcc2+	593.4		191.1
Exp45_hx_1wk_SK3711_epo_nkcc2_1	61dd1598-d5dc-4ae9-b891-4c7868d44acb	Nkcc2	Nkcc2	PathAnnotationObject	Polygon	2616.7	3008.1						Nkcc2+	731.56		187.2
Exp45_hx_1wk_SK3711_epo_nkcc2_1	20908b0b-2404-45d2-bee5-10e0ed9d6535	Nkcc2	Nkcc2	PathAnnotationObject	Polygon	2512.5	3008.7						Nkcc2+	390.39		144.3
Exp45_hx_1wk_SK3711_epo_nkcc2_1	0beaa24f-d1d9-495e-aa79-329146988bb2	Nkcc2	Nkcc2	PathAnnotationObject	Geometry	1136.8	3008.9						Nkcc2+	842.36		215.15
Exp45_hx_1wk_SK3711_epo_nkcc2_1	d78866c1-4791-4c7f-b9b8-f4dbc78820f8	Nkcc2	Nkcc2	PathAnnotationObject	Polygon	2480	3015						Nkcc2+	307.47		103.35
Exp45_hx_1wk_SK3711_epo_nkcc2_1	20b4e88c-397d-4d50-a671-39ec74019d83	Nkcc2	Nkcc2	PathAnnotationObject	Polygon	2296.4	3017.5						Nkcc2+	639.14		221
Exp45_hx_1wk_SK3711_epo_nkcc2_1	d2ddcf8d-e80c-4746-add9-83354d502a8b	Nkcc2	Nkcc2	PathAnnotationObject	Polygon	2504.6	3024.7						Nkcc2+	532.67		198.25
Exp45_hx_1wk_SK3711_epo_nkcc2_1	c9a43a5a-6f45-4d2b-9ac8-bfd7ea8f4710	Nkcc2	Nkcc2	PathAnnotationObject	Polygon	2385.2	3024.9						Nkcc2+	235.65		76.7
Exp45_hx_1wk_SK3711_epo_nkcc2_1	dca7e916-c104-454b-84c0-5c851f216413	Nkcc2	Nkcc2	PathAnnotationObject	Polygon	2675.1	3029.9						Nkcc2+	57.78		68.9
Exp45_hx_1wk_SK3711_epo_nkcc2_1	f54bd800-bcfe-4c21-8c1e-2fd3d453a398	Nkcc2	Nkcc2	PathAnnotationObject	Polygon	2583.9	3030.1						Nkcc2+	805.5		189.8
Exp45_hx_1wk_SK3711_epo_nkcc2_1	4fcb1357-07e0-4045-9fbf-271773a94463	Nkcc2	Nkcc2	PathAnnotationObject	Polygon	1573.1	3031.2						Nkcc2+	786.91		182
Exp45_hx_1wk_SK3711_epo_nkcc2_1	ebdfa2c3-84c5-4217-b814-3e8a6853ad3a	Nkcc2	Nkcc2	PathAnnotationObject	Polygon	2137	3033.3						Nkcc2+	1846.2		369.85
Exp45_hx_1wk_SK3711_epo_nkcc2_1	97086dea-2bc7-49a4-ac97-77928f0c0dda	Nkcc2	Nkcc2	PathAnnotationObject	Polygon	2407	3036.4						Nkcc2+	347.19		97.5
Exp45_hx_1wk_SK3711_epo_nkcc2_1	db8afda4-4684-45d8-a841-e177418b1ba8	Nkcc2	Nkcc2	PathAnnotationObject	Polygon	2369.1	3036.6						Nkcc2+	548.93		163.15
Exp45_hx_1wk_SK3711_epo_nkcc2_1	bd886546-7366-4f6b-820c-c75fe295c1fc	Nkcc2	Nkcc2	PathAnnotationObject	Polygon	2467	3038.4						Nkcc2+	609.25		186.55
Exp45_hx_1wk_SK3711_epo_nkcc2_1	67450448-5eb0-452d-b35b-46fd26d32168	Nkcc2	Nkcc2	PathAnnotationObject	Geometry	2658.2	3039.6						Nkcc2+	739.38		220.35
Exp45_hx_1wk_SK3711_epo_nkcc2_1	8794909d-68fd-402e-8a98-71339a2f5806	Nkcc2	Nkcc2	PathAnnotationObject	Polygon	2156.7	3039.7						Nkcc2+	517.88		163.8
Exp45_hx_1wk_SK3711_epo_nkcc2_1	dbf9fc62-a7af-403d-8e00-449415863114	Nkcc2	Nkcc2	PathAnnotationObject	Polygon	1770.1	3041.6						Nkcc2+	543.55		137.15
Exp45_hx_1wk_SK3711_epo_nkcc2_1	01106893-8c49-458d-9968-071c51849e66	Nkcc2	Nkcc2	PathAnnotationObject	Polygon	3942.5	3048						Nkcc2+	261.74		85.15
Exp45_hx_1wk_SK3711_epo_nkcc2_1	d64be135-b630-49a2-9c9d-cd4563def8c4	Nkcc2	Nkcc2	PathAnnotationObject	Polygon	2056.6	3049.8						Nkcc2+	1321.2		280.8
Exp45_hx_1wk_SK3711_epo_nkcc2_1	d9e18f8f-886d-4a2d-8cf6-64bef235d712	Nkcc2	Nkcc2	PathAnnotationObject	Polygon	1097.1	3050.5						Nkcc2+	137.31		66.95
Exp45_hx_1wk_SK3711_epo_nkcc2_1	18b2e61c-a695-4de9-a813-2087cf593dec	Nkcc2	Nkcc2	PathAnnotationObject	Polygon	4902.9	3052.4						Nkcc2+	286.98		88.4
Exp45_hx_1wk_SK3711_epo_nkcc2_1	67f229fd-6107-448c-ab72-d5e737e1a8be	Nkcc2	Nkcc2	PathAnnotationObject	Polygon	2573	3055.4						Nkcc2+	333.99		101.4
Exp45_hx_1wk_SK3711_epo_nkcc2_1	37aedd8d-475f-467d-9ba3-29b47104eb79	Nkcc2	Nkcc2	PathAnnotationObject	Polygon	932.11	3056.7						Nkcc2+	1435.7		262.6
Exp45_hx_1wk_SK3711_epo_nkcc2_1	699fcfdc-84aa-4b53-a69c-c6b645eed280	Nkcc2	Nkcc2	PathAnnotationObject	Geometry	2632.4	3058.3						Nkcc2+	962.56		346.45
Exp45_hx_1wk_SK3711_epo_nkcc2_1	87c6affd-ff9c-4699-b369-e637ab71e98e	Nkcc2	Nkcc2	PathAnnotationObject	Polygon	2280.5	3060						Nkcc2+	341.91		100.1
Exp45_hx_1wk_SK3711_epo_nkcc2_1	a002e385-5079-433f-8a20-389db030e1f3	Nkcc2	Nkcc2	PathAnnotationObject	Geometry	2443.7	3064.6						Nkcc2+	954.74		323.05
Exp45_hx_1wk_SK3711_epo_nkcc2_1	420adb72-9fb2-44e3-9dfa-ec702c6967f6	Nkcc2	Nkcc2	PathAnnotationObject	Polygon	2327.8	3066.5						Nkcc2+	1320		363.35
Exp45_hx_1wk_SK3711_epo_nkcc2_1	e2dd7682-ffc6-4e6c-b6dc-34dc432383ec	Nkcc2	Nkcc2	PathAnnotationObject	Polygon	2473	3068.6						Nkcc2+	306.21		111.8
Exp45_hx_1wk_SK3711_epo_nkcc2_1	2e2f2158-763d-4397-9df0-245309bda60f	Nkcc2	Nkcc2	PathAnnotationObject	Polygon	2304.6	3070.5						Nkcc2+	623.93		224.25
Exp45_hx_1wk_SK3711_epo_nkcc2_1	9c5c7e90-2f8b-469f-a729-27282d4f4f5f	Nkcc2	Nkcc2	PathAnnotationObject	Geometry	2613.8	3074.9						Nkcc2+	347.4		139.75
Exp45_hx_1wk_SK3711_epo_nkcc2_1	b042b946-bb07-421d-80d5-3e97950605f7	Nkcc2	Nkcc2	PathAnnotationObject	Polygon	2117.4	3077.5						Nkcc2+	1040		236.6
Exp45_hx_1wk_SK3711_epo_nkcc2_1	a3fe7fa3-99e8-4dc6-a18e-50b4b48b7007	Nkcc2	Nkcc2	PathAnnotationObject	Polygon	2532.2	3084.2						Nkcc2+	400		124.15
Exp45_hx_1wk_SK3711_epo_nkcc2_1	71f5e89e-061e-41ca-b2c4-1fb15c169028	Nkcc2	Nkcc2	PathAnnotationObject	Polygon	973.64	3084.7						Nkcc2+	207.24		74.1
Exp45_hx_1wk_SK3711_epo_nkcc2_1	e8def694-cc55-401e-ab72-d33866e2c287	Nkcc2	Nkcc2	PathAnnotationObject	Polygon	1629	3085.1						Nkcc2+	72.25		42.25
Exp45_hx_1wk_SK3711_epo_nkcc2_1	92fa983f-cc90-42c2-bb26-9ad660e6d3f4	Nkcc2	Nkcc2	PathAnnotationObject	Polygon	2700.4	3085.7						Nkcc2+	404.12		118.3
Exp45_hx_1wk_SK3711_epo_nkcc2_1	0a12aaf6-c0c3-4b01-9f6b-a27aebd797a5	Nkcc2	Nkcc2	PathAnnotationObject	Polygon	1522	3091.7						Nkcc2+	257.94		102.7
Exp45_hx_1wk_SK3711_epo_nkcc2_1	b1d44c81-bcc8-4f42-8921-4710acae886e	Nkcc2	Nkcc2	PathAnnotationObject	Polygon	2175.8	3094.4						Nkcc2+	689.31		178.1
Exp45_hx_1wk_SK3711_epo_nkcc2_1	4d3c56cd-e54a-444f-87fd-58676d80ab2f	Nkcc2	Nkcc2	PathAnnotationObject	Geometry	2638.6	3095.4						Nkcc2+	414.79		152.1
Exp45_hx_1wk_SK3711_epo_nkcc2_1	2805bece-131e-4649-b29f-61e92be5bc3a	Nkcc2	Nkcc2	PathAnnotationObject	Polygon	2599.4	3100.8						Nkcc2+	599		194.35
Exp45_hx_1wk_SK3711_epo_nkcc2_1	52a17a39-2a23-4f63-bf14-ef623313ffcf	Nkcc2	Nkcc2	PathAnnotationObject	Polygon	2448.6	3101.3						Nkcc2+	269.13		83.85
Exp45_hx_1wk_SK3711_epo_nkcc2_1	23b5ae39-2cac-4437-a374-f6dca6d55d00	Nkcc2	Nkcc2	PathAnnotationObject	Polygon	2103.2	3104						Nkcc2+	1035.5		224.9
Exp45_hx_1wk_SK3711_epo_nkcc2_1	b75a2f4a-af9b-47b5-940c-faf27c7f5f0d	Nkcc2	Nkcc2	PathAnnotationObject	Geometry	2369	3106.9						Nkcc2+	1766.4		538.85
Exp45_hx_1wk_SK3711_epo_nkcc2_1	06e72bd4-89d0-43b4-b689-db56410f4c27	Nkcc2	Nkcc2	PathAnnotationObject	Polygon	2407.2	3108.2						Nkcc2+	439.82		118.95
Exp45_hx_1wk_SK3711_epo_nkcc2_1	d27ae3a5-ecd9-432d-8f95-c4bff1ccf855	Nkcc2	Nkcc2	PathAnnotationObject	Polygon	2703.7	3112.1						Nkcc2+	346.98		111.8
Exp45_hx_1wk_SK3711_epo_nkcc2_1	52a195bf-4fb8-4fdb-b884-08224736dbb1	Nkcc2	Nkcc2	PathAnnotationObject	Polygon	4875.4	3115						Nkcc2+	176.5		66.3
Exp45_hx_1wk_SK3711_epo_nkcc2_1	203506cf-9b4c-43dd-bd81-aeedb9f81969	Nkcc2	Nkcc2	PathAnnotationObject	Polygon	2290.4	3116.2						Nkcc2+	314.97		101.4
Exp45_hx_1wk_SK3711_epo_nkcc2_1	65c41b08-8d4b-4f64-be8f-f9a043064150	Nkcc2	Nkcc2	PathAnnotationObject	Polygon	2166.8	3122.8						Nkcc2+	478.38		141.05
Exp45_hx_1wk_SK3711_epo_nkcc2_1	72549f5a-48fb-40ff-94dc-e2bd6d4ea0b6	Nkcc2	Nkcc2	PathAnnotationObject	Polygon	2312.5	3122.9						Nkcc2+	620.23		191.1
Exp45_hx_1wk_SK3711_epo_nkcc2_1	a5eba407-c89d-4466-adf2-38757089864a	Nkcc2	Nkcc2	PathAnnotationObject	Geometry	2637.9	3123.1						Nkcc2+	483.87		191.75
Exp45_hx_1wk_SK3711_epo_nkcc2_1	b8ddbb2a-080b-45e4-b14c-a9a6e6ff4941	Nkcc2	Nkcc2	PathAnnotationObject	Polygon	2455.4	3125.4						Nkcc2+	555.59		136.5
Exp45_hx_1wk_SK3711_epo_nkcc2_1	26e4a97a-c8f4-4ab6-acdf-6da77c65f61c	Nkcc2	Nkcc2	PathAnnotationObject	Polygon	2251.5	3129.6						Nkcc2+	574.81		200.85
Exp45_hx_1wk_SK3711_epo_nkcc2_1	7d7363ae-796b-4a43-bb03-ecc9338487a2	Nkcc2	Nkcc2	PathAnnotationObject	Polygon	2491.5	3131						Nkcc2+	1100.1		355.55
Exp45_hx_1wk_SK3711_epo_nkcc2_1	06a86137-ba00-4053-a3e0-6a8ae3659fb9	Nkcc2	Nkcc2	PathAnnotationObject	Geometry	2683.6	3131.9						Nkcc2+	381.1		139.75
Exp45_hx_1wk_SK3711_epo_nkcc2_1	e65089fc-9a72-48d8-9e95-d06a93000dfb	Nkcc2	Nkcc2	PathAnnotationObject	Polygon	2133.1	3138.8						Nkcc2+	316.14		120.25
Exp45_hx_1wk_SK3711_epo_nkcc2_1	67f9c114-8a21-4af8-a6cd-1b4717e7ca91	Nkcc2	Nkcc2	PathAnnotationObject	Polygon	2420	3139.6						Nkcc2+	518.41		121.55
Exp45_hx_1wk_SK3711_epo_nkcc2_1	0d80ff9a-f338-4e85-8d0e-0469cf37b59b	Nkcc2	Nkcc2	PathAnnotationObject	Geometry	2218.8	3141.2						Nkcc2+	553.9		195
Exp45_hx_1wk_SK3711_epo_nkcc2_1	33f51079-a0a7-45f1-9fff-6e697d766fdc	Nkcc2	Nkcc2	PathAnnotationObject	Polygon	2591.9	3142.4						Nkcc2+	485.14		180.05
Exp45_hx_1wk_SK3711_epo_nkcc2_1	28bc1c06-6979-4498-815b-eb0db4d5afe0	Nkcc2	Nkcc2	PathAnnotationObject	Polygon	1297	3146						Nkcc2+	539.74		135.2
Exp45_hx_1wk_SK3711_epo_nkcc2_1	f0cdfab3-3a79-4877-a069-de8ccc44d68f	Nkcc2	Nkcc2	PathAnnotationObject	Polygon	2717.6	3146.8						Nkcc2+	416.8		142.35
Exp45_hx_1wk_SK3711_epo_nkcc2_1	a2d918b1-faa3-4d62-93f2-db2c80d59ce4	Nkcc2	Nkcc2	PathAnnotationObject	Polygon	2631.5	3149.4						Nkcc2+	353		147.55
Exp45_hx_1wk_SK3711_epo_nkcc2_1	9684472b-5466-41f3-9a3d-b0f1d88296be	Nkcc2	Nkcc2	PathAnnotationObject	Polygon	2071.3	3153.1						Nkcc2+	887.36		189.15
Exp45_hx_1wk_SK3711_epo_nkcc2_1	9fd982e9-5974-4a9d-a6a8-24a35a04ffb1	Nkcc2	Nkcc2	PathAnnotationObject	Polygon	1876.6	3159.9						Nkcc2+	511.33		163.8
Exp45_hx_1wk_SK3711_epo_nkcc2_1	30e079e2-d2ec-4623-a639-24332f07ad08	Nkcc2	Nkcc2	PathAnnotationObject	Polygon	2703.6	3164.6						Nkcc2+	304.94		104
Exp45_hx_1wk_SK3711_epo_nkcc2_1	018b2fb9-371c-4f7c-a483-974e9bc0271a	Nkcc2	Nkcc2	PathAnnotationObject	Polygon	4736.3	3167.4						Nkcc2+	20.07		24.05
Exp45_hx_1wk_SK3711_epo_nkcc2_1	1d1c3c4b-b71f-484e-868f-3ca022d79392	Nkcc2	Nkcc2	PathAnnotationObject	Polygon	1986.1	3167.8						Nkcc2+	211.04		165.1
Exp45_hx_1wk_SK3711_epo_nkcc2_1	5319ff43-5c5f-474a-b140-5eb79989ae5b	Nkcc2	Nkcc2	PathAnnotationObject	Polygon	2671.8	3168.3						Nkcc2+	1447.6		414.7
Exp45_hx_1wk_SK3711_epo_nkcc2_1	09e58d93-9c79-4302-be42-2239439e8365	Nkcc2	Nkcc2	PathAnnotationObject	Polygon	2416.8	3170.2						Nkcc2+	258.36		81.25
Exp45_hx_1wk_SK3711_epo_nkcc2_1	5396d5c7-67b5-4110-9dae-64e39d71b47b	Nkcc2	Nkcc2	PathAnnotationObject	Polygon	2262.6	3170.3						Nkcc2+	268.5		107.25
Exp45_hx_1wk_SK3711_epo_nkcc2_1	2bbfe2bb-b452-4e27-9d75-780570f1e770	Nkcc2	Nkcc2	PathAnnotationObject	Polygon	2302.4	3170.5						Nkcc2+	623.29		201.5
Exp45_hx_1wk_SK3711_epo_nkcc2_1	2f41e70d-ca2c-49ea-bccc-a4456faabba6	Nkcc2	Nkcc2	PathAnnotationObject	Polygon	2462.5	3174.3						Nkcc2+	235.44		93.6
Exp45_hx_1wk_SK3711_epo_nkcc2_1	03a92c19-1a00-473f-a36f-02c71669ffa9	Nkcc2	Nkcc2	PathAnnotationObject	Polygon	2357.5	3174.4						Nkcc2+	751.94		273
Exp45_hx_1wk_SK3711_epo_nkcc2_1	ffb8b6ff-2dd2-4cf0-9aab-e778e7b971a2	Nkcc2	Nkcc2	PathAnnotationObject	Polygon	2494.7	3176.2						Nkcc2+	30.53		27.95
Exp45_hx_1wk_SK3711_epo_nkcc2_1	17a5758a-063f-43e6-84d1-7abc27cbd207	Nkcc2	Nkcc2	PathAnnotationObject	Polygon	4146.8	3181.3						Nkcc2+	20.28		25.35
Exp45_hx_1wk_SK3711_epo_nkcc2_1	496762f3-c392-48b7-be9c-9bf19cd82817	Nkcc2	Nkcc2	PathAnnotationObject	Polygon	2726.8	3181.5						Nkcc2+	249.49		92.95
Exp45_hx_1wk_SK3711_epo_nkcc2_1	65b2f49c-2d5c-4f0e-b531-3fc6acd4b2e5	Nkcc2	Nkcc2	PathAnnotationObject	Polygon	2538.1	3181.7						Nkcc2+	443.84		117.65
Exp45_hx_1wk_SK3711_epo_nkcc2_1	b87da93f-c601-4c77-bee0-681747944cff	Nkcc2	Nkcc2	PathAnnotationObject	Geometry	2443.2	3183.9						Nkcc2+	441.51		144.3
Exp45_hx_1wk_SK3711_epo_nkcc2_1	ac93a58b-6c79-4218-8638-7bbbf9b2c521	Nkcc2	Nkcc2	PathAnnotationObject	Polygon	2402	3184.3						Nkcc2+	269.13		80.6
Exp45_hx_1wk_SK3711_epo_nkcc2_1	af4a91dc-5e38-46b5-a5f3-e7d426fcf47e	Nkcc2	Nkcc2	PathAnnotationObject	Geometry	2157.5	3188.9						Nkcc2+	4574		1010.1
Exp45_hx_1wk_SK3711_epo_nkcc2_1	3e090f4b-abf3-4ea0-89e3-0f3f208258e1	Nkcc2	Nkcc2	PathAnnotationObject	Polygon	1920.5	3189.7						Nkcc2+	574.6		201.5
Exp45_hx_1wk_SK3711_epo_nkcc2_1	188153b9-37b4-4c8b-a170-105fa1862c81	Nkcc2	Nkcc2	PathAnnotationObject	Polygon	4730.1	3190.7						Nkcc2+	302.19		91
Exp45_hx_1wk_SK3711_epo_nkcc2_1	f2f547d9-1134-4fcb-a587-22e21b114c59	Nkcc2	Nkcc2	PathAnnotationObject	Polygon	2333.5	3191						Nkcc2+	581.89		157.95
Exp45_hx_1wk_SK3711_epo_nkcc2_1	0c091d5f-0ac0-431d-9b21-aa550406b522	Nkcc2	Nkcc2	PathAnnotationObject	Polygon	2500.7	3191.2						Nkcc2+	287.19		100.1
Exp45_hx_1wk_SK3711_epo_nkcc2_1	8be653c5-500b-4af5-a9fa-da2e0348005b	Nkcc2	Nkcc2	PathAnnotationObject	Polygon	2298.5	3192.8						Nkcc2+	1133.3		284.05
Exp45_hx_1wk_SK3711_epo_nkcc2_1	a43b4755-e9d2-445d-bf9e-11c03d201fc5	Nkcc2	Nkcc2	PathAnnotationObject	Polygon	2645.7	3192.8						Nkcc2+	359.65		142.35
Exp45_hx_1wk_SK3711_epo_nkcc2_1	92345fc2-4a9f-429b-928f-b6ad4800f9bd	Nkcc2	Nkcc2	PathAnnotationObject	Polygon	2611.8	3200.3						Nkcc2+	295.12		140.4
Exp45_hx_1wk_SK3711_epo_nkcc2_1	12e659c6-5f6f-46c4-bd66-6475a9be9631	Nkcc2	Nkcc2	PathAnnotationObject	Polygon	1997.4	3203.7						Nkcc2+	22.92		33.15
Exp45_hx_1wk_SK3711_epo_nkcc2_1	0bef9fe3-14d4-4d35-8a3f-e1c14acf924e	Nkcc2	Nkcc2	PathAnnotationObject	Polygon	2119	3207.6						Nkcc2+	28.84		42.9
Exp45_hx_1wk_SK3711_epo_nkcc2_1	335aa95e-e719-49af-af94-2a7f85c06fd7	Nkcc2	Nkcc2	PathAnnotationObject	Polygon	4712.8	3207.9						Nkcc2+	247.9		81.9
Exp45_hx_1wk_SK3711_epo_nkcc2_1	73958e25-7b6a-4252-85f1-f8c03c2cc9be	Nkcc2	Nkcc2	PathAnnotationObject	Polygon	1720.8	3211.4						Nkcc2+	554		150.15
Exp45_hx_1wk_SK3711_epo_nkcc2_1	d88367a5-fce7-43d0-bf4d-dd7264897e63	Nkcc2	Nkcc2	PathAnnotationObject	Polygon	2638.8	3211.8						Nkcc2+	521.26		172.9
Exp45_hx_1wk_SK3711_epo_nkcc2_1	2d6f892d-2c38-42fc-b773-ea333755fab7	Nkcc2	Nkcc2	PathAnnotationObject	Polygon	2411	3212						Nkcc2+	218.01		92.95
Exp45_hx_1wk_SK3711_epo_nkcc2_1	56013560-7e4d-48ed-9d7d-d754471312e6	Nkcc2	Nkcc2	PathAnnotationObject	Geometry	2463.4	3212.2						Nkcc2+	1089		358.15
Exp45_hx_1wk_SK3711_epo_nkcc2_1	7f30f3f8-3604-47ad-b2e4-0d79ee4260dd	Nkcc2	Nkcc2	PathAnnotationObject	Polygon	2374.9	3212.5						Nkcc2+	268.18		98.15
Exp45_hx_1wk_SK3711_epo_nkcc2_1	81bd77f4-1a3a-4737-a749-81b73b40d131	Nkcc2	Nkcc2	PathAnnotationObject	Polygon	4605.6	3215.2						Nkcc2+	499.92		195
Exp45_hx_1wk_SK3711_epo_nkcc2_1	fc366c8e-d154-46c6-9757-ac59171fe491	Nkcc2	Nkcc2	PathAnnotationObject	Polygon	2715.7	3219.8						Nkcc2+	491.68		127.4
Exp45_hx_1wk_SK3711_epo_nkcc2_1	2dfcb9a4-2418-4c8f-a3ee-fa3c4bfcc8ef	Nkcc2	Nkcc2	PathAnnotationObject	Polygon	2358.8	3223						Nkcc2+	249.49		85.8
Exp45_hx_1wk_SK3711_epo_nkcc2_1	99a71855-6ecc-43cd-a6cd-aa31ee3c034c	Nkcc2	Nkcc2	PathAnnotationObject	Geometry	2575.3	3229.6						Nkcc2+	629.42		193.7
Exp45_hx_1wk_SK3711_epo_nkcc2_1	6ac17c04-b95b-4fde-9790-745f530159c5	Nkcc2	Nkcc2	PathAnnotationObject	Polygon	4685	3230.7						Nkcc2+	724.69		218.4
Exp45_hx_1wk_SK3711_epo_nkcc2_1	5952cd34-bc1f-4811-9f12-045ccf1c5ddb	Nkcc2	Nkcc2	PathAnnotationObject	Polygon	1067.6	3231.2						Nkcc2+	420.7		104
Exp45_hx_1wk_SK3711_epo_nkcc2_1	286f5b26-bce4-4ac0-9ff9-dd133e010b80	Nkcc2	Nkcc2	PathAnnotationObject	Polygon	2404.8	3232.2						Nkcc2+	354.79		119.6
Exp45_hx_1wk_SK3711_epo_nkcc2_1	13347dc8-26b4-4db1-8473-094c26ab2c91	Nkcc2	Nkcc2	PathAnnotationObject	Polygon	2438.2	3232.8						Nkcc2+	434.65		154.05
Exp45_hx_1wk_SK3711_epo_nkcc2_1	10d86c34-0a4b-41e7-8707-1a48c0cdd0df	Nkcc2	Nkcc2	PathAnnotationObject	Polygon	2308.8	3235.3						Nkcc2+	832.96		228.8
Exp45_hx_1wk_SK3711_epo_nkcc2_1	b7178157-146c-4658-934f-da7e4b674bba	Nkcc2	Nkcc2	PathAnnotationObject	Polygon	2685.4	3235.9						Nkcc2+	599.63		221
Exp45_hx_1wk_SK3711_epo_nkcc2_1	5605903d-d92d-4048-a3cd-ac62acf95c8f	Nkcc2	Nkcc2	PathAnnotationObject	Polygon	2555	3237.4						Nkcc2+	1274		292.5
Exp45_hx_1wk_SK3711_epo_nkcc2_1	bb66889f-ba78-48f5-898a-02213ca97c28	Nkcc2	Nkcc2	PathAnnotationObject	Polygon	1240.8	3242.3						Nkcc2+	266.6		91
Exp45_hx_1wk_SK3711_epo_nkcc2_1	eb17bfd5-152b-4d72-b7d1-c1b30a427f90	Nkcc2	Nkcc2	PathAnnotationObject	Polygon	2354.9	3246.4						Nkcc2+	374.33		118.3
Exp45_hx_1wk_SK3711_epo_nkcc2_1	a864016c-93b7-461c-9501-8ac29e4c381a	Nkcc2	Nkcc2	PathAnnotationObject	Polygon	2674.3	3249.3						Nkcc2+	40.35		55.25
Exp45_hx_1wk_SK3711_epo_nkcc2_1	e36f46e1-b987-463f-b8fb-50b50054f2c9	Nkcc2	Nkcc2	PathAnnotationObject	Geometry	2473.4	3249.6						Nkcc2+	440.14		174.85
Exp45_hx_1wk_SK3711_epo_nkcc2_1	57f68e10-9411-43d0-b2b4-5f6fe8f53a60	Nkcc2	Nkcc2	PathAnnotationObject	Polygon	2513.5	3250.5						Nkcc2+	436.97		123.5
Exp45_hx_1wk_SK3711_epo_nkcc2_1	3e643dae-611b-4cd5-8cdf-8bbc6cc19c19	Nkcc2	Nkcc2	PathAnnotationObject	Polygon	2217.7	3250.5						Nkcc2+	436.02		136.5
Exp45_hx_1wk_SK3711_epo_nkcc2_1	1847b22b-4035-4b45-a23e-bb5c036bb391	Nkcc2	Nkcc2	PathAnnotationObject	Polygon	2025.2	3250.6						Nkcc2+	1269.6		300.95
Exp45_hx_1wk_SK3711_epo_nkcc2_1	69a35165-bc1f-4690-b514-79a343d213ed	Nkcc2	Nkcc2	PathAnnotationObject	Polygon	2654.1	3252.8						Nkcc2+	468.87		166.4
Exp45_hx_1wk_SK3711_epo_nkcc2_1	d16ec82c-7c69-461f-aa96-13b01a3f6d00	Nkcc2	Nkcc2	PathAnnotationObject	Polygon	2242.5	3252.9						Nkcc2+	319.3		107.25
Exp45_hx_1wk_SK3711_epo_nkcc2_1	3201caae-d749-478a-81d1-522a55df1577	Nkcc2	Nkcc2	PathAnnotationObject	Polygon	2737.5	3253						Nkcc2+	340.64		103.35
Exp45_hx_1wk_SK3711_epo_nkcc2_1	fbdcb462-3054-4e29-9c6e-b899bcb4b18a	Nkcc2	Nkcc2	PathAnnotationObject	Polygon	4846.4	3261.7						Nkcc2+	39.82		39
Exp45_hx_1wk_SK3711_epo_nkcc2_1	f689c415-641b-4d40-be6c-aa2c0a2058af	Nkcc2	Nkcc2	PathAnnotationObject	Polygon	4963.1	3265.8						Nkcc2+	414.79		118.3
Exp45_hx_1wk_SK3711_epo_nkcc2_1	26eee5ec-39f6-42d5-890b-ee517f35af79	Nkcc2	Nkcc2	PathAnnotationObject	Polygon	2349.3	3266.9						Nkcc2+	281.39		89.05
Exp45_hx_1wk_SK3711_epo_nkcc2_1	7b5636f3-0c79-4ad1-ac2e-cbd889658abf	Nkcc2	Nkcc2	PathAnnotationObject	Geometry	2277.9	3266.9						Nkcc2+	1306.9		402.35
Exp45_hx_1wk_SK3711_epo_nkcc2_1	1c3474df-bb97-487c-b0e9-3c83f8c3a126	Nkcc2	Nkcc2	PathAnnotationObject	Geometry	2200.6	3267.9						Nkcc2+	1362.1		445.9
Exp45_hx_1wk_SK3711_epo_nkcc2_1	eafb78b0-a6a8-49e9-8e67-df6c4ec67125	Nkcc2	Nkcc2	PathAnnotationObject	Polygon	2531.7	3268.5						Nkcc2+	30.63		31.2
Exp45_hx_1wk_SK3711_epo_nkcc2_1	4b69b25a-72e0-4797-a4ca-07c69de7f212	Nkcc2	Nkcc2	PathAnnotationObject	Polygon	2628.2	3269.3						Nkcc2+	307.26		276.25
Exp45_hx_1wk_SK3711_epo_nkcc2_1	f6e97711-fdb1-4a95-b450-39ff89ad2d7a	Nkcc2	Nkcc2	PathAnnotationObject	Polygon	2392.8	3271.8						Nkcc2+	605.34		183.3
Exp45_hx_1wk_SK3711_epo_nkcc2_1	4a41f984-8ff2-4a5d-8b69-5d77e8a2fa10	Nkcc2	Nkcc2	PathAnnotationObject	Polygon	2427.4	3273.1						Nkcc2+	578.72		188.5
Exp45_hx_1wk_SK3711_epo_nkcc2_1	e70c86be-20cc-44b2-8013-5bdd4bf9f558	Nkcc2	Nkcc2	PathAnnotationObject	Polygon	4839.9	3278.1						Nkcc2+	266.28		91.65
Exp45_hx_1wk_SK3711_epo_nkcc2_1	dc0a9557-9724-4cbc-bfbd-7569dccbaf37	Nkcc2	Nkcc2	PathAnnotationObject	Polygon	2589.8	3280.1						Nkcc2+	44.79		35.75
Exp45_hx_1wk_SK3711_epo_nkcc2_1	d20972e9-eaaf-4cad-87ef-73384e1429bb	Nkcc2	Nkcc2	PathAnnotationObject	Polygon	2332.3	3283.6						Nkcc2+	575.45		169.65
Exp45_hx_1wk_SK3711_epo_nkcc2_1	a6c224a9-e793-4089-8ba5-e78ca6388cfd	Nkcc2	Nkcc2	PathAnnotationObject	Polygon	4193.7	3283.8						Nkcc2+	174.81		62.4
Exp45_hx_1wk_SK3711_epo_nkcc2_1	498df2e1-954b-4c95-9ca6-b4cb63a1c2c2	Nkcc2	Nkcc2	PathAnnotationObject	Polygon	1971	3284.8						Nkcc2+	1248.3		271.05
Exp45_hx_1wk_SK3711_epo_nkcc2_1	9f5f3a4a-09f7-4339-b307-e960c898a444	Nkcc2	Nkcc2	PathAnnotationObject	Geometry	2498.5	3285.1						Nkcc2+	752.05		233.35
Exp45_hx_1wk_SK3711_epo_nkcc2_1	4961225a-ad7e-4a3b-90d1-1aa03297c520	Nkcc2	Nkcc2	PathAnnotationObject	Polygon	2183.8	3286.9						Nkcc2+	1523.6		349.7
Exp45_hx_1wk_SK3711_epo_nkcc2_1	f2b8b4d2-4886-462c-aba3-10f2ee68b203	Nkcc2	Nkcc2	PathAnnotationObject	Geometry	2026.1	3287.5						Nkcc2+	1615.4		468
Exp45_hx_1wk_SK3711_epo_nkcc2_1	1ac8d051-8e9e-4cd9-ae49-663e2427a919	Nkcc2	Nkcc2	PathAnnotationObject	Polygon	2391.3	3293.1						Nkcc2+	309.38		91
Exp45_hx_1wk_SK3711_epo_nkcc2_1	e3114c1d-2430-4a54-b12d-55e1342077e5	Nkcc2	Nkcc2	PathAnnotationObject	Geometry	2576.2	3298.5						Nkcc2+	1109.2		330.2
Exp45_hx_1wk_SK3711_epo_nkcc2_1	d5aba5ce-42d1-4b91-88af-f04172bd636f	Nkcc2	Nkcc2	PathAnnotationObject	Polygon	2483.8	3299.2						Nkcc2+	557.81		224.9
Exp45_hx_1wk_SK3711_epo_nkcc2_1	22166a12-28bf-456c-9e99-e708a837b28a	Nkcc2	Nkcc2	PathAnnotationObject	Polygon	2432.9	3302						Nkcc2+	409.72		127.4
Exp45_hx_1wk_SK3711_epo_nkcc2_1	0c0ce0b3-b745-435b-9927-63f815aa2051	Nkcc2	Nkcc2	PathAnnotationObject	Polygon	2617.3	3303						Nkcc2+	182.94		89.05
Exp45_hx_1wk_SK3711_epo_nkcc2_1	704e973d-eb04-45fe-94a6-9757527e0f75	Nkcc2	Nkcc2	PathAnnotationObject	Polygon	2368	3306.1						Nkcc2+	323.74		90.35
Exp45_hx_1wk_SK3711_epo_nkcc2_1	56080aea-bfb8-4e08-95dd-567e19a61129	Nkcc2	Nkcc2	PathAnnotationObject	Geometry	2724.4	3307.3						Nkcc2+	1216.3		436.15
Exp45_hx_1wk_SK3711_epo_nkcc2_1	ffc000ac-0bcc-43ce-bff6-2405b68ed445	Nkcc2	Nkcc2	PathAnnotationObject	Polygon	2338.5	3307.7						Nkcc2+	268.29		83.85
Exp45_hx_1wk_SK3711_epo_nkcc2_1	1431712d-e352-4fda-95d1-cc03f70e0cf9	Nkcc2	Nkcc2	PathAnnotationObject	Polygon	2251.6	3309.8						Nkcc2+	635.33		183.95
Exp45_hx_1wk_SK3711_epo_nkcc2_1	3e7b7782-c1b6-4439-82eb-2e7a4d5bad94	Nkcc2	Nkcc2	PathAnnotationObject	Geometry	2284.2	3312.1						Nkcc2+	859.79		211.25
Exp45_hx_1wk_SK3711_epo_nkcc2_1	30ebb207-68c3-44f4-86cb-b35af31c0d27	Nkcc2	Nkcc2	PathAnnotationObject	Polygon	2635.9	3312.8						Nkcc2+	185.79		63.05
Exp45_hx_1wk_SK3711_epo_nkcc2_1	3440aee3-afef-4846-84db-e56e136b6c0a	Nkcc2	Nkcc2	PathAnnotationObject	Polygon	2475.7	3314.3						Nkcc2+	173.44		75.4
Exp45_hx_1wk_SK3711_epo_nkcc2_1	184e0efc-a6e8-406d-be43-b5752016533e	Nkcc2	Nkcc2	PathAnnotationObject	Polygon	1743.3	3317.1						Nkcc2+	397.15		137.8
Exp45_hx_1wk_SK3711_epo_nkcc2_1	3bb1e03a-2df4-4374-b679-42d4a8d2abda	Nkcc2	Nkcc2	PathAnnotationObject	Geometry	2561.7	3321.3						Nkcc2+	1039.2		364
Exp45_hx_1wk_SK3711_epo_nkcc2_1	c3bf1a4f-a2fe-4a5f-9d6b-2ce2343827ba	Nkcc2	Nkcc2	PathAnnotationObject	Polygon	2357.6	3326.6						Nkcc2+	233.43		78.65
Exp45_hx_1wk_SK3711_epo_nkcc2_1	0d07bee3-f317-4da2-8c20-8841841c2031	Nkcc2	Nkcc2	PathAnnotationObject	Polygon	2334.5	3329.1						Nkcc2+	219.38		69.55
Exp45_hx_1wk_SK3711_epo_nkcc2_1	02ba8625-289e-4d0d-ad67-fb25f6a0c44b	Nkcc2	Nkcc2	PathAnnotationObject	Polygon	4665.4	3329.4						Nkcc2+	250.75		92.95
Exp45_hx_1wk_SK3711_epo_nkcc2_1	fc8ea6b7-9ece-4ff5-8f28-3b88717fc6c5	Nkcc2	Nkcc2	PathAnnotationObject	Polygon	2471.6	3330						Nkcc2+	243.15		96.85
Exp45_hx_1wk_SK3711_epo_nkcc2_1	e96dabdc-20e5-473a-a52b-8fadbed2ea95	Nkcc2	Nkcc2	PathAnnotationObject	Polygon	4556.6	3332.1						Nkcc2+	737.26		195
Exp45_hx_1wk_SK3711_epo_nkcc2_1	cd282b6a-4b8a-4aa5-a476-b37ef03b0502	Nkcc2	Nkcc2	PathAnnotationObject	Geometry	2845	3336						Nkcc2+	1275.6		403.65
Exp45_hx_1wk_SK3711_epo_nkcc2_1	b9f07f2b-344e-46c0-b73d-358eaf6f4948	Nkcc2	Nkcc2	PathAnnotationObject	Geometry	2420.5	3340.4						Nkcc2+	1109.3		414.05
Exp45_hx_1wk_SK3711_epo_nkcc2_1	926c732b-288a-4b30-865c-516c6176ff2b	Nkcc2	Nkcc2	PathAnnotationObject	Polygon	2532.1	3341.3						Nkcc2+	611.78		217.1
Exp45_hx_1wk_SK3711_epo_nkcc2_1	5ea51b52-a796-4afa-81bb-368dc2acd70c	Nkcc2	Nkcc2	PathAnnotationObject	Geometry	2796.2	3341.7						Nkcc2+	1262.2		443.3
Exp45_hx_1wk_SK3711_epo_nkcc2_1	5e410755-0b85-43f8-9486-157806efaeea	Nkcc2	Nkcc2	PathAnnotationObject	Geometry	2663.6	3341.9						Nkcc2+	788.39		305.5
Exp45_hx_1wk_SK3711_epo_nkcc2_1	a5f5bbaf-826f-4dca-ab59-6685699983c3	Nkcc2	Nkcc2	PathAnnotationObject	Polygon	2093.2	3342.7						Nkcc2+	166.57		74.75
Exp45_hx_1wk_SK3711_epo_nkcc2_1	b308f636-188d-42ed-99a8-514f5d062492	Nkcc2	Nkcc2	PathAnnotationObject	Geometry	2223	3346.2						Nkcc2+	3794.9		826.15
Exp45_hx_1wk_SK3711_epo_nkcc2_1	7750de60-b28a-4dff-927d-c9a898bc6219	Nkcc2	Nkcc2	PathAnnotationObject	Geometry	3000	3346.8						Nkcc2+	914.66		335.48
Exp45_hx_1wk_SK3711_epo_nkcc2_1	78873c45-7e35-4ae4-a4c6-ce165fee78a3	Nkcc2	Nkcc2	PathAnnotationObject	Polygon	2321.8	3346.9						Nkcc2+	486.19		148.85
Exp45_hx_1wk_SK3711_epo_nkcc2_1	f13edb5e-94e8-473e-ab69-e5c4377fd364	Nkcc2	Nkcc2	PathAnnotationObject	Geometry	2290.5	3347.2						Nkcc2+	680.75		191.75
Exp45_hx_1wk_SK3711_epo_nkcc2_1	89389cec-738b-4fe9-9701-473409c645ee	Nkcc2	Nkcc2	PathAnnotationObject	Polygon	2370.9	3347.9						Nkcc2+	257.3		91
Exp45_hx_1wk_SK3711_epo_nkcc2_1	a4ca1f8c-f38a-4ed2-81a6-557f9b53039d	Nkcc2	Nkcc2	PathAnnotationObject	Polygon	3063.3	3353						Nkcc2+	97.81		62.4
Exp45_hx_1wk_SK3711_epo_nkcc2_1	9ee620a3-91b1-4cc9-b438-c31e0ef48601	Nkcc2	Nkcc2	PathAnnotationObject	Geometry	2919.5	3354.4						Nkcc2+	954.85		346.45
Exp45_hx_1wk_SK3711_epo_nkcc2_1	dd35e930-dc9b-483c-ad05-ed533705d281	Nkcc2	Nkcc2	PathAnnotationObject	Polygon	2501.3	3356.9						Nkcc2+	328.07		139.75
Exp45_hx_1wk_SK3711_epo_nkcc2_1	480441c9-23c9-41e2-b0e3-933ea2b65e5d	Nkcc2	Nkcc2	PathAnnotationObject	Polygon	4057.8	3357.7						Nkcc2+	125.38		116.35
Exp45_hx_1wk_SK3711_epo_nkcc2_1	fcc59bf0-e34a-4f52-ae48-93b1a3a809d2	Nkcc2	Nkcc2	PathAnnotationObject	Polygon	2647.5	3361.9						Nkcc2+	356.38		146.25
Exp45_hx_1wk_SK3711_epo_nkcc2_1	6636c2a3-8681-403c-9a5e-052131b0578b	Nkcc2	Nkcc2	PathAnnotationObject	Polygon	2386.1	3364.9						Nkcc2+	312.65		102.05
Exp45_hx_1wk_SK3711_epo_nkcc2_1	3ce74ade-05eb-40d5-a14a-ebce87a63ba0	Nkcc2	Nkcc2	PathAnnotationObject	Polygon	2737.2	3366.9						Nkcc2+	351.1		102.7
Exp45_hx_1wk_SK3711_epo_nkcc2_1	8744ed4c-c31e-4482-8331-304ad551678d	Nkcc2	Nkcc2	PathAnnotationObject	Polygon	2616.8	3368.5						Nkcc2+	375.5		103.35
Exp45_hx_1wk_SK3711_epo_nkcc2_1	0d1b4380-cacb-4ef5-b700-0fbe32afb6f5	Nkcc2	Nkcc2	PathAnnotationObject	Geometry	2708.1	3369.9						Nkcc2+	1319.5		418.6
Exp45_hx_1wk_SK3711_epo_nkcc2_1	a7085d29-e582-432d-9125-b42b1f695e97	Nkcc2	Nkcc2	PathAnnotationObject	Geometry	2416.1	3370.4						Nkcc2+	237.97		112.45
Exp45_hx_1wk_SK3711_epo_nkcc2_1	1f8f1f7a-383a-4b84-9cf9-4a451631ad39	Nkcc2	Nkcc2	PathAnnotationObject	Polygon	2350.4	3371.1						Nkcc2+	213.05		79.3
Exp45_hx_1wk_SK3711_epo_nkcc2_1	9a77750a-a98f-4e0d-9b3a-496738db2c25	Nkcc2	Nkcc2	PathAnnotationObject	Polygon	3077.9	3373.4						Nkcc2+	345.71		102.05
Exp45_hx_1wk_SK3711_epo_nkcc2_1	04fbab9a-dbd8-435e-9cfd-ef5593552156	Nkcc2	Nkcc2	PathAnnotationObject	Polygon	3049.8	3373.8						Nkcc2+	242.73		74.1
Exp45_hx_1wk_SK3711_epo_nkcc2_1	56c7d6dc-ffeb-46cc-be4c-36e8fa82df4b	Nkcc2	Nkcc2	PathAnnotationObject	Polygon	2535	3373.9						Nkcc2+	294.69		109.85
Exp45_hx_1wk_SK3711_epo_nkcc2_1	26c14659-669d-4dd6-b38f-fd190a32dbb1	Nkcc2	Nkcc2	PathAnnotationObject	Geometry	1442.7	3375.5						Nkcc2+	955.17		248.95
Exp45_hx_1wk_SK3711_epo_nkcc2_1	40fe1b66-7c9c-438e-bf93-ea4a89fe3282	Nkcc2	Nkcc2	PathAnnotationObject	Polygon	2466.1	3378.4						Nkcc2+	206.29		87.1
Exp45_hx_1wk_SK3711_epo_nkcc2_1	f1b8dee7-7a46-40e6-af3b-471632e3b6f0	Nkcc2	Nkcc2	PathAnnotationObject	Polygon	2498	3380.4						Nkcc2+	300.5		117.65
Exp45_hx_1wk_SK3711_epo_nkcc2_1	71a39bb7-ad51-478c-b29e-d6bed4565953	Nkcc2	Nkcc2	PathAnnotationObject	Polygon	2850.5	3382.2						Nkcc2+	22.5		26.65
Exp45_hx_1wk_SK3711_epo_nkcc2_1	b0593e4b-b468-45dc-9b58-e9c8bccd6195	Nkcc2	Nkcc2	PathAnnotationObject	Polygon	3023.8	3383.5						Nkcc2+	193.61		85.8
Exp45_hx_1wk_SK3711_epo_nkcc2_1	4364ed15-5a74-4786-83e7-c46cfd96fa27	Nkcc2	Nkcc2	PathAnnotationObject	Polygon	2333.6	3383.6						Nkcc2+	171.85		66.3
Exp45_hx_1wk_SK3711_epo_nkcc2_1	f418a107-c1d5-4367-9e42-0324e627d789	Nkcc2	Nkcc2	PathAnnotationObject	Polygon	3104.5	3384.3						Nkcc2+	243.25		102.05
Exp45_hx_1wk_SK3711_epo_nkcc2_1	12eb966a-ec94-4327-8eb8-82c3bec1b32d	Nkcc2	Nkcc2	PathAnnotationObject	Polygon	2818.4	3389.1						Nkcc2+	398		116.35
Exp45_hx_1wk_SK3711_epo_nkcc2_1	07436753-0ebc-4eeb-9249-b321b5ca27da	Nkcc2	Nkcc2	PathAnnotationObject	Polygon	2373.6	3391.6						Nkcc2+	179.56		70.85
Exp45_hx_1wk_SK3711_epo_nkcc2_1	d2b066b5-a6d3-4377-9c37-7c48bc410aea	Nkcc2	Nkcc2	PathAnnotationObject	Polygon	4351.3	3391.8						Nkcc2+	435.91		173.55
Exp45_hx_1wk_SK3711_epo_nkcc2_1	9b97bfdc-0d58-4881-881d-31b8c6a2701d	Nkcc2	Nkcc2	PathAnnotationObject	Geometry	2182	3391.9						Nkcc2+	3104.7		792.35
Exp45_hx_1wk_SK3711_epo_nkcc2_1	807b8a91-3008-442e-b74f-d2c5f30f8469	Nkcc2	Nkcc2	PathAnnotationObject	Polygon	2647.9	3395.3						Nkcc2+	235.12		111.15
Exp45_hx_1wk_SK3711_epo_nkcc2_1	a29f1aa9-1ff8-4351-ad5e-384aefca57e0	Nkcc2	Nkcc2	PathAnnotationObject	Polygon	2621.6	3395.8						Nkcc2+	149.04		70.2
Exp45_hx_1wk_SK3711_epo_nkcc2_1	1effefb0-1c4d-4edc-8595-5f443b9b0ab0	Nkcc2	Nkcc2	PathAnnotationObject	Polygon	2450.6	3396.5						Nkcc2+	339.69		99.45
Exp45_hx_1wk_SK3711_epo_nkcc2_1	ae93fce1-10a9-487d-80b2-d9b204ec293a	Nkcc2	Nkcc2	PathAnnotationObject	Polygon	2417.3	3399.7						Nkcc2+	283.5		83.2
Exp45_hx_1wk_SK3711_epo_nkcc2_1	e17396a8-8c18-480f-9678-e01639be7906	Nkcc2	Nkcc2	PathAnnotationObject	Polygon	2352.4	3399.9						Nkcc2+	288.67		104
Exp45_hx_1wk_SK3711_epo_nkcc2_1	7d58a34b-075f-4b48-8589-82b761f757ef	Nkcc2	Nkcc2	PathAnnotationObject	Polygon	2490.7	3400.1						Nkcc2+	152.31		127.4
Exp45_hx_1wk_SK3711_epo_nkcc2_1	8db85785-e685-4e1d-b4c9-cc25fe768ae9	Nkcc2	Nkcc2	PathAnnotationObject	Polygon	2766.7	3400.1						Nkcc2+	330.92		118.3
Exp45_hx_1wk_SK3711_epo_nkcc2_1	0d5378ec-51f7-4fdb-8139-de58499943fb	Nkcc2	Nkcc2	PathAnnotationObject	Polygon	2867.5	3401.2						Nkcc2+	42.14		38.35
Exp45_hx_1wk_SK3711_epo_nkcc2_1	6f870016-6dc3-42db-a261-fbe3c461e691	Nkcc2	Nkcc2	PathAnnotationObject	Polygon	2391.8	3401.9						Nkcc2+	175.55		79.3
Exp45_hx_1wk_SK3711_epo_nkcc2_1	6163eca5-128a-4165-92be-fc4c8afcc67d	Nkcc2	Nkcc2	PathAnnotationObject	Polygon	4038	3402.3						Nkcc2+	393.24		278.2
Exp45_hx_1wk_SK3711_epo_nkcc2_1	e9683645-7f10-4dc1-a91d-acf093b688e4	Nkcc2	Nkcc2	PathAnnotationObject	Polygon	2589.8	3407						Nkcc2+	292.9		102.7
Exp45_hx_1wk_SK3711_epo_nkcc2_1	07678bff-fe36-4283-b748-2c48a45c98e0	Nkcc2	Nkcc2	PathAnnotationObject	Polygon	2798.1	3407.5						Nkcc2+	216.11		71.5
Exp45_hx_1wk_SK3711_epo_nkcc2_1	78c3f5b7-792e-430d-8adb-57b73bc35a43	Nkcc2	Nkcc2	PathAnnotationObject	Polygon	2332.2	3408.2						Nkcc2+	264.17		91.65
Exp45_hx_1wk_SK3711_epo_nkcc2_1	3fad4351-d4e7-4744-bfa9-4106b84fd441	Nkcc2	Nkcc2	PathAnnotationObject	Polygon	2558.9	3409.2						Nkcc2+	536.36		175.5
Exp45_hx_1wk_SK3711_epo_nkcc2_1	ad08bb8c-140f-4dbd-8179-50cf4b4182a7	Nkcc2	Nkcc2	PathAnnotationObject	Polygon	2529.6	3409.3						Nkcc2+	290.57		152.1
Exp45_hx_1wk_SK3711_epo_nkcc2_1	7052f81a-c200-4fa0-a4c1-abb2ce2d1320	Nkcc2	Nkcc2	PathAnnotationObject	Polygon	2120.2	3411.2						Nkcc2+	311.38		97.5
Exp45_hx_1wk_SK3711_epo_nkcc2_1	64cfe4be-7c8b-4d7b-a6c5-0913819b3029	Nkcc2	Nkcc2	PathAnnotationObject	Polygon	2487.2	3415.4						Nkcc2+	340.22		133.25
Exp45_hx_1wk_SK3711_epo_nkcc2_1	db459600-888c-422a-bf7b-51d261f6225c	Nkcc2	Nkcc2	PathAnnotationObject	Polygon	4290.5	3417.4						Nkcc2+	591.71		165.75
Exp45_hx_1wk_SK3711_epo_nkcc2_1	48265c8b-8e23-4208-ad34-bb8bb5bec1f9	Nkcc2	Nkcc2	PathAnnotationObject	Polygon	2989.1	3418.7						Nkcc2+	445.1		140.4
Exp45_hx_1wk_SK3711_epo_nkcc2_1	f16c505a-4a77-40c1-9712-7e964c15b440	Nkcc2	Nkcc2	PathAnnotationObject	Polygon	2405.6	3421.7						Nkcc2+	270.72		82.55
Exp45_hx_1wk_SK3711_epo_nkcc2_1	ed9e1371-93ec-492b-a841-1052d8a76987	Nkcc2	Nkcc2	PathAnnotationObject	Polygon	2437.9	3423.2						Nkcc2+	269.87		91.65
Exp45_hx_1wk_SK3711_epo_nkcc2_1	b7eaef7d-32d3-4128-ab5a-cade34f2a7ea	Nkcc2	Nkcc2	PathAnnotationObject	Polygon	3056.4	3423.4						Nkcc2+	266.28		126.1
Exp45_hx_1wk_SK3711_epo_nkcc2_1	d9885d2d-4dd3-400f-b2a4-bb8ab833bc33	Nkcc2	Nkcc2	PathAnnotationObject	Polygon	3147.3	3423.8						Nkcc2+	112.28		73.08
Exp45_hx_1wk_SK3711_epo_nkcc2_1	09fdfce6-4b11-4c62-ae1b-d29d74559bc1	Nkcc2	Nkcc2	PathAnnotationObject	Polygon	2654.8	3425.5						Nkcc2+	313.81		119.6
Exp45_hx_1wk_SK3711_epo_nkcc2_1	4fe940e6-b16b-4c93-8a9b-83637eb35cac	Nkcc2	Nkcc2	PathAnnotationObject	Polygon	2380.3	3426.1						Nkcc2+	229.95		78
Exp45_hx_1wk_SK3711_epo_nkcc2_1	17ea2df6-7403-4e30-952b-47ceb5996782	Nkcc2	Nkcc2	PathAnnotationObject	Polygon	2465.9	3427.6						Nkcc2+	297.97		105.95
Exp45_hx_1wk_SK3711_epo_nkcc2_1	93a5ceeb-9b49-46de-a1ff-3109aad141c1	Nkcc2	Nkcc2	PathAnnotationObject	Polygon	2514.1	3428.1						Nkcc2+	190.02		90.35
Exp45_hx_1wk_SK3711_epo_nkcc2_1	97166d56-8dad-4f14-8a26-c13783733bac	Nkcc2	Nkcc2	PathAnnotationObject	Geometry	2885.5	3428.2						Nkcc2+	8199.8		1441.7
Exp45_hx_1wk_SK3711_epo_nkcc2_1	37be6c01-1847-4a35-891b-f7252d93d264	Nkcc2	Nkcc2	PathAnnotationObject	Polygon	2352.9	3430.8						Nkcc2+	299.34		93.6
Exp45_hx_1wk_SK3711_epo_nkcc2_1	7972c39f-d992-403c-b8e7-4c30ca66be04	Nkcc2	Nkcc2	PathAnnotationObject	Polygon	2674.9	3431.5						Nkcc2+	47.32		31.2
Exp45_hx_1wk_SK3711_epo_nkcc2_1	4598f52e-62c5-4a4a-9385-51d256e47766	Nkcc2	Nkcc2	PathAnnotationObject	Polygon	1822.3	3433.6						Nkcc2+	321.63		103.35
Exp45_hx_1wk_SK3711_epo_nkcc2_1	f7c7e894-8bd4-4815-8a9a-052a0248f7c4	Nkcc2	Nkcc2	PathAnnotationObject	Geometry	2268.2	3433.9						Nkcc2+	1180.3		349.05
Exp45_hx_1wk_SK3711_epo_nkcc2_1	46446f5c-dc0a-4b66-9aea-8e3005eb0c85	Nkcc2	Nkcc2	PathAnnotationObject	Polygon	2155.6	3434.3						Nkcc2+	50.28		50.05
Exp45_hx_1wk_SK3711_epo_nkcc2_1	a9256592-92a1-4748-9d58-7cc92dd5e64c	Nkcc2	Nkcc2	PathAnnotationObject	Polygon	2640.5	3436.3						Nkcc2+	395.99		152.75
Exp45_hx_1wk_SK3711_epo_nkcc2_1	8d57278f-5d71-414a-9db3-0cd2ae770372	Nkcc2	Nkcc2	PathAnnotationObject	Polygon	2179.9	3439.4						Nkcc2+	58.52		82.55
Exp45_hx_1wk_SK3711_epo_nkcc2_1	f6b3be56-1a74-4db8-9abe-c8db63816e91	Nkcc2	Nkcc2	PathAnnotationObject	Polygon	2417	3440						Nkcc2+	199.21		80.6
Exp45_hx_1wk_SK3711_epo_nkcc2_1	e64d0512-bc48-4c6b-b4c3-0df55ece28c2	Nkcc2	Nkcc2	PathAnnotationObject	Polygon	2172.5	3443.2						Nkcc2+	31.48		50.7
Exp45_hx_1wk_SK3711_epo_nkcc2_1	7eb03efd-bc40-4183-9ffe-abdc4ee6a800	Nkcc2	Nkcc2	PathAnnotationObject	Polygon	2558.2	3444.2						Nkcc2+	194.14		103.35
Exp45_hx_1wk_SK3711_epo_nkcc2_1	89ed56e9-a011-4da9-8e9e-55fe2b1261de	Nkcc2	Nkcc2	PathAnnotationObject	Polygon	2704.8	3446.1						Nkcc2+	2265.7		590.2
Exp45_hx_1wk_SK3711_epo_nkcc2_1	1dc3d606-3b7a-40b9-a440-97ac4d8cd884	Nkcc2	Nkcc2	PathAnnotationObject	Polygon	2607.3	3447.1						Nkcc2+	239.03		97.5
Exp45_hx_1wk_SK3711_epo_nkcc2_1	d3a8f448-f1cf-4128-8de1-a5d0c3a09338	Nkcc2	Nkcc2	PathAnnotationObject	Polygon	2445.4	3447.6						Nkcc2+	291.31		125.45
Exp45_hx_1wk_SK3711_epo_nkcc2_1	7ca2874a-18b0-420e-9a5e-61ca3ab22d77	Nkcc2	Nkcc2	PathAnnotationObject	Geometry	3046.5	3448.3						Nkcc2+	401.59		159.25
Exp45_hx_1wk_SK3711_epo_nkcc2_1	50818485-a11f-4da8-89fd-478d83ca4304	Nkcc2	Nkcc2	PathAnnotationObject	Polygon	2941	3454.1						Nkcc2+	47.95		32.5
Exp45_hx_1wk_SK3711_epo_nkcc2_1	70ec1d1f-0171-4a29-847d-3d458bc769cb	Nkcc2	Nkcc2	PathAnnotationObject	Geometry	2972.2	3454.6						Nkcc2+	261.32		218.4
Exp45_hx_1wk_SK3711_epo_nkcc2_1	42a60e19-195d-4622-8454-bb0a07503e9d	Nkcc2	Nkcc2	PathAnnotationObject	Geometry	2521.4	3454.8						Nkcc2+	822.4		289.9
Exp45_hx_1wk_SK3711_epo_nkcc2_1	43e28ad8-6a2a-4d0d-95d3-7da6046614cb	Nkcc2	Nkcc2	PathAnnotationObject	Geometry	3422.3	3455.2						Nkcc2+	1605.4		484.9
Exp45_hx_1wk_SK3711_epo_nkcc2_1	bc7c7ffb-e760-4303-9ec6-c611b3bc491a	Nkcc2	Nkcc2	PathAnnotationObject	Polygon	3301.6	3455.4						Nkcc2+	59.68		40.95
Exp45_hx_1wk_SK3711_epo_nkcc2_1	6630e7b9-3166-40e8-bc3e-77f0eaa4afe8	Nkcc2	Nkcc2	PathAnnotationObject	Polygon	2754.1	3456.9						Nkcc2+	1220.2		260
Exp45_hx_1wk_SK3711_epo_nkcc2_1	802abf57-ed2e-4443-882c-3073eb0450b0	Nkcc2	Nkcc2	PathAnnotationObject	Polygon	3133.9	3464.9						Nkcc2+	416.06		157.3
Exp45_hx_1wk_SK3711_epo_nkcc2_1	6577b5b7-9222-4221-b045-9f04f429ce53	Nkcc2	Nkcc2	PathAnnotationObject	Polygon	2428	3465.3						Nkcc2+	166.78		65.65
Exp45_hx_1wk_SK3711_epo_nkcc2_1	ddc7588b-b18d-4ae0-9550-98055a8ed2ab	Nkcc2	Nkcc2	PathAnnotationObject	Polygon	1730.1	3465.7						Nkcc2+	461.48		240.5
Exp45_hx_1wk_SK3711_epo_nkcc2_1	ab200a6b-d84e-4b54-9829-65cb10fa81ce	Nkcc2	Nkcc2	PathAnnotationObject	Polygon	2492.8	3470.2						Nkcc2+	473.83		127.4
Exp45_hx_1wk_SK3711_epo_nkcc2_1	e126ee64-1cf8-4e93-9814-19579d8518a3	Nkcc2	Nkcc2	PathAnnotationObject	Polygon	1132.4	3472.7						Nkcc2+	58.62		37.7
Exp45_hx_1wk_SK3711_epo_nkcc2_1	ab02fde4-fdd4-44ea-8ac3-7d522c449c2e	Nkcc2	Nkcc2	PathAnnotationObject	Polygon	4445.5	3474						Nkcc2+	66.12		44.2
Exp45_hx_1wk_SK3711_epo_nkcc2_1	092792ed-8212-42b9-9f3a-c9361396ebde	Nkcc2	Nkcc2	PathAnnotationObject	Polygon	3487.7	3474.6						Nkcc2+	346.66		118.3
Exp45_hx_1wk_SK3711_epo_nkcc2_1	f8c267dc-e96c-4296-ba03-6c206229e22e	Nkcc2	Nkcc2	PathAnnotationObject	Polygon	2406.5	3474.9						Nkcc2+	227.2		80.6
Exp45_hx_1wk_SK3711_epo_nkcc2_1	c4fb99e9-6eef-4319-b9be-c9b655f3a716	Nkcc2	Nkcc2	PathAnnotationObject	Geometry	2320.2	3475.2						Nkcc2+	415		142.35
Exp45_hx_1wk_SK3711_epo_nkcc2_1	ffb363ff-da9a-458d-920a-e1023f008a0b	Nkcc2	Nkcc2	PathAnnotationObject	Polygon	4432.4	3476.3						Nkcc2+	68.87		41.6
Exp45_hx_1wk_SK3711_epo_nkcc2_1	698e6063-dc5c-4369-a5a3-351669cb98e5	Nkcc2	Nkcc2	PathAnnotationObject	Polygon	3277.1	3477.4						Nkcc2+	22.08		22.1
Exp45_hx_1wk_SK3711_epo_nkcc2_1	23012133-cb38-4f57-93a3-14c7c1b4b061	Nkcc2	Nkcc2	PathAnnotationObject	Polygon	2996.6	3477.7						Nkcc2+	135.09		82.55
Exp45_hx_1wk_SK3711_epo_nkcc2_1	0644ef0f-773e-4d4a-9c7b-07b633ce8419	Nkcc2	Nkcc2	PathAnnotationObject	Polygon	2037.3	3481.3						Nkcc2+	167.84		78
Exp45_hx_1wk_SK3711_epo_nkcc2_1	f30adf30-a3a6-453c-bb15-d3c07a5c7336	Nkcc2	Nkcc2	PathAnnotationObject	Polygon	3067.5	3483.9						Nkcc2+	1806.2		525.85
Exp45_hx_1wk_SK3711_epo_nkcc2_1	1febcb2c-d97d-41d2-90d4-525f5a1f905f	Nkcc2	Nkcc2	PathAnnotationObject	Polygon	2619.5	3485.4						Nkcc2+	204.07		85.15
Exp45_hx_1wk_SK3711_epo_nkcc2_1	ccf0075c-ab20-4472-9243-89fd3d6e48f3	Nkcc2	Nkcc2	PathAnnotationObject	Geometry	2467.7	3486.6						Nkcc2+	423.66		174.2
Exp45_hx_1wk_SK3711_epo_nkcc2_1	0ea60c68-d6aa-4e5a-982e-61549104e0b5	Nkcc2	Nkcc2	PathAnnotationObject	Polygon	2523.7	3486.7						Nkcc2+	194.56		70.2
Exp45_hx_1wk_SK3711_epo_nkcc2_1	f89073d5-ea09-4077-b713-a48ad5b69ab7	Nkcc2	Nkcc2	PathAnnotationObject	Polygon	2986.6	3487						Nkcc2+	27.46		37.7
Exp45_hx_1wk_SK3711_epo_nkcc2_1	322655eb-15e4-458e-bfcf-09fc8f27dc4e	Nkcc2	Nkcc2	PathAnnotationObject	Polygon	2427.8	3489.2						Nkcc2+	355.85		112.45
Exp45_hx_1wk_SK3711_epo_nkcc2_1	ce574519-2538-41f5-a9a9-99e4bca2e392	Nkcc2	Nkcc2	PathAnnotationObject	Polygon	3220.2	3489.6						Nkcc2+	272.2		108.55
Exp45_hx_1wk_SK3711_epo_nkcc2_1	af0f995f-0cb4-486d-803d-2ff028f0b5d9	Nkcc2	Nkcc2	PathAnnotationObject	Polygon	3293.5	3490.4						Nkcc2+	169		64.35
Exp45_hx_1wk_SK3711_epo_nkcc2_1	0ea9775c-a7c5-407a-a58f-644017536697	Nkcc2	Nkcc2	PathAnnotationObject	Polygon	2700.2	3492.8						Nkcc2+	141.22		65
Exp45_hx_1wk_SK3711_epo_nkcc2_1	4ea22d2e-9600-4332-a6c1-0eb184faf942	Nkcc2	Nkcc2	PathAnnotationObject	Polygon	4392.9	3493.6						Nkcc2+	574.07		207.35
Exp45_hx_1wk_SK3711_epo_nkcc2_1	89a4e398-0371-49ce-9340-c79b59f4a4fb	Nkcc2	Nkcc2	PathAnnotationObject	Polygon	3173.8	3494.2						Nkcc2+	435.7		149.5
Exp45_hx_1wk_SK3711_epo_nkcc2_1	5d9a44e2-1350-49ea-9658-06ee4d4a2570	Nkcc2	Nkcc2	PathAnnotationObject	Polygon	3374.1	3495						Nkcc2+	24.56		23.1
Exp45_hx_1wk_SK3711_epo_nkcc2_1	0fd9bc9c-9d61-43ab-be7a-2308f8f31e05	Nkcc2	Nkcc2	PathAnnotationObject	Polygon	3320.8	3495.1						Nkcc2+	601.75		139.75
Exp45_hx_1wk_SK3711_epo_nkcc2_1	809cf6f7-d43c-4e8b-9159-c2f900a26a03	Nkcc2	Nkcc2	PathAnnotationObject	Polygon	3150.6	3496						Nkcc2+	345.08		120.25
Exp45_hx_1wk_SK3711_epo_nkcc2_1	f0286f48-22ba-4805-abbf-82991017d96d	Nkcc2	Nkcc2	PathAnnotationObject	Polygon	3192.2	3497.6						Nkcc2+	242.83		94.9
Exp45_hx_1wk_SK3711_epo_nkcc2_1	13e578c6-c5e6-46ca-bb0d-ae8ce0074674	Nkcc2	Nkcc2	PathAnnotationObject	Polygon	3516.7	3498.6						Nkcc2+	172.91		80.6
Exp45_hx_1wk_SK3711_epo_nkcc2_1	730da750-cb32-4870-92b2-b9e02df80d51	Nkcc2	Nkcc2	PathAnnotationObject	Polygon	1991.8	3499.8						Nkcc2+	872.78		224.25
Exp45_hx_1wk_SK3711_epo_nkcc2_1	9baf8902-fe21-4a59-949e-7fccd1e25933	Nkcc2	Nkcc2	PathAnnotationObject	Polygon	2570.8	3500.7						Nkcc2+	502.99		141.05
Exp45_hx_1wk_SK3711_epo_nkcc2_1	7a4530ae-77b0-4fa9-b3aa-e061f723066f	Nkcc2	Nkcc2	PathAnnotationObject	Polygon	3276.7	3503.7						Nkcc2+	232.59		85.8
Exp45_hx_1wk_SK3711_epo_nkcc2_1	b8e95826-6709-484d-9855-7a4bb0646cca	Nkcc2	Nkcc2	PathAnnotationObject	Polygon	1850.4	3504.4						Nkcc2+	764.51		206.05
Exp45_hx_1wk_SK3711_epo_nkcc2_1	62235410-aa24-4a42-95c5-a2fc879b38d2	Nkcc2	Nkcc2	PathAnnotationObject	Polygon	2596.3	3504.7						Nkcc2+	1087.2		295.75
Exp45_hx_1wk_SK3711_epo_nkcc2_1	1537d6da-60a6-41b5-9af8-2569b0f03d80	Nkcc2	Nkcc2	PathAnnotationObject	Polygon	2841.7	3507						Nkcc2+	592.24		167.7
Exp45_hx_1wk_SK3711_epo_nkcc2_1	864866b8-9e80-43d3-b3ce-554c508ec9c5	Nkcc2	Nkcc2	PathAnnotationObject	Polygon	2618	3508.6						Nkcc2+	267.76		109.85
Exp45_hx_1wk_SK3711_epo_nkcc2_1	7153e878-174a-4472-a135-81cdefb29a3b	Nkcc2	Nkcc2	PathAnnotationObject	Polygon	2544.7	3508.8						Nkcc2+	288.57		120.25
Exp45_hx_1wk_SK3711_epo_nkcc2_1	57fa6909-4eea-4041-8ef2-c7e30b6eaf7f	Nkcc2	Nkcc2	PathAnnotationObject	Polygon	2690.6	3509.3						Nkcc2+	1087.1		266.5
Exp45_hx_1wk_SK3711_epo_nkcc2_1	cc54fec6-2cbb-4fe5-9e31-90c43ef08e04	Nkcc2	Nkcc2	PathAnnotationObject	Polygon	3534.7	3509.6						Nkcc2+	472.95		175.04
Exp45_hx_1wk_SK3711_epo_nkcc2_1	8f4b5d2b-c48e-48ef-a94b-0b7288161642	Nkcc2	Nkcc2	PathAnnotationObject	Polygon	2439.6	3513.7						Nkcc2+	500.24		166.4
Exp45_hx_1wk_SK3711_epo_nkcc2_1	44889aee-71d8-412c-8660-b22d5b2181cb	Nkcc2	Nkcc2	PathAnnotationObject	Polygon	2735.8	3514.2						Nkcc2+	228.47		89.05
Exp45_hx_1wk_SK3711_epo_nkcc2_1	70e2908e-bc96-4183-ada1-c91392a9b249	Nkcc2	Nkcc2	PathAnnotationObject	Polygon	2162.1	3515.5						Nkcc2+	908.38		259.35
Exp45_hx_1wk_SK3711_epo_nkcc2_1	d20c28a9-77ab-44b8-9957-5f14a495e540	Nkcc2	Nkcc2	PathAnnotationObject	Polygon	2408.9	3520.2						Nkcc2+	195.09		75.4
Exp45_hx_1wk_SK3711_epo_nkcc2_1	bb1ee028-9f75-44ff-8b4b-64acaf3c391f	Nkcc2	Nkcc2	PathAnnotationObject	Geometry	850.68	3520.2						Nkcc2+	298.29		116.35
Exp45_hx_1wk_SK3711_epo_nkcc2_1	cd23d6e7-031c-4b97-90f1-b389b6cc0305	Nkcc2	Nkcc2	PathAnnotationObject	Polygon	3453.9	3522.5						Nkcc2+	271.46		132.6
Exp45_hx_1wk_SK3711_epo_nkcc2_1	dbfc6aca-aa01-4947-8b0c-5ac3cef2469f	Nkcc2	Nkcc2	PathAnnotationObject	Polygon	2505.4	3522.8						Nkcc2+	566.57		187.85
Exp45_hx_1wk_SK3711_epo_nkcc2_1	0283456b-7ef6-45a9-aab8-042c9d291347	Nkcc2	Nkcc2	PathAnnotationObject	Polygon	3368.6	3522.9						Nkcc2+	23.34		37.7
Exp45_hx_1wk_SK3711_epo_nkcc2_1	016d061a-678f-43c7-a53b-af51ee865e04	Nkcc2	Nkcc2	PathAnnotationObject	Polygon	1983.9	3523.4						Nkcc2+	1690.6		321.75
Exp45_hx_1wk_SK3711_epo_nkcc2_1	63bc9460-6b75-4a54-9967-0c765853c9ae	Nkcc2	Nkcc2	PathAnnotationObject	Polygon	4088.6	3524.5						Nkcc2+	323.21		104
Exp45_hx_1wk_SK3711_epo_nkcc2_1	da921425-2052-4b64-9a18-8061c5378fb4	Nkcc2	Nkcc2	PathAnnotationObject	Polygon	2392.2	3527.7						Nkcc2+	213.36		86.45
Exp45_hx_1wk_SK3711_epo_nkcc2_1	1636ab51-eac0-44d4-8198-feb57934445a	Nkcc2	Nkcc2	PathAnnotationObject	Polygon	3341.5	3528.6						Nkcc2+	193.29		78
Exp45_hx_1wk_SK3711_epo_nkcc2_1	747abff3-e38f-41a3-bd73-b04514cd06b5	Nkcc2	Nkcc2	PathAnnotationObject	Polygon	1471.1	3528.8						Nkcc2+	325.32		114.4
Exp45_hx_1wk_SK3711_epo_nkcc2_1	39189863-1982-4891-8c91-2c464471738e	Nkcc2	Nkcc2	PathAnnotationObject	Polygon	824.59	3529.4						Nkcc2+	151.36		70.85
Exp45_hx_1wk_SK3711_epo_nkcc2_1	e4770fc4-934a-4d73-a6c9-259aa2149a69	Nkcc2	Nkcc2	PathAnnotationObject	Polygon	2850.1	3529.9						Nkcc2+	473.2		148.2
Exp45_hx_1wk_SK3711_epo_nkcc2_1	619b203d-4f07-4a3f-8e49-57f5539c4862	Nkcc2	Nkcc2	PathAnnotationObject	Polygon	3056	3532.3						Nkcc2+	213.47		111.15
Exp45_hx_1wk_SK3711_epo_nkcc2_1	c6f6de7e-c838-436a-b253-687180751bf4	Nkcc2	Nkcc2	PathAnnotationObject	Polygon	3209.2	3533.9						Nkcc2+	277.58		131.95
Exp45_hx_1wk_SK3711_epo_nkcc2_1	ae33d563-7d9e-4c9e-9752-b234e50c33ab	Nkcc2	Nkcc2	PathAnnotationObject	Geometry	1901.3	3534.8						Nkcc2+	840.99		287.3
Exp45_hx_1wk_SK3711_epo_nkcc2_1	712d2f23-41d3-4fd9-ab0a-8e17645de6d8	Nkcc2	Nkcc2	PathAnnotationObject	Polygon	2480.9	3535.2						Nkcc2+	369.58		111.8
Exp45_hx_1wk_SK3711_epo_nkcc2_1	bc8241d8-eefd-4f05-932d-bfda7f665c61	Nkcc2	Nkcc2	PathAnnotationObject	Polygon	3370.2	3537						Nkcc2+	79.54		58.5
Exp45_hx_1wk_SK3711_epo_nkcc2_1	2d334f21-4a69-44cf-9bbb-6d5e636e7a33	Nkcc2	Nkcc2	PathAnnotationObject	Polygon	1557.8	3537.8						Nkcc2+	1624.1		482.95
Exp45_hx_1wk_SK3711_epo_nkcc2_1	135ccc03-a962-4627-a8f2-acee9ff01217	Nkcc2	Nkcc2	PathAnnotationObject	Polygon	2590.4	3540.3						Nkcc2+	177.34		85.8
Exp45_hx_1wk_SK3711_epo_nkcc2_1	cb0904d3-150a-4f9d-9b93-2ff2a1176511	Nkcc2	Nkcc2	PathAnnotationObject	Polygon	2452.1	3543.5						Nkcc2+	429.05		139.1
Exp45_hx_1wk_SK3711_epo_nkcc2_1	8c007890-7b45-4ba6-b0fe-94de81920642	Nkcc2	Nkcc2	PathAnnotationObject	Polygon	3300.1	3544						Nkcc2+	237.76		81.9
Exp45_hx_1wk_SK3711_epo_nkcc2_1	d084db6c-720c-4730-9683-ec95eee4f133	Nkcc2	Nkcc2	PathAnnotationObject	Polygon	2399.1	3545.4						Nkcc2+	263.01		94.25
Exp45_hx_1wk_SK3711_epo_nkcc2_1	d1ff9a56-80cc-4e4e-9705-9c06cb08cf8b	Nkcc2	Nkcc2	PathAnnotationObject	Polygon	3090.7	3545.9						Nkcc2+	1201.3		312.65
Exp45_hx_1wk_SK3711_epo_nkcc2_1	610df062-d15a-4c68-ab40-6967d6a19173	Nkcc2	Nkcc2	PathAnnotationObject	Polygon	3504.1	3546.7						Nkcc2+	327.02		110.5
Exp45_hx_1wk_SK3711_epo_nkcc2_1	fdd96ad7-ff4f-4549-8b96-b38aa1fa3f1c	Nkcc2	Nkcc2	PathAnnotationObject	Polygon	3475.3	3549.4						Nkcc2+	310.01		98.8
Exp45_hx_1wk_SK3711_epo_nkcc2_1	bf4fabf0-4534-415c-ba4f-af2399bb7d89	Nkcc2	Nkcc2	PathAnnotationObject	Polygon	2138.9	3549.5						Nkcc2+	238.61		78
Exp45_hx_1wk_SK3711_epo_nkcc2_1	4d20b9ae-4c14-47ae-a573-746d3f75c6bf	Nkcc2	Nkcc2	PathAnnotationObject	Geometry	3523	3550.4						Nkcc2+	270.4		117
Exp45_hx_1wk_SK3711_epo_nkcc2_1	19d009f7-8769-4000-9cd4-1f333b4d2128	Nkcc2	Nkcc2	PathAnnotationObject	Polygon	3264.5	3555.4						Nkcc2+	62.42		61.75
Exp45_hx_1wk_SK3711_epo_nkcc2_1	788e926c-3d96-4397-9c47-2e18dee980b6	Nkcc2	Nkcc2	PathAnnotationObject	Geometry	2815.4	3556						Nkcc2+	1202		497.25
Exp45_hx_1wk_SK3711_epo_nkcc2_1	2b17a7a8-71b0-4ba8-8124-7c380fceacf4	Nkcc2	Nkcc2	PathAnnotationObject	Polygon	2335.6	3558.2						Nkcc2+	711.28		180.7
Exp45_hx_1wk_SK3711_epo_nkcc2_1	37adeda4-4abb-42f4-8e38-726d9f558997	Nkcc2	Nkcc2	PathAnnotationObject	Geometry	2657.4	3558.7						Nkcc2+	1545.9		588.25
Exp45_hx_1wk_SK3711_epo_nkcc2_1	2b5096e8-74db-43f0-9a47-bb3d9fe2439b	Nkcc2	Nkcc2	PathAnnotationObject	Geometry	2974.1	3559.2						Nkcc2+	886.83		332.15
Exp45_hx_1wk_SK3711_epo_nkcc2_1	b2cf137a-36ba-42a0-b1aa-f6beaf0829fd	Nkcc2	Nkcc2	PathAnnotationObject	Polygon	2377.3	3559.4						Nkcc2+	35.91		35.75
Exp45_hx_1wk_SK3711_epo_nkcc2_1	5266f95e-52af-477f-b6c9-83125c65372f	Nkcc2	Nkcc2	PathAnnotationObject	Polygon	5024.2	3560.3						Nkcc2+	394.93		131.95
Exp45_hx_1wk_SK3711_epo_nkcc2_1	3169719c-f1c3-4240-a73a-e7561994b7ae	Nkcc2	Nkcc2	PathAnnotationObject	Polygon	2599.8	3561.8						Nkcc2+	338.85		118.3
Exp45_hx_1wk_SK3711_epo_nkcc2_1	d4680b85-4a54-4a7d-bf74-3665454b4f9c	Nkcc2	Nkcc2	PathAnnotationObject	Polygon	2506.9	3564.6						Nkcc2+	273.25		87.1
Exp45_hx_1wk_SK3711_epo_nkcc2_1	5ad99180-0bdb-4a1f-8e9c-83592ee853b8	Nkcc2	Nkcc2	PathAnnotationObject	Polygon	1553.3	3564.7						Nkcc2+	481.02		150.15
Exp45_hx_1wk_SK3711_epo_nkcc2_1	9b540303-36a9-4b0e-8ef9-7229c76096d9	Nkcc2	Nkcc2	PathAnnotationObject	Geometry	1721.9	3567.2						Nkcc2+	729.87		234
Exp45_hx_1wk_SK3711_epo_nkcc2_1	347420c3-7992-4996-82c3-40253126e12d	Nkcc2	Nkcc2	PathAnnotationObject	Polygon	2402.6	3568						Nkcc2+	265.96		90.35
Exp45_hx_1wk_SK3711_epo_nkcc2_1	c902a1ff-be50-4a69-bee1-d5d3aea8f25c	Nkcc2	Nkcc2	PathAnnotationObject	Geometry	2457.1	3568.8						Nkcc2+	483.34		163.8
Exp45_hx_1wk_SK3711_epo_nkcc2_1	6afdc6db-23bf-49d0-813a-1865cc581b7b	Nkcc2	Nkcc2	PathAnnotationObject	Polygon	3428.5	3568.9						Nkcc2+	278.74		123.5
Exp45_hx_1wk_SK3711_epo_nkcc2_1	e11f922e-01cc-47eb-9866-44cc0f635a0c	Nkcc2	Nkcc2	PathAnnotationObject	Polygon	2845.7	3569						Nkcc2+	140.38		133.25
Exp45_hx_1wk_SK3711_epo_nkcc2_1	0f8caa23-792e-4fb5-9e5e-995cb88da61f	Nkcc2	Nkcc2	PathAnnotationObject	Polygon	3374.6	3569.4						Nkcc2+	287.93		103.35
Exp45_hx_1wk_SK3711_epo_nkcc2_1	4064d413-3a17-4fa7-80c3-d88aa98639cf	Nkcc2	Nkcc2	PathAnnotationObject	Polygon	1601.3	3569.7						Nkcc2+	342.01		145.6
Exp45_hx_1wk_SK3711_epo_nkcc2_1	e3423351-f7c1-48c4-955c-de9bc9c81232	Nkcc2	Nkcc2	PathAnnotationObject	Polygon	2891.8	3570						Nkcc2+	249.28		84.5
Exp45_hx_1wk_SK3711_epo_nkcc2_1	696c812e-4b61-49fa-9988-1bde8bb9d819	Nkcc2	Nkcc2	PathAnnotationObject	Polygon	3290.2	3574.4						Nkcc2+	181.46		63.7
Exp45_hx_1wk_SK3711_epo_nkcc2_1	17a0da36-9878-43a7-8231-beef38740814	Nkcc2	Nkcc2	PathAnnotationObject	Polygon	2344.5	3577.1						Nkcc2+	480.59		122.85
Exp45_hx_1wk_SK3711_epo_nkcc2_1	e471e375-f834-4c43-8313-9b54a42609c5	Nkcc2	Nkcc2	PathAnnotationObject	Polygon	3349.1	3577.3						Nkcc2+	299.02		119.6
Exp45_hx_1wk_SK3711_epo_nkcc2_1	6964518b-a6d2-4838-9785-508f42bb14cf	Nkcc2	Nkcc2	PathAnnotationObject	Polygon	3236.7	3578.7						Nkcc2+	20.49		32.5
Exp45_hx_1wk_SK3711_epo_nkcc2_1	7aca04f1-abfe-4aff-87d8-73013a2c16b0	Nkcc2	Nkcc2	PathAnnotationObject	Geometry	2435.9	3579.2						Nkcc2+	407.61		163.15
Exp45_hx_1wk_SK3711_epo_nkcc2_1	7d4ccd39-6490-4b2c-bd47-de328f24e60b	Nkcc2	Nkcc2	PathAnnotationObject	Polygon	2563.7	3582.2						Nkcc2+	384.05		133.9
Exp45_hx_1wk_SK3711_epo_nkcc2_1	663a6f7f-adc3-492b-a83b-605c74ee2ecb	Nkcc2	Nkcc2	PathAnnotationObject	Polygon	2501.1	3582.6						Nkcc2+	380.46		139.1
Exp45_hx_1wk_SK3711_epo_nkcc2_1	56563d00-da82-46ac-aa9d-2591d58354e5	Nkcc2	Nkcc2	PathAnnotationObject	Polygon	4242.2	3582.7						Nkcc2+	231.42		94.25
Exp45_hx_1wk_SK3711_epo_nkcc2_1	d4ed0eb0-5a10-46f3-a59b-0787c812b1ca	Nkcc2	Nkcc2	PathAnnotationObject	Polygon	3539	3583.5						Nkcc2+	255.4		100.75
Exp45_hx_1wk_SK3711_epo_nkcc2_1	6d300a6d-8b19-45f4-8cfa-72a699c555bb	Nkcc2	Nkcc2	PathAnnotationObject	Polygon	3466.3	3584						Nkcc2+	328.49		100.75
Exp45_hx_1wk_SK3711_epo_nkcc2_1	832787d9-5ea0-470f-a29a-4d80e7b483ce	Nkcc2	Nkcc2	PathAnnotationObject	Polygon	2729.2	3586.2						Nkcc2+	389.65		205.4
Exp45_hx_1wk_SK3711_epo_nkcc2_1	4c4c6d90-3377-4a1f-b6e6-316c20d5a712	Nkcc2	Nkcc2	PathAnnotationObject	Polygon	2476.5	3587.4						Nkcc2+	45.63		59.15
Exp45_hx_1wk_SK3711_epo_nkcc2_1	a468709c-e48a-4a69-8ec8-fd55fb289a14	Nkcc2	Nkcc2	PathAnnotationObject	Geometry	3197.4	3588.1						Nkcc2+	157.8		178.75
Exp45_hx_1wk_SK3711_epo_nkcc2_1	8fca3930-674c-4484-b94c-5e38bbf07b34	Nkcc2	Nkcc2	PathAnnotationObject	Polygon	1596.4	3590.5						Nkcc2+	586.64		209.3
Exp45_hx_1wk_SK3711_epo_nkcc2_1	4c082af8-9754-4ac5-80c1-666f8a6ead92	Nkcc2	Nkcc2	PathAnnotationObject	Polygon	2421.9	3598.6						Nkcc2+	355.32		145.6
Exp45_hx_1wk_SK3711_epo_nkcc2_1	539116ce-7273-42fd-9e40-d7d8f1fdc344	Nkcc2	Nkcc2	PathAnnotationObject	Polygon	3520.9	3598.6						Nkcc2+	353.21		119.6
Exp45_hx_1wk_SK3711_epo_nkcc2_1	43edf787-dd94-47a3-956e-35fe3c8f2c6a	Nkcc2	Nkcc2	PathAnnotationObject	Polygon	1347.8	3599.9						Nkcc2+	810.04		191.75
Exp45_hx_1wk_SK3711_epo_nkcc2_1	07435c05-3e41-4fbc-be8a-884893c2ff99	Nkcc2	Nkcc2	PathAnnotationObject	Polygon	2355.2	3599.9						Nkcc2+	518.09		139.1
Exp45_hx_1wk_SK3711_epo_nkcc2_1	a057ca16-d8d9-4dec-a242-36a8662f174a	Nkcc2	Nkcc2	PathAnnotationObject	Polygon	4743.2	3601.5						Nkcc2+	395.25		134.55
Exp45_hx_1wk_SK3711_epo_nkcc2_1	4b9d8007-71c2-46d7-a80f-aff968840af3	Nkcc2	Nkcc2	PathAnnotationObject	Polygon	3140.7	3601.6						Nkcc2+	452.07		127.4
Exp45_hx_1wk_SK3711_epo_nkcc2_1	11a0e907-76f7-4024-8c07-5f2144e53489	Nkcc2	Nkcc2	PathAnnotationObject	Polygon	3106.7	3601.7						Nkcc2+	819.23		310.05
Exp45_hx_1wk_SK3711_epo_nkcc2_1	45cbfd05-35a3-4d76-87cb-fa4548709eba	Nkcc2	Nkcc2	PathAnnotationObject	Polygon	4224.4	3602.7						Nkcc2+	72.35		42.25
Exp45_hx_1wk_SK3711_epo_nkcc2_1	87423efd-e282-4386-9198-c2cddebea85f	Nkcc2	Nkcc2	PathAnnotationObject	Geometry	2561.7	3603.1						Nkcc2+	712.55		265.85
Exp45_hx_1wk_SK3711_epo_nkcc2_1	466805a1-182d-4a3a-a124-5da8ffaa0cc6	Nkcc2	Nkcc2	PathAnnotationObject	Polygon	3325.9	3604.8						Nkcc2+	566.26		188.5
Exp45_hx_1wk_SK3711_epo_nkcc2_1	8fbd1264-487f-4ba3-a53b-a77138f7f3c4	Nkcc2	Nkcc2	PathAnnotationObject	Polygon	2493.2	3606.3						Nkcc2+	393.56		120.9
Exp45_hx_1wk_SK3711_epo_nkcc2_1	eeb74ba5-0d95-48c4-9f59-baf56bd8f164	Nkcc2	Nkcc2	PathAnnotationObject	Polygon	2318.4	3606.5						Nkcc2+	225.93		78
Exp45_hx_1wk_SK3711_epo_nkcc2_1	e496b5ac-4ef0-4b97-9358-aff07e07bfba	Nkcc2	Nkcc2	PathAnnotationObject	Polygon	2769.8	3607.7						Nkcc2+	498.34		152.1
Exp45_hx_1wk_SK3711_epo_nkcc2_1	01e5f2ff-2107-42c9-94c3-fbb889214628	Nkcc2	Nkcc2	PathAnnotationObject	Polygon	3397.1	3608.4						Nkcc2+	637.34		172.9
Exp45_hx_1wk_SK3711_epo_nkcc2_1	5d97772c-ede3-4096-bf7c-f1eae4d3a60c	Nkcc2	Nkcc2	PathAnnotationObject	Polygon	2392	3608.7						Nkcc2+	406.34		100.75
Exp45_hx_1wk_SK3711_epo_nkcc2_1	0691ca9d-184d-4997-b548-3d2de52de090	Nkcc2	Nkcc2	PathAnnotationObject	Polygon	2533.4	3609.6						Nkcc2+	241.46		88.4
Exp45_hx_1wk_SK3711_epo_nkcc2_1	3f35061b-1525-49da-b396-63d509c5aad8	Nkcc2	Nkcc2	PathAnnotationObject	Polygon	3051.6	3610.1						Nkcc2+	271.03		91.65
Exp45_hx_1wk_SK3711_epo_nkcc2_1	6dab274c-96b3-4f61-ad11-5d7696a13d20	Nkcc2	Nkcc2	PathAnnotationObject	Polygon	1393.1	3611.1						Nkcc2+	365.25		120.25
Exp45_hx_1wk_SK3711_epo_nkcc2_1	89808cc2-4771-468e-9fe0-ed4de2650b9b	Nkcc2	Nkcc2	PathAnnotationObject	Polygon	2697.2	3612.2						Nkcc2+	326.49		102.05
Exp45_hx_1wk_SK3711_epo_nkcc2_1	a9288a0a-76ce-4abf-8a16-a013cdf2d545	Nkcc2	Nkcc2	PathAnnotationObject	Polygon	2471.1	3613.9						Nkcc2+	312.23		105.95
Exp45_hx_1wk_SK3711_epo_nkcc2_1	bfc1e616-316a-4acd-8e60-223bdb93ccc4	Nkcc2	Nkcc2	PathAnnotationObject	Polygon	2799	3614.2						Nkcc2+	259.94		84.5
Exp45_hx_1wk_SK3711_epo_nkcc2_1	7789e316-fcc4-4a52-97ea-9bda41ef017a	Nkcc2	Nkcc2	PathAnnotationObject	Polygon	2729	3616						Nkcc2+	638.71		154.05
Exp45_hx_1wk_SK3711_epo_nkcc2_1	2ece1a79-f869-4be2-8a67-a8384e873025	Nkcc2	Nkcc2	PathAnnotationObject	Polygon	3433.6	3616.9						Nkcc2+	354.48		104.65
Exp45_hx_1wk_SK3711_epo_nkcc2_1	d35b9660-bb0e-4072-93d8-063517935e3f	Nkcc2	Nkcc2	PathAnnotationObject	Polygon	1548.5	3617.2						Nkcc2+	1404.9		362.7
Exp45_hx_1wk_SK3711_epo_nkcc2_1	7e33a078-d56a-4449-b90d-e47784eae9eb	Nkcc2	Nkcc2	PathAnnotationObject	Polygon	1363.9	3618.3						Nkcc2+	22.92		32.5
Exp45_hx_1wk_SK3711_epo_nkcc2_1	2b6eb902-cadd-4a7a-81ff-eb928c3987fb	Nkcc2	Nkcc2	PathAnnotationObject	Polygon	2831.5	3620.3						Nkcc2+	114.5		69.55
Exp45_hx_1wk_SK3711_epo_nkcc2_1	e929a27f-e839-490b-820c-dd45e2158633	Nkcc2	Nkcc2	PathAnnotationObject	Polygon	1944.8	3620.4						Nkcc2+	610.83		176.8
Exp45_hx_1wk_SK3711_epo_nkcc2_1	447799c3-9ef8-422f-9f17-d8682595bbed	Nkcc2	Nkcc2	PathAnnotationObject	Polygon	3216	3622.2						Nkcc2+	364.09		124.15
Exp45_hx_1wk_SK3711_epo_nkcc2_1	d2dc9be3-191c-4c19-8df7-0be79c44f764	Nkcc2	Nkcc2	PathAnnotationObject	Polygon	1812.4	3622.3						Nkcc2+	244.1		90.35
Exp45_hx_1wk_SK3711_epo_nkcc2_1	f972eb6d-3249-4a23-b6ce-5661247f9606	Nkcc2	Nkcc2	PathAnnotationObject	Polygon	2757.4	3623.1						Nkcc2+	229.73		93.6
Exp45_hx_1wk_SK3711_epo_nkcc2_1	96c5febb-f4fa-497d-b994-37e5273d3686	Nkcc2	Nkcc2	PathAnnotationObject	Polygon	2991.2	3623.1						Nkcc2+	1306.3		354.25
Exp45_hx_1wk_SK3711_epo_nkcc2_1	ceb23ec1-e2c5-4a4b-aff5-8606c39ab56d	Nkcc2	Nkcc2	PathAnnotationObject	Polygon	1877.8	3624.8						Nkcc2+	291.31		101.4
Exp45_hx_1wk_SK3711_epo_nkcc2_1	f72a90af-6c2e-486d-85ae-190e0e76f2b1	Nkcc2	Nkcc2	PathAnnotationObject	Polygon	2520.6	3625.6						Nkcc2+	237.13		83.2
Exp45_hx_1wk_SK3711_epo_nkcc2_1	70f4dcfd-1a5b-4add-af8a-363298c3c9dc	Nkcc2	Nkcc2	PathAnnotationObject	Polygon	2423.5	3625.9						Nkcc2+	230.26		83.2
Exp45_hx_1wk_SK3711_epo_nkcc2_1	3a806619-7133-4676-8df8-f2293776a43d	Nkcc2	Nkcc2	PathAnnotationObject	Polygon	1221.3	3626.8						Nkcc2+	305.57		98.8
Exp45_hx_1wk_SK3711_epo_nkcc2_1	20b7390d-bf2f-4248-8228-3a82d7e1779b	Nkcc2	Nkcc2	PathAnnotationObject	Polygon	2366.2	3628.3						Nkcc2+	460.74		135.85
Exp45_hx_1wk_SK3711_epo_nkcc2_1	4954488e-017b-477c-84ec-3c6705268455	Nkcc2	Nkcc2	PathAnnotationObject	Polygon	3348.5	3628.5						Nkcc2+	57.67		37.05
Exp45_hx_1wk_SK3711_epo_nkcc2_1	d8cd42f4-914c-4b0a-84e0-906a15f8dc1a	Nkcc2	Nkcc2	PathAnnotationObject	Polygon	2450.7	3629.8						Nkcc2+	391.34		128.7
Exp45_hx_1wk_SK3711_epo_nkcc2_1	c79906ec-f349-4eaf-a65c-14ecc4481500	Nkcc2	Nkcc2	PathAnnotationObject	Geometry	2849.9	3630.3						Nkcc2+	1374.6		339.95
Exp45_hx_1wk_SK3711_epo_nkcc2_1	4030d853-2f5e-400f-a24f-a3fdcbc12007	Nkcc2	Nkcc2	PathAnnotationObject	Polygon	2326.4	3632.9						Nkcc2+	705.47		204.75
Exp45_hx_1wk_SK3711_epo_nkcc2_1	2feb054c-816b-4e61-9b8c-be8dcb34ee22	Nkcc2	Nkcc2	PathAnnotationObject	Polygon	3249.9	3633.6						Nkcc2+	1351.6		343.85
Exp45_hx_1wk_SK3711_epo_nkcc2_1	7ed76ab5-301b-425e-a664-53c6ce63189c	Nkcc2	Nkcc2	PathAnnotationObject	Polygon	3537.8	3634.7						Nkcc2+	200.48		76.05
Exp45_hx_1wk_SK3711_epo_nkcc2_1	47f4c09b-870f-4706-b83f-e9fac4ab6cd2	Nkcc2	Nkcc2	PathAnnotationObject	Geometry	2874.1	3634.9						Nkcc2+	2087.8		845.65
Exp45_hx_1wk_SK3711_epo_nkcc2_1	a3eac860-bd9d-495e-af5d-14945e73dbd1	Nkcc2	Nkcc2	PathAnnotationObject	Polygon	2594.2	3635.6						Nkcc2+	479.64		159.9
Exp45_hx_1wk_SK3711_epo_nkcc2_1	a43cc6f6-c694-43a9-ba4f-e50c8d9fac24	Nkcc2	Nkcc2	PathAnnotationObject	Polygon	1241	3637.3						Nkcc2+	1930		451.75
Exp45_hx_1wk_SK3711_epo_nkcc2_1	7b89fa80-ae12-4b5d-9ee2-324ab234614d	Nkcc2	Nkcc2	PathAnnotationObject	Polygon	1992.1	3638.2						Nkcc2+	35.07		40.95
Exp45_hx_1wk_SK3711_epo_nkcc2_1	fdcb633d-45f3-454f-8df2-cc3543f82cc1	Nkcc2	Nkcc2	PathAnnotationObject	Polygon	1919.5	3641.6						Nkcc2+	34.86		37.05
Exp45_hx_1wk_SK3711_epo_nkcc2_1	3154a3fd-dbbb-408a-a08c-b3287a4902db	Nkcc2	Nkcc2	PathAnnotationObject	Polygon	2544.5	3641.9						Nkcc2+	212.62		80.6
Exp45_hx_1wk_SK3711_epo_nkcc2_1	5527a469-ee8c-4b4c-8f0b-f10bd929205e	Nkcc2	Nkcc2	PathAnnotationObject	Polygon	3505.4	3643.1						Nkcc2+	736.73		185.25
Exp45_hx_1wk_SK3711_epo_nkcc2_1	c7a77340-a91e-4c68-93cd-19f469f3ac2d	Nkcc2	Nkcc2	PathAnnotationObject	Polygon	3154.6	3647						Nkcc2+	343.18		105.3
Exp45_hx_1wk_SK3711_epo_nkcc2_1	63fcaac6-6eff-4df7-9323-a93c6bab9588	Nkcc2	Nkcc2	PathAnnotationObject	Polygon	3045.5	3647						Nkcc2+	430.53		159.25
Exp45_hx_1wk_SK3711_epo_nkcc2_1	f7b41173-3745-4682-9759-dc63447fbced	Nkcc2	Nkcc2	PathAnnotationObject	Polygon	2674.2	3647						Nkcc2+	702.72		248.3
Exp45_hx_1wk_SK3711_epo_nkcc2_1	0c3bba27-6369-4fca-9414-0e290157803e	Nkcc2	Nkcc2	PathAnnotationObject	Polygon	2904.9	3649.5						Nkcc2+	425.25		176.15
Exp45_hx_1wk_SK3711_epo_nkcc2_1	4a3d3da4-d4a4-460b-8b08-c1af47531425	Nkcc2	Nkcc2	PathAnnotationObject	Polygon	2802.5	3650.2						Nkcc2+	26.83		42.25
Exp45_hx_1wk_SK3711_epo_nkcc2_1	9f4a886c-d9ed-4a6b-9ac6-14bc7e370d0b	Nkcc2	Nkcc2	PathAnnotationObject	Polygon	3524.1	3650.4						Nkcc2+	420.39		126.1
Exp45_hx_1wk_SK3711_epo_nkcc2_1	7ca2a6d2-e2f8-4479-a112-0ecf6ff3e25d	Nkcc2	Nkcc2	PathAnnotationObject	Polygon	1146.8	3651.6						Nkcc2+	178.19		102.05
Exp45_hx_1wk_SK3711_epo_nkcc2_1	933b9bd3-4cd7-4bf0-93e7-034114298b43	Nkcc2	Nkcc2	PathAnnotationObject	Geometry	3475	3651.7						Nkcc2+	313.6		126.1
Exp45_hx_1wk_SK3711_epo_nkcc2_1	45f11e59-7fa4-4d0c-b312-ec0eda5a2f09	Nkcc2	Nkcc2	PathAnnotationObject	Polygon	2278.4	3651.9						Nkcc2+	311.38		89.7
Exp45_hx_1wk_SK3711_epo_nkcc2_1	c661a136-53e6-42c0-b160-685fa015d3ff	Nkcc2	Nkcc2	PathAnnotationObject	Polygon	3375.3	3652.2						Nkcc2+	365.78		124.15
Exp45_hx_1wk_SK3711_epo_nkcc2_1	bdbd8a5a-c3db-40cf-a7ec-7ef6797233f4	Nkcc2	Nkcc2	PathAnnotationObject	Geometry	2733.7	3652.7						Nkcc2+	881.76		523.25
Exp45_hx_1wk_SK3711_epo_nkcc2_1	cf669060-dc53-4005-8335-69bfc999c815	Nkcc2	Nkcc2	PathAnnotationObject	Polygon	2486.6	3652.9						Nkcc2+	554.43		139.1
Exp45_hx_1wk_SK3711_epo_nkcc2_1	00f71dde-6b2d-44e1-974d-a5814090c6a5	Nkcc2	Nkcc2	PathAnnotationObject	Polygon	2525.5	3653.5						Nkcc2+	450.7		127.4
Exp45_hx_1wk_SK3711_epo_nkcc2_1	22fe65f4-a9b4-4b3e-93a2-077b604df964	Nkcc2	Nkcc2	PathAnnotationObject	Polygon	1437.3	3657.9						Nkcc2+	480.59		194.35
Exp45_hx_1wk_SK3711_epo_nkcc2_1	21ea9369-bf2a-484d-8e93-0f01a41cd95d	Nkcc2	Nkcc2	PathAnnotationObject	Polygon	3070.3	3658.7						Nkcc2+	189.49		71.5
Exp45_hx_1wk_SK3711_epo_nkcc2_1	672d80d7-6747-44ad-a157-5d4eab992b4a	Nkcc2	Nkcc2	PathAnnotationObject	Polygon	3418.5	3663.1						Nkcc2+	681.6		232.7
Exp45_hx_1wk_SK3711_epo_nkcc2_1	0e5e8b89-90d7-4ec5-8f60-cfa1f0547cf4	Nkcc2	Nkcc2	PathAnnotationObject	Geometry	3454.6	3663.6						Nkcc2+	440.14		174.85
Exp45_hx_1wk_SK3711_epo_nkcc2_1	ae142e88-5d0c-4c28-b7fd-ddebfab7b3d3	Nkcc2	Nkcc2	PathAnnotationObject	Polygon	3327.9	3665.2						Nkcc2+	346.98		135.85
Exp45_hx_1wk_SK3711_epo_nkcc2_1	16add775-170b-481a-8793-5ba52ca687ff	Nkcc2	Nkcc2	PathAnnotationObject	Polygon	1127	3666.2						Nkcc2+	513.13		170.95
Exp45_hx_1wk_SK3711_epo_nkcc2_1	c83b6a3d-4aef-4e83-88fa-abdc1da71ffa	Nkcc2	Nkcc2	PathAnnotationObject	Polygon	2034.9	3667.3						Nkcc2+	986.43		293.15
Exp45_hx_1wk_SK3711_epo_nkcc2_1	6c04a8b3-5530-4b2a-9e77-48a57d28713d	Nkcc2	Nkcc2	PathAnnotationObject	Polygon	1698.8	3668.4						Nkcc2+	166.57		62.4
Exp45_hx_1wk_SK3711_epo_nkcc2_1	b3a72fc0-98ea-4184-821b-834381bab5c3	Nkcc2	Nkcc2	PathAnnotationObject	Polygon	3128.2	3671.2						Nkcc2+	290.36		107.9
Exp45_hx_1wk_SK3711_epo_nkcc2_1	287eab72-1306-48eb-81d6-8b74e8aecad8	Nkcc2	Nkcc2	PathAnnotationObject	Polygon	1801.1	3672.8						Nkcc2+	270.82		99.45
Exp45_hx_1wk_SK3711_epo_nkcc2_1	a6fb4b0c-cf40-4bc8-b38b-000788bb3de9	Nkcc2	Nkcc2	PathAnnotationObject	Polygon	2613.8	3673.3						Nkcc2+	257.62		118.95
Exp45_hx_1wk_SK3711_epo_nkcc2_1	9abc12a4-7fc2-4785-82b8-21c077c21d20	Nkcc2	Nkcc2	PathAnnotationObject	Polygon	2322.2	3674.2						Nkcc2+	197.94		89.7
Exp45_hx_1wk_SK3711_epo_nkcc2_1	31617c61-d59e-4cb4-aba0-da872d367ae1	Nkcc2	Nkcc2	PathAnnotationObject	Polygon	2657.9	3674.4						Nkcc2+	320.57		133.25
Exp45_hx_1wk_SK3711_epo_nkcc2_1	0221485e-381e-459b-a050-a4619fb198e0	Nkcc2	Nkcc2	PathAnnotationObject	Polygon	2521.8	3674.4						Nkcc2+	327.33		101.4
Exp45_hx_1wk_SK3711_epo_nkcc2_1	73ede0da-d4f8-4ee0-9ee5-b9bc4799f7ac	Nkcc2	Nkcc2	PathAnnotationObject	Geometry	2564.8	3676						Nkcc2+	425.25		180.05
Exp45_hx_1wk_SK3711_epo_nkcc2_1	18714139-acfd-42e4-81c5-e89608d3161b	Nkcc2	Nkcc2	PathAnnotationObject	Polygon	2254.6	3676.8						Nkcc2+	439.08		126.1
Exp45_hx_1wk_SK3711_epo_nkcc2_1	5761ce5c-1c7a-407e-bfab-292dcddc49bc	Nkcc2	Nkcc2	PathAnnotationObject	Polygon	3094.4	3679.5						Nkcc2+	26.62		45.5
Exp45_hx_1wk_SK3711_epo_nkcc2_1	51b6594f-d5d5-4142-b1fb-81ada87c639e	Nkcc2	Nkcc2	PathAnnotationObject	Geometry	2414.9	3679.7						Nkcc2+	3873		1092
Exp45_hx_1wk_SK3711_epo_nkcc2_1	57b99404-f9b4-4448-82bd-b4c38a65b177	Nkcc2	Nkcc2	PathAnnotationObject	Polygon	3307.1	3679.8						Nkcc2+	30.31		42.9
Exp45_hx_1wk_SK3711_epo_nkcc2_1	bb64c83a-bbbc-478c-ba75-3b9ab3c97bb0	Nkcc2	Nkcc2	PathAnnotationObject	Polygon	2302.8	3681.5						Nkcc2+	332.3		125.45
Exp45_hx_1wk_SK3711_epo_nkcc2_1	57b36e70-c293-4b6a-bbbd-45eb73723a70	Nkcc2	Nkcc2	PathAnnotationObject	Polygon	3374.1	3683.9						Nkcc2+	382.47		156
Exp45_hx_1wk_SK3711_epo_nkcc2_1	d799775b-d86d-4b67-819f-c75cfdc5369c	Nkcc2	Nkcc2	PathAnnotationObject	Polygon	2913.3	3688.9						Nkcc2+	379.83		135.2
Exp45_hx_1wk_SK3711_epo_nkcc2_1	dde57d64-849a-48a4-a347-bae0603a07c5	Nkcc2	Nkcc2	PathAnnotationObject	Polygon	2274.7	3689.7						Nkcc2+	196.99		66.3
Exp45_hx_1wk_SK3711_epo_nkcc2_1	51a4b267-908f-4698-a3be-3030905368ff	Nkcc2	Nkcc2	PathAnnotationObject	Polygon	2015.3	3689.7						Nkcc2+	2282.5		481.65
Exp45_hx_1wk_SK3711_epo_nkcc2_1	91cbdee3-0574-43b5-93f1-2e83c478051e	Nkcc2	Nkcc2	PathAnnotationObject	Polygon	2121.6	3690						Nkcc2+	536.47		169.65
Exp45_hx_1wk_SK3711_epo_nkcc2_1	97eb0c9c-d156-4982-b22c-40cf8c903c7c	Nkcc2	Nkcc2	PathAnnotationObject	Polygon	3154.5	3690						Nkcc2+	752.47		251.55
Exp45_hx_1wk_SK3711_epo_nkcc2_1	35fb6f33-58e5-476d-b6ee-b9cf26b61dbb	Nkcc2	Nkcc2	PathAnnotationObject	Polygon	3391.3	3691.1						Nkcc2+	88.51		45.5
Exp45_hx_1wk_SK3711_epo_nkcc2_1	fe6eb98c-f8cd-4673-9a72-c7f4c847fde2	Nkcc2	Nkcc2	PathAnnotationObject	Geometry	2851.7	3691.5						Nkcc2+	287.93		183.95
Exp45_hx_1wk_SK3711_epo_nkcc2_1	613fe958-4c52-4d8b-aab3-6bf38a84e7b6	Nkcc2	Nkcc2	PathAnnotationObject	Polygon	2607.6	3691.5						Nkcc2+	323.21		103.35
Exp45_hx_1wk_SK3711_epo_nkcc2_1	e07f3c13-6313-4b08-bc85-11f237ad1bb7	Nkcc2	Nkcc2	PathAnnotationObject	Polygon	2659.9	3693.5						Nkcc2+	154		62.4
Exp45_hx_1wk_SK3711_epo_nkcc2_1	546ee023-29a1-4e38-b441-36a0924c28b8	Nkcc2	Nkcc2	PathAnnotationObject	Polygon	1782.1	3694.2						Nkcc2+	214.21		85.15
Exp45_hx_1wk_SK3711_epo_nkcc2_1	77341e3e-431e-4814-b51e-90ee170c383f	Nkcc2	Nkcc2	PathAnnotationObject	Polygon	3539.5	3694.3						Nkcc2+	199.84		74.1
Exp45_hx_1wk_SK3711_epo_nkcc2_1	5e587811-a521-4e2e-b51d-da3b9e1c105b	Nkcc2	Nkcc2	PathAnnotationObject	Polygon	1261.9	3695.6						Nkcc2+	598.68		153.4
Exp45_hx_1wk_SK3711_epo_nkcc2_1	6e89d693-d193-4d5f-9370-49e212115d85	Nkcc2	Nkcc2	PathAnnotationObject	Geometry	2992.4	3696						Nkcc2+	1926.9		614.9
Exp45_hx_1wk_SK3711_epo_nkcc2_1	8325958b-e0cf-4533-8c45-67fd06f7819d	Nkcc2	Nkcc2	PathAnnotationObject	Polygon	3084.3	3696.9						Nkcc2+	42.57		56.55
Exp45_hx_1wk_SK3711_epo_nkcc2_1	ef0261a0-06ee-4cf6-8a0f-fc4428f986a9	Nkcc2	Nkcc2	PathAnnotationObject	Polygon	1670.6	3697.5						Nkcc2+	371.8		96.2
Exp45_hx_1wk_SK3711_epo_nkcc2_1	6a162700-30c2-4470-bb63-b26c0a903dc6	Nkcc2	Nkcc2	PathAnnotationObject	Polygon	3469.1	3697.7						Nkcc2+	226.57		73.45
Exp45_hx_1wk_SK3711_epo_nkcc2_1	127e7672-f1be-4bb4-bbaf-bef57f46704c	Nkcc2	Nkcc2	PathAnnotationObject	Polygon	3440.8	3698.1						Nkcc2+	325.32		91
Exp45_hx_1wk_SK3711_epo_nkcc2_1	83bdf21d-1484-4fa5-9304-2d9aba21d884	Nkcc2	Nkcc2	PathAnnotationObject	Polygon	3333.2	3701						Nkcc2+	370		99.45
Exp45_hx_1wk_SK3711_epo_nkcc2_1	88883f0f-0db4-4912-8f0c-0863f2855b92	Nkcc2	Nkcc2	PathAnnotationObject	Polygon	2821.9	3701.5						Nkcc2+	30		47.45
Exp45_hx_1wk_SK3711_epo_nkcc2_1	cfb16cd4-4475-4673-b29e-69b4e66698bc	Nkcc2	Nkcc2	PathAnnotationObject	Polygon	2698	3701.8						Nkcc2+	193.19		164.45
Exp45_hx_1wk_SK3711_epo_nkcc2_1	2b35d646-1d85-4e02-8ddd-33874aa934d6	Nkcc2	Nkcc2	PathAnnotationObject	Polygon	3490.4	3702.9						Nkcc2+	312.97		100.1
Exp45_hx_1wk_SK3711_epo_nkcc2_1	b55e1185-f42e-4d7a-8495-bbdecbe20489	Nkcc2	Nkcc2	PathAnnotationObject	Polygon	3100.3	3703.8						Nkcc2+	274.94		100.75
Exp45_hx_1wk_SK3711_epo_nkcc2_1	cd0b3933-2056-4035-9f80-bedeb67944a8	Nkcc2	Nkcc2	PathAnnotationObject	Polygon	3175.9	3704.7						Nkcc2+	475.31		135.85
Exp45_hx_1wk_SK3711_epo_nkcc2_1	9afcb081-1b74-4b02-b2dc-c18efe7663b4	Nkcc2	Nkcc2	PathAnnotationObject	Polygon	1391.1	3706.5						Nkcc2+	413.21		111.15
Exp45_hx_1wk_SK3711_epo_nkcc2_1	e5862020-839d-4c7d-9260-acd189d754a8	Nkcc2	Nkcc2	PathAnnotationObject	Polygon	1563.9	3706.8						Nkcc2+	1302.7		248.95
Exp45_hx_1wk_SK3711_epo_nkcc2_1	87705b5a-f6c0-48a1-96fc-11d6d8398ff4	Nkcc2	Nkcc2	PathAnnotationObject	Polygon	2527	3708.3						Nkcc2+	224.98		80.6
Exp45_hx_1wk_SK3711_epo_nkcc2_1	a7405365-9839-4ecb-a81a-5a37aeb33d6b	Nkcc2	Nkcc2	PathAnnotationObject	Polygon	3055.5	3709.4						Nkcc2+	780.25		200.2
Exp45_hx_1wk_SK3711_epo_nkcc2_1	029370db-ff2a-4fe9-b0b2-55467fcd91b4	Nkcc2	Nkcc2	PathAnnotationObject	Polygon	2761.3	3710.4						Nkcc2+	1053.5		228.8
Exp45_hx_1wk_SK3711_epo_nkcc2_1	55ee81c8-768b-4b8d-88f3-9c559b83a549	Nkcc2	Nkcc2	PathAnnotationObject	Polygon	2179.5	3710.4						Nkcc2+	253.82		81.9
Exp45_hx_1wk_SK3711_epo_nkcc2_1	5acdb614-feb5-48df-ab6e-bc293a8d9d14	Nkcc2	Nkcc2	PathAnnotationObject	Polygon	2684.3	3710.8						Nkcc2+	162.98		70.2
Exp45_hx_1wk_SK3711_epo_nkcc2_1	80fb39b2-f56c-46fa-805f-c1e568248087	Nkcc2	Nkcc2	PathAnnotationObject	Polygon	2667.3	3712.1						Nkcc2+	149.99		97.5
Exp45_hx_1wk_SK3711_epo_nkcc2_1	1bd41183-1256-4569-8f60-f981271b227b	Nkcc2	Nkcc2	PathAnnotationObject	Polygon	3406.8	3712.8						Nkcc2+	241.88		85.15
Exp45_hx_1wk_SK3711_epo_nkcc2_1	f856888d-e45f-4b93-9d26-c314a8bbfcb2	Nkcc2	Nkcc2	PathAnnotationObject	Geometry	2434.9	3713						Nkcc2+	412.04		126.1
Exp45_hx_1wk_SK3711_epo_nkcc2_1	0b4ed117-003e-434e-a32c-e945e1735a42	Nkcc2	Nkcc2	PathAnnotationObject	Polygon	2241.1	3719.8						Nkcc2+	1062		339.95
Exp45_hx_1wk_SK3711_epo_nkcc2_1	b952ba3b-348c-4f68-a967-60ea1d4f859c	Nkcc2	Nkcc2	PathAnnotationObject	Polygon	1703.7	3721.1						Nkcc2+	464.12		143.65
Exp45_hx_1wk_SK3711_epo_nkcc2_1	a7649844-3e87-4409-96b2-afa172941426	Nkcc2	Nkcc2	PathAnnotationObject	Polygon	2618.7	3722						Nkcc2+	287.3		102.7
Exp45_hx_1wk_SK3711_epo_nkcc2_1	c6fc0b85-a227-4913-be8b-50afb235a2ba	Nkcc2	Nkcc2	PathAnnotationObject	Geometry	2369.4	3722.7						Nkcc2+	1240.9		374.4
Exp45_hx_1wk_SK3711_epo_nkcc2_1	6bb10232-d258-4b4a-830e-9eebc5c697aa	Nkcc2	Nkcc2	PathAnnotationObject	Polygon	2397.6	3724.2						Nkcc2+	934.57		237.9
Exp45_hx_1wk_SK3711_epo_nkcc2_1	3db00155-83f5-419c-a63d-a2e217353aad	Nkcc2	Nkcc2	PathAnnotationObject	Polygon	2138.2	3724.3						Nkcc2+	408.45		111.15
Exp45_hx_1wk_SK3711_epo_nkcc2_1	0820aae8-5c58-4fe2-880a-4762f09eb1a7	Nkcc2	Nkcc2	PathAnnotationObject	Polygon	1240.6	3724.5						Nkcc2+	271.35		96.85
Exp45_hx_1wk_SK3711_epo_nkcc2_1	76a9d2f0-bfee-4114-85de-e1f9bcea7a86	Nkcc2	Nkcc2	PathAnnotationObject	Polygon	2478.7	3726.9						Nkcc2+	286.35		83.85
Exp45_hx_1wk_SK3711_epo_nkcc2_1	46ce3465-5166-46aa-9b41-6996c4a93fa5	Nkcc2	Nkcc2	PathAnnotationObject	Polygon	2185.7	3727.7						Nkcc2+	624.03		169
Exp45_hx_1wk_SK3711_epo_nkcc2_1	34cdd1e5-5b07-420c-8183-5ee8b71bec70	Nkcc2	Nkcc2	PathAnnotationObject	Polygon	2719.1	3728.4						Nkcc2+	21.34		24.05
Exp45_hx_1wk_SK3711_epo_nkcc2_1	86b0d622-c617-4c18-911f-c0810ec70fdf	Nkcc2	Nkcc2	PathAnnotationObject	Polygon	2786.4	3728.8						Nkcc2+	628.36		148.85
Exp45_hx_1wk_SK3711_epo_nkcc2_1	3578bfa6-49f0-4ba7-b1b0-06e2b091978d	Nkcc2	Nkcc2	PathAnnotationObject	Polygon	3452.8	3728.9						Nkcc2+	228.26		80.6
Exp45_hx_1wk_SK3711_epo_nkcc2_1	70df69c0-936d-44e3-bc4c-59690d0b569f	Nkcc2	Nkcc2	PathAnnotationObject	Polygon	3344.6	3729.8						Nkcc2+	503.73		118.3
Exp45_hx_1wk_SK3711_epo_nkcc2_1	4cb111cc-a55f-4b08-995e-15f4b4fc3bee	Nkcc2	Nkcc2	PathAnnotationObject	Polygon	2102.8	3729.9						Nkcc2+	623.93		196.3
Exp45_hx_1wk_SK3711_epo_nkcc2_1	f67113e0-19a5-4ecf-8064-f6422abceb24	Nkcc2	Nkcc2	PathAnnotationObject	Polygon	2531	3731.4						Nkcc2+	313.81		117
Exp45_hx_1wk_SK3711_epo_nkcc2_1	5b8a3c3e-effa-4536-8feb-1d4399dbeb13	Nkcc2	Nkcc2	PathAnnotationObject	Polygon	2296.4	3732.1						Nkcc2+	410.14		117
Exp45_hx_1wk_SK3711_epo_nkcc2_1	3bcaa44c-6c29-41a0-94df-0255af00c3b3	Nkcc2	Nkcc2	PathAnnotationObject	Polygon	2706.6	3733.3						Nkcc2+	125.69		75.4
Exp45_hx_1wk_SK3711_epo_nkcc2_1	4b0a98a2-e860-4011-bcc1-66051ad41663	Nkcc2	Nkcc2	PathAnnotationObject	Polygon	1733	3733.7						Nkcc2+	33.06		40.95
Exp45_hx_1wk_SK3711_epo_nkcc2_1	4f46d4da-b062-4b67-9420-033af952bd78	Nkcc2	Nkcc2	PathAnnotationObject	Polygon	3521.3	3735.3						Nkcc2+	68.13		39
Exp45_hx_1wk_SK3711_epo_nkcc2_1	27ef5951-00f7-43c7-8340-f1a74d266114	Nkcc2	Nkcc2	PathAnnotationObject	Polygon	900.34	3736.6						Nkcc2+	325.54		123.5
Exp45_hx_1wk_SK3711_epo_nkcc2_1	cb5dcd47-bb84-41d8-bd4c-4c250974a332	Nkcc2	Nkcc2	PathAnnotationObject	Polygon	3539.7	3737.5						Nkcc2+	214.31		82.55
Exp45_hx_1wk_SK3711_epo_nkcc2_1	01c70692-3ffa-4c55-86e0-dbf979a78419	Nkcc2	Nkcc2	PathAnnotationObject	Geometry	2323.2	3737.9						Nkcc2+	268.92		107.25
Exp45_hx_1wk_SK3711_epo_nkcc2_1	d871cbf1-9654-42a4-9258-088949cff420	Nkcc2	Nkcc2	PathAnnotationObject	Geometry	3230.4	3738.2						Nkcc2+	1086.8		362.05
Exp45_hx_1wk_SK3711_epo_nkcc2_1	9b93809e-870e-4b8a-b6f7-aec019c793dd	Nkcc2	Nkcc2	PathAnnotationObject	Polygon	3272.6	3740.9						Nkcc2+	788.6		194.35
Exp45_hx_1wk_SK3711_epo_nkcc2_1	a1c7541a-26f6-4f75-a79d-6123935856dd	Nkcc2	Nkcc2	PathAnnotationObject	Geometry	2109.4	3741.2						Nkcc2+	1333		488.8
Exp45_hx_1wk_SK3711_epo_nkcc2_1	89c6cf58-bac8-468e-a534-b733f9f11268	Nkcc2	Nkcc2	PathAnnotationObject	Geometry	3076.9	3741.4						Nkcc2+	662.69		267.8
Exp45_hx_1wk_SK3711_epo_nkcc2_1	ab3ce873-686e-4524-a318-090a1a80565d	Nkcc2	Nkcc2	PathAnnotationObject	Polygon	1388.6	3741.8						Nkcc2+	835.81		235.95
Exp45_hx_1wk_SK3711_epo_nkcc2_1	76b0fc10-966c-45ed-8d30-cde98094ce6c	Nkcc2	Nkcc2	PathAnnotationObject	Polygon	2860	3743.6						Nkcc2+	910.49		278.85
Exp45_hx_1wk_SK3711_epo_nkcc2_1	b29d05b7-aaeb-4c99-9a04-88b0c9af0004	Nkcc2	Nkcc2	PathAnnotationObject	Polygon	5069.3	3743.9						Nkcc2+	394.3		117.65
Exp45_hx_1wk_SK3711_epo_nkcc2_1	9deb3ea5-2c09-4bd7-90d6-7f9f945a682f	Nkcc2	Nkcc2	PathAnnotationObject	Polygon	2499.5	3744.3						Nkcc2+	322.26		105.3
Exp45_hx_1wk_SK3711_epo_nkcc2_1	9d292d40-fa00-43de-b8c1-c104c192dd17	Nkcc2	Nkcc2	PathAnnotationObject	Polygon	2899.4	3745.1						Nkcc2+	24.19		34.45
Exp45_hx_1wk_SK3711_epo_nkcc2_1	5e3aaf71-bec0-4af6-86c8-0451ec9e2560	Nkcc2	Nkcc2	PathAnnotationObject	Polygon	3010.4	3745.5						Nkcc2+	1244.4		289.9
Exp45_hx_1wk_SK3711_epo_nkcc2_1	aa60f756-b127-48bd-b5bf-c4b3db401ad1	Nkcc2	Nkcc2	PathAnnotationObject	Polygon	2887.8	3745.8						Nkcc2+	31.16		44.85
Exp45_hx_1wk_SK3711_epo_nkcc2_1	1bdf2594-a49d-4033-8d32-d195079a1db2	Nkcc2	Nkcc2	PathAnnotationObject	Polygon	2008.4	3745.9						Nkcc2+	810.04		230.75
Exp45_hx_1wk_SK3711_epo_nkcc2_1	fd7a5464-e7a3-4e84-8cf0-31e64363e956	Nkcc2	Nkcc2	PathAnnotationObject	Polygon	2526.7	3751.1						Nkcc2+	213.15		73.45
Exp45_hx_1wk_SK3711_epo_nkcc2_1	3908b7be-fa2f-4cfa-a16c-19cb5f46e5dc	Nkcc2	Nkcc2	PathAnnotationObject	Polygon	2602.6	3751.7						Nkcc2+	583.9		212.55
Exp45_hx_1wk_SK3711_epo_nkcc2_1	691283f2-2e22-4f6d-a90d-3dfefcff91e0	Nkcc2	Nkcc2	PathAnnotationObject	Polygon	2993.1	3754.1						Nkcc2+	168.47		74.75
Exp45_hx_1wk_SK3711_epo_nkcc2_1	59a2702f-0fba-49b2-80d1-7ffcecd5a02e	Nkcc2	Nkcc2	PathAnnotationObject	Polygon	3489	3754.3						Nkcc2+	493.8		133.9
Exp45_hx_1wk_SK3711_epo_nkcc2_1	3d3c9439-f99c-4487-97ac-2633571713a3	Nkcc2	Nkcc2	PathAnnotationObject	Polygon	1868.2	3754.4						Nkcc2+	1840.5		303.55
Exp45_hx_1wk_SK3711_epo_nkcc2_1	48076800-0602-4a86-834b-9b24350f868a	Nkcc2	Nkcc2	PathAnnotationObject	Polygon	2895.1	3756						Nkcc2+	86.93		48.75
Exp45_hx_1wk_SK3711_epo_nkcc2_1	dd3fc515-904c-4d46-be93-5b3be936a087	Nkcc2	Nkcc2	PathAnnotationObject	Polygon	2880.3	3756.5						Nkcc2+	59.68		56.55
Exp45_hx_1wk_SK3711_epo_nkcc2_1	a2490519-5fd0-4ad8-8458-b6fe35cf10e5	Nkcc2	Nkcc2	PathAnnotationObject	Polygon	2476.3	3756.9						Nkcc2+	263.64		84.5
Exp45_hx_1wk_SK3711_epo_nkcc2_1	247294dc-faff-44de-bd87-b652cdc918f1	Nkcc2	Nkcc2	PathAnnotationObject	Polygon	2560.1	3757.8						Nkcc2+	465.6		149.5
Exp45_hx_1wk_SK3711_epo_nkcc2_1	ca247e08-798d-4ef2-a74c-e9e6fbb7d71f	Nkcc2	Nkcc2	PathAnnotationObject	Polygon	817.59	3758.2						Nkcc2+	221.18		104.65
Exp45_hx_1wk_SK3711_epo_nkcc2_1	0eef5097-94fe-4972-8175-a3d2ee56f1de	Nkcc2	Nkcc2	PathAnnotationObject	Polygon	1776.1	3761.8						Nkcc2+	852.29		222.95
Exp45_hx_1wk_SK3711_epo_nkcc2_1	9c1ec4cf-a31a-4135-b7fb-3723b22670f2	Nkcc2	Nkcc2	PathAnnotationObject	Polygon	2316.6	3761.8						Nkcc2+	210.09		71.5
Exp45_hx_1wk_SK3711_epo_nkcc2_1	88fd4284-f464-44ba-a6ec-58d0898d7b42	Nkcc2	Nkcc2	PathAnnotationObject	Polygon	2282.9	3762.6						Nkcc2+	284.03		82.55
Exp45_hx_1wk_SK3711_epo_nkcc2_1	e72ebd45-84ea-4b84-a2d4-89424a9d826d	Nkcc2	Nkcc2	PathAnnotationObject	Polygon	3550.2	3762.7						Nkcc2+	330.61		99.45
Exp45_hx_1wk_SK3711_epo_nkcc2_1	097f8815-4358-4b30-bcfe-0152740dbc99	Nkcc2	Nkcc2	PathAnnotationObject	Geometry	2925.2	3763.4						Nkcc2+	636.81		274.95
Exp45_hx_1wk_SK3711_epo_nkcc2_1	6d2c2fad-2fc9-488f-ae70-beb9bdb81906	Nkcc2	Nkcc2	PathAnnotationObject	Polygon	3530.6	3763.7						Nkcc2+	160.23		69.55
Exp45_hx_1wk_SK3711_epo_nkcc2_1	fff3de7f-ffe4-4136-bcca-48b121780f59	Nkcc2	Nkcc2	PathAnnotationObject	Polygon	3395.9	3763.8						Nkcc2+	716.56		170.3
Exp45_hx_1wk_SK3711_epo_nkcc2_1	8e48ff40-7816-4e54-86ba-161bf95351b8	Nkcc2	Nkcc2	PathAnnotationObject	Polygon	2648	3764.4						Nkcc2+	42.67		48.75
Exp45_hx_1wk_SK3711_epo_nkcc2_1	17e2aada-72d7-4ce0-aefb-8558f7c14a54	Nkcc2	Nkcc2	PathAnnotationObject	Polygon	2070.5	3764.8						Nkcc2+	64.85		61.75
Exp45_hx_1wk_SK3711_epo_nkcc2_1	54462a99-5a67-4074-b555-32d96b6a3499	Nkcc2	Nkcc2	PathAnnotationObject	Geometry	3125.5	3765.3						Nkcc2+	580.41		220.35
Exp45_hx_1wk_SK3711_epo_nkcc2_1	5593b5a7-d762-4264-b628-29a1f1a1ce9a	Nkcc2	Nkcc2	PathAnnotationObject	Geometry	2406.7	3766.2						Nkcc2+	2068.1		699.4
Exp45_hx_1wk_SK3711_epo_nkcc2_1	0dab9b93-dfc4-49a1-9f3c-3a563fb083c4	Nkcc2	Nkcc2	PathAnnotationObject	Polygon	2983.2	3768.5						Nkcc2+	26.09		27.95
Exp45_hx_1wk_SK3711_epo_nkcc2_1	cb398eb2-acaf-47ce-908c-2e4e6322d26a	Nkcc2	Nkcc2	PathAnnotationObject	Polygon	3507.8	3770						Nkcc2+	406.76		139.75
[truncated: 50,637 more rows]

## Sheet: Fig. 2D Ncc
Image	Object ID	Name	Class	Parent	ROI	Centroid X µm	Centroid Y µm	ROI: 0.33 µm per pixel: AF488: Mean	AF488: Mean (subtracted background)	Distance in um to nearest Epo+ annotation	Distance in um to nearest Ncc annotation	Epo cell class*	Area µm^2	Volume	Perimeter µm	*if the distance of Epo cell to the nearest Ncc is less than 15 um then the neighbour is relevant
[truncated: 14,408 more rows]

[truncated: 1 more sheets: Fig. 2D Ut-a]
