# Supplementary material for: Cellular microenvironment of erythropoietin‐producing cells in hypoxic and injured mouse kidneys
Source: Exp Physiol. 2026 Jan 8;111(4):2236–67. doi: 10.1113/EP093422 (PMC13140485; doi:10.1113/EP093422)
Supplement: Supplementary file 4 — Table S3. Quantification of total Sglt2/1‐positive protein areas and REP cell densities based on the distance between Epo mRNA‐FISH and Sglt2 and Sglt1 immunofluorescence signals in contralateral and ligated kidneys (data of Figure 4c, d). [file EPH-111-2236-s005.xlsx]

## Sheet: Fig. 4C and D
Image	Object ID	Name	Class	Parent	ROI	Centroid X µm	Centroid Y µm	Distance in um to nearest Epo+ annotation	Distance in um to nearest Sglt1+ annotation	Distance in um to nearest Sglt2+ annotation	Sglt1 - Sglt2 distances to Epo	Epo cell class	ROI: 0.33 µm per pixel: AF488: Mean	AF488: Mean (subtracted background)	Area µm^2	Volume	Perimeter µm
Exp44_UUO+rox_7d_SL4403_R	aa525ed7-7abe-4061-9bc8-97e8ab67992a	epo+	Epo+	Image	Ellipse	533	3518.3	148.469	22.2601	22.9429	-0.6828	Sglt1/Sglt2	2614.46		114.98		38.43
Exp44_UUO+rox_7d_SL4403_R	13fe44b0-10b6-4d81-97c7-b935dc3e5df9	epo+	Epo+	Image	Ellipse	606.61	2981.7	9.9761	8.1044	2.6809	5.4235	Sglt1/Sglt2	3218.13		175.46		46.97
Exp44_UUO+rox_7d_SL4403_R	269f3f91-158e-4331-8e91-6a254143a069	epo+	Epo+	Image	Ellipse	629.2	2995.2	9.9761	32.8177	1.5732	31.2445	Sglt2	1972.94		241.57		55.15
Exp44_UUO+rox_7d_SL4403_R	5db4d762-7c80-4ac6-afce-105a482daeee	epo+	Epo+	Image	Ellipse	672.26	2979.8	29.9779	18.8694	11.6761	7.1933	Sglt1/Sglt2	3602.44		190.89		50.55
Exp44_UUO+rox_7d_SL4403_R	b6d2d7d8-817b-45db-879a-5ea7ca3b574e	epo+	Epo+	Image	Ellipse	608.4	2924.7	9.155	12.4385	7.396	5.0425	Sglt1/Sglt2	1024.02		154.3		48.4
Exp44_UUO+rox_7d_SL4403_R	aa390d8f-b309-4df9-aaee-1f16914cff67	epo+	Epo+	Image	Ellipse	600.93	2951	9.155	10.2999	7.1571	3.1428	Sglt1/Sglt2	663.306		241.57		55.15
Exp44_UUO+rox_7d_SL4403_R	8394030e-b77c-4f35-9de0-2bc9d96f3b38	epo+	Epo+	Image	Ellipse	610.35	2588.3	83.5158	10.8849	17.4807	-6.5958	Sglt1/Sglt2	1070.4		143.35		43.1
Exp44_UUO+rox_7d_SL4403_R	cbe68327-17c1-42c7-b576-331a03d5fab5	epo+	Epo+	Image	Ellipse	682.99	2650.5	83.5158	6.5684	6.9713	-0.4029	Sglt1/Sglt2	1074.25		93.83		34.9
Exp44_UUO+rox_7d_SL4403_R	050ae8d8-287b-427e-80f8-acf2cece341c	epo+	Epo+	Image	Ellipse	721.99	2425	122.283	4.9038	7.8019	-2.8981	Sglt1/Sglt2	1793.28		125.85		39.85
Exp44_UUO+rox_7d_SL4403_R	e56810cf-fd5d-484c-8921-d2ea17a50b7e	epo+	Epo+	Image	Ellipse	628.55	2328.3	122.283	3.8025	44.1176	-40.3151	Sglt1	2560.44		107.18		36.79
Exp44_UUO+rox_7d_SL4403_R	d0a56c3b-a251-43df-ad19-fdf6901b72fe	epo+	Epo+	Image	Ellipse	135.53	2035.2	221.919	27.7005	46.4796	-18.7791	Sglt1	1942.71		285.71		64.96
Exp44_UUO+rox_7d_SL4403_R	899c7221-a592-42df-a4eb-d327e70287a9	epo+	Epo+	Image	Ellipse	357.34	2136.1	200.548	6.8323	40.7241	-33.8918	Sglt1	1680.25		329.76		65.83
Exp44_UUO+rox_7d_SL4403_R	a0e187d4-e2b1-4d57-a2ec-ed829f532dbc	epo+	Epo+	Image	Ellipse	389.03	1920.8	12.5202	70.2471	4.1848	66.0623	Sglt2	3161.56		124.44		41.48
Exp44_UUO+rox_7d_SL4403_R	21138571-bdb0-448b-a4a0-c6cd2a636c71	epo+	Epo+	Image	Ellipse	397.48	1899	12.5202	51.4431	12.9311	38.512	Sglt2	2579.19		101.54		35.74
Exp44_UUO+rox_7d_SL4403_R	92d327bd-d79a-447a-a36a-2a892711ce94	epo+	Epo+	Image	Ellipse	608.56	2087.8	230.903	11.5688	7.977	3.5918	Sglt1/Sglt2	903.227		116.97		39.79
Exp44_UUO+rox_7d_SL4403_R	46932076-7223-4796-a54c-837d3c5f4916	epo+	Epo+	Image	Ellipse	1077.9	1827.3	203.715	8.0861	10.4363	-2.3502	Sglt1/Sglt2	2525.66		64.62		31.67
Exp44_UUO+rox_7d_SL4403_R	d3c53375-7d97-4106-aa22-1f094e58e86b	epo+	Epo+	Image	Ellipse	956.48	2004.1	203.715	25.8658	9.9195	15.9463	Sglt1/Sglt2	1003.24		58.07		28.6
Exp44_UUO+rox_7d_SL4403_R	d0a105ac-3507-41bb-859f-f86fd15432e9	epo+	Epo+	Image	Ellipse	1118.8	1503.9	39.8492	19.1649	12.952	6.2129	Sglt1/Sglt2	1223.85		215.44		52.09
Exp44_UUO+rox_7d_SL4403_R	816714ee-2032-4dad-9a13-c3cd0990d63e	epo+	Epo+	Image	Ellipse	1154.2	1547	30.1964	3.3304	8.6782	-5.3478	Sglt1/Sglt2	1311.11		87.44		43.67
Exp44_UUO+rox_7d_SL4403_R	8e447a55-322b-4b14-a59a-33f4c9b358b4	epo+	Epo+	Image	Ellipse	1186.4	1581.5	30.1964	11.186	7.15	4.036	Sglt1/Sglt2	867.986		292.67		60.8
Exp44_UUO+rox_7d_SL4403_R	060b7c17-163c-4478-9e29-48d5305fc7cd	epo+	Epo+	Image	Ellipse	1981.4	873.27	9.6942	5.7433	38.9925	-33.2492	Sglt1	3422.98		147.33		43.58
Exp44_UUO+rox_7d_SL4403_R	7d411817-faf8-4034-be03-920b4a4da476	epo+	Epo+	Image	Ellipse	1976.5	898.3	9.6942	9.0236	26.6863	-17.6627	Sglt1	3388.97		178.36		47.54
Exp44_UUO+rox_7d_SL4403_R	e4f07853-0e6d-4a25-8e18-6b4d846a85b9	epo+	Epo+	Image	Ellipse	3478.6	2016.1	74.1721	35.8219	8.5842	27.2377	Sglt2	1752.27		224.23		53.1
Exp44_UUO+rox_7d_SL4403_R	1fd51e51-35f4-454d-bbdd-ded6e4fdca85	epo+	Epo+	Image	Ellipse	3408.6	2073	74.1721	18.6035	69.1889	-50.5854	Sglt1	2254.22		185.99		50.1
Exp44_UUO+rox_7d_SL4403_R	2e7cf35b-2d32-4109-b152-542ff6f15f67	epo+	Epo+	Image	Ellipse	4017.8	2256.5	115.511	42.984	7.0267	35.9573	Sglt2	1550.39		302.8		63.34
Exp44_UUO+rox_7d_SL4403_R	232f7648-1503-42cd-9529-a808321544a7	epo+	Epo+	Image	Ellipse	3929.7	2356.1	90.1821	44.3567	8.3469	36.0098	Sglt2	2047.55		127.67		44.26
Exp44_UUO+rox_7d_SL4403_R	6dec4ff6-82de-480a-af5d-b884182ce6f5	epo+	Epo+	Image	Ellipse	3932	2473.1	28.83	10.8156	7.5634	3.2522	Sglt1/Sglt2	1251.06		95.15		34.78
Exp44_UUO+rox_7d_SL4403_R	ff996c71-f054-474c-9b2c-b210176a839e	epo+	Epo+	Image	Ellipse	3969.7	2454.2	28.83	16.25	4.8203	11.4297	Sglt1/Sglt2	1359.12		167.66		45.97
Exp44_UUO+rox_7d_SL4403_R	28b3bcc3-8be6-463e-8644-dc55ad7e065d	epo+	Epo+	Image	Ellipse	3999.8	2495.3	36.4577	17.6892	2.7033	14.9859	Sglt1/Sglt2	1648.1		167.91		45.95
Exp44_UUO+rox_7d_SL4403_R	07497a75-6d2d-4331-9d7e-cb9fd38dfeba	epo+	Epo+	Image	Ellipse	4394.3	2632.2	258.326	40.6211	51.2207	-10.5996	Sglt1/Sglt2	1689.42		119.46		38.83
Exp44_UUO+rox_7d_SL4403_R	c001761f-db3e-496e-8c47-17589380567b	epo+	Epo+	Image	Ellipse	3851.4	2584.4	127.519	3.6521	35.9327	-32.2806	Sglt1	1606		67.53		30.61
Exp44_UUO+rox_7d_SL4403_R	d7696de1-4e43-4ec6-bcb0-576b066f5c3f	epo+	Epo+	Image	Ellipse	4091.8	2829.3	23.4187	11.0156	10.4242	0.5914	Sglt1/Sglt2	1820.98		283.72		62.79
Exp44_UUO+rox_7d_SL4403_R	740d58ab-e527-4f1e-bf18-a8bd458781b6	epo+	Epo+	Image	Ellipse	4098.7	2865.2	23.4187	2.8836	6.417	-3.5334	Sglt1/Sglt2	4990.28		217.18		58.81
Exp44_UUO+rox_7d_SL4403_R	9d50263e-b369-4084-9887-9ddacc103a10	epo+	Epo+	Image	Ellipse	4151.1	2853.8	11.5569	10.1447	27.5757	-17.431	Sglt1	6193.14		195.78		51.01
Exp44_UUO+rox_7d_SL4403_R	3457f075-373b-42c8-8796-bd7c50f17041	epo+	Epo+	Image	Ellipse	4167	2812.6	6.4166	20.9117	43.6307	-22.719	Sglt1	3034.56		177.7		47.59
Exp44_UUO+rox_7d_SL4403_R	e70e1af1-bae7-4baf-8039-bda1e7bc1f72	epo+	Epo+	Image	Ellipse	4187.3	2806.5	6.8646	15.5021	31.7159	-16.2138	Sglt1	1622.71		116.64		38.29
Exp44_UUO+rox_7d_SL4403_R	29ee1b72-53cd-4089-b41e-ac1ce226ad08	epo+	Epo+	Image	Ellipse	4163.6	2831.9	6.4166	12.6445	42.564	-29.9195	Sglt1	1632.6		142.36		42.41
Exp44_UUO+rox_7d_SL4403_R	6ea0fc8e-14ba-4353-92be-429a18f3405e	epo+	Epo+	Image	Ellipse	4332.9	3131.2	9.4459	11.0739	17.225	-6.1511	Sglt1/Sglt2	2550.28		165.75		46.86
Exp44_UUO+rox_7d_SL4403_R	aa8855e7-bbcb-4278-a072-c5134c7ebc70	epo+	Epo+	Image	Ellipse	4327.5	3152.2	9.4459	32.2719	10.2703	22.0016	Sglt2	1194.45		200.09		53.78
Exp44_UUO+rox_7d_SL4403_R	21b7312d-e1c5-445e-847c-37a5c2c4d555	epo+	Epo+	Image	Ellipse	4376	3126.3	22.842	12.372	11.2903	1.0817	Sglt1/Sglt2	1482.88		163.51		53.79
Exp44_UUO+rox_7d_SL4403_R	6339fa2e-61f0-44bb-b9fe-2c5bba3ca006	epo+	Epo+	Image	Ellipse	4484.8	3536	41.1389	5.2376	38.2617	-33.0241	Sglt1	4469.67		171.72		46.46
Exp44_UUO+rox_7d_SL4403_R	2f2c1231-760a-4059-b3fc-3e05576040fa	epo+	Epo+	Image	Ellipse	4546.3	3514.6	41.1389	11.1878	19.8198	-8.632	Sglt1/Sglt2	6405.48		532.59		86.95
Exp44_UUO+rox_7d_SL4403_R	e8d15ef3-6f37-450d-8357-211066648049	epo+	Epo+	Image	Ellipse	4015.7	4070.3	445.869	14.3876	7.8206	6.567	Sglt1/Sglt2	943.414		157.62		45.13
Exp44_UUO+rox_7d_SL4403_R	6b83fc9e-42c3-4824-82a7-5f2e855d8230	epo+	Epo+	Image	Ellipse	5005.7	3214.4	528.68	23.2586	20.3645	2.8941	Sglt1/Sglt2	2186.04		67.36		29.1
Exp44_UUO+rox_7d_SL4403_R	f995655b-37f1-4113-bb9b-959902459438	epo+	Epo+	Image	Ellipse	3567.5	4173.5	445.869	18.6457	17.7583	0.8874	Sglt1/Sglt2	1286.02		163.26		45.51
Exp44_UUO+rox_7d_SL4403_R	37e6f2c8-06cf-41a9-a9cd-a233edf86514	epo+	Epo+	Image	Ellipse	2508	4234.6	66.1199	65.6353	9.5651	56.0702	Sglt2	3049.27		646.24		90.48
Exp44_UUO+rox_7d_SL4403_R	2641042e-a954-42a8-9eca-c622fecec791	epo+	Epo+	Image	Ellipse	1629.4	3996.4	568.491	46.4542	8.125	38.3292	Sglt2	1495.99		136.47		42.09
Exp44_UUO+rox_7d_SL4403_R	27c06149-90e8-4173-b515-658034a85133	epo+	Epo+	Image	Ellipse	1075.1	4163.6	568.491	2.3288	38.869	-36.5402	Sglt1	5553.49		115.48		43.68
Exp44_UUO+rox_7d_SL4403_R	ec535528-92c4-48da-80ec-bcb1e951217c	epo+	Epo+	Image	Ellipse	628.71	3387.2	148.469	25.8099	16.8585	8.9514	Sglt1/Sglt2	1022.85		185.49		48.61
Exp44_UUO+rox_7d_SL4403_R	8c79be62-b0e0-42e8-b553-8fe1423ed38d	epo+	Epo+	Image	Ellipse	2158.8	4251	258.581	18.4801	44.7238	-26.2437	Sglt1	1874.27		138.87		44.19
Exp44_UUO+rox_7d_SL4403_R	27391778-e03f-41d1-9c0f-91e390ce7b91	epo+	Epo+	Image	Ellipse	2412.2	4118.6	67.4713	9.2267	12.7901	-3.5634	Sglt1/Sglt2	942.873		168.24		46.69
Exp44_UUO+rox_7d_SL4403_R	1eab33c4-b99b-4dfc-8cb0-49dda8e8bb87	epo+	Epo+	Image	Ellipse	2426.1	4202.4	66.1199	56.2096	12.5224	43.6872	Sglt2	896.139		274.76		60.21
Exp44_UUO+rox_7d_SL4403_R	a354a524-509c-46aa-afdb-8b1f54ea882d	epo+	Epo+	Image	Ellipse	4017.5	2844.9	57.0806	18.0909	30.5507	-12.4598	Sglt1/Sglt2	1216.78		132.65		40.85
Exp44_UUO+rox_7d_SL4403_R	64cfc690-459f-4cdb-9476-e2ef8fc8d899	epo+	Epo+	Image	Ellipse	2497.6	1471	758.207	6.3365	3.5046	2.8319	Sglt1/Sglt2	1300.23		224.32		53.09
Exp44_UUO+rox_7d_SK3745_L	b1d5b90e-3cad-42b5-9a75-653afcb88ed2	PathAnnotationObject		Image	Geometry	3015.6	3415.2					Sglt1/Sglt2			1.16003e+07		29988.7
Exp44_UUO+rox_7d_SL4403_R	7f3f9c4c-da91-4626-b308-4c95a659b2cf	Sglt1+	Sglt1+	PathAnnotationObject	Polygon	2055.9	77					Sglt1/Sglt2			149.99		85.15
Exp44_UUO+rox_7d_SL4403_R	51848ca2-854b-46a7-b502-337e81f4c910	Sglt2+	Sglt2+	PathAnnotationObject	Polygon	2289.9	77.61					Sglt1/Sglt2			142.17		100.75
Exp44_UUO+rox_7d_SL4403_R	c7c004b6-a678-4ebc-ad00-7eaaf01769a2	Sglt2+	Sglt2+	PathAnnotationObject	Polygon	2194.6	78.29					Sglt1/Sglt2			47.43		35.1
Exp44_UUO+rox_7d_SL4403_R	19804877-1351-47da-8366-359bceeb0533	Sglt1+	Sglt1+	PathAnnotationObject	Polygon	2126.8	89.78					Sglt1/Sglt2			380.04		150.8
Exp44_UUO+rox_7d_SL4403_R	3e38fde5-2150-46c9-8df9-94b489fef40a	Sglt1+	Sglt1+	PathAnnotationObject	Polygon	2364.4	90.77					Sglt1/Sglt2			170.16		99.45
Exp44_UUO+rox_7d_SL4403_R	495352f4-c557-45ee-ac6e-c0762db3bada	Sglt1+	Sglt1+	PathAnnotationObject	Polygon	2380	90.92					Sglt1/Sglt2			37.71		31.2
Exp44_UUO+rox_7d_SL4403_R	343e4e28-86b9-4401-b001-6fe2e986f634	Sglt2+	Sglt2+	PathAnnotationObject	Polygon	2036.6	97.43					Sglt1/Sglt2			181.68		93.6
Exp44_UUO+rox_7d_SL4403_R	6b1bc55f-e88c-4349-a6c6-de29b70d06bd	Sglt2+	Sglt2+	PathAnnotationObject	Polygon	2322.4	101.31					Sglt1/Sglt2			72.46		58.5
Exp44_UUO+rox_7d_SL4403_R	642797c2-af89-4070-ab4e-01326432ff34	Sglt2+	Sglt2+	PathAnnotationObject	Polygon	1942.3	101.48					Sglt1/Sglt2			66.76		48.1
Exp44_UUO+rox_7d_SL4403_R	0d69cdbb-1429-461e-accf-b9b809ebfbe3	Sglt2+	Sglt2+	PathAnnotationObject	Polygon	2265.1	102.46					Sglt1/Sglt2			22.71		28.6
Exp44_UUO+rox_7d_SL4403_R	7663116c-c733-4ec1-b376-edf68d77e5a9	Sglt2+	Sglt2+	PathAnnotationObject	Polygon	1919.5	102.78					Sglt1/Sglt2			32.64		29.9
Exp44_UUO+rox_7d_SL4403_R	47db1eab-b5ee-42a4-8852-f066d3446e63	Sglt1+	Sglt1+	PathAnnotationObject	Polygon	2093	105.46					Sglt1/Sglt2			160.34		87.1
Exp44_UUO+rox_7d_SL4403_R	ec915c0e-8685-4aff-aa74-c6bb35408104	Sglt1+	Sglt1+	PathAnnotationObject	Polygon	1977.7	106.05					Sglt1/Sglt2			59.47		39.65
Exp44_UUO+rox_7d_SL4403_R	d97f112f-a657-4c64-bbb9-ceacc90001a4	Sglt2+	Sglt2+	PathAnnotationObject	Polygon	2470.9	110.53					Sglt1/Sglt2			87.88		65.65
Exp44_UUO+rox_7d_SL4403_R	0cd945d2-b5e0-4d75-833e-e74677c837c6	Sglt2+	Sglt2+	PathAnnotationObject	Polygon	1912	113.19					Sglt1/Sglt2			154.32		91
Exp44_UUO+rox_7d_SL4403_R	b3f0db14-8c59-4dea-ac05-bc51e0b93a16	Sglt2+	Sglt2+	PathAnnotationObject	Polygon	1939.8	114.18					Sglt1/Sglt2			67.71		49.4
Exp44_UUO+rox_7d_SL4403_R	3f9808a0-4f0a-4b92-b75f-e15359aaf68b	Sglt1+	Sglt1+	PathAnnotationObject	Polygon	1974.7	121.61					Sglt1/Sglt2			20.28		21.45
Exp44_UUO+rox_7d_SL4403_R	daac3742-f7f3-4f28-8728-05761c1089e2	Sglt1+	Sglt1+	PathAnnotationObject	Polygon	2196.4	123.67					Sglt1/Sglt2			100.66		50.7
Exp44_UUO+rox_7d_SL4403_R	10fb1258-29f1-4ed9-af5a-6b46db77727d	Sglt1+	Sglt1+	PathAnnotationObject	Polygon	2523.3	126.57					Sglt1/Sglt2			77.42		45.5
Exp44_UUO+rox_7d_SL4403_R	2f6cbd85-217f-44a9-9977-c6a9a78b9edf	Sglt1+	Sglt1+	PathAnnotationObject	Geometry	1794.2	130.93					Sglt1/Sglt2			262.69		143
Exp44_UUO+rox_7d_SL4403_R	0644f124-7498-4008-ba74-bb59a165a04e	Sglt2+	Sglt2+	PathAnnotationObject	Polygon	2285.9	133.26					Sglt1/Sglt2			104.78		65
Exp44_UUO+rox_7d_SL4403_R	a73cd192-aa17-414c-911a-9502209d63b7	Sglt2+	Sglt2+	PathAnnotationObject	Polygon	2347.5	138.54					Sglt1/Sglt2			190.97		88.4
Exp44_UUO+rox_7d_SL4403_R	072aefd2-606a-4012-a321-0363941b139d	Sglt1+	Sglt1+	PathAnnotationObject	Geometry	1751.1	139.17					Sglt1/Sglt2			187.91		122.85
Exp44_UUO+rox_7d_SL4403_R	96dac530-4a29-4e56-a4e3-865ad45ab9b3	Sglt1+	Sglt1+	PathAnnotationObject	Polygon	2133.1	147.49					Sglt1/Sglt2			262.9		113.1
Exp44_UUO+rox_7d_SL4403_R	93e20707-b3b1-4985-9dff-474434ba4c9d	Sglt1+	Sglt1+	PathAnnotationObject	Polygon	2569.2	148.36					Sglt1/Sglt2			83.13		51.35
Exp44_UUO+rox_7d_SL4403_R	d90abea3-3723-4c19-b11b-27c43ca5c14a	Sglt1+	Sglt1+	PathAnnotationObject	Polygon	1713.2	148.45					Sglt1/Sglt2			176.08		69.55
Exp44_UUO+rox_7d_SL4403_R	6d2c642c-9c43-4962-96e5-2962f60a7f2c	Sglt1+	Sglt1+	PathAnnotationObject	Polygon	2384.7	149.26					Sglt1/Sglt2			152.31		81.25
Exp44_UUO+rox_7d_SL4403_R	02e23db9-1be4-451b-abf1-1c67ccfd7d53	Sglt1+	Sglt1+	PathAnnotationObject	Polygon	2487.1	152.53					Sglt1/Sglt2			509.43		234.65
Exp44_UUO+rox_7d_SL4403_R	f08d8852-d00a-4d6d-a5b9-1716c9c8cdce	Sglt2+	Sglt2+	PathAnnotationObject	Polygon	2224.3	153.27					Sglt1/Sglt2			165.41		82.55
Exp44_UUO+rox_7d_SL4403_R	fdcad132-a2aa-453b-8bae-ebce0e8c65f4	Sglt1+	Sglt1+	PathAnnotationObject	Polygon	2422.2	155.33					Sglt1/Sglt2			383.21		128.7
Exp44_UUO+rox_7d_SL4403_R	f1ad8c2d-4c40-4984-bad1-173cf8a18e02	Sglt2+	Sglt2+	PathAnnotationObject	Polygon	2036.2	162.73					Sglt1/Sglt2			331.24		126.1
Exp44_UUO+rox_7d_SL4403_R	85d1484c-aa3b-4ad1-b6b1-8a4574f1b8f5	Sglt2+	Sglt2+	PathAnnotationObject	Polygon	2645.9	163.16					Sglt1/Sglt2			130.66		82.55
Exp44_UUO+rox_7d_SL4403_R	c3217e73-bd68-4c0e-a237-f9f4d4089899	Sglt2+	Sglt2+	PathAnnotationObject	Polygon	1983.2	165.36					Sglt1/Sglt2			254.77		87.75
Exp44_UUO+rox_7d_SL4403_R	f2ffce35-af66-47af-b28c-f08ffa372e98	Sglt1+	Sglt1+	PathAnnotationObject	Polygon	1641.6	167.21					Sglt1/Sglt2			140.69		92.3
Exp44_UUO+rox_7d_SL4403_R	062ca187-202a-4e4b-9597-e6df3de6f0fe	Sglt1+	Sglt1+	PathAnnotationObject	Polygon	1754.3	184.6					Sglt1/Sglt2			115.66		72.8
Exp44_UUO+rox_7d_SL4403_R	15350fcb-9e74-457e-ae78-5cf332eb6e12	Sglt2+	Sglt2+	PathAnnotationObject	Geometry	2588.4	188.94					Sglt1/Sglt2			535.2		220.35
Exp44_UUO+rox_7d_SL4403_R	b93264c2-4d4a-4c9b-9006-00d47d1ee792	Sglt1+	Sglt1+	PathAnnotationObject	Geometry	1673.8	191.56					Sglt1/Sglt2			198.36		102.05
Exp44_UUO+rox_7d_SL4403_R	be6e7fdd-3b2c-49d5-b008-b55644bfd083	Sglt2+	Sglt2+	PathAnnotationObject	Polygon	2495.5	195.18					Sglt1/Sglt2			195.3		94.25
Exp44_UUO+rox_7d_SL4403_R	33376935-4b72-441e-8ec1-a5303afd4775	Sglt1+	Sglt1+	PathAnnotationObject	Polygon	2212.7	196.65					Sglt1/Sglt2			167.2		111.15
Exp44_UUO+rox_7d_SL4403_R	d04d7e4f-e53a-4bd2-afc7-dc074ea3f414	Sglt2+	Sglt2+	PathAnnotationObject	Polygon	2170.2	200.4					Sglt1/Sglt2			226.35		91
Exp44_UUO+rox_7d_SL4403_R	6a8d4d23-d037-4352-abce-581466fd80f1	Sglt1+	Sglt1+	PathAnnotationObject	Polygon	2685.4	201.74					Sglt1/Sglt2			476.26		192.4
Exp44_UUO+rox_7d_SL4403_R	dc3290f5-1324-48cf-8a99-38a03c7d1dd0	Sglt2+	Sglt2+	PathAnnotationObject	Polygon	2412.7	203.56					Sglt1/Sglt2			117.56		66.3
Exp44_UUO+rox_7d_SL4403_R	fb9da063-f8c2-49d0-9020-854e84e7a670	Sglt1+	Sglt1+	PathAnnotationObject	Polygon	1797.5	203.74					Sglt1/Sglt2			23.66		27.3
Exp44_UUO+rox_7d_SL4403_R	563f4803-e07a-41f7-98fc-9ea17700fb67	Sglt2+	Sglt2+	PathAnnotationObject	Polygon	2222.3	204.17					Sglt1/Sglt2			48.69		56.55
Exp44_UUO+rox_7d_SL4403_R	6f323e74-0e48-4594-a58a-d97348b1a905	Sglt2+	Sglt2+	PathAnnotationObject	Polygon	2725.1	205.1					Sglt1/Sglt2			178.61		102.05
Exp44_UUO+rox_7d_SL4403_R	2c49a6ed-7e84-4c8c-94be-ab43aff9ba00	Sglt1+	Sglt1+	PathAnnotationObject	Polygon	1587.5	209.78					Sglt1/Sglt2			391.13		185.9
Exp44_UUO+rox_7d_SL4403_R	f7130411-86e8-402f-acf1-3748d44b0344	Sglt1+	Sglt1+	PathAnnotationObject	Polygon	1606.9	211.76					Sglt1/Sglt2			113.34		66.3
Exp44_UUO+rox_7d_SL4403_R	d1a17234-8921-4f8b-969f-6fc0d586b9f3	Sglt1+	Sglt1+	PathAnnotationObject	Polygon	2042.2	212.15					Sglt1/Sglt2			92.11		55.9
Exp44_UUO+rox_7d_SL4403_R	cdecaadb-2214-409d-892a-faee15eda475	Sglt2+	Sglt2+	PathAnnotationObject	Polygon	2008.8	212.33					Sglt1/Sglt2			115.55		60.45
Exp44_UUO+rox_7d_SL4403_R	ace1fcff-8f89-4f10-bb8a-4be81304f0e1	Sglt1+	Sglt1+	PathAnnotationObject	Polygon	1547.9	215.66					Sglt1/Sglt2			197.73		85.8
Exp44_UUO+rox_7d_SL4403_R	9c7b5e5f-b853-46ae-bc6e-000d788de59c	Sglt2+	Sglt2+	PathAnnotationObject	Polygon	2313.9	217.02					Sglt1/Sglt2			155.9		85.8
Exp44_UUO+rox_7d_SL4403_R	63d28b0b-7611-4ce9-b24c-06eb61a02dd0	Sglt1+	Sglt1+	PathAnnotationObject	Polygon	2644.9	218.24					Sglt1/Sglt2			501.4		237.25
Exp44_UUO+rox_7d_SL4403_R	a7b91571-c1b2-488f-bad4-0770c18f2755	Sglt2+	Sglt2+	PathAnnotationObject	Polygon	1463.6	218.73					Sglt1/Sglt2			101.72		56.55
Exp44_UUO+rox_7d_SL4403_R	8b74447a-b7b5-4dbd-84b3-925540cf4d7d	Sglt2+	Sglt2+	PathAnnotationObject	Polygon	1645.8	221.82					Sglt1/Sglt2			109.96		56.55
Exp44_UUO+rox_7d_SL4403_R	36a904ba-6220-480d-a3a9-876053476225	Sglt1+	Sglt1+	PathAnnotationObject	Polygon	2219.8	228					Sglt1/Sglt2			206.18		92.3
Exp44_UUO+rox_7d_SL4403_R	119ad68e-b87a-4696-8e97-c4af28119210	Sglt2+	Sglt2+	PathAnnotationObject	Polygon	2819.2	234.51					Sglt1/Sglt2			60.73		50.05
Exp44_UUO+rox_7d_SL4403_R	fa87d6a9-4594-4264-91ab-4d58ace0f388	Sglt1+	Sglt1+	PathAnnotationObject	Polygon	2826	237.6					Sglt1/Sglt2			40.24		33.15
Exp44_UUO+rox_7d_SL4403_R	9ca1756d-9de2-469f-882f-ba390c77231c	Sglt2+	Sglt2+	PathAnnotationObject	Polygon	2784	238.05					Sglt1/Sglt2			142.28		72.15
Exp44_UUO+rox_7d_SL4403_R	a1cd86da-13ea-49aa-b6cc-23b4a956e380	Sglt2+	Sglt2+	PathAnnotationObject	Polygon	1431.7	240.91					Sglt1/Sglt2			101.4		62.4
Exp44_UUO+rox_7d_SL4403_R	a10dd8e4-c38e-4112-a2ea-8419f5126f72	Sglt1+	Sglt1+	PathAnnotationObject	Geometry	1766.9	241.88					Sglt1/Sglt2			334.09		185.9
Exp44_UUO+rox_7d_SL4403_R	5893ac7d-470b-45f6-854f-033a3d031469	Sglt2+	Sglt2+	PathAnnotationObject	Polygon	2017.8	245.3					Sglt1/Sglt2			71.09		69.55
Exp44_UUO+rox_7d_SL4403_R	54fe31a6-a115-445b-90d8-df255dbcbbc4	Sglt1+	Sglt1+	PathAnnotationObject	Polygon	2863.3	246.19					Sglt1/Sglt2			98.02		61.1
Exp44_UUO+rox_7d_SL4403_R	6e215912-4b32-49c0-8a5f-914f331d8de4	Sglt1+	Sglt1+	PathAnnotationObject	Polygon	2018.7	248.8					Sglt1/Sglt2			36.44		35.1
Exp44_UUO+rox_7d_SL4403_R	a2f5b83f-656d-4279-80fc-a25b440ca402	Sglt1+	Sglt1+	PathAnnotationObject	Polygon	2001.6	250.22					Sglt1/Sglt2			98.65		63.05
Exp44_UUO+rox_7d_SL4403_R	7adf9811-8c19-4fe0-9b88-bb7a9d49fc2e	Sglt2+	Sglt2+	PathAnnotationObject	Polygon	2330.8	251.84					Sglt1/Sglt2			121.47		68.9
Exp44_UUO+rox_7d_SL4403_R	cd051b78-4e5d-4938-a265-c2f48433ff2f	Sglt2+	Sglt2+	PathAnnotationObject	Polygon	2089.4	252.06					Sglt1/Sglt2			531.29		213.85
Exp44_UUO+rox_7d_SL4403_R	f2d8ec91-e7f3-4999-b393-5cb7c75b1e58	Sglt2+	Sglt2+	PathAnnotationObject	Polygon	2557.2	258.12					Sglt1/Sglt2			293.74		121.55
Exp44_UUO+rox_7d_SL4403_R	21af727c-cb39-49de-aad0-17ff3cc266b6	Sglt2+	Sglt2+	PathAnnotationObject	Polygon	1569.6	260.72					Sglt1/Sglt2			174.49		83.2
Exp44_UUO+rox_7d_SL4403_R	4f32df79-1bf2-41bc-8338-b1afe99d42ac	Sglt1+	Sglt1+	PathAnnotationObject	Polygon	2635.6	264.24					Sglt1/Sglt2			210.19		83.85
Exp44_UUO+rox_7d_SL4403_R	90fbd6f6-3a92-4115-a527-eb79b1a49298	Sglt2+	Sglt2+	PathAnnotationObject	Polygon	2001.2	265.23					Sglt1/Sglt2			208.93		102.05
Exp44_UUO+rox_7d_SL4403_R	c38a5a7c-ea99-43cc-920f-049b7f1181d6	Sglt1+	Sglt1+	PathAnnotationObject	Polygon	2137.4	266.22					Sglt1/Sglt2			197.41		80.6
Exp44_UUO+rox_7d_SL4403_R	51c87532-ab71-44d6-998f-1788fe96c3c5	Sglt1+	Sglt1+	PathAnnotationObject	Polygon	2939.4	268.39					Sglt1/Sglt2			49.33		36.4
Exp44_UUO+rox_7d_SL4403_R	e5006537-0624-432a-87ce-cd29fa8fc81c	Sglt2+	Sglt2+	PathAnnotationObject	Polygon	1687.6	269.84					Sglt1/Sglt2			206.5		91
Exp44_UUO+rox_7d_SL4403_R	8ef56c14-c483-4072-b605-512376c07b39	Sglt1+	Sglt1+	PathAnnotationObject	Polygon	2882.3	269.89					Sglt1/Sglt2			121.36		104
Exp44_UUO+rox_7d_SL4403_R	59f80898-ff1f-48ef-909b-dba2178597d0	Sglt2+	Sglt2+	PathAnnotationObject	Polygon	1652	273.36					Sglt1/Sglt2			32.32		29.25
Exp44_UUO+rox_7d_SL4403_R	8fc12f0e-f541-4e2a-bc18-723203c73cf0	Sglt2+	Sglt2+	PathAnnotationObject	Polygon	2882.9	273.39					Sglt1/Sglt2			37.5		41.6
Exp44_UUO+rox_7d_SL4403_R	9612a224-0bed-490f-993b-a00b4ee267de	Sglt1+	Sglt1+	PathAnnotationObject	Polygon	2842.4	275.81					Sglt1/Sglt2			50.38		35.75
Exp44_UUO+rox_7d_SL4403_R	26a5b0d7-a211-4b5b-9e4a-c779b1f6c4d9	Sglt2+	Sglt2+	PathAnnotationObject	Polygon	1430.3	277.32					Sglt1/Sglt2			163.09		72.15
Exp44_UUO+rox_7d_SL4403_R	2089cd3a-7f64-49cd-b3e2-12116e9ab7d2	Sglt2+	Sglt2+	PathAnnotationObject	Geometry	1470.9	277.91					Sglt1/Sglt2			313.07		173.55
Exp44_UUO+rox_7d_SL4403_R	5cef01fe-da8d-43c8-9c77-5b1e037ec344	Sglt1+	Sglt1+	PathAnnotationObject	Polygon	2532.4	283.11					Sglt1/Sglt2			219.38		143
Exp44_UUO+rox_7d_SL4403_R	148b64b1-b5fa-4253-8b12-2393f34e6598	Sglt2+	Sglt2+	PathAnnotationObject	Polygon	2865.1	287.4					Sglt1/Sglt2			127.07		68.9
Exp44_UUO+rox_7d_SL4403_R	44ad2328-121e-4dbf-b80a-f2ad385d7571	Sglt1+	Sglt1+	PathAnnotationObject	Polygon	2606.8	287.49					Sglt1/Sglt2			137.84		58.5
Exp44_UUO+rox_7d_SL4403_R	15d84066-eb41-4e76-8e64-1ebeec5b27f0	Sglt2+	Sglt2+	PathAnnotationObject	Geometry	1515.3	289.29					Sglt1/Sglt2			372.22		182
Exp44_UUO+rox_7d_SL4403_R	8368d612-25f7-468e-9976-7bd1f22ed91a	Sglt2+	Sglt2+	PathAnnotationObject	Polygon	2422	289.77					Sglt1/Sglt2			157.91		70.85
Exp44_UUO+rox_7d_SL4403_R	9563a0f1-aaa8-4d64-8104-ec906ad1678d	Sglt2+	Sglt2+	PathAnnotationObject	Polygon	1327.1	292.4					Sglt1/Sglt2			125.91		81.25
Exp44_UUO+rox_7d_SL4403_R	32d39e3b-f1cc-4055-8ba2-ffd8c899a926	Sglt2+	Sglt2+	PathAnnotationObject	Polygon	2910.2	292.63					Sglt1/Sglt2			138.47		70.2
Exp44_UUO+rox_7d_SL4403_R	8526ff7d-38ad-4af0-94ec-84cc156df0a8	Sglt1+	Sglt1+	PathAnnotationObject	Polygon	1830.2	293.31					Sglt1/Sglt2			108.05		87.75
Exp44_UUO+rox_7d_SL4403_R	a5da7e1d-5707-4401-94d8-35cd6db2381a	Sglt1+	Sglt1+	PathAnnotationObject	Polygon	2219.8	294.83					Sglt1/Sglt2			29.05		29.25
Exp44_UUO+rox_7d_SL4403_R	3e66a540-d315-4f47-919a-bb93db56e7fe	Sglt1+	Sglt1+	PathAnnotationObject	Polygon	2090.2	296.58					Sglt1/Sglt2			263.96		84.5
Exp44_UUO+rox_7d_SL4403_R	36ca4118-783a-48fc-a979-8b449e43375c	Sglt2+	Sglt2+	PathAnnotationObject	Polygon	2212	297.67					Sglt1/Sglt2			76.68		85.8
Exp44_UUO+rox_7d_SL4403_R	20a5b667-354b-4b57-a6d1-20f61af13d4a	Sglt2+	Sglt2+	PathAnnotationObject	Geometry	1662.8	300.56					Sglt1/Sglt2			808.35		343.85
Exp44_UUO+rox_7d_SL4403_R	45eb5d32-5a52-4d4e-9009-0cc9ca7764a6	Sglt1+	Sglt1+	PathAnnotationObject	Polygon	2980	303.05					Sglt1/Sglt2			42.04		31.2
Exp44_UUO+rox_7d_SL4403_R	98ad140a-25cf-42a7-9e17-646959884d84	Sglt1+	Sglt1+	PathAnnotationObject	Polygon	2206.6	304.4					Sglt1/Sglt2			67.18		53.95
Exp44_UUO+rox_7d_SL4403_R	910dab45-6a93-4255-9e71-5fd4510fc0c3	Sglt1+	Sglt1+	PathAnnotationObject	Polygon	2121.4	305.81					Sglt1/Sglt2			144.6		61.75
Exp44_UUO+rox_7d_SL4403_R	55a6ab4c-ab6f-40a2-9812-8f01d3e48303	Sglt2+	Sglt2+	PathAnnotationObject	Polygon	1372.2	306.37					Sglt1/Sglt2			514.39		191.75
Exp44_UUO+rox_7d_SL4403_R	4c3c9a4c-0ac7-4d33-a347-41773f651ed9	Sglt2+	Sglt2+	PathAnnotationObject	Polygon	2379.4	307.97					Sglt1/Sglt2			59.57		42.25
Exp44_UUO+rox_7d_SL4403_R	8e842ec8-a28b-4e2c-baaf-9e84a54069e7	Sglt1+	Sglt1+	PathAnnotationObject	Polygon	2946.5	311.49					Sglt1/Sglt2			145.76		76.7
Exp44_UUO+rox_7d_SL4403_R	7bec314c-7557-4f86-808b-3e2b84249858	Sglt2+	Sglt2+	PathAnnotationObject	Polygon	1488.1	314.2					Sglt1/Sglt2			231.32		123.5
Exp44_UUO+rox_7d_SL4403_R	00852516-954c-44e0-a4fd-2116236ac906	Sglt1+	Sglt1+	PathAnnotationObject	Polygon	1911.9	314.58					Sglt1/Sglt2			53.45		37.7
Exp44_UUO+rox_7d_SL4403_R	83090c93-657a-455b-b05d-16b642157af1	Sglt1+	Sglt1+	PathAnnotationObject	Polygon	1603.7	314.93					Sglt1/Sglt2			25.77		34.45
Exp44_UUO+rox_7d_SL4403_R	d53b5b48-376c-4086-b501-aed04b8770d9	Sglt2+	Sglt2+	PathAnnotationObject	Polygon	2693.4	315.39					Sglt1/Sglt2			1466		445.25
Exp44_UUO+rox_7d_SL4403_R	5d7fec0f-ef65-4735-a6af-0f5a384fb0d9	Sglt1+	Sglt1+	PathAnnotationObject	Polygon	2156.2	316.31					Sglt1/Sglt2			21.86		32.5
Exp44_UUO+rox_7d_SL4403_R	fc8b4665-7d7d-469e-b70a-26e3750f78f2	Sglt1+	Sglt1+	PathAnnotationObject	Polygon	2985.7	317.76					Sglt1/Sglt2			147.35		79.3
Exp44_UUO+rox_7d_SL4403_R	0c7de4d6-479d-4d79-a3e3-82f2ed9ae023	Sglt2+	Sglt2+	PathAnnotationObject	Polygon	2824.6	317.98					Sglt1/Sglt2			107.42		58.5
Exp44_UUO+rox_7d_SL4403_R	6f329c40-a111-4623-a5d1-46089fb2ba69	Sglt2+	Sglt2+	PathAnnotationObject	Polygon	1415.9	319.01					Sglt1/Sglt2			95.8		50.7
Exp44_UUO+rox_7d_SL4403_R	a3c2433d-e53c-45a6-8f38-9ce534dd3db2	Sglt1+	Sglt1+	PathAnnotationObject	Polygon	2514.7	320.2					Sglt1/Sglt2			61.05		37.7
Exp44_UUO+rox_7d_SL4403_R	1ef0be0d-23db-44e5-8972-6652fd90921c	Sglt1+	Sglt1+	PathAnnotationObject	Polygon	2486.6	321.5					Sglt1/Sglt2			258.89		102.05
Exp44_UUO+rox_7d_SL4403_R	3ea882da-e2f7-4542-9e3b-5584c53229a2	Sglt1+	Sglt1+	PathAnnotationObject	Polygon	2526.1	321.85					Sglt1/Sglt2			89.36		50.7
Exp44_UUO+rox_7d_SL4403_R	e2afa179-47cb-438c-889d-ae3bb5c82a19	Sglt2+	Sglt2+	PathAnnotationObject	Polygon	2792.6	324.43					Sglt1/Sglt2			347.72		100.1
Exp44_UUO+rox_7d_SL4403_R	0cef3492-8923-44f1-9ec0-651aad7495fe	Sglt2+	Sglt2+	PathAnnotationObject	Polygon	1717.3	324.82					Sglt1/Sglt2			235.12		94.9
Exp44_UUO+rox_7d_SL4403_R	f57e38c4-c0a9-446c-b457-afb08f930c44	Sglt1+	Sglt1+	PathAnnotationObject	Polygon	1630.8	327.14					Sglt1/Sglt2			133.83		69.55
Exp44_UUO+rox_7d_SL4403_R	f635fca7-2b2e-4d1a-804f-2647fcf61dba	Sglt1+	Sglt1+	PathAnnotationObject	Polygon	2725.8	327.22					Sglt1/Sglt2			202.38		113.75
Exp44_UUO+rox_7d_SL4403_R	38253a4c-cea7-4a48-9303-8dc9377310c6	Sglt2+	Sglt2+	PathAnnotationObject	Polygon	2585.8	328.64					Sglt1/Sglt2			222.34		79.95
Exp44_UUO+rox_7d_SL4403_R	7fc4dc76-a64b-4c8d-9625-5aa87730fca5	Sglt1+	Sglt1+	PathAnnotationObject	Polygon	1823.4	329.28					Sglt1/Sglt2			134.99		83.2
Exp44_UUO+rox_7d_SL4403_R	9abfc753-c1de-425b-8344-e9c220818a2c	Sglt1+	Sglt1+	PathAnnotationObject	Polygon	2756.9	333.17					Sglt1/Sglt2			263.53		126.1
Exp44_UUO+rox_7d_SL4403_R	7ed62a0f-2f6a-45d8-b08a-c6176abc4a43	Sglt2+	Sglt2+	PathAnnotationObject	Polygon	2862	333.19					Sglt1/Sglt2			118.72		61.1
Exp44_UUO+rox_7d_SL4403_R	c093b463-d840-4ef5-b316-4de3f96f1d9f	Sglt1+	Sglt1+	PathAnnotationObject	Polygon	1238.4	333.61					Sglt1/Sglt2			204.38		89.7
Exp44_UUO+rox_7d_SL4403_R	afe03b7b-5541-4891-bab3-d31b7e7689aa	Sglt1+	Sglt1+	PathAnnotationObject	Polygon	1329.7	333.97					Sglt1/Sglt2			40.35		31.2
Exp44_UUO+rox_7d_SL4403_R	d165ede9-cebd-4b9b-a32d-9f8dbbc98b36	Sglt2+	Sglt2+	PathAnnotationObject	Polygon	1636	335.2					Sglt1/Sglt2			28.52		42.9
Exp44_UUO+rox_7d_SL4403_R	59ab6729-f2ca-408c-8af7-f9cf5280eafa	Sglt2+	Sglt2+	PathAnnotationObject	Polygon	2631.1	337.04					Sglt1/Sglt2			566.36		187.2
Exp44_UUO+rox_7d_SL4403_R	24955dde-d937-4cf5-8143-c063cccec95f	Sglt1+	Sglt1+	PathAnnotationObject	Polygon	1643	338.42					Sglt1/Sglt2			33.91		39.65
Exp44_UUO+rox_7d_SL4403_R	3b9e09fb-f13c-4885-9d2c-4fcdc72c61fc	Sglt2+	Sglt2+	PathAnnotationObject	Polygon	1647.4	339.01					Sglt1/Sglt2			58.2		62.4
Exp44_UUO+rox_7d_SL4403_R	a0a1df87-4a95-4ad4-b0d3-5ec9b7591bcf	Sglt2+	Sglt2+	PathAnnotationObject	Polygon	2843.4	343.73					Sglt1/Sglt2			174.49		78.65
Exp44_UUO+rox_7d_SL4403_R	309b6066-7b87-408c-98df-f3f7658d6372	Sglt1+	Sglt1+	PathAnnotationObject	Polygon	3023.2	343.95					Sglt1/Sglt2			98.23		57.2
Exp44_UUO+rox_7d_SL4403_R	c5ecc620-3ddb-45a9-9ee0-7a182ad9e003	Sglt1+	Sglt1+	PathAnnotationObject	Polygon	2552.8	345.4					Sglt1/Sglt2			142.49		61.1
Exp44_UUO+rox_7d_SL4403_R	3e2d625e-3f33-4bf4-bc71-833242ddfb23	Sglt2+	Sglt2+	PathAnnotationObject	Polygon	1755.6	346.68					Sglt1/Sglt2			440.35		159.25
Exp44_UUO+rox_7d_SL4403_R	ac234c21-72ac-4fd8-9e03-ab3cbf0b3420	Sglt2+	Sglt2+	PathAnnotationObject	Polygon	1449.2	349.52					Sglt1/Sglt2			26.62		26.65
Exp44_UUO+rox_7d_SL4403_R	e1a8558a-f580-4698-83ba-2bff7895a337	Sglt2+	Sglt2+	PathAnnotationObject	Polygon	1925.5	354.16					Sglt1/Sglt2			95.27		61.75
Exp44_UUO+rox_7d_SL4403_R	5a9a7aad-2ca9-437e-adc5-1d128c2548a5	Sglt1+	Sglt1+	PathAnnotationObject	Polygon	2914.4	355.94					Sglt1/Sglt2			160.13		78.65
Exp44_UUO+rox_7d_SL4403_R	df7b9ee6-bb84-42ad-ba9e-237374c66184	Sglt2+	Sglt2+	PathAnnotationObject	Polygon	1518.5	359.23					Sglt1/Sglt2			189.39		81.9
Exp44_UUO+rox_7d_SL4403_R	27c67faf-9ad2-437d-afa8-1ea83b59cc07	Sglt2+	Sglt2+	PathAnnotationObject	Polygon	2819.7	359.46					Sglt1/Sglt2			300.82		138.45
Exp44_UUO+rox_7d_SL4403_R	0eac3883-78f4-416d-975d-b3bac5827a63	Sglt1+	Sglt1+	PathAnnotationObject	Polygon	2063.9	361.48					Sglt1/Sglt2			152.42		70.2
Exp44_UUO+rox_7d_SL4403_R	8a06e0e8-8a11-4649-a067-15419d1d7fe0	Sglt1+	Sglt1+	PathAnnotationObject	Polygon	2180.8	363.21					Sglt1/Sglt2			299.13		115.05
Exp44_UUO+rox_7d_SL4403_R	b61d26cb-6c91-44f5-8b00-3c1c7ed9861d	Sglt1+	Sglt1+	PathAnnotationObject	Polygon	2484.1	364.31					Sglt1/Sglt2			161.4		69.55
Exp44_UUO+rox_7d_SL4403_R	1946eeb2-f29a-4d63-9068-07564c2759c1	Sglt2+	Sglt2+	PathAnnotationObject	Polygon	1867.7	366.74					Sglt1/Sglt2			178.08		68.25
Exp44_UUO+rox_7d_SL4403_R	b9647de9-6b64-472e-9b73-ca18de829a2a	Sglt1+	Sglt1+	PathAnnotationObject	Polygon	2874.6	371.77					Sglt1/Sglt2			84.18		77.35
Exp44_UUO+rox_7d_SL4403_R	08118918-3c73-4ebc-905d-a20b898ac97b	Sglt2+	Sglt2+	PathAnnotationObject	Polygon	2578	373.16					Sglt1/Sglt2			147.03		61.75
Exp44_UUO+rox_7d_SL4403_R	c4348ea5-d2d9-4c99-a71b-7a0ece125800	Sglt1+	Sglt1+	PathAnnotationObject	Polygon	2948.3	374.36					Sglt1/Sglt2			632.38		256.75
Exp44_UUO+rox_7d_SL4403_R	48dfd886-b106-4b29-934d-697c13746ca9	Sglt1+	Sglt1+	PathAnnotationObject	Polygon	2202.2	375.06					Sglt1/Sglt2			41.93		31.85
Exp44_UUO+rox_7d_SL4403_R	1c80bec6-18ed-444b-93fe-673dbc075693	Sglt2+	Sglt2+	PathAnnotationObject	Polygon	1705.7	375.42					Sglt1/Sglt2			62.21		65.65
Exp44_UUO+rox_7d_SL4403_R	eb1d8a3d-9346-4fb8-8e18-ac48608ff6aa	Sglt1+	Sglt1+	PathAnnotationObject	Polygon	2633	376.61					Sglt1/Sglt2			27.25		28.6
Exp44_UUO+rox_7d_SL4403_R	e8da62a8-6694-47a2-8dee-758d65b79851	Sglt1+	Sglt1+	PathAnnotationObject	Polygon	1647.7	376.88					Sglt1/Sglt2			73.52		47.45
Exp44_UUO+rox_7d_SL4403_R	219c6e48-47b5-49a1-9b86-a08fe2b0b1b4	Sglt2+	Sglt2+	PathAnnotationObject	Polygon	1833.1	377.06					Sglt1/Sglt2			232.27		108.55
Exp44_UUO+rox_7d_SL4403_R	2a060461-b7a4-48a3-a835-e92826063c8a	Sglt1+	Sglt1+	PathAnnotationObject	Polygon	1708.3	377.94					Sglt1/Sglt2			81.65		52
Exp44_UUO+rox_7d_SL4403_R	dec3ed4d-e60e-44db-8be2-be5536be7702	Sglt1+	Sglt1+	PathAnnotationObject	Polygon	2467.4	380.05					Sglt1/Sglt2			155.06		63.7
Exp44_UUO+rox_7d_SL4403_R	7e9d6ab7-9592-455e-af8a-88dde491b1c3	Sglt2+	Sglt2+	PathAnnotationObject	Geometry	1182.5	380.75					Sglt1/Sglt2			233.33		143.65
Exp44_UUO+rox_7d_SL4403_R	335e86c8-c387-4ff6-a74a-dfa2dedabb4d	Sglt2+	Sglt2+	PathAnnotationObject	Polygon	2315.8	384.96					Sglt1/Sglt2			555.38		144.95
Exp44_UUO+rox_7d_SL4403_R	0a2d45d3-0f79-40b9-a13c-c332f699ea7e	Sglt2+	Sglt2+	PathAnnotationObject	Polygon	1893.1	385.58					Sglt1/Sglt2			114.71		59.8
Exp44_UUO+rox_7d_SL4403_R	6e99d763-afaf-4e68-8566-9c3aa8666d62	Sglt1+	Sglt1+	PathAnnotationObject	Polygon	2084.4	386.05					Sglt1/Sglt2			152.1		88.4
Exp44_UUO+rox_7d_SL4403_R	d85a7610-6027-4e4e-931e-580b8e0ec226	Sglt1+	Sglt1+	PathAnnotationObject	Polygon	2659.6	387.67					Sglt1/Sglt2			159.39		139.1
Exp44_UUO+rox_7d_SL4403_R	59bed65c-0e0d-4d40-9961-58745a9c999b	Sglt2+	Sglt2+	PathAnnotationObject	Geometry	1653.5	388.29					Sglt1/Sglt2			242.52		154.7
Exp44_UUO+rox_7d_SL4403_R	ae1feae8-c8b5-4de2-a616-a134e633ff0b	Sglt2+	Sglt2+	PathAnnotationObject	Polygon	2383.2	388.63					Sglt1/Sglt2			221.71		127.4
Exp44_UUO+rox_7d_SL4403_R	61a45b7a-14f0-40ea-9a1c-f1e029a58bb6	Sglt1+	Sglt1+	PathAnnotationObject	Polygon	2230.2	389.01					Sglt1/Sglt2			99.39		72.8
Exp44_UUO+rox_7d_SL4403_R	5bbc391c-0132-41a7-abb5-b785e78aa39b	Sglt2+	Sglt2+	PathAnnotationObject	Polygon	1328.1	389.06					Sglt1/Sglt2			357.01		163.15
Exp44_UUO+rox_7d_SL4403_R	38fe4a2e-583f-4782-805c-2a1d49f31821	Sglt1+	Sglt1+	PathAnnotationObject	Polygon	2635.7	390.28					Sglt1/Sglt2			37.39		35.1
Exp44_UUO+rox_7d_SL4403_R	e3e0103a-1e92-4d7d-afc5-d0cab46f21be	Sglt1+	Sglt1+	PathAnnotationObject	Polygon	1782.6	391.51					Sglt1/Sglt2			235.75		79.95
Exp44_UUO+rox_7d_SL4403_R	395606dc-44ef-422c-8d7a-4394db2254bf	Sglt1+	Sglt1+	PathAnnotationObject	Polygon	2527.6	391.63					Sglt1/Sglt2			128.23		61.75
Exp44_UUO+rox_7d_SL4403_R	5b4b1d4d-161e-49b6-b5bb-2fafdef9fe80	Sglt2+	Sglt2+	PathAnnotationObject	Polygon	2748	392.48					Sglt1/Sglt2			45.52		32.5
Exp44_UUO+rox_7d_SL4403_R	23238f3f-8cc4-4839-8b57-2c866a59ef6b	Sglt1+	Sglt1+	PathAnnotationObject	Polygon	2644.6	396.09					Sglt1/Sglt2			20.07		26.65
Exp44_UUO+rox_7d_SL4403_R	9351e2e9-68e8-4a03-82df-fdafbd6b9a42	Sglt1+	Sglt1+	PathAnnotationObject	Polygon	2976.3	399.25					Sglt1/Sglt2			154.32		79.3
Exp44_UUO+rox_7d_SL4403_R	24b421db-9273-405d-bf0f-9b6523096c36	Sglt1+	Sglt1+	PathAnnotationObject	Polygon	1232.4	402.12					Sglt1/Sglt2			98.34		53.95
Exp44_UUO+rox_7d_SL4403_R	7daf1912-8b9d-4ca8-9989-259183bd8b44	Sglt1+	Sglt1+	PathAnnotationObject	Polygon	1856	404.93					Sglt1/Sglt2			157.06		59.8
Exp44_UUO+rox_7d_SL4403_R	f55ba12d-afc4-455d-bc11-18684797fac2	Sglt2+	Sglt2+	PathAnnotationObject	Polygon	1373.4	406.87					Sglt1/Sglt2			177.34		79.3
Exp44_UUO+rox_7d_SL4403_R	fa7f5403-8613-4587-8de8-08bd32bfebf4	Sglt1+	Sglt1+	PathAnnotationObject	Polygon	2665.1	407.59					Sglt1/Sglt2			25.98		24.7
Exp44_UUO+rox_7d_SL4403_R	c4a4022b-7d7b-4530-92ee-d10196b3eb15	Sglt1+	Sglt1+	PathAnnotationObject	Polygon	1816	408.42					Sglt1/Sglt2			50.07		39.65
Exp44_UUO+rox_7d_SL4403_R	d4671165-8f6e-42a8-8977-2acb01071955	Sglt1+	Sglt1+	PathAnnotationObject	Polygon	3101.4	408.92					Sglt1/Sglt2			68.66		39.65
Exp44_UUO+rox_7d_SL4403_R	abbc476b-6bc8-4ebf-90f4-ddec688b0eed	Sglt2+	Sglt2+	PathAnnotationObject	Polygon	2884.4	409.71					Sglt1/Sglt2			25.46		30.55
Exp44_UUO+rox_7d_SL4403_R	6f0002f3-886f-4fc9-a461-851f6ea2c1d7	Sglt1+	Sglt1+	PathAnnotationObject	Polygon	2891.8	413.32					Sglt1/Sglt2			159.92		98.8
Exp44_UUO+rox_7d_SL4403_R	2309fb21-9e18-46a6-a565-cdde71edf1c1	Sglt1+	Sglt1+	PathAnnotationObject	Polygon	2465	413.55					Sglt1/Sglt2			43.94		56.55
Exp44_UUO+rox_7d_SL4403_R	8bff72e5-98ff-4abd-849b-18f3de240940	Sglt2+	Sglt2+	PathAnnotationObject	Polygon	2565.1	415.73					Sglt1/Sglt2			57.46		42.9
Exp44_UUO+rox_7d_SL4403_R	8917c9c2-dd4a-4c76-9a26-d3c2a26737bc	Sglt2+	Sglt2+	PathAnnotationObject	Polygon	2372	417.63					Sglt1/Sglt2			125.8		70.85
Exp44_UUO+rox_7d_SL4403_R	592a8751-8f92-4a62-9fea-1453e89c063a	Sglt1+	Sglt1+	PathAnnotationObject	Polygon	2927.3	421.14					Sglt1/Sglt2			136.05		66.3
Exp44_UUO+rox_7d_SL4403_R	7b513ad0-9132-43b7-a925-97205499a8b3	Sglt1+	Sglt1+	PathAnnotationObject	Polygon	3044.6	422.58					Sglt1/Sglt2			233.54		93.6
Exp44_UUO+rox_7d_SL4403_R	bd5a1cba-7003-45c4-9d66-0a569ed6256f	Sglt1+	Sglt1+	PathAnnotationObject	Polygon	2144.5	422.94					Sglt1/Sglt2			130.76		65.65
Exp44_UUO+rox_7d_SL4403_R	ce23ae93-56f1-4866-90f0-0e13e887c9ce	Sglt2+	Sglt2+	PathAnnotationObject	Polygon	1801.2	424.76					Sglt1/Sglt2			337.37		139.1
Exp44_UUO+rox_7d_SL4403_R	f219d76b-5caf-4c17-b8d6-c4b28e5ab415	Sglt1+	Sglt1+	PathAnnotationObject	Polygon	1805.9	425.14					Sglt1/Sglt2			28.1		29.9
Exp44_UUO+rox_7d_SL4403_R	6e32381e-4635-42f1-8407-7749bdc18c31	Sglt1+	Sglt1+	PathAnnotationObject	Polygon	3079.1	425.31					Sglt1/Sglt2			104.25		50.7
Exp44_UUO+rox_7d_SL4403_R	1ef55269-646c-4135-8a20-8caad44f7b39	Sglt1+	Sglt1+	PathAnnotationObject	Polygon	2173.6	427.02					Sglt1/Sglt2			43.2		36.4
Exp44_UUO+rox_7d_SL4403_R	4c55dfd8-b08f-44b7-a733-e0753a0a945b	Sglt1+	Sglt1+	PathAnnotationObject	Polygon	2219.2	427.51					Sglt1/Sglt2			119.67		91
Exp44_UUO+rox_7d_SL4403_R	6af1aae7-a6e1-4448-b07f-ddbf0f435853	Sglt2+	Sglt2+	PathAnnotationObject	Polygon	1189.7	430.58					Sglt1/Sglt2			95.06		59.8
Exp44_UUO+rox_7d_SL4403_R	8a481651-d61f-46ae-bbea-ebdb259ca455	Sglt2+	Sglt2+	PathAnnotationObject	Geometry	2337.3	431.69					Sglt1/Sglt2			482.18		173.55
Exp44_UUO+rox_7d_SL4403_R	7a4fc945-474f-4f21-95d8-486c9062ff86	Sglt1+	Sglt1+	PathAnnotationObject	Polygon	3028.6	436.86					Sglt1/Sglt2			126.33		63.05
Exp44_UUO+rox_7d_SL4403_R	630dc916-4254-4abb-94a6-841a849936c8	Sglt2+	Sglt2+	PathAnnotationObject	Polygon	1056.8	438.36					Sglt1/Sglt2			79.54		57.2
Exp44_UUO+rox_7d_SL4403_R	fe2f4408-090f-4671-a6c9-8a840943ff1a	Sglt1+	Sglt1+	PathAnnotationObject	Polygon	1250.4	438.44					Sglt1/Sglt2			258.68		107.9
Exp44_UUO+rox_7d_SL4403_R	4f28fd8a-67c9-45b3-8a14-7bdfb38953f8	Sglt1+	Sglt1+	PathAnnotationObject	Polygon	3137.8	438.47					Sglt1/Sglt2			109.64		68.9
Exp44_UUO+rox_7d_SL4403_R	3e470878-6508-4d2a-ba71-de18b083f008	Sglt1+	Sglt1+	PathAnnotationObject	Polygon	1312.7	439.03					Sglt1/Sglt2			155.06		79.95
Exp44_UUO+rox_7d_SL4403_R	5b50e852-7356-4a0e-b3a0-58fef2ed1ab5	Sglt2+	Sglt2+	PathAnnotationObject	Polygon	2223.7	441.4					Sglt1/Sglt2			25.46		31.85
Exp44_UUO+rox_7d_SL4403_R	3f762c84-05e2-428c-b4ef-375c1ab8f151	Sglt2+	Sglt2+	PathAnnotationObject	Polygon	2436.3	442.72					Sglt1/Sglt2			154.32		72.8
Exp44_UUO+rox_7d_SL4403_R	932fdb02-ecff-4b35-84e9-21b60c72ec99	Sglt1+	Sglt1+	PathAnnotationObject	Polygon	2908.5	443.56					Sglt1/Sglt2			226.67		117.65
Exp44_UUO+rox_7d_SL4403_R	d8bf66c9-4cc6-46fc-a1ad-d82b2508acc7	Sglt1+	Sglt1+	PathAnnotationObject	Polygon	2989.1	447.12					Sglt1/Sglt2			20.7		20.15
Exp44_UUO+rox_7d_SL4403_R	c38dcaed-a172-4b98-abc0-2ebf5de244be	Sglt2+	Sglt2+	PathAnnotationObject	Polygon	2567.3	451.54					Sglt1/Sglt2			29.79		30.55
Exp44_UUO+rox_7d_SL4403_R	d9cb47b1-0ff7-46b5-b9f7-ea2c6a7bf6e8	Sglt1+	Sglt1+	PathAnnotationObject	Polygon	1887.6	452.8					Sglt1/Sglt2			116.61		79.3
Exp44_UUO+rox_7d_SL4403_R	c029ca69-017a-41c5-8d27-39e23c15e6f6	Sglt2+	Sglt2+	PathAnnotationObject	Polygon	1351.4	456.43					Sglt1/Sglt2			152.21		75.4
Exp44_UUO+rox_7d_SL4403_R	49dc2b17-c1f2-47d0-b468-e4771e7a9bf9	Sglt2+	Sglt2+	PathAnnotationObject	Polygon	2188	457.3					Sglt1/Sglt2			161.4		65.65
Exp44_UUO+rox_7d_SL4403_R	d67c62a8-6d88-40b6-a2b0-fc63d1c85d93	Sglt2+	Sglt2+	PathAnnotationObject	Polygon	1886.2	458.71					Sglt1/Sglt2			23.03		31.2
Exp44_UUO+rox_7d_SL4403_R	b74185c2-5428-43b9-8679-51dda712386a	Sglt1+	Sglt1+	PathAnnotationObject	Polygon	1694.6	459.59					Sglt1/Sglt2			61.26		41.6
Exp44_UUO+rox_7d_SL4403_R	75c1ee52-3325-4278-a8a6-1978257f812c	Sglt1+	Sglt1+	PathAnnotationObject	Polygon	2832.9	460.04					Sglt1/Sglt2			46.37		44.2
Exp44_UUO+rox_7d_SL4403_R	c68b9bed-0ad5-472d-b082-ea1eba9e4a49	Sglt2+	Sglt2+	PathAnnotationObject	Polygon	2829.4	462.18					Sglt1/Sglt2			121.89		85.8
Exp44_UUO+rox_7d_SL4403_R	b7ee618c-adb6-470c-ab88-01cd28d3da44	Sglt1+	Sglt1+	PathAnnotationObject	Polygon	2634.8	463.6					Sglt1/Sglt2			242.2		89.7
Exp44_UUO+rox_7d_SL4403_R	3463a39d-dac6-41cb-99f4-4455ded21d89	Sglt1+	Sglt1+	PathAnnotationObject	Polygon	1278.8	463.66					Sglt1/Sglt2			181.04		89.05
Exp44_UUO+rox_7d_SL4403_R	3ee89b0a-dbb7-4ce0-82b7-c13b68bdfbe0	Sglt2+	Sglt2+	PathAnnotationObject	Polygon	1162.4	463.77					Sglt1/Sglt2			245.47		125.45
Exp44_UUO+rox_7d_SL4403_R	4ed0bba9-1b17-484f-a450-820df1ca8c54	Sglt2+	Sglt2+	PathAnnotationObject	Polygon	1754	465.49					Sglt1/Sglt2			289.1		190.45
Exp44_UUO+rox_7d_SL4403_R	e2a49770-0980-49b6-9094-359e25dfc6b3	Sglt1+	Sglt1+	PathAnnotationObject	Polygon	2125.4	467.19					Sglt1/Sglt2			163.09		85.8
Exp44_UUO+rox_7d_SL4403_R	ac791f03-d01b-46a7-ae13-129bbcf7b987	Sglt1+	Sglt1+	PathAnnotationObject	Polygon	2566.1	468.42					Sglt1/Sglt2			286.14		109.2
Exp44_UUO+rox_7d_SL4403_R	825fe31d-b418-49f3-9196-787ecfd7bdfc	Sglt2+	Sglt2+	PathAnnotationObject	Polygon	1833.1	469.05					Sglt1/Sglt2			115.24		78
Exp44_UUO+rox_7d_SL4403_R	6941d6d8-8ffd-4a08-8767-a17befb7d72f	Sglt1+	Sglt1+	PathAnnotationObject	Polygon	2871	470.53					Sglt1/Sglt2			184.74		103.35
Exp44_UUO+rox_7d_SL4403_R	a9e59d9d-4e37-434a-9609-6f0d24914475	Sglt2+	Sglt2+	PathAnnotationObject	Polygon	2090.1	473.23					Sglt1/Sglt2			47		44.2
Exp44_UUO+rox_7d_SL4403_R	9245d28d-875b-4d18-96d2-d202e0d4877f	Sglt2+	Sglt2+	PathAnnotationObject	Polygon	1806.1	475					Sglt1/Sglt2			345.39		136.5
Exp44_UUO+rox_7d_SL4403_R	699e8acc-4e61-4fb8-8474-87ab8238ede2	Sglt1+	Sglt1+	PathAnnotationObject	Polygon	2664.9	476.06					Sglt1/Sglt2			142.38		62.4
Exp44_UUO+rox_7d_SL4403_R	ade3a3c7-8cd2-4a25-a773-557a4d768210	Sglt1+	Sglt1+	PathAnnotationObject	Polygon	1994.3	478.03					Sglt1/Sglt2			110.38		73.45
Exp44_UUO+rox_7d_SL4403_R	aac5271e-cdf0-42a5-bc4a-81924781d07b	Sglt2+	Sglt2+	PathAnnotationObject	Polygon	2194.5	481.56					Sglt1/Sglt2			74.15		50.05
Exp44_UUO+rox_7d_SL4403_R	e9ecc8e6-2175-4c31-8520-b2a6b7661beb	Sglt1+	Sglt1+	PathAnnotationObject	Geometry	2981.6	481.73					Sglt1/Sglt2			560.13		237.9
Exp44_UUO+rox_7d_SL4403_R	db8939ae-8dc5-4e72-a92f-15b1966bb3bf	Sglt1+	Sglt1+	PathAnnotationObject	Polygon	1261.4	485.96					Sglt1/Sglt2			123.37		74.75
Exp44_UUO+rox_7d_SL4403_R	2b7c6521-48a7-4d51-9dff-08ec8ba6ff64	Sglt1+	Sglt1+	PathAnnotationObject	Polygon	2220.7	487.78					Sglt1/Sglt2			240.4		107.25
Exp44_UUO+rox_7d_SL4403_R	0ddfe149-e9d7-4e03-9fcb-7fa3fae1d22b	Sglt2+	Sglt2+	PathAnnotationObject	Polygon	1313.8	489.68					Sglt1/Sglt2			208.08		84.5
Exp44_UUO+rox_7d_SL4403_R	5ffea49d-caf7-427b-8ad6-ba05d7ee702f	Sglt1+	Sglt1+	PathAnnotationObject	Polygon	1727.9	490.79					Sglt1/Sglt2			20.39		27.3
Exp44_UUO+rox_7d_SL4403_R	25534827-d459-41c2-b512-59fa56d461d7	Sglt1+	Sglt1+	PathAnnotationObject	Geometry	3077.8	491.46					Sglt1/Sglt2			708.64		221.65
Exp44_UUO+rox_7d_SL4403_R	b8fb0d37-389e-4c20-82df-674349a87800	Sglt1+	Sglt1+	PathAnnotationObject	Polygon	2162	492.29					Sglt1/Sglt2			130.97		68.9
Exp44_UUO+rox_7d_SL4403_R	0add78d3-12ef-4173-8880-5d6310b8d242	Sglt2+	Sglt2+	PathAnnotationObject	Polygon	2131.2	496.73					Sglt1/Sglt2			33.27		29.9
Exp44_UUO+rox_7d_SL4403_R	af51673f-bbfc-40bf-9aa2-ca9637e237db	Sglt1+	Sglt1+	PathAnnotationObject	Polygon	1719.6	498.87					Sglt1/Sglt2			36.86		45.5
Exp44_UUO+rox_7d_SL4403_R	2aa77b01-4b54-4dc8-9ac8-7559904036c6	Sglt1+	Sglt1+	PathAnnotationObject	Polygon	2009.3	501.38					Sglt1/Sglt2			47		32.5
Exp44_UUO+rox_7d_SL4403_R	39cc469e-0790-4b8e-ae44-d55c48267a38	Sglt2+	Sglt2+	PathAnnotationObject	Polygon	2677.4	504.26					Sglt1/Sglt2			32.22		44.2
Exp44_UUO+rox_7d_SL4403_R	bfe7fc36-c314-443c-8dd3-873c6ad302b9	Sglt1+	Sglt1+	PathAnnotationObject	Polygon	2927.7	504.45					Sglt1/Sglt2			380.57		213.2
Exp44_UUO+rox_7d_SL4403_R	2ec76758-a741-464c-a6d1-8c2f97159b50	Sglt2+	Sglt2+	PathAnnotationObject	Polygon	1401.4	506.98					Sglt1/Sglt2			233.11		100.1
Exp44_UUO+rox_7d_SL4403_R	1925bcf0-48fd-4355-95c8-062405eef0d9	Sglt2+	Sglt2+	PathAnnotationObject	Polygon	2369.7	508.42					Sglt1/Sglt2			453.98		198.9
Exp44_UUO+rox_7d_SL4403_R	6506eaae-8d0a-42d3-a8e4-fad15cdbeb05	Sglt1+	Sglt1+	PathAnnotationObject	Polygon	1367.9	509.02					Sglt1/Sglt2			37.29		38.35
Exp44_UUO+rox_7d_SL4403_R	d1f19a71-afb3-4a11-b630-2bcf5b935c34	Sglt2+	Sglt2+	PathAnnotationObject	Polygon	2131.9	509.93					Sglt1/Sglt2			81.97		76.7
Exp44_UUO+rox_7d_SL4403_R	bda9a6e6-3264-4d14-8324-5e5560aa0441	Sglt1+	Sglt1+	PathAnnotationObject	Geometry	2679.3	511.12					Sglt1/Sglt2			132.03		82.55
Exp44_UUO+rox_7d_SL4403_R	b0da457c-912c-42db-b226-34914c1a6c90	Sglt1+	Sglt1+	PathAnnotationObject	Polygon	3232.8	513.48					Sglt1/Sglt2			43.31		31.2
Exp44_UUO+rox_7d_SL4403_R	478de60f-7bbd-4efd-b8de-dc5b70a9ee72	Sglt1+	Sglt1+	PathAnnotationObject	Polygon	1176	513.68					Sglt1/Sglt2			219.7		86.45
Exp44_UUO+rox_7d_SL4403_R	45a6a699-0389-49e2-98df-c9a72a6d9cf3	Sglt2+	Sglt2+	PathAnnotationObject	Polygon	1366.7	514.36					Sglt1/Sglt2			131.5		106.6
Exp44_UUO+rox_7d_SL4403_R	d2568469-854c-4ef4-ac8b-dd8b87ba34f0	Sglt1+	Sglt1+	PathAnnotationObject	Polygon	1027.1	514.58					Sglt1/Sglt2			20.6		29.25
Exp44_UUO+rox_7d_SL4403_R	c1eb062d-74f0-4d43-ae03-7481c8900f9d	Sglt1+	Sglt1+	PathAnnotationObject	Polygon	2636.6	514.93					Sglt1/Sglt2			123.9		73.45
Exp44_UUO+rox_7d_SL4403_R	7aa0cad1-f849-49b9-ba10-4bce0ab9c88e	Sglt1+	Sglt1+	PathAnnotationObject	Polygon	1830.8	515.95					Sglt1/Sglt2			128.12		105.3
Exp44_UUO+rox_7d_SL4403_R	f8a0aab1-17bb-4a8e-85f1-d5d0645ce66a	Sglt1+	Sglt1+	PathAnnotationObject	Polygon	988.64	516.89					Sglt1/Sglt2			393.98		146.25
Exp44_UUO+rox_7d_SL4403_R	5f27c7b4-9193-4bbf-b9ac-0008d24ff1e6	Sglt1+	Sglt1+	PathAnnotationObject	Polygon	3214.6	517.77					Sglt1/Sglt2			170.9		97.5
Exp44_UUO+rox_7d_SL4403_R	f700ecfb-1d8f-418f-a82a-f06f5742e2f9	Sglt2+	Sglt2+	PathAnnotationObject	Polygon	1908.2	519.25					Sglt1/Sglt2			151.68		86.45
Exp44_UUO+rox_7d_SL4403_R	cca08c63-9fba-4296-b05d-4f60e6333a33	Sglt1+	Sglt1+	PathAnnotationObject	Polygon	2422.1	520.01					Sglt1/Sglt2			179.56		102.05
Exp44_UUO+rox_7d_SL4403_R	2ebfa62d-1366-4802-974d-d9e9abf5d260	Sglt1+	Sglt1+	PathAnnotationObject	Polygon	2192.7	521.65					Sglt1/Sglt2			167.2		101.4
Exp44_UUO+rox_7d_SL4403_R	c015a5ef-dfb0-46f9-9120-cae7186205c1	Sglt1+	Sglt1+	PathAnnotationObject	Polygon	3053.6	521.76					Sglt1/Sglt2			20.39		21.45
Exp44_UUO+rox_7d_SL4403_R	cba80214-f61d-4ec1-b703-6f6cd3aabee5	Sglt2+	Sglt2+	PathAnnotationObject	Polygon	1326.8	522.26					Sglt1/Sglt2			302.3		116.35
Exp44_UUO+rox_7d_SL4403_R	acb077a7-4ec1-4b8a-ac5f-aea40c29a913	Sglt2+	Sglt2+	PathAnnotationObject	Polygon	1093	522.36					Sglt1/Sglt2			374.23		167.05
Exp44_UUO+rox_7d_SL4403_R	ada56ad5-c278-4434-991a-62196b64c216	Sglt1+	Sglt1+	PathAnnotationObject	Polygon	2900.1	524.07					Sglt1/Sglt2			205.23		99.45
Exp44_UUO+rox_7d_SL4403_R	788776c7-4982-47ee-838d-cc9c29705d43	Sglt1+	Sglt1+	PathAnnotationObject	Polygon	2020.4	528.85					Sglt1/Sglt2			175.44		91
Exp44_UUO+rox_7d_SL4403_R	3fb5ec59-055a-4a8e-83bb-31b3a3ccf399	Sglt1+	Sglt1+	PathAnnotationObject	Geometry	2151	532.34					Sglt1/Sglt2			448.59		243.1
Exp44_UUO+rox_7d_SL4403_R	d57b6166-a2b6-43a4-808c-4bfecf3bc1ea	Sglt1+	Sglt1+	PathAnnotationObject	Geometry	3084.7	534.44					Sglt1/Sglt2			594.56		227.5
Exp44_UUO+rox_7d_SL4403_R	ad95d005-ed97-47a9-8bf0-021f4c9a812c	Sglt2+	Sglt2+	PathAnnotationObject	Polygon	918.89	535.83					Sglt1/Sglt2			44.68		37.7
Exp44_UUO+rox_7d_SL4403_R	84892f60-8ce4-408e-bd61-b90ca2bf3777	Sglt2+	Sglt2+	PathAnnotationObject	Polygon	2577.6	536.28					Sglt1/Sglt2			473.41		261.95
Exp44_UUO+rox_7d_SL4403_R	73746fa4-a633-434a-92f8-017ecf57af55	Sglt2+	Sglt2+	PathAnnotationObject	Polygon	1470.7	539.34					Sglt1/Sglt2			144.5		79.95
Exp44_UUO+rox_7d_SL4403_R	9d122570-1c22-42e8-8090-5cf0f087d6b2	Sglt1+	Sglt1+	PathAnnotationObject	Polygon	1731.7	539.37					Sglt1/Sglt2			347.61		198.9
Exp44_UUO+rox_7d_SL4403_R	3707cf0b-17de-4ff2-b26a-27f3cbeedd6d	Sglt2+	Sglt2+	PathAnnotationObject	Polygon	1832.6	541.05					Sglt1/Sglt2			450.6		213.2
Exp44_UUO+rox_7d_SL4403_R	e4232b08-2526-4dce-b0c5-9e13a5448330	Sglt2+	Sglt2+	PathAnnotationObject	Polygon	1206	542.02					Sglt1/Sglt2			149.88		84.5
Exp44_UUO+rox_7d_SL4403_R	cc4f3541-86c0-415d-bfa8-468ec69e9771	Sglt1+	Sglt1+	PathAnnotationObject	Polygon	1873.6	542.4					Sglt1/Sglt2			45.52		38.35
Exp44_UUO+rox_7d_SL4403_R	e01f9f77-29b7-4d74-82bf-c976e4b22949	Sglt2+	Sglt2+	PathAnnotationObject	Geometry	1874.8	542.46					Sglt1/Sglt2			145.55		119.6
Exp44_UUO+rox_7d_SL4403_R	2ae9f761-7a52-4bb1-ab4b-cde9fc1ddf93	Sglt1+	Sglt1+	PathAnnotationObject	Polygon	958.31	542.8					Sglt1/Sglt2			587.59		233.35
Exp44_UUO+rox_7d_SL4403_R	9bdbef07-d5ca-4192-92b5-dc6a257f4159	Sglt2+	Sglt2+	PathAnnotationObject	Polygon	1400	544.13					Sglt1/Sglt2			150.09		76.7
Exp44_UUO+rox_7d_SL4403_R	3d47377a-8489-4a5d-862c-ad71ebc580a2	Sglt2+	Sglt2+	PathAnnotationObject	Polygon	2630.6	544.17					Sglt1/Sglt2			30.63		29.9
Exp44_UUO+rox_7d_SL4403_R	b4ae4398-dcae-49ce-947d-76bbd160478d	Sglt2+	Sglt2+	PathAnnotationObject	Polygon	1523.8	545.1					Sglt1/Sglt2			126.01		74.75
Exp44_UUO+rox_7d_SL4403_R	0b4812a7-8c82-4367-b6b6-703fd17f1296	Sglt1+	Sglt1+	PathAnnotationObject	Polygon	3269.5	546.08					Sglt1/Sglt2			25.35		32.5
Exp44_UUO+rox_7d_SL4403_R	8ae5ca07-d5ae-4088-8a0e-c74ecff41171	Sglt1+	Sglt1+	PathAnnotationObject	Polygon	2849.8	549.69					Sglt1/Sglt2			215.37		113.75
Exp44_UUO+rox_7d_SL4403_R	8edfbd33-9de5-4f9c-b2a5-b505b45fad64	Sglt2+	Sglt2+	PathAnnotationObject	Polygon	2096.5	549.86					Sglt1/Sglt2			48.27		44.85
Exp44_UUO+rox_7d_SL4403_R	b26fcb76-aef8-4b76-b1c9-3931c5e9a84c	Sglt1+	Sglt1+	PathAnnotationObject	Polygon	2631.9	551.32					Sglt1/Sglt2			127.81		91
Exp44_UUO+rox_7d_SL4403_R	f263dfb1-3dec-4c82-a247-d9c1ee522fef	Sglt1+	Sglt1+	PathAnnotationObject	Geometry	1990.6	551.63					Sglt1/Sglt2			533.83		275.6
Exp44_UUO+rox_7d_SL4403_R	32a0f3d6-72ff-4cee-8892-95f2bb065b5e	Sglt2+	Sglt2+	PathAnnotationObject	Polygon	1884.3	552.65					Sglt1/Sglt2			36.86		32.5
Exp44_UUO+rox_7d_SL4403_R	5777f97b-1a8d-48ee-ba1e-f668f4bef6d2	Sglt1+	Sglt1+	PathAnnotationObject	Polygon	2987.5	553.71					Sglt1/Sglt2			388.17		174.2
Exp44_UUO+rox_7d_SL4403_R	3d6b701e-5459-4d94-bba7-25653fe69673	Sglt2+	Sglt2+	PathAnnotationObject	Polygon	2109.3	555.8					Sglt1/Sglt2			35.6		37.7
Exp44_UUO+rox_7d_SL4403_R	90b5332a-d54a-411e-b694-fc558a1bb046	Sglt1+	Sglt1+	PathAnnotationObject	Polygon	890.23	558.69					Sglt1/Sglt2			81.86		48.75
Exp44_UUO+rox_7d_SL4403_R	7da6b887-03f6-406c-9a77-446d8a72de14	Sglt1+	Sglt1+	PathAnnotationObject	Polygon	1753.7	558.7					Sglt1/Sglt2			109.74		102.05
Exp44_UUO+rox_7d_SL4403_R	72eedbae-cf8d-4b30-95c6-a9d4681a5753	Sglt1+	Sglt1+	PathAnnotationObject	Polygon	2568.2	558.81					Sglt1/Sglt2			21.97		22.1
Exp44_UUO+rox_7d_SL4403_R	73fa2b27-803e-4bb7-a198-a2ebf3559a73	Sglt2+	Sglt2+	PathAnnotationObject	Polygon	2286.6	559.97					Sglt1/Sglt2			372.65		127.4
Exp44_UUO+rox_7d_SL4403_R	c850ffe9-bd29-475b-9c8a-13d59d949adc	Sglt1+	Sglt1+	PathAnnotationObject	Polygon	2109	560.8					Sglt1/Sglt2			233.43		112.45
Exp44_UUO+rox_7d_SL4403_R	74bf02c6-d41a-48b8-94c5-29f9f8f32cea	Sglt1+	Sglt1+	PathAnnotationObject	Polygon	3221.3	561					Sglt1/Sglt2			367.36		113.75
Exp44_UUO+rox_7d_SL4403_R	37ee7574-bb38-4b2f-b925-96e7c93a47b2	Sglt1+	Sglt1+	PathAnnotationObject	Polygon	1313.9	561.53					Sglt1/Sglt2			173.96		108.55
Exp44_UUO+rox_7d_SL4403_R	8f9c12de-d794-4a22-98ea-9d570ea99ee4	Sglt2+	Sglt2+	PathAnnotationObject	Polygon	1321.5	562.2					Sglt1/Sglt2			34.01		37.7
Exp44_UUO+rox_7d_SL4403_R	a374c374-cf86-4dc1-b1ed-f54db39fb5bd	Sglt2+	Sglt2+	PathAnnotationObject	Polygon	1059.2	562.77					Sglt1/Sglt2			482.18		161.2
Exp44_UUO+rox_7d_SL4403_R	50d98cf4-85c7-44dd-8c3c-b5713480ab7a	Sglt1+	Sglt1+	PathAnnotationObject	Polygon	2577.7	565.81					Sglt1/Sglt2			23.13		31.85
Exp44_UUO+rox_7d_SL4403_R	ca98412c-567e-4e5d-8528-38a15bd15901	Sglt2+	Sglt2+	PathAnnotationObject	Polygon	1133	567.57					Sglt1/Sglt2			277.16		103.35
Exp44_UUO+rox_7d_SL4403_R	a069d9c3-dd75-4030-bf22-23eb27ec5c56	Sglt2+	Sglt2+	PathAnnotationObject	Polygon	2190.5	568.18					Sglt1/Sglt2			243.15		87.1
Exp44_UUO+rox_7d_SL4403_R	99ca3613-2fce-4187-9f87-e133889fca3a	Sglt2+	Sglt2+	PathAnnotationObject	Polygon	1917.8	570.02					Sglt1/Sglt2			501.72		187.85
Exp44_UUO+rox_7d_SL4403_R	08e70590-3b4a-454e-b636-f27d1ac7c1b8	Sglt1+	Sglt1+	PathAnnotationObject	Polygon	3099.2	570.47					Sglt1/Sglt2			164.25		82.55
Exp44_UUO+rox_7d_SL4403_R	8927df8a-ac9d-4135-9f0e-725b0d6f4d4d	Sglt1+	Sglt1+	PathAnnotationObject	Polygon	3288.3	571.3					Sglt1/Sglt2			134.04		70.2
Exp44_UUO+rox_7d_SL4403_R	86623800-48e6-4a46-9b5c-135951e1ed4b	Sglt2+	Sglt2+	PathAnnotationObject	Polygon	1945.5	573.07					Sglt1/Sglt2			25.46		49.4
Exp44_UUO+rox_7d_SL4403_R	7645cef0-04b5-430f-887a-b3ad0183b191	Sglt1+	Sglt1+	PathAnnotationObject	Geometry	1951.5	576.35					Sglt1/Sglt2			164.67		126.75
Exp44_UUO+rox_7d_SL4403_R	52f7075c-e941-441c-92ed-d1af7982c859	Sglt1+	Sglt1+	PathAnnotationObject	Polygon	2422	578.6					Sglt1/Sglt2			232.69		189.8
Exp44_UUO+rox_7d_SL4403_R	08e86eba-2884-4f6d-a3db-6c5ede32f607	Sglt2+	Sglt2+	PathAnnotationObject	Polygon	1810.4	579.82					Sglt1/Sglt2			249.28		191.75
Exp44_UUO+rox_7d_SL4403_R	644922e7-f7c5-4639-ab50-9d7249547000	Sglt2+	Sglt2+	PathAnnotationObject	Polygon	2809.7	582.66					Sglt1/Sglt2			190.97		77.35
Exp44_UUO+rox_7d_SL4403_R	a93bf1be-a0a5-4131-85c4-e1f38131f89c	Sglt1+	Sglt1+	PathAnnotationObject	Polygon	2001.6	584.41					Sglt1/Sglt2			116.19		96.85
Exp44_UUO+rox_7d_SL4403_R	c78f47cf-fc77-4eea-9ab5-38a344685a59	Sglt1+	Sglt1+	PathAnnotationObject	Polygon	2484.9	585.36					Sglt1/Sglt2			452.07		164.45
Exp44_UUO+rox_7d_SL4403_R	1ad41592-ffb5-426c-b224-62ddc1be5676	Sglt1+	Sglt1+	PathAnnotationObject	Polygon	1817.2	586.9					Sglt1/Sglt2			24.61		28.6
Exp44_UUO+rox_7d_SL4403_R	b53b1673-d15b-4faa-a9ba-1bca2cf317ba	Sglt1+	Sglt1+	PathAnnotationObject	Polygon	1008.9	587.56					Sglt1/Sglt2			115.55		69.55
Exp44_UUO+rox_7d_SL4403_R	7821f81b-8f2e-4bd4-bd16-283d3753371f	Sglt2+	Sglt2+	PathAnnotationObject	Polygon	1304.4	587.81					Sglt1/Sglt2			22.82		25.35
Exp44_UUO+rox_7d_SL4403_R	a90eb115-50cb-4823-a4dc-5088ae7f8ec7	Sglt1+	Sglt1+	PathAnnotationObject	Polygon	1300.6	588.21					Sglt1/Sglt2			62.64		52.65
Exp44_UUO+rox_7d_SL4403_R	264136eb-5b99-4c5f-a778-5c4aa9bbba48	Sglt1+	Sglt1+	PathAnnotationObject	Polygon	2908	588.51					Sglt1/Sglt2			158.97		100.75
Exp44_UUO+rox_7d_SL4403_R	ccbfe97a-f431-4c82-8353-7218c7aec1c7	Sglt1+	Sglt1+	PathAnnotationObject	Polygon	3132.6	588.88					Sglt1/Sglt2			226.14		97.5
Exp44_UUO+rox_7d_SL4403_R	63a0afe7-eb04-46d3-9833-476ef0edfd9e	Sglt1+	Sglt1+	PathAnnotationObject	Geometry	1808.6	589.42					Sglt1/Sglt2			160.97		129.35
Exp44_UUO+rox_7d_SL4403_R	488919cb-6a19-48f7-a791-b3d14ae1602a	Sglt1+	Sglt1+	PathAnnotationObject	Polygon	3037.1	590.06					Sglt1/Sglt2			125.27		66.95
Exp44_UUO+rox_7d_SL4403_R	023ba136-c27d-4220-ba27-017a0d0e898e	Sglt2+	Sglt2+	PathAnnotationObject	Polygon	1376.8	590.38					Sglt1/Sglt2			50.49		70.2
Exp44_UUO+rox_7d_SL4403_R	f88e6149-741c-4576-b8b6-5524fbe2ec4f	Sglt1+	Sglt1+	PathAnnotationObject	Polygon	1375.2	590.61					Sglt1/Sglt2			23.45		29.25
Exp44_UUO+rox_7d_SL4403_R	1724cb16-5184-45b7-8399-fa87a77bcfca	Sglt2+	Sglt2+	PathAnnotationObject	Polygon	2044.8	591.24					Sglt1/Sglt2			36.97		31.2
Exp44_UUO+rox_7d_SL4403_R	099b4f49-a4eb-4937-8e9c-c71ec397cd29	Sglt2+	Sglt2+	PathAnnotationObject	Polygon	938.2	591.51					Sglt1/Sglt2			178.19		87.1
Exp44_UUO+rox_7d_SL4403_R	a42d426c-2289-4b84-b7ac-4a93ce77597d	Sglt2+	Sglt2+	PathAnnotationObject	Polygon	1304.7	593.79					Sglt1/Sglt2			77.32		92.95
Exp44_UUO+rox_7d_SL4403_R	39b9cb81-d67c-45c1-9e36-5f6d5ceae01e	Sglt1+	Sglt1+	PathAnnotationObject	Polygon	1381.4	594.13					Sglt1/Sglt2			26.3		27.95
Exp44_UUO+rox_7d_SL4403_R	ea7fc000-67ba-4223-b903-ad3f1ffe0302	Sglt2+	Sglt2+	PathAnnotationObject	Polygon	1950.5	597.38					Sglt1/Sglt2			110.8		107.9
Exp44_UUO+rox_7d_SL4403_R	c7ce584e-4c76-4fb7-aaf1-1f79c3ce7933	Sglt2+	Sglt2+	PathAnnotationObject	Geometry	1514.2	601.62					Sglt1/Sglt2			462.43		232.05
Exp44_UUO+rox_7d_SL4403_R	d50780e9-0142-44c9-94df-92a82389e1e4	Sglt1+	Sglt1+	PathAnnotationObject	Polygon	3057.6	604.8					Sglt1/Sglt2			185.79		94.25
Exp44_UUO+rox_7d_SL4403_R	fbec74f4-795d-4c6e-baa9-26fef1a4a7ea	Sglt1+	Sglt1+	PathAnnotationObject	Polygon	1745.8	606.13					Sglt1/Sglt2			299.13		150.8
Exp44_UUO+rox_7d_SL4403_R	ecf36a6e-0b5b-4696-91da-efe675bee922	Sglt1+	Sglt1+	PathAnnotationObject	Polygon	1944.5	606.65					Sglt1/Sglt2			137.84		94.25
Exp44_UUO+rox_7d_SL4403_R	66e944d3-2fb8-4534-b876-2c12c2df253a	Sglt1+	Sglt1+	PathAnnotationObject	Polygon	3264.5	607.82					Sglt1/Sglt2			86.72		52.65
Exp44_UUO+rox_7d_SL4403_R	db50b253-fb90-41a5-b608-52561243d4a8	Sglt1+	Sglt1+	PathAnnotationObject	Polygon	2383.3	609.64					Sglt1/Sglt2			433.7		194.35
Exp44_UUO+rox_7d_SL4403_R	4546104c-61a9-4400-9694-862ec45600ca	Sglt2+	Sglt2+	PathAnnotationObject	Polygon	1152.3	610.44					Sglt1/Sglt2			67.49		74.75
Exp44_UUO+rox_7d_SL4403_R	63666713-41dc-4f1f-bb3f-84ae0591efb6	Sglt2+	Sglt2+	PathAnnotationObject	Polygon	2238.5	611.16					Sglt1/Sglt2			168.16		81.9
Exp44_UUO+rox_7d_SL4403_R	c322b170-1a5c-4adf-8e68-26bda4f0fd8d	Sglt2+	Sglt2+	PathAnnotationObject	Polygon	1039.4	611.72					Sglt1/Sglt2			173.86		83.2
Exp44_UUO+rox_7d_SL4403_R	c0c04c04-a9af-4a97-bcd7-a78cff58d872	Sglt2+	Sglt2+	PathAnnotationObject	Polygon	3320.5	612.42					Sglt1/Sglt2			153.79		76.7
Exp44_UUO+rox_7d_SL4403_R	9e324c6b-7194-42b8-970f-910bad6e0aa1	Sglt2+	Sglt2+	PathAnnotationObject	Polygon	1815.3	614.09					Sglt1/Sglt2			146.19		139.1
Exp44_UUO+rox_7d_SL4403_R	eca88535-9587-42e7-a315-3d0927c73859	Sglt1+	Sglt1+	PathAnnotationObject	Polygon	849.36	614.2					Sglt1/Sglt2			158.54		89.7
Exp44_UUO+rox_7d_SL4403_R	45fbfb24-b230-4628-8537-765b5cfe9c8e	Sglt1+	Sglt1+	PathAnnotationObject	Polygon	2080.1	614.95					Sglt1/Sglt2			94.85		55.9
Exp44_UUO+rox_7d_SL4403_R	7e4ea822-f68e-4754-8f01-605d2a243e73	Sglt1+	Sglt1+	PathAnnotationObject	Polygon	2319.5	615.5					Sglt1/Sglt2			55.14		72.15
Exp44_UUO+rox_7d_SL4403_R	c1a1054d-0e95-424a-a543-e4e0257bff8b	Sglt1+	Sglt1+	PathAnnotationObject	Polygon	2564.3	616.24					Sglt1/Sglt2			93.06		98.8
Exp44_UUO+rox_7d_SL4403_R	28efab28-c7b3-4321-9973-4a6bd4a53943	Sglt2+	Sglt2+	PathAnnotationObject	Polygon	2776.5	617.82					Sglt1/Sglt2			332.4		126.1
Exp44_UUO+rox_7d_SL4403_R	bcb34c5b-cb05-4b24-8714-80d26ea5aba6	Sglt2+	Sglt2+	PathAnnotationObject	Polygon	2603.1	618.5					Sglt1/Sglt2			57.78		56.55
Exp44_UUO+rox_7d_SL4403_R	9918dcf3-d686-46b4-a266-464ebd47d72f	Sglt2+	Sglt2+	PathAnnotationObject	Polygon	1944.2	619.73					Sglt1/Sglt2			112.81		79.3
Exp44_UUO+rox_7d_SL4403_R	65c20c69-71b0-4906-8354-de2b3547dd71	Sglt1+	Sglt1+	PathAnnotationObject	Polygon	2923.2	620.37					Sglt1/Sglt2			291.95		206.7
Exp44_UUO+rox_7d_SL4403_R	bdf6ec8a-e58f-4520-a99e-cf8956277833	Sglt2+	Sglt2+	PathAnnotationObject	Polygon	1824.9	625.23					Sglt1/Sglt2			31.16		40.3
Exp44_UUO+rox_7d_SL4403_R	40125083-c203-41c7-8b61-de1a56e002dd	Sglt2+	Sglt2+	PathAnnotationObject	Polygon	1988.4	625.72					Sglt1/Sglt2			532.35		121.55
Exp44_UUO+rox_7d_SL4403_R	7fffc9c4-c49e-424e-83d1-49243233e094	Sglt1+	Sglt1+	PathAnnotationObject	Polygon	892.85	626.35					Sglt1/Sglt2			26.09		31.85
Exp44_UUO+rox_7d_SL4403_R	61ee02f7-e84b-4e7b-92de-e50173bcdd10	Sglt1+	Sglt1+	PathAnnotationObject	Polygon	1827.7	626.7					Sglt1/Sglt2			288.04		220.35
Exp44_UUO+rox_7d_SL4403_R	c524b416-a249-4edf-b616-a891208cced4	Sglt2+	Sglt2+	PathAnnotationObject	Polygon	2052.4	627.78					Sglt1/Sglt2			48.59		64.35
Exp44_UUO+rox_7d_SL4403_R	fd876fe8-f0c8-45b9-9476-e66b7bbf0edc	Sglt1+	Sglt1+	PathAnnotationObject	Polygon	2471.3	629.36					Sglt1/Sglt2			101.93		55.25
Exp44_UUO+rox_7d_SL4403_R	5effa39b-07f8-4cbd-90a8-b84d91beb888	Sglt1+	Sglt1+	PathAnnotationObject	Polygon	3249.2	629.41					Sglt1/Sglt2			114.18		55.9
Exp44_UUO+rox_7d_SL4403_R	ac18f435-3c35-4322-be59-40c306c00198	Sglt1+	Sglt1+	PathAnnotationObject	Polygon	2344.8	629.99					Sglt1/Sglt2			74.25		64.35
Exp44_UUO+rox_7d_SL4403_R	8c9da718-01c6-4334-b4bb-5cda8cd347d4	Sglt1+	Sglt1+	PathAnnotationObject	Polygon	2325.9	630.07					Sglt1/Sglt2			21.76		27.95
Exp44_UUO+rox_7d_SL4403_R	6a00ab96-aad8-4207-854a-a70ba2d33d46	Sglt1+	Sglt1+	PathAnnotationObject	Polygon	2139.2	631.25					Sglt1/Sglt2			38.02		52.65
Exp44_UUO+rox_7d_SL4403_R	722569f8-966c-4357-ad2f-6e790689c5ba	Sglt1+	Sglt1+	PathAnnotationObject	Polygon	1785.1	632.3					Sglt1/Sglt2			145.23		89.7
Exp44_UUO+rox_7d_SL4403_R	31f9b7e1-d9e8-4e01-98ac-09de97b02262	Sglt2+	Sglt2+	PathAnnotationObject	Polygon	3136.1	633.24					Sglt1/Sglt2			31.58		39
Exp44_UUO+rox_7d_SL4403_R	5358642a-1de8-4f00-84ee-c8163a8ad033	Sglt1+	Sglt1+	PathAnnotationObject	Polygon	3179.4	634.39					Sglt1/Sglt2			140.59		83.2
Exp44_UUO+rox_7d_SL4403_R	2b2b1174-bd3a-4c58-8c42-54a8406c75ba	Sglt2+	Sglt2+	PathAnnotationObject	Geometry	1287.4	634.42					Sglt1/Sglt2			244.1		107.9
Exp44_UUO+rox_7d_SL4403_R	16304c13-144a-43d0-8a1c-6d3e94e48f29	Sglt1+	Sglt1+	PathAnnotationObject	Polygon	2991	634.69					Sglt1/Sglt2			364.93		162.5
Exp44_UUO+rox_7d_SL4403_R	eff57895-9408-48a8-9527-effffedf6de1	Sglt1+	Sglt1+	PathAnnotationObject	Polygon	1915.9	635.31					Sglt1/Sglt2			115.24		74.1
Exp44_UUO+rox_7d_SL4403_R	9c0b0a02-2f1b-4da8-9e04-990413a47c9d	Sglt1+	Sglt1+	PathAnnotationObject	Polygon	3133.7	636.09					Sglt1/Sglt2			64.22		54.6
Exp44_UUO+rox_7d_SL4403_R	0771bdd4-9162-4133-a879-75fdf7d67e81	Sglt2+	Sglt2+	PathAnnotationObject	Polygon	1580.3	640.55					Sglt1/Sglt2			545.55		178.75
Exp44_UUO+rox_7d_SL4403_R	04b07fd4-0460-4973-8bf4-245824253f3c	Sglt2+	Sglt2+	PathAnnotationObject	Polygon	2367.4	641.61					Sglt1/Sglt2			23.98		48.75
Exp44_UUO+rox_7d_SL4403_R	3fb1dea5-3df8-45f6-a8c2-e1e590c431f8	Sglt1+	Sglt1+	PathAnnotationObject	Polygon	3142.8	642.21					Sglt1/Sglt2			113.12		68.25
Exp44_UUO+rox_7d_SL4403_R	558530e1-0c9d-4404-ae97-67eefd974d48	Sglt2+	Sglt2+	PathAnnotationObject	Polygon	3137.5	642.69					Sglt1/Sglt2			24.61		37.05
Exp44_UUO+rox_7d_SL4403_R	5306ee0a-e8d6-4e23-a203-a2ac7385cb6b	Sglt2+	Sglt2+	PathAnnotationObject	Polygon	1838.6	642.73					Sglt1/Sglt2			28.94		40.3
Exp44_UUO+rox_7d_SL4403_R	94bf8b72-cbc2-4a95-a1ae-9a765505398b	Sglt1+	Sglt1+	PathAnnotationObject	Polygon	3340.7	642.78					Sglt1/Sglt2			154.11		72.15
Exp44_UUO+rox_7d_SL4403_R	6e4d75db-9307-48d5-b6de-a5dd66ec52ab	Sglt2+	Sglt2+	PathAnnotationObject	Polygon	1324.2	644.46					Sglt1/Sglt2			29.26		33.15
Exp44_UUO+rox_7d_SL4403_R	66b9a85d-5930-470c-bffc-a4c8ce069736	Sglt1+	Sglt1+	PathAnnotationObject	Polygon	1016.1	645.36					Sglt1/Sglt2			201.22		91.65
Exp44_UUO+rox_7d_SL4403_R	ca3b12e7-18fb-4ac0-85c0-d6a9ec217841	Sglt2+	Sglt2+	PathAnnotationObject	Polygon	3244.2	647.72					Sglt1/Sglt2			27.89		29.25
Exp44_UUO+rox_7d_SL4403_R	33403edd-ccba-4d90-973e-b8df848553a0	Sglt2+	Sglt2+	PathAnnotationObject	Polygon	1476.3	648.9					Sglt1/Sglt2			23.45		34.45
Exp44_UUO+rox_7d_SL4403_R	f5185bd2-af79-4a4e-ab55-adfc2becdee4	Sglt1+	Sglt1+	PathAnnotationObject	Polygon	2571.6	649.85					Sglt1/Sglt2			150.73		61.1
Exp44_UUO+rox_7d_SL4403_R	db85ee8c-35bb-4353-aaa0-3633197f5ff8	Sglt1+	Sglt1+	PathAnnotationObject	Polygon	2403.4	650.84					Sglt1/Sglt2			79.54		74.75
Exp44_UUO+rox_7d_SL4403_R	50fc1325-bc83-4b21-9a33-f554209e09f9	Sglt1+	Sglt1+	PathAnnotationObject	Polygon	2138.9	650.91					Sglt1/Sglt2			32		37.05
Exp44_UUO+rox_7d_SL4403_R	5c7e9181-33f1-43e8-bbcc-584d9f064035	Sglt2+	Sglt2+	PathAnnotationObject	Polygon	2854.7	651.46					Sglt1/Sglt2			267.13		91.65
Exp44_UUO+rox_7d_SL4403_R	ee3d0dd0-c253-480e-8fa1-5d5855016222	Sglt2+	Sglt2+	PathAnnotationObject	Polygon	2745.1	654.09					Sglt1/Sglt2			168.37		72.8
Exp44_UUO+rox_7d_SL4403_R	ac9718a6-f355-4dc4-89da-3aad3b9d9c0a	Sglt2+	Sglt2+	PathAnnotationObject	Polygon	1536.8	654.12					Sglt1/Sglt2			293.95		119.6
Exp44_UUO+rox_7d_SL4403_R	532401ae-1599-414f-83a0-2d426f1bd4d9	Sglt1+	Sglt1+	PathAnnotationObject	Polygon	1120.9	655.26					Sglt1/Sglt2			34.01		35.75
Exp44_UUO+rox_7d_SL4403_R	3a0317fa-e466-4eb3-bc13-0c490ff57a92	Sglt1+	Sglt1+	PathAnnotationObject	Polygon	2125.6	655.56					Sglt1/Sglt2			45.52		35.1
Exp44_UUO+rox_7d_SL4403_R	d5e17a71-7b50-4e3b-996c-73b19b5b8124	Sglt1+	Sglt1+	PathAnnotationObject	Geometry	2371.2	656.61					Sglt1/Sglt2			365.88		186.55
Exp44_UUO+rox_7d_SL4403_R	0b62f18a-d569-40a9-bf6f-4a76bdcb2f81	Sglt2+	Sglt2+	PathAnnotationObject	Polygon	2825	656.8					Sglt1/Sglt2			33.8		35.1
Exp44_UUO+rox_7d_SL4403_R	01874c34-cda1-4c69-9ba4-f7682acffe5c	Sglt1+	Sglt1+	PathAnnotationObject	Polygon	3201.3	657.9					Sglt1/Sglt2			42.25		34.45
Exp44_UUO+rox_7d_SL4403_R	44a5258c-7faa-45d6-9632-73c99308151a	Sglt1+	Sglt1+	PathAnnotationObject	Polygon	2024.7	658.23					Sglt1/Sglt2			856.09		352.95
Exp44_UUO+rox_7d_SL4403_R	e7e20c2e-53f4-4b91-b906-4c645f960398	Sglt2+	Sglt2+	PathAnnotationObject	Polygon	1150.5	659.17					Sglt1/Sglt2			217.9		183.95
Exp44_UUO+rox_7d_SL4403_R	e19ef359-0d1c-4470-8a3b-5bad608c63f2	Sglt2+	Sglt2+	PathAnnotationObject	Polygon	2968	660.4					Sglt1/Sglt2			48.48		31.85
Exp44_UUO+rox_7d_SL4403_R	34db6672-34ac-4a13-8c2d-88d8b44a696a	Sglt2+	Sglt2+	PathAnnotationObject	Polygon	3111.6	660.94					Sglt1/Sglt2			519.78		141.7
Exp44_UUO+rox_7d_SL4403_R	15c4ef89-2881-4d88-be4a-65e2108a13c1	Sglt2+	Sglt2+	PathAnnotationObject	Polygon	2890.7	662.72					Sglt1/Sglt2			21.34		48.75
Exp44_UUO+rox_7d_SL4403_R	07091fb9-0070-45fd-a546-3465b8b926ba	Sglt1+	Sglt1+	PathAnnotationObject	Polygon	1896.7	662.87					Sglt1/Sglt2			293.22		135.85
Exp44_UUO+rox_7d_SL4403_R	0877b56b-7296-414c-84c6-8a753edc59bd	Sglt1+	Sglt1+	PathAnnotationObject	Polygon	2542.3	664.08					Sglt1/Sglt2			57.78		58.5
Exp44_UUO+rox_7d_SL4403_R	1b39398c-3e7c-499a-ae5c-231bc0e916f4	Sglt1+	Sglt1+	PathAnnotationObject	Polygon	2895.4	664.44					Sglt1/Sglt2			158.02		95.55
Exp44_UUO+rox_7d_SL4403_R	83a7b75f-d664-4ee8-9a6e-16503ae6f956	Sglt2+	Sglt2+	PathAnnotationObject	Polygon	1138.5	669.05					Sglt1/Sglt2			26.2		24.7
Exp44_UUO+rox_7d_SL4403_R	9667d835-8e58-4203-bd9c-3527a30a0b61	Sglt1+	Sglt1+	PathAnnotationObject	Polygon	2920.1	670.67					Sglt1/Sglt2			45.63		38.35
Exp44_UUO+rox_7d_SL4403_R	c4d87c60-a378-48ee-ae50-79406c5d0609	Sglt1+	Sglt1+	PathAnnotationObject	Polygon	2152.3	670.98					Sglt1/Sglt2			101.61		99.45
Exp44_UUO+rox_7d_SL4403_R	b5cc8031-3146-42f6-aa47-6115f1b5b009	Sglt2+	Sglt2+	PathAnnotationObject	Polygon	2218.6	674.13					Sglt1/Sglt2			240.93		140.4
Exp44_UUO+rox_7d_SL4403_R	06f78a0d-10e3-4b99-b0b7-5bf1ec712880	Sglt2+	Sglt2+	PathAnnotationObject	Polygon	1987.7	674.43					Sglt1/Sglt2			365.15		107.25
Exp44_UUO+rox_7d_SL4403_R	69f6977c-e2a1-4ffa-905c-cd48c73ea4b5	Sglt2+	Sglt2+	PathAnnotationObject	Polygon	3027.6	674.76					Sglt1/Sglt2			432.11		186.55
Exp44_UUO+rox_7d_SL4403_R	03248d88-b1e8-4275-bce7-3748e42c79f5	Sglt2+	Sglt2+	PathAnnotationObject	Polygon	991.4	676.58					Sglt1/Sglt2			587.06		195
Exp44_UUO+rox_7d_SL4403_R	9cb02a6e-cccb-4770-b2cd-ca35aac34791	Sglt1+	Sglt1+	PathAnnotationObject	Polygon	1156.7	676.91					Sglt1/Sglt2			64.43		70.85
Exp44_UUO+rox_7d_SL4403_R	6a22da3a-f256-45fa-86bf-eda212853644	Sglt2+	Sglt2+	PathAnnotationObject	Polygon	1849.5	678.02					Sglt1/Sglt2			20.07		21.45
Exp44_UUO+rox_7d_SL4403_R	7bbba01f-c79a-4c4d-97c3-869dd9f213ba	Sglt2+	Sglt2+	PathAnnotationObject	Polygon	1839.1	678.64					Sglt1/Sglt2			155.48		71.5
Exp44_UUO+rox_7d_SL4403_R	2c7ec977-bcbe-4402-8067-ca3288c1e005	Sglt1+	Sglt1+	PathAnnotationObject	Polygon	2397	678.7					Sglt1/Sglt2			20.17		29.9
Exp44_UUO+rox_7d_SL4403_R	11ffa287-897f-4c75-aedc-b2e6147977f6	Sglt2+	Sglt2+	PathAnnotationObject	Polygon	1585.5	678.92					Sglt1/Sglt2			224.24		103.35
Exp44_UUO+rox_7d_SL4403_R	0550c1c0-89c3-4ac3-a0ac-dc76c4f166ed	Sglt1+	Sglt1+	PathAnnotationObject	Polygon	911.1	679.05					Sglt1/Sglt2			194.77		86.45
Exp44_UUO+rox_7d_SL4403_R	b43bc19c-d878-45ff-be98-5fa98066fe5f	Sglt1+	Sglt1+	PathAnnotationObject	Polygon	1730.7	679.53					Sglt1/Sglt2			34.01		39
Exp44_UUO+rox_7d_SL4403_R	1ff6ecf5-fdc4-4df1-b5cc-08a41f8d8db4	Sglt2+	Sglt2+	PathAnnotationObject	Polygon	1142.5	679.83					Sglt1/Sglt2			42.67		45.5
Exp44_UUO+rox_7d_SL4403_R	5f1cf7d3-7846-4fd7-9334-9f887f324deb	Sglt2+	Sglt2+	PathAnnotationObject	Polygon	1380.8	680.7					Sglt1/Sglt2			26.41		36.4
Exp44_UUO+rox_7d_SL4403_R	bee3c2ff-e8e9-4298-a377-5bb82135c719	Sglt2+	Sglt2+	PathAnnotationObject	Polygon	1417.2	680.89					Sglt1/Sglt2			24.08		40.95
Exp44_UUO+rox_7d_SL4403_R	6909b4dc-d35c-4bc9-8016-16e3377222a3	Sglt2+	Sglt2+	PathAnnotationObject	Polygon	1723.9	681.66					Sglt1/Sglt2			143.02		100.75
Exp44_UUO+rox_7d_SL4403_R	da8349df-1a32-4b2d-93b3-d4da223f436f	Sglt1+	Sglt1+	PathAnnotationObject	Polygon	951.83	682.28					Sglt1/Sglt2			20.07		31.85
Exp44_UUO+rox_7d_SL4403_R	b9d4ff68-3413-4e18-8feb-82e5adcb43ab	Sglt1+	Sglt1+	PathAnnotationObject	Polygon	3193.4	682.32					Sglt1/Sglt2			238.82		195.65
Exp44_UUO+rox_7d_SL4403_R	02b996b0-509e-44f0-97a0-73d1583edd04	Sglt1+	Sglt1+	PathAnnotationObject	Polygon	2052.6	683.76					Sglt1/Sglt2			25.77		24.05
Exp44_UUO+rox_7d_SL4403_R	8c2b7107-5a62-42be-b938-00b123d46206	Sglt1+	Sglt1+	PathAnnotationObject	Polygon	1161.7	684.11					Sglt1/Sglt2			22.29		30.55
Exp44_UUO+rox_7d_SL4403_R	fabc33a1-9723-437d-8c81-ce36bdf7121c	Sglt2+	Sglt2+	PathAnnotationObject	Polygon	951.43	684.18					Sglt1/Sglt2			27.57		50.05
Exp44_UUO+rox_7d_SL4403_R	9d0df87c-cb65-464c-83b2-a0d692b950f2	Sglt1+	Sglt1+	PathAnnotationObject	Polygon	814.76	684.9					Sglt1/Sglt2			92.74		53.95
Exp44_UUO+rox_7d_SL4403_R	47d73bb0-6ace-4550-9fdd-cad3ecc7910d	Sglt2+	Sglt2+	PathAnnotationObject	Polygon	3158	685.38					Sglt1/Sglt2			205.76		84.5
Exp44_UUO+rox_7d_SL4403_R	003738a4-fd67-44ec-9d08-1e3f6707f6ee	Sglt1+	Sglt1+	PathAnnotationObject	Polygon	2174.6	685.47					Sglt1/Sglt2			45.84		34.45
Exp44_UUO+rox_7d_SL4403_R	80feeb55-1639-446b-b73e-dd16ab21d2d8	Sglt1+	Sglt1+	PathAnnotationObject	Polygon	1174.7	685.47					Sglt1/Sglt2			21.65		30.55
Exp44_UUO+rox_7d_SL4403_R	4e8a863b-0d78-4242-b2cf-a01ae012fea6	Sglt2+	Sglt2+	PathAnnotationObject	Geometry	2474.6	685.94					Sglt1/Sglt2			390.92		175.5
Exp44_UUO+rox_7d_SL4403_R	545f262f-94c2-42cf-9e9f-57efdeb2a0c9	Sglt1+	Sglt1+	PathAnnotationObject	Polygon	3382.1	687.58					Sglt1/Sglt2			293.32		117.65
Exp44_UUO+rox_7d_SL4403_R	1c4f92ad-0123-4ff7-a969-be5a724fffff	Sglt2+	Sglt2+	PathAnnotationObject	Polygon	3244.9	688.03					Sglt1/Sglt2			240.3		93.6
Exp44_UUO+rox_7d_SL4403_R	eb4af364-f966-4f30-aaf3-a38f275b5cb6	Sglt2+	Sglt2+	PathAnnotationObject	Polygon	1111.1	690.63					Sglt1/Sglt2			407.61		159.9
Exp44_UUO+rox_7d_SL4403_R	1f17ea13-bbdb-48d3-958f-d84281caded3	Sglt1+	Sglt1+	PathAnnotationObject	Polygon	2571.8	690.81					Sglt1/Sglt2			128.55		58.5
Exp44_UUO+rox_7d_SL4403_R	12d4c8e7-d907-4566-a20d-f6a03b555fa5	Sglt2+	Sglt2+	PathAnnotationObject	Polygon	2988.9	691.32					Sglt1/Sglt2			193.61		67.6
Exp44_UUO+rox_7d_SL4403_R	96976a63-897f-4a3c-a0b8-5b994990b97f	Sglt2+	Sglt2+	PathAnnotationObject	Polygon	1482.6	692.25					Sglt1/Sglt2			292.16		135.85
Exp44_UUO+rox_7d_SL4403_R	dca87bba-9304-4ad0-9011-c73d88b5d122	Sglt2+	Sglt2+	PathAnnotationObject	Polygon	2944.9	692.58					Sglt1/Sglt2			359.34		117.65
Exp44_UUO+rox_7d_SL4403_R	cda391a3-b76f-4762-9938-42f6a029880d	Sglt1+	Sglt1+	PathAnnotationObject	Polygon	732.85	694.62					Sglt1/Sglt2			77.74		54.6
Exp44_UUO+rox_7d_SL4403_R	178cac4a-bc40-4cf4-a15b-1d0948ae800d	Sglt2+	Sglt2+	PathAnnotationObject	Polygon	949.63	694.96					Sglt1/Sglt2			20.81		37.05
Exp44_UUO+rox_7d_SL4403_R	354b6b11-3df9-428e-9c4b-da4afe982106	Sglt1+	Sglt1+	PathAnnotationObject	Geometry	2532.4	695.19					Sglt1/Sglt2			357.22		131.3
Exp44_UUO+rox_7d_SL4403_R	a0e90e27-8a5b-492b-b671-ba22010e246f	Sglt1+	Sglt1+	PathAnnotationObject	Polygon	780.43	696.21					Sglt1/Sglt2			142.07		72.15
Exp44_UUO+rox_7d_SL4403_R	80a392a3-e0ec-4596-b74a-90b580db1b4c	Sglt1+	Sglt1+	PathAnnotationObject	Polygon	880.97	697.39					Sglt1/Sglt2			137.63		78.65
Exp44_UUO+rox_7d_SL4403_R	cd8c111e-accf-4500-935c-a1bb2f8ff195	Sglt1+	Sglt1+	PathAnnotationObject	Polygon	953.24	697.68					Sglt1/Sglt2			68.34		63.05
Exp44_UUO+rox_7d_SL4403_R	25e3b827-b05d-47fd-90ce-d7de2b1a948c	Sglt1+	Sglt1+	PathAnnotationObject	Polygon	2733.8	697.97					Sglt1/Sglt2			139.53		60.45
Exp44_UUO+rox_7d_SL4403_R	8c65e2a0-7c35-4cf1-bf93-e7771d48dc10	Sglt1+	Sglt1+	PathAnnotationObject	Polygon	2151.6	698					Sglt1/Sglt2			32.32		47.45
Exp44_UUO+rox_7d_SL4403_R	c71e6dbc-ea99-41f1-99b4-df039dc939ec	Sglt2+	Sglt2+	PathAnnotationObject	Polygon	1867.9	700.15					Sglt1/Sglt2			650.02		188.5
Exp44_UUO+rox_7d_SL4403_R	9d8c15c1-df65-46cf-a076-bdfe66df0da0	Sglt1+	Sglt1+	PathAnnotationObject	Polygon	1915.9	701.46					Sglt1/Sglt2			139.74		72.15
Exp44_UUO+rox_7d_SL4403_R	a0ed4d4f-cdb7-403a-a1c2-6f5fe84a1a65	Sglt1+	Sglt1+	PathAnnotationObject	Polygon	3085.4	704.82					Sglt1/Sglt2			216.11		112.45
Exp44_UUO+rox_7d_SL4403_R	ad66d66c-1862-4021-927a-e269b153a26c	Sglt1+	Sglt1+	PathAnnotationObject	Polygon	3322.8	705.68					Sglt1/Sglt2			342.23		94.9
Exp44_UUO+rox_7d_SL4403_R	b22daa2b-4133-4e80-a768-909f4fd13b84	Sglt1+	Sglt1+	PathAnnotationObject	Polygon	1196.9	707.34					Sglt1/Sglt2			46.58		49.4
Exp44_UUO+rox_7d_SL4403_R	49c9369d-1f20-4fe2-8b0d-3acd8bde557b	Sglt2+	Sglt2+	PathAnnotationObject	Polygon	3080.9	707.45					Sglt1/Sglt2			113.76		113.75
Exp44_UUO+rox_7d_SL4403_R	d29241ea-0448-46a7-b77a-a93dc7541272	Sglt2+	Sglt2+	PathAnnotationObject	Polygon	790.14	708.32					Sglt1/Sglt2			20.07		29.9
Exp44_UUO+rox_7d_SL4403_R	ccaacd31-d4db-4c40-826d-b731ab269dff	Sglt2+	Sglt2+	PathAnnotationObject	Polygon	2293.7	708.39					Sglt1/Sglt2			272.3		94.9
Exp44_UUO+rox_7d_SL4403_R	f489ea07-d2df-4f0b-8455-aae13d4a807f	Sglt2+	Sglt2+	PathAnnotationObject	Polygon	1250.5	709.14					Sglt1/Sglt2			42.57		33.8
Exp44_UUO+rox_7d_SL4403_R	c8aa1398-101d-4a7f-acd9-e47166d1b4eb	Sglt1+	Sglt1+	PathAnnotationObject	Polygon	964.37	709.36					Sglt1/Sglt2			60.31		44.2
Exp44_UUO+rox_7d_SL4403_R	787c6ad5-f38a-428c-83e5-ad461e5082b2	Sglt2+	Sglt2+	PathAnnotationObject	Polygon	1391.9	709.54					Sglt1/Sglt2			70.56		81.9
Exp44_UUO+rox_7d_SL4403_R	4f101c35-b5cc-4dfd-a984-fe00c2813574	Sglt1+	Sglt1+	PathAnnotationObject	Polygon	2502.4	711.26					Sglt1/Sglt2			119.88		68.9
Exp44_UUO+rox_7d_SL4403_R	8921e4d0-10a5-423a-825c-379e56aef9b1	Sglt1+	Sglt1+	PathAnnotationObject	Polygon	2400	712.11					Sglt1/Sglt2			252.23		160.55
Exp44_UUO+rox_7d_SL4403_R	1950e9d7-54d6-467b-9f9e-d51435ed1c73	Sglt1+	Sglt1+	PathAnnotationObject	Polygon	2143.4	712.54					Sglt1/Sglt2			25.24		29.9
Exp44_UUO+rox_7d_SL4403_R	5f910de2-8416-4d6f-8794-22fc5c464bb1	Sglt1+	Sglt1+	PathAnnotationObject	Polygon	2090.4	712.57					Sglt1/Sglt2			91.79		46.8
Exp44_UUO+rox_7d_SL4403_R	7688c95b-6ab4-4878-89db-38601295520a	Sglt1+	Sglt1+	PathAnnotationObject	Polygon	1775.1	712.99					Sglt1/Sglt2			411.83		163.8
Exp44_UUO+rox_7d_SL4403_R	89f737af-66de-444b-be5b-2edf7e7ab4c2	Sglt2+	Sglt2+	PathAnnotationObject	Polygon	1313	714.1					Sglt1/Sglt2			445.95		134.55
Exp44_UUO+rox_7d_SL4403_R	a32d41e8-1bd0-4883-90dd-e73fd0edb578	Sglt2+	Sglt2+	PathAnnotationObject	Polygon	1070.6	714.49					Sglt1/Sglt2			273.78		144.95
Exp44_UUO+rox_7d_SL4403_R	fa4c4b97-a64b-4ada-b33d-1578ca32e7ee	Sglt2+	Sglt2+	PathAnnotationObject	Polygon	1106.3	715.27					Sglt1/Sglt2			59.04		56.55
Exp44_UUO+rox_7d_SL4403_R	0fcc33fa-dd37-4981-9a96-8ff91a18add3	Sglt1+	Sglt1+	PathAnnotationObject	Polygon	2474.1	715.28					Sglt1/Sglt2			91.89		61.75
Exp44_UUO+rox_7d_SL4403_R	0fa22f16-a0a9-4378-9a95-f4d32f2ac823	Sglt1+	Sglt1+	PathAnnotationObject	Polygon	1211.8	717.15					Sglt1/Sglt2			95.91		106.6
Exp44_UUO+rox_7d_SL4403_R	ccbf407a-9635-4124-b7d9-6fd6aba6699c	Sglt2+	Sglt2+	PathAnnotationObject	Polygon	2623.7	717.37					Sglt1/Sglt2			28.62		28.6
Exp44_UUO+rox_7d_SL4403_R	7690a977-d4b1-41a5-801a-8a0922161ce9	Sglt1+	Sglt1+	PathAnnotationObject	Polygon	1424.4	717.62					Sglt1/Sglt2			480.38		198.9
Exp44_UUO+rox_7d_SL4403_R	89dd8f90-accb-4ca6-91dc-7af5a02bea57	Sglt1+	Sglt1+	PathAnnotationObject	Polygon	1838.6	717.62					Sglt1/Sglt2			38.98		35.75
Exp44_UUO+rox_7d_SL4403_R	0a05a6b8-38fa-4e9a-9a77-f85f25551be2	Sglt1+	Sglt1+	PathAnnotationObject	Polygon	691.94	717.75					Sglt1/Sglt2			205.55		113.75
Exp44_UUO+rox_7d_SL4403_R	dfc2a5a8-3f8e-470f-9973-3385fd88f42a	Sglt2+	Sglt2+	PathAnnotationObject	Polygon	3290.2	718.6					Sglt1/Sglt2			271.03		113.1
Exp44_UUO+rox_7d_SL4403_R	87684c2d-5f0e-418b-a73a-c7b7df01eea3	Sglt1+	Sglt1+	PathAnnotationObject	Geometry	1392.8	719.06					Sglt1/Sglt2			585.06		324.35
Exp44_UUO+rox_7d_SL4403_R	657b7b64-5d4c-497e-8b70-cf99dd34d90b	Sglt1+	Sglt1+	PathAnnotationObject	Polygon	961.43	719.16					Sglt1/Sglt2			53.02		39.65
Exp44_UUO+rox_7d_SL4403_R	3ecf32b8-9dc6-4bbb-aa20-03bd7bcadac3	Sglt1+	Sglt1+	PathAnnotationObject	Polygon	2184.5	719.84					Sglt1/Sglt2			303.25		157.3
Exp44_UUO+rox_7d_SL4403_R	d2a102c6-c877-4460-93c0-aa6e31d67d3c	Sglt1+	Sglt1+	PathAnnotationObject	Polygon	2151.1	721.09					Sglt1/Sglt2			40.45		55.9
Exp44_UUO+rox_7d_SL4403_R	cd7bfad5-d7f7-4e28-b3d0-a23bc21a5a29	Sglt1+	Sglt1+	PathAnnotationObject	Polygon	1031.1	721.94					Sglt1/Sglt2			174.6		87.75
Exp44_UUO+rox_7d_SL4403_R	c60ab0ed-d74f-45d2-b3da-aa0f84d7982e	Sglt2+	Sglt2+	PathAnnotationObject	Polygon	1843.5	723.01					Sglt1/Sglt2			57.78		63.05
Exp44_UUO+rox_7d_SL4403_R	6a208627-9032-413f-8c9a-3cb1b5dd32c3	Sglt2+	Sglt2+	PathAnnotationObject	Polygon	850.31	723.1					Sglt1/Sglt2			160.76		134.55
Exp44_UUO+rox_7d_SL4403_R	c66b4c44-5f5b-4a6a-a8fd-7a10388bb051	Sglt2+	Sglt2+	PathAnnotationObject	Polygon	1995.1	724.91					Sglt1/Sglt2			206.39		86.45
Exp44_UUO+rox_7d_SL4403_R	bc9d0a26-5fcc-4760-be71-3222f16e5f4b	Sglt1+	Sglt1+	PathAnnotationObject	Polygon	1182.2	725.68					Sglt1/Sglt2			43.83		69.55
Exp44_UUO+rox_7d_SL4403_R	a432e472-bfbd-401e-8903-a8656ba0e928	Sglt2+	Sglt2+	PathAnnotationObject	Polygon	1393.9	726.16					Sglt1/Sglt2			26.51		33.15
Exp44_UUO+rox_7d_SL4403_R	b2445faf-50a8-488f-91e7-4ce8146dfcef	Sglt1+	Sglt1+	PathAnnotationObject	Polygon	1840.6	727.75					Sglt1/Sglt2			41.62		31.85
Exp44_UUO+rox_7d_SL4403_R	6f522a83-4abf-4e84-97d3-5963727f47fd	Sglt1+	Sglt1+	PathAnnotationObject	Polygon	2700.9	728.97					Sglt1/Sglt2			132.66		65
Exp44_UUO+rox_7d_SL4403_R	5715399b-2fdc-4111-a6db-8df8f25ff5b1	Sglt1+	Sglt1+	PathAnnotationObject	Polygon	2095.2	729.52					Sglt1/Sglt2			154.85		81.9
Exp44_UUO+rox_7d_SL4403_R	4d83122d-3188-42cc-9c37-2e3da6501823	Sglt1+	Sglt1+	PathAnnotationObject	Polygon	2840.6	730.27					Sglt1/Sglt2			891.26		312.65
Exp44_UUO+rox_7d_SL4403_R	40729fb6-ce3c-426e-8daa-7a9150a1bf6f	Sglt1+	Sglt1+	PathAnnotationObject	Polygon	1079.8	731.55					Sglt1/Sglt2			92.95		52
Exp44_UUO+rox_7d_SL4403_R	931fbbb6-c1cd-4112-8699-efb5700c9955	Sglt2+	Sglt2+	PathAnnotationObject	Polygon	3115.9	733.22					Sglt1/Sglt2			135.2		63.7
Exp44_UUO+rox_7d_SL4403_R	8af82bb2-afa3-46c4-8146-f477b57746e2	Sglt2+	Sglt2+	PathAnnotationObject	Geometry	1573.9	733.24					Sglt1/Sglt2			1834.6		754.65
Exp44_UUO+rox_7d_SL4403_R	7a5335b1-fa63-4335-aa11-7cead58662cf	Sglt2+	Sglt2+	PathAnnotationObject	Polygon	766.66	734.69					Sglt1/Sglt2			215.37		113.75
Exp44_UUO+rox_7d_SL4403_R	8e1b8d2d-1a0e-44f9-b4f8-c4c7745a3434	Sglt1+	Sglt1+	PathAnnotationObject	Polygon	2150.2	738.39					Sglt1/Sglt2			69.82		65
Exp44_UUO+rox_7d_SL4403_R	1e1889ff-42c5-4d9a-b9fc-f6bbfdf6b499	Sglt1+	Sglt1+	PathAnnotationObject	Geometry	2357.6	741.28					Sglt1/Sglt2			211.04		112.45
Exp44_UUO+rox_7d_SL4403_R	8ee761fa-6f0e-4155-883f-7c1347455d04	Sglt2+	Sglt2+	PathAnnotationObject	Polygon	1388.8	741.75					Sglt1/Sglt2			120.94		114.4
Exp44_UUO+rox_7d_SL4403_R	17c08e1f-234c-4b6d-a6f5-347605dfd12e	Sglt2+	Sglt2+	PathAnnotationObject	Polygon	2216.7	741.81					Sglt1/Sglt2			188.54		82.55
Exp44_UUO+rox_7d_SL4403_R	fbe290c4-00ef-4cce-b008-04b21bea3426	Sglt1+	Sglt1+	PathAnnotationObject	Polygon	2319.1	741.95					Sglt1/Sglt2			177.87		94.25
Exp44_UUO+rox_7d_SL4403_R	d7e10e37-2902-4a13-beaf-e0c9af4204a6	Sglt1+	Sglt1+	PathAnnotationObject	Polygon	3209.6	742.65					Sglt1/Sglt2			156.33		78
Exp44_UUO+rox_7d_SL4403_R	7c7f4bed-4282-4356-81fa-be170ec3a0ae	Sglt1+	Sglt1+	PathAnnotationObject	Polygon	2908.3	743.7					Sglt1/Sglt2			219.59		150.15
Exp44_UUO+rox_7d_SL4403_R	7533bc01-09e2-4190-b32f-cab1ff0f059c	Sglt1+	Sglt1+	PathAnnotationObject	Polygon	3448.9	743.88					Sglt1/Sglt2			81.86		50.7
Exp44_UUO+rox_7d_SL4403_R	f9390c46-8f56-4c1d-9000-7dd4c409b9c3	Sglt1+	Sglt1+	PathAnnotationObject	Polygon	1963	744.48					Sglt1/Sglt2			103.72		72.15
Exp44_UUO+rox_7d_SL4403_R	c34efdde-50df-4289-9791-64a8b947f241	Sglt1+	Sglt1+	PathAnnotationObject	Polygon	1177	744.58					Sglt1/Sglt2			24.61		37.7
Exp44_UUO+rox_7d_SL4403_R	0de867f0-3d41-4d1b-9107-d7197d42f874	Sglt2+	Sglt2+	PathAnnotationObject	Polygon	893.51	746.03					Sglt1/Sglt2			123.05		59.8
Exp44_UUO+rox_7d_SL4403_R	48226b38-6d67-47f9-8362-4ff102c59540	Sglt2+	Sglt2+	PathAnnotationObject	Polygon	2309.1	746.79					Sglt1/Sglt2			44.47		41.6
Exp44_UUO+rox_7d_SL4403_R	ed10f50d-9379-438e-8e7e-cf3cb534e73a	Sglt2+	Sglt2+	PathAnnotationObject	Polygon	2809.4	749.08					Sglt1/Sglt2			113.86		57.2
Exp44_UUO+rox_7d_SL4403_R	18a6e51c-7493-475d-a4b6-9c160972bdf5	Sglt2+	Sglt2+	PathAnnotationObject	Polygon	953.86	750.12					Sglt1/Sglt2			145.76		72.8
Exp44_UUO+rox_7d_SL4403_R	9e41ba9f-7086-4442-b7a4-b569421cf623	Sglt1+	Sglt1+	PathAnnotationObject	Polygon	1107.9	754					Sglt1/Sglt2			191.92		102.7
Exp44_UUO+rox_7d_SL4403_R	2516adbe-7c98-4881-a3bc-496b58afd74d	Sglt2+	Sglt2+	PathAnnotationObject	Polygon	2128	754.26					Sglt1/Sglt2			54.71		49.4
Exp44_UUO+rox_7d_SL4403_R	e8405380-6ef1-4ecc-b55b-3101f170ec8d	Sglt2+	Sglt2+	PathAnnotationObject	Polygon	2748	754.78					Sglt1/Sglt2			27.46		36.4
Exp44_UUO+rox_7d_SL4403_R	fb9af0c6-8d80-4eaf-9706-ce67bdc88c5b	Sglt2+	Sglt2+	PathAnnotationObject	Polygon	2544.6	754.81					Sglt1/Sglt2			138.26		70.2
Exp44_UUO+rox_7d_SL4403_R	0e9a32b8-491a-449a-93eb-da711a939e9b	Sglt1+	Sglt1+	PathAnnotationObject	Polygon	1006.9	755.04					Sglt1/Sglt2			105.73		63.05
Exp44_UUO+rox_7d_SL4403_R	58c547f7-a0e3-45a3-9374-b32fd53c7efc	Sglt2+	Sglt2+	PathAnnotationObject	Polygon	3068.5	756.03					Sglt1/Sglt2			215.26		115.7
Exp44_UUO+rox_7d_SL4403_R	7f7123e7-824b-4bf7-9c81-5e6bc7037649	Sglt1+	Sglt1+	PathAnnotationObject	Polygon	2715.8	756.3					Sglt1/Sglt2			114.08		59.8
Exp44_UUO+rox_7d_SL4403_R	99661ae2-d528-4305-9dd9-5a753aad5b38	Sglt1+	Sglt1+	PathAnnotationObject	Polygon	2029.3	756.32					Sglt1/Sglt2			128.02		65.65
Exp44_UUO+rox_7d_SL4403_R	3e2e0751-c65a-4f8a-95f6-18d4c5461597	Sglt2+	Sglt2+	PathAnnotationObject	Polygon	1769.6	759.41					Sglt1/Sglt2			396.2		120.25
Exp44_UUO+rox_7d_SL4403_R	2581ff10-0a4e-49ae-962e-0bbffac55d18	Sglt1+	Sglt1+	PathAnnotationObject	Polygon	2496.7	760.75					Sglt1/Sglt2			229.63		93.6
Exp44_UUO+rox_7d_SL4403_R	fb8e90d0-453c-408b-99e6-713628abd746	Sglt1+	Sglt1+	PathAnnotationObject	Polygon	3072.5	760.88					Sglt1/Sglt2			38.34		31.85
Exp44_UUO+rox_7d_SL4403_R	3ea9560c-b71f-49e9-8da8-85b561d89792	Sglt1+	Sglt1+	PathAnnotationObject	Polygon	3453.7	761.23					Sglt1/Sglt2			23.24		24.05
Exp44_UUO+rox_7d_SL4403_R	8b9b51db-914a-44be-84fe-0e2681eaa60d	Sglt1+	Sglt1+	PathAnnotationObject	Polygon	1145.8	762.28					Sglt1/Sglt2			345.18		152.75
Exp44_UUO+rox_7d_SL4403_R	0788331f-d207-40ab-b52b-de2dc6dc4a51	Sglt1+	Sglt1+	PathAnnotationObject	Polygon	3439.5	762.53					Sglt1/Sglt2			35.28		31.2
Exp44_UUO+rox_7d_SL4403_R	7c8a3848-3bdd-479d-8fa4-871f76a2f18f	Sglt2+	Sglt2+	PathAnnotationObject	Polygon	3054.1	765.28					Sglt1/Sglt2			39.82		37.7
Exp44_UUO+rox_7d_SL4403_R	73d6c43a-d974-430d-95cc-1b4efb6f78e0	Sglt1+	Sglt1+	PathAnnotationObject	Polygon	2749.2	768.9					Sglt1/Sglt2			502.46		183.3
Exp44_UUO+rox_7d_SL4403_R	a7b04e55-755f-45d4-8766-778db5c00b8e	Sglt1+	Sglt1+	PathAnnotationObject	Polygon	712.36	769.89					Sglt1/Sglt2			323.95		143.65
Exp44_UUO+rox_7d_SL4403_R	ce3878d4-83c5-42a3-96ee-a2f7204ddc90	Sglt1+	Sglt1+	PathAnnotationObject	Polygon	827.63	769.97					Sglt1/Sglt2			153.26		95.55
Exp44_UUO+rox_7d_SL4403_R	8405068c-8137-4a56-aa55-04210749f56f	Sglt1+	Sglt1+	PathAnnotationObject	Polygon	2129.3	772.03					Sglt1/Sglt2			217.17		94.9
Exp44_UUO+rox_7d_SL4403_R	e2454fce-0c59-4381-b64c-00e3447c1140	Sglt2+	Sglt2+	PathAnnotationObject	Geometry	2222.5	772.06					Sglt1/Sglt2			422.29		178.1
Exp44_UUO+rox_7d_SL4403_R	c2836591-6866-4de6-a0fc-f9934106964d	Sglt1+	Sglt1+	PathAnnotationObject	Polygon	3445.1	772.17					Sglt1/Sglt2			63.48		52
Exp44_UUO+rox_7d_SL4403_R	a6ac55f1-34d2-45e1-8b60-bc56ec193878	Sglt2+	Sglt2+	PathAnnotationObject	Polygon	1268.3	773.16					Sglt1/Sglt2			446.69		196.95
Exp44_UUO+rox_7d_SL4403_R	f94faf72-b032-409e-a7ac-b43db5562747	Sglt2+	Sglt2+	PathAnnotationObject	Polygon	1705.8	773.21					Sglt1/Sglt2			228.78		94.25
Exp44_UUO+rox_7d_SL4403_R	8fb9ba61-0358-4bf1-8a44-3b7eaff51583	Sglt2+	Sglt2+	PathAnnotationObject	Polygon	3281.5	774.58					Sglt1/Sglt2			121.26		57.2
Exp44_UUO+rox_7d_SL4403_R	c73443ba-9b2a-4bfa-a5a6-58acfc013176	Sglt1+	Sglt1+	PathAnnotationObject	Geometry	2420.2	774.7					Sglt1/Sglt2			252.34		166.4
Exp44_UUO+rox_7d_SL4403_R	e23b31f0-48cf-44c3-8806-6b4e8b16df70	Sglt1+	Sglt1+	PathAnnotationObject	Polygon	766.38	774.97					Sglt1/Sglt2			561.29		295.75
Exp44_UUO+rox_7d_SL4403_R	0e1fac47-476c-46ed-abfb-9449d1e06baf	Sglt2+	Sglt2+	PathAnnotationObject	Polygon	2852.4	775.98					Sglt1/Sglt2			23.77		27.3
Exp44_UUO+rox_7d_SL4403_R	e8125924-4fcb-4c37-9d4a-5b4d4b4065fb	Sglt2+	Sglt2+	PathAnnotationObject	Polygon	839.57	776.36					Sglt1/Sglt2			24.4		35.1
Exp44_UUO+rox_7d_SL4403_R	a9c98f5d-f548-4b86-aa7c-4296f88a7817	Sglt2+	Sglt2+	PathAnnotationObject	Polygon	1748.4	779.82					Sglt1/Sglt2			25.24		25.35
Exp44_UUO+rox_7d_SL4403_R	7c7c4c47-badc-4b76-8f98-d2078f5421b8	Sglt1+	Sglt1+	PathAnnotationObject	Polygon	1029.2	780.26					Sglt1/Sglt2			301.67		98.8
Exp44_UUO+rox_7d_SL4403_R	cd30308b-fec6-4b47-a3dd-18e0f5afd1fb	Sglt1+	Sglt1+	PathAnnotationObject	Polygon	2391.2	780.66					Sglt1/Sglt2			88.73		49.4
Exp44_UUO+rox_7d_SL4403_R	265a1f4d-dd0f-4fa3-b499-f0efca3f515d	Sglt1+	Sglt1+	PathAnnotationObject	Polygon	2332	781.51					Sglt1/Sglt2			137.42		85.8
Exp44_UUO+rox_7d_SL4403_R	8417d886-8765-4721-b536-288948c1bb46	Sglt1+	Sglt1+	PathAnnotationObject	Polygon	2896	782.58					Sglt1/Sglt2			103.09		55.25
Exp44_UUO+rox_7d_SL4403_R	f69d8006-ff26-4546-b12d-80d0dd7e4aae	Sglt1+	Sglt1+	PathAnnotationObject	Polygon	1505.9	782.79					Sglt1/Sglt2			162.35		66.3
Exp44_UUO+rox_7d_SL4403_R	e6ce6014-892c-40b6-876d-818190f03d3d	Sglt2+	Sglt2+	PathAnnotationObject	Polygon	3144.1	783.1					Sglt1/Sglt2			50.59		39
Exp44_UUO+rox_7d_SL4403_R	91d82255-8b3a-4ccf-b103-70985c20c19d	Sglt2+	Sglt2+	PathAnnotationObject	Polygon	2738.5	783.26					Sglt1/Sglt2			32.43		36.4
Exp44_UUO+rox_7d_SL4403_R	a8dc2770-b5f8-46fc-91d4-9722b99950e6	Sglt2+	Sglt2+	PathAnnotationObject	Polygon	3240.1	784.62					Sglt1/Sglt2			539.74		259.35
Exp44_UUO+rox_7d_SL4403_R	808ec619-67e2-4750-bd8e-e1a872c79018	Sglt1+	Sglt1+	PathAnnotationObject	Polygon	3488.6	785.4					Sglt1/Sglt2			46.48		59.15
Exp44_UUO+rox_7d_SL4403_R	98469b91-83df-4ea9-a28b-f848dd254eb0	Sglt1+	Sglt1+	PathAnnotationObject	Polygon	1414.4	786.21					Sglt1/Sglt2			97.91		65.65
Exp44_UUO+rox_7d_SL4403_R	ebe7dc13-6a40-4505-879a-2773c593fff6	Sglt1+	Sglt1+	PathAnnotationObject	Polygon	1935.3	787.8					Sglt1/Sglt2			124.32		69.55
Exp44_UUO+rox_7d_SL4403_R	96b73712-3af5-4ea9-beca-efd8eb4fd8f3	Sglt1+	Sglt1+	PathAnnotationObject	Polygon	2962.9	788.82					Sglt1/Sglt2			42.14		50.7
Exp44_UUO+rox_7d_SL4403_R	992ee19e-1443-4ca4-a901-848fe9b71771	Sglt1+	Sglt1+	PathAnnotationObject	Polygon	1104.7	789.53					Sglt1/Sglt2			128.97		68.9
Exp44_UUO+rox_7d_SL4403_R	d5d27636-3e73-41c4-9e20-2d5d8a44cf68	Sglt1+	Sglt1+	PathAnnotationObject	Polygon	1239.9	790.45					Sglt1/Sglt2			117.46		74.1
Exp44_UUO+rox_7d_SL4403_R	9539573b-1a02-4ecd-ab48-585ec855ad54	Sglt1+	Sglt1+	PathAnnotationObject	Polygon	881.98	791.94					Sglt1/Sglt2			289.62		148.2
Exp44_UUO+rox_7d_SL4403_R	7b87914d-d1ec-4970-bbb3-942ac7d6b0a9	Sglt1+	Sglt1+	PathAnnotationObject	Polygon	568.46	792.13					Sglt1/Sglt2			40.35		54.6
Exp44_UUO+rox_7d_SL4403_R	4a248d32-2aae-4940-9a57-a359f1f207eb	Sglt2+	Sglt2+	PathAnnotationObject	Polygon	1738.7	793.12					Sglt1/Sglt2			99.29		50.7
Exp44_UUO+rox_7d_SL4403_R	0d3949f9-0897-488f-8033-fc3bca206797	Sglt2+	Sglt2+	PathAnnotationObject	Polygon	3479.4	793.16					Sglt1/Sglt2			184.42		107.25
Exp44_UUO+rox_7d_SL4403_R	e447f526-7b96-4760-bba4-9c3bacb2ac4a	Sglt2+	Sglt2+	PathAnnotationObject	Polygon	1412.6	794.23					Sglt1/Sglt2			32.11		31.2
Exp44_UUO+rox_7d_SL4403_R	4bfb6d20-7011-4a5e-b635-76a852be70bf	Sglt2+	Sglt2+	PathAnnotationObject	Polygon	1468.8	795.24					Sglt1/Sglt2			20.39		21.45
Exp44_UUO+rox_7d_SL4403_R	fe520d2a-5ff8-48dd-89cc-39d5c624e939	Sglt1+	Sglt1+	PathAnnotationObject	Geometry	2996.7	796.24					Sglt1/Sglt2			442.78		286.65
Exp44_UUO+rox_7d_SL4403_R	5e375c11-08c3-4958-8964-17aa7464bc66	Sglt2+	Sglt2+	PathAnnotationObject	Polygon	988.59	797.7					Sglt1/Sglt2			21.76		46.15
Exp44_UUO+rox_7d_SL4403_R	6f85d834-8799-4370-b2f8-f79bb98097cb	Sglt1+	Sglt1+	PathAnnotationObject	Polygon	727.65	798.6					Sglt1/Sglt2			124		72.15
Exp44_UUO+rox_7d_SL4403_R	accd6f51-c2c4-49e9-ba77-2db5ee2803b4	Sglt1+	Sglt1+	PathAnnotationObject	Polygon	2894.4	802.61					Sglt1/Sglt2			49.64		37.05
Exp44_UUO+rox_7d_SL4403_R	8ce08239-4544-43a3-aad4-a418270e2445	Sglt1+	Sglt1+	PathAnnotationObject	Polygon	1230.9	803.47					Sglt1/Sglt2			27.04		31.85
Exp44_UUO+rox_7d_SL4403_R	e2d0f4dc-d7d6-48ee-b596-534bb2083ab0	Sglt2+	Sglt2+	PathAnnotationObject	Polygon	3335.6	803.77					Sglt1/Sglt2			88.73		76.7
Exp44_UUO+rox_7d_SL4403_R	9c1fb615-a122-4294-a1ce-4bb28e4a439e	Sglt2+	Sglt2+	PathAnnotationObject	Polygon	3355.1	805.55					Sglt1/Sglt2			40.77		34.45
Exp44_UUO+rox_7d_SL4403_R	d12d6eb5-cdec-4048-93d7-0a3c860b15ed	Sglt2+	Sglt2+	PathAnnotationObject	Polygon	839.93	805.77					Sglt1/Sglt2			217.8		92.3
Exp44_UUO+rox_7d_SL4403_R	632d78a4-cff1-4282-b0d3-7a5b0e6dc8d1	Sglt1+	Sglt1+	PathAnnotationObject	Polygon	2786.4	807.31					Sglt1/Sglt2			193.29		91.65
Exp44_UUO+rox_7d_SL4403_R	883aac47-38e1-4160-a272-0a2820c1cd56	Sglt2+	Sglt2+	PathAnnotationObject	Polygon	2869.5	807.48					Sglt1/Sglt2			43.09		57.2
Exp44_UUO+rox_7d_SL4403_R	63745439-9194-48de-8a0f-a7f5ac741726	Sglt2+	Sglt2+	PathAnnotationObject	Polygon	2689.1	807.64					Sglt1/Sglt2			314.87		114.4
Exp44_UUO+rox_7d_SL4403_R	1428371a-c1c4-4fb7-bf0c-f79a9b826afd	Sglt1+	Sglt1+	PathAnnotationObject	Polygon	2264.3	808.74					Sglt1/Sglt2			221.39		104
Exp44_UUO+rox_7d_SL4403_R	7f01b5a6-191d-43a7-b51a-147737c23745	Sglt1+	Sglt1+	PathAnnotationObject	Polygon	3406.8	811.52					Sglt1/Sglt2			32		42.25
Exp44_UUO+rox_7d_SL4403_R	6223e936-3118-4392-b02b-6e8f77a43809	Sglt1+	Sglt1+	PathAnnotationObject	Polygon	1714.8	813.1					Sglt1/Sglt2			75.2		71.5
Exp44_UUO+rox_7d_SL4403_R	1f5712a6-5574-4c44-8d26-4aaa0dc5c164	Sglt1+	Sglt1+	PathAnnotationObject	Polygon	2505.4	815.06					Sglt1/Sglt2			243.68		89.05
Exp44_UUO+rox_7d_SL4403_R	1afe7c67-f41a-4461-82b2-0c9675a82419	Sglt1+	Sglt1+	PathAnnotationObject	Polygon	1001.9	815.98					Sglt1/Sglt2			508.37		206.7
Exp44_UUO+rox_7d_SL4403_R	7869b773-2740-4ec8-b284-fb9917040c96	Sglt2+	Sglt2+	PathAnnotationObject	Polygon	3506.2	816.5					Sglt1/Sglt2			65.17		55.25
Exp44_UUO+rox_7d_SL4403_R	28af3592-5343-495e-aac4-fb77f3ee9c4c	Sglt2+	Sglt2+	PathAnnotationObject	Polygon	952.85	816.84					Sglt1/Sglt2			133.3		91
Exp44_UUO+rox_7d_SL4403_R	ea471def-5ef3-4e94-8fc2-adc61bd9827c	Sglt1+	Sglt1+	PathAnnotationObject	Polygon	904.64	817.53					Sglt1/Sglt2			116.72		70.2
Exp44_UUO+rox_7d_SL4403_R	a51875c4-b9e5-45f2-8507-90dc481d69f1	Sglt2+	Sglt2+	PathAnnotationObject	Polygon	2311.6	818.29					Sglt1/Sglt2			160.76		67.6
Exp44_UUO+rox_7d_SL4403_R	a5432f1d-7ef4-4a51-90eb-e17d4cd29d59	Sglt1+	Sglt1+	PathAnnotationObject	Polygon	1140.9	819.7					Sglt1/Sglt2			186.11		73.45
Exp44_UUO+rox_7d_SL4403_R	01b4cd0f-1363-4061-be0e-73cc6eebebe8	Sglt2+	Sglt2+	PathAnnotationObject	Polygon	537.32	820.08					Sglt1/Sglt2			166.47		102.7
Exp44_UUO+rox_7d_SL4403_R	f31f499f-eef9-4df9-a234-3d95dfa12966	Sglt2+	Sglt2+	PathAnnotationObject	Polygon	2867.5	820.09					Sglt1/Sglt2			32.22		44.2
Exp44_UUO+rox_7d_SL4403_R	8c3b44ed-f1a9-4a11-9e21-e699f7e5c33d	Sglt1+	Sglt1+	PathAnnotationObject	Polygon	3272.2	820.17					Sglt1/Sglt2			167.31		87.75
Exp44_UUO+rox_7d_SL4403_R	af0ecddc-4d20-426b-8eb6-19347d185352	Sglt1+	Sglt1+	PathAnnotationObject	Polygon	2432.3	820.34					Sglt1/Sglt2			261.32		103.35
Exp44_UUO+rox_7d_SL4403_R	f7958591-ef1b-4d3c-b585-bb539189ba80	Sglt1+	Sglt1+	PathAnnotationObject	Geometry	783.87	821.23					Sglt1/Sglt2			571.54		197.6
Exp44_UUO+rox_7d_SL4403_R	e58b9e1d-93da-43d6-969a-a153c1442f04	Sglt1+	Sglt1+	PathAnnotationObject	Polygon	949.11	821.39					Sglt1/Sglt2			26.93		26
Exp44_UUO+rox_7d_SL4403_R	0db97866-e76e-43ea-b7da-22d2cd802b7d	Sglt1+	Sglt1+	PathAnnotationObject	Polygon	3555.3	823.09					Sglt1/Sglt2			36.44		36.4
Exp44_UUO+rox_7d_SL4403_R	dd0f0086-ce17-40d9-8631-028138e6cb1e	Sglt1+	Sglt1+	PathAnnotationObject	Polygon	1759.4	823.15					Sglt1/Sglt2			132.98		64.35
Exp44_UUO+rox_7d_SL4403_R	e2bc2249-b49c-4be3-9394-ec296a314836	Sglt2+	Sglt2+	PathAnnotationObject	Polygon	3434.1	824.5					Sglt1/Sglt2			220.12		98.8
Exp44_UUO+rox_7d_SL4403_R	8091ee92-6ebd-4cbe-b3b5-089a6a052c5d	Sglt1+	Sglt1+	PathAnnotationObject	Polygon	2104	825.65					Sglt1/Sglt2			22.18		29.9
Exp44_UUO+rox_7d_SL4403_R	6eb1a13e-7fe8-4477-8ab6-06afbd9c558f	Sglt1+	Sglt1+	PathAnnotationObject	Polygon	3539.7	825.94					Sglt1/Sglt2			30.95		29.9
Exp44_UUO+rox_7d_SL4403_R	bc523290-930b-4828-a567-fd7922cf2219	Sglt1+	Sglt1+	PathAnnotationObject	Polygon	1189.2	828.9					Sglt1/Sglt2			154.21		76.05
Exp44_UUO+rox_7d_SL4403_R	6f7ad4ea-8e89-49d2-aba2-caeb1603f8b1	Sglt1+	Sglt1+	PathAnnotationObject	Polygon	3188.6	830.81					Sglt1/Sglt2			556.01		213.2
Exp44_UUO+rox_7d_SL4403_R	75ef30a7-d797-4f1a-9996-7a8c99c87fc2	Sglt1+	Sglt1+	PathAnnotationObject	Polygon	1440.3	831.29					Sglt1/Sglt2			322.05		114.4
Exp44_UUO+rox_7d_SL4403_R	e0026499-4808-45d6-8946-83a9c6492626	Sglt1+	Sglt1+	PathAnnotationObject	Polygon	2346.9	832.69					Sglt1/Sglt2			114.39		69.55
Exp44_UUO+rox_7d_SL4403_R	8d9f8c21-5a98-4c25-98da-709fd6fd8613	Sglt2+	Sglt2+	PathAnnotationObject	Polygon	1873.6	833.43					Sglt1/Sglt2			849.54		225.55
Exp44_UUO+rox_7d_SL4403_R	6c80076a-a4b7-4d10-a0a9-3c9a578592dd	Sglt2+	Sglt2+	PathAnnotationObject	Polygon	2877.4	833.77					Sglt1/Sglt2			25.88		39.65
Exp44_UUO+rox_7d_SL4403_R	3ead39a5-0b66-455a-996d-0529134ce269	Sglt1+	Sglt1+	PathAnnotationObject	Geometry	2186.5	833.93					Sglt1/Sglt2			466.97		221
Exp44_UUO+rox_7d_SL4403_R	2469249c-7a10-4606-a45c-67de6626b953	Sglt1+	Sglt1+	PathAnnotationObject	Geometry	2809.9	834					Sglt1/Sglt2			509.11		173.55
Exp44_UUO+rox_7d_SL4403_R	e13e5700-0533-4621-8505-0865f12230d7	Sglt2+	Sglt2+	PathAnnotationObject	Polygon	1534.3	835.15					Sglt1/Sglt2			544.71		194.35
Exp44_UUO+rox_7d_SL4403_R	c3b2370d-ae50-4f98-a175-42f22543bff4	Sglt2+	Sglt2+	PathAnnotationObject	Polygon	3262.7	835.2					Sglt1/Sglt2			41.19		43.55
Exp44_UUO+rox_7d_SL4403_R	3058da05-cac5-47ff-9ce5-4e3e18b95cca	Sglt2+	Sglt2+	PathAnnotationObject	Polygon	1585.2	836.24					Sglt1/Sglt2			195.93		92.95
Exp44_UUO+rox_7d_SL4403_R	ceea88de-6082-4399-aadd-b78eecd2073e	Sglt2+	Sglt2+	PathAnnotationObject	Polygon	3546.6	836.98					Sglt1/Sglt2			86.4		64.35
Exp44_UUO+rox_7d_SL4403_R	9b506998-364d-462f-85e7-00c42516ae94	Sglt1+	Sglt1+	PathAnnotationObject	Polygon	2760.4	838.66					Sglt1/Sglt2			219.28		94.9
Exp44_UUO+rox_7d_SL4403_R	7a4564ff-4783-4788-8f79-5870ca9d88a2	Sglt1+	Sglt1+	PathAnnotationObject	Polygon	2880.2	839.1					Sglt1/Sglt2			396.73		212.55
Exp44_UUO+rox_7d_SL4403_R	4dbdac58-3b34-4998-aac7-b6fc0ca76ca8	Sglt2+	Sglt2+	PathAnnotationObject	Polygon	2942.8	841.2					Sglt1/Sglt2			63.59		36.4
Exp44_UUO+rox_7d_SL4403_R	04521dfd-d475-4a24-92bc-9a2ce393252e	Sglt2+	Sglt2+	PathAnnotationObject	Polygon	570.39	842.22					Sglt1/Sglt2			127.17		83.2
Exp44_UUO+rox_7d_SL4403_R	90cc14ce-fcce-4292-8d1b-deec8fbbaa3c	Sglt2+	Sglt2+	PathAnnotationObject	Polygon	1928.4	844.79					Sglt1/Sglt2			231.85		85.15
Exp44_UUO+rox_7d_SL4403_R	71f4aa98-c912-4ce4-bd08-7902cb36c780	Sglt1+	Sglt1+	PathAnnotationObject	Polygon	1729.6	846.83					Sglt1/Sglt2			52.5		58.5
Exp44_UUO+rox_7d_SL4403_R	00a9092f-3a23-4250-ab42-2d2ddc113174	Sglt1+	Sglt1+	PathAnnotationObject	Polygon	1312.7	848.93					Sglt1/Sglt2			82.18		57.85
Exp44_UUO+rox_7d_SL4403_R	56315167-1159-4197-b0f5-a6edb2730e37	Sglt1+	Sglt1+	PathAnnotationObject	Polygon	2936.2	848.93					Sglt1/Sglt2			54.61		57.2
Exp44_UUO+rox_7d_SL4403_R	e687d546-188c-4881-91d3-0a83280bb40b	Sglt1+	Sglt1+	PathAnnotationObject	Polygon	2288.9	848.95					Sglt1/Sglt2			119.15		56.55
Exp44_UUO+rox_7d_SL4403_R	1c2857ce-0521-4bee-8969-387d46d264a6	Sglt1+	Sglt1+	PathAnnotationObject	Polygon	3242.7	849.94					Sglt1/Sglt2			333.46		110.5
Exp44_UUO+rox_7d_SL4403_R	b9b43054-7b94-43c4-b41e-08674ad4922a	Sglt2+	Sglt2+	PathAnnotationObject	Polygon	3524.3	850.27					Sglt1/Sglt2			40.77		35.1
Exp44_UUO+rox_7d_SL4403_R	7326738c-1410-4cc9-8fa1-cef1f31f489b	Sglt1+	Sglt1+	PathAnnotationObject	Polygon	3152.2	851.71					Sglt1/Sglt2			73.41		49.4
Exp44_UUO+rox_7d_SL4403_R	63f216e5-4a9a-4274-8aac-446d68d8c83d	Sglt1+	Sglt1+	PathAnnotationObject	Polygon	1997.6	852.52					Sglt1/Sglt2			236.71		128.7
Exp44_UUO+rox_7d_SL4403_R	d162676e-167a-4c6b-8d56-67c0960df2fd	Sglt1+	Sglt1+	PathAnnotationObject	Polygon	2398.6	852.73					Sglt1/Sglt2			181.36		165.75
Exp44_UUO+rox_7d_SL4403_R	ed5df904-5055-454c-a490-82b88797f858	Sglt2+	Sglt2+	PathAnnotationObject	Polygon	3224.7	854.06					Sglt1/Sglt2			34.96		40.3
Exp44_UUO+rox_7d_SL4403_R	88a03760-dd6e-4e35-a943-f2296b289130	Sglt1+	Sglt1+	PathAnnotationObject	Polygon	699.95	854.85					Sglt1/Sglt2			29.79		31.85
Exp44_UUO+rox_7d_SL4403_R	8d607a87-57b5-44ce-b7ba-e3349fa7d417	Sglt2+	Sglt2+	PathAnnotationObject	Polygon	3210.6	855.28					Sglt1/Sglt2			37.71		38.35
Exp44_UUO+rox_7d_SL4403_R	a08b25e6-572a-4a37-9437-973b9d9cdbad	Sglt2+	Sglt2+	PathAnnotationObject	Polygon	3252.1	855.97					Sglt1/Sglt2			20.49		31.2
Exp44_UUO+rox_7d_SL4403_R	99bf2561-9adf-4d53-920e-0b206bae800f	Sglt1+	Sglt1+	PathAnnotationObject	Polygon	508.44	858.96					Sglt1/Sglt2			132.45		60.45
Exp44_UUO+rox_7d_SL4403_R	3a92cffa-eb51-48d2-b22c-dca6f13a113f	Sglt1+	Sglt1+	PathAnnotationObject	Polygon	2256.9	859.29					Sglt1/Sglt2			27.57		27.3
Exp44_UUO+rox_7d_SL4403_R	98fa9866-5b91-4644-b389-a146325ec9a9	Sglt2+	Sglt2+	PathAnnotationObject	Polygon	2064.3	859.62					Sglt1/Sglt2			41.93		37.05
Exp44_UUO+rox_7d_SL4403_R	72b0c658-eb91-4e86-bde0-503154875406	Sglt2+	Sglt2+	PathAnnotationObject	Polygon	2451	860.97					Sglt1/Sglt2			51.33		74.75
Exp44_UUO+rox_7d_SL4403_R	1afa6cc4-b867-4070-8c7f-fdce75ff64b5	Sglt2+	Sglt2+	PathAnnotationObject	Polygon	2895.6	862.23					Sglt1/Sglt2			26.93		29.9
Exp44_UUO+rox_7d_SL4403_R	42015abe-ddbf-48c1-a713-3ead7a69028d	Sglt1+	Sglt1+	PathAnnotationObject	Polygon	1793.2	862.34					Sglt1/Sglt2			310.22		152.75
Exp44_UUO+rox_7d_SL4403_R	b85d520a-eee3-40c6-b814-1ec73aa13267	Sglt1+	Sglt1+	PathAnnotationObject	Geometry	3296.2	863.61					Sglt1/Sglt2			186.22		93.6
Exp44_UUO+rox_7d_SL4403_R	3d39ecb7-28f5-4bf4-9f63-a9f9544a18ae	Sglt1+	Sglt1+	PathAnnotationObject	Polygon	805.29	864.88					Sglt1/Sglt2			136.36		83.2
Exp44_UUO+rox_7d_SL4403_R	5e3abb33-8d92-4529-9e57-df41801744c3	Sglt1+	Sglt1+	PathAnnotationObject	Polygon	1761	866.15					Sglt1/Sglt2			120.62		74.75
Exp44_UUO+rox_7d_SL4403_R	bb20bd36-b0fb-4381-b0f3-537c5a85fcfd	Sglt1+	Sglt1+	PathAnnotationObject	Polygon	2098.6	867.37					Sglt1/Sglt2			337.79		146.25
Exp44_UUO+rox_7d_SL4403_R	d11cd518-2351-418e-86bb-9ec562bc8c5b	Sglt2+	Sglt2+	PathAnnotationObject	Polygon	549.63	868.35					Sglt1/Sglt2			103.51		59.15
Exp44_UUO+rox_7d_SL4403_R	d6105231-1b79-475f-b37e-b79614eeb5c7	Sglt1+	Sglt1+	PathAnnotationObject	Polygon	2841.5	868.73					Sglt1/Sglt2			66.44		39
Exp44_UUO+rox_7d_SL4403_R	675eca87-9b48-45dc-9891-837d003fdb82	Sglt2+	Sglt2+	PathAnnotationObject	Polygon	3213.4	868.8					Sglt1/Sglt2			42.67		39.65
Exp44_UUO+rox_7d_SL4403_R	728634fe-3169-475a-bd00-9758ee058fbd	Sglt1+	Sglt1+	PathAnnotationObject	Polygon	3191.4	869.01					Sglt1/Sglt2			289.1		108.55
Exp44_UUO+rox_7d_SL4403_R	59f24223-bbbb-463a-9604-d352303a1356	Sglt1+	Sglt1+	PathAnnotationObject	Polygon	732.1	869.36					Sglt1/Sglt2			280.43		172.25
Exp44_UUO+rox_7d_SL4403_R	2c815fae-584a-438f-804f-e65ecf84a10f	Sglt2+	Sglt2+	PathAnnotationObject	Polygon	2071.5	870.07					Sglt1/Sglt2			31.79		37.7
Exp44_UUO+rox_7d_SL4403_R	54fe92ed-a3ac-49cd-9812-157acfe0975b	Sglt1+	Sglt1+	PathAnnotationObject	Polygon	2503.8	872.13					Sglt1/Sglt2			40.45		37.7
Exp44_UUO+rox_7d_SL4403_R	34a97557-b1c7-4e63-9b74-7fabece6b22b	Sglt1+	Sglt1+	PathAnnotationObject	Polygon	2116.5	873.35					Sglt1/Sglt2			20.07		30.55
Exp44_UUO+rox_7d_SL4403_R	d0ec2988-dc30-4019-a4a4-2d2640bbd9bd	Sglt2+	Sglt2+	PathAnnotationObject	Polygon	630.31	873.58					Sglt1/Sglt2			127.91		61.75
Exp44_UUO+rox_7d_SL4403_R	66598776-fe19-4758-a1f3-a74be6b0c092	Sglt2+	Sglt2+	PathAnnotationObject	Polygon	3115	874.56					Sglt1/Sglt2			56.51		39.65
Exp44_UUO+rox_7d_SL4403_R	71e1acd1-1362-4b31-bae9-b8ae833e6ce3	Sglt1+	Sglt1+	PathAnnotationObject	Geometry	3321.3	874.79					Sglt1/Sglt2			613.79		209.95
Exp44_UUO+rox_7d_SL4403_R	2105213f-f922-4671-90e7-0ded70716337	Sglt1+	Sglt1+	PathAnnotationObject	Polygon	2135.5	875.07					Sglt1/Sglt2			21.86		31.85
Exp44_UUO+rox_7d_SL4403_R	0df3f657-4abb-4927-bf58-50b094e0ad8f	Sglt1+	Sglt1+	PathAnnotationObject	Polygon	2448	875.1					Sglt1/Sglt2			263.75		117.65
Exp44_UUO+rox_7d_SL4403_R	e35bd298-c6ad-4592-8a79-cfdd3582c701	Sglt2+	Sglt2+	PathAnnotationObject	Polygon	2261.9	877.62					Sglt1/Sglt2			247.06		135.85
Exp44_UUO+rox_7d_SL4403_R	fb8fe399-e2bd-4619-ad09-1389e073d371	Sglt1+	Sglt1+	PathAnnotationObject	Polygon	863.94	878.77					Sglt1/Sglt2			196.04		77.35
Exp44_UUO+rox_7d_SL4403_R	e63df89a-5be9-4af8-ac2d-bc3f21ee0b10	Sglt1+	Sglt1+	PathAnnotationObject	Polygon	3547.5	879.24					Sglt1/Sglt2			395.35		180.7
Exp44_UUO+rox_7d_SL4403_R	83185b9d-a1c2-4347-a4d9-724af8a3539e	Sglt2+	Sglt2+	PathAnnotationObject	Polygon	3483.2	882.01					Sglt1/Sglt2			233.96		107.25
Exp44_UUO+rox_7d_SL4403_R	4b91e53d-c347-48f2-9af0-0e3d78cc020d	Sglt1+	Sglt1+	PathAnnotationObject	Polygon	2389.7	883.13					Sglt1/Sglt2			121.79		117.65
Exp44_UUO+rox_7d_SL4403_R	88be2ece-055d-4636-85d5-18dfb8ff42cd	Sglt1+	Sglt1+	PathAnnotationObject	Polygon	488.24	883.5					Sglt1/Sglt2			112.7		76.05
Exp44_UUO+rox_7d_SL4403_R	bcfee7f5-3042-4940-8c41-e01653695d7b	Sglt1+	Sglt1+	PathAnnotationObject	Polygon	2310.6	884.67					Sglt1/Sglt2			69.71		52
Exp44_UUO+rox_7d_SL4403_R	55f2c499-de21-49eb-ada4-ffc12b150a89	Sglt2+	Sglt2+	PathAnnotationObject	Polygon	3469.9	885.79					Sglt1/Sglt2			21.44		26
Exp44_UUO+rox_7d_SL4403_R	398f2aa2-c5b0-4823-8d98-4f6af3b3b050	Sglt2+	Sglt2+	PathAnnotationObject	Polygon	2072	886.34					Sglt1/Sglt2			23.24		26
Exp44_UUO+rox_7d_SL4403_R	7114c626-3dc4-4419-a026-b7ad8f84b529	Sglt1+	Sglt1+	PathAnnotationObject	Geometry	2773.8	886.98					Sglt1/Sglt2			503.62		211.9
Exp44_UUO+rox_7d_SL4403_R	f8cd754c-51b1-43b7-aeb6-b2f84443af1f	Sglt1+	Sglt1+	PathAnnotationObject	Polygon	694.92	887.65					Sglt1/Sglt2			481.23		242.45
Exp44_UUO+rox_7d_SL4403_R	43d7b760-c76e-4a2c-9a25-8678d9a47838	Sglt1+	Sglt1+	PathAnnotationObject	Polygon	3585.5	887.87					Sglt1/Sglt2			119.36		74.1
Exp44_UUO+rox_7d_SL4403_R	d6225cc6-7154-4c32-a11d-99df807643f6	Sglt1+	Sglt1+	PathAnnotationObject	Geometry	1999.9	887.94					Sglt1/Sglt2			477.43		203.45
Exp44_UUO+rox_7d_SL4403_R	2e22a321-1e4e-4567-a284-a5ea32dc2d56	Sglt1+	Sglt1+	PathAnnotationObject	Polygon	2502.6	888.33					Sglt1/Sglt2			71.93		77.35
Exp44_UUO+rox_7d_SL4403_R	073bbea7-73cb-477d-ae80-3dd356742b71	Sglt1+	Sglt1+	PathAnnotationObject	Polygon	1592.2	889.62					Sglt1/Sglt2			150.62		65.65
Exp44_UUO+rox_7d_SL4403_R	9d8c4db9-ee4d-451c-9e0b-b8f7278070bd	Sglt2+	Sglt2+	PathAnnotationObject	Polygon	1170.4	890.17					Sglt1/Sglt2			75.42		53.95
Exp44_UUO+rox_7d_SL4403_R	f5058ef7-c2a8-4cca-9ef6-28bf7ac61e7a	Sglt1+	Sglt1+	PathAnnotationObject	Polygon	2342.2	890.24					Sglt1/Sglt2			202.38		102.05
Exp44_UUO+rox_7d_SL4403_R	6d7656e6-32f6-4a45-b279-629a611cd0dd	Sglt1+	Sglt1+	PathAnnotationObject	Polygon	993.71	890.48					Sglt1/Sglt2			105.62		71.5
Exp44_UUO+rox_7d_SL4403_R	2f12054e-59f4-4c64-96c8-9e34bb7ab00a	Sglt1+	Sglt1+	PathAnnotationObject	Polygon	1163.1	892.15					Sglt1/Sglt2			152.21		102.05
Exp44_UUO+rox_7d_SL4403_R	e8971229-5fb0-4aa5-82ab-237e3cc45118	Sglt1+	Sglt1+	PathAnnotationObject	Polygon	1303.6	893.54					Sglt1/Sglt2			142.59		62.4
Exp44_UUO+rox_7d_SL4403_R	a9c36b4e-0a70-4fd9-ab05-f6dae06dcf1b	Sglt2+	Sglt2+	PathAnnotationObject	Polygon	3445.5	893.64					Sglt1/Sglt2			57.46		39.65
Exp44_UUO+rox_7d_SL4403_R	7a7ca1c2-6367-4fcc-9a18-cf0efeb59def	Sglt1+	Sglt1+	PathAnnotationObject	Polygon	2695.7	894.98					Sglt1/Sglt2			73.94		87.1
Exp44_UUO+rox_7d_SL4403_R	351a610a-3b18-4f0d-a14f-354c82382a2c	Sglt2+	Sglt2+	PathAnnotationObject	Polygon	1523	895.76					Sglt1/Sglt2			23.03		36.4
Exp44_UUO+rox_7d_SL4403_R	48474d25-53d4-4b0d-9437-d5047c3b72b3	Sglt1+	Sglt1+	PathAnnotationObject	Polygon	925.42	895.77					Sglt1/Sglt2			191.18		94.9
Exp44_UUO+rox_7d_SL4403_R	cd6a8a35-f3d5-4f2b-8a4f-2ca471b65cec	Sglt1+	Sglt1+	PathAnnotationObject	Polygon	828.66	896.09					Sglt1/Sglt2			117.56		78
Exp44_UUO+rox_7d_SL4403_R	fa61edd1-a056-40de-a9c8-9905faaf12c5	Sglt1+	Sglt1+	PathAnnotationObject	Polygon	1728.2	897.02					Sglt1/Sglt2			204.91		101.4
Exp44_UUO+rox_7d_SL4403_R	f2ad3665-3327-40b0-843a-101153ccc4d9	Sglt2+	Sglt2+	PathAnnotationObject	Polygon	547.57	897.25					Sglt1/Sglt2			50.28		37.7
Exp44_UUO+rox_7d_SL4403_R	ac0038c3-5ae6-42ce-b134-20c08f183316	Sglt1+	Sglt1+	PathAnnotationObject	Polygon	3137.1	900.4					Sglt1/Sglt2			116.61		69.55
Exp44_UUO+rox_7d_SL4403_R	2087d419-7a6b-40f6-b890-21e4359473e0	Sglt2+	Sglt2+	PathAnnotationObject	Polygon	2861.8	900.76					Sglt1/Sglt2			454.4		135.2
Exp44_UUO+rox_7d_SL4403_R	3aa710a7-73d2-498c-973c-2364b2be48f2	Sglt2+	Sglt2+	PathAnnotationObject	Polygon	1932.6	901.36					Sglt1/Sglt2			226.99		81.25
Exp44_UUO+rox_7d_SL4403_R	d6b4fd6b-ed83-439b-b9f3-bd45e99997dd	Sglt2+	Sglt2+	PathAnnotationObject	Polygon	1168.6	901.36					Sglt1/Sglt2			189.7		163.15
Exp44_UUO+rox_7d_SL4403_R	bd4b7c44-83c3-461a-842c-8427355f7064	Sglt2+	Sglt2+	PathAnnotationObject	Polygon	2895.2	905.54					Sglt1/Sglt2			209.45		76.05
Exp44_UUO+rox_7d_SL4403_R	0b42d43f-0279-4516-b186-f27494b6aba8	Sglt1+	Sglt1+	PathAnnotationObject	Polygon	3269.3	905.88					Sglt1/Sglt2			185.27		79.95
Exp44_UUO+rox_7d_SL4403_R	28fb29e8-3615-494e-bf60-8a8ab0df3bf3	Sglt1+	Sglt1+	PathAnnotationObject	Polygon	1170.7	906.85					Sglt1/Sglt2			44.89		36.4
Exp44_UUO+rox_7d_SL4403_R	179ea6a7-2898-4621-ad32-a47f8b57d730	Sglt1+	Sglt1+	PathAnnotationObject	Polygon	1409.1	907.16					Sglt1/Sglt2			56.83		43.55
Exp44_UUO+rox_7d_SL4403_R	72e71447-499f-4ef2-a4f6-d505b1350414	Sglt1+	Sglt1+	PathAnnotationObject	Polygon	3526.9	907.65					Sglt1/Sglt2			32.32		27.95
Exp44_UUO+rox_7d_SL4403_R	96904b33-28e1-45a8-b8de-740d860db171	Sglt1+	Sglt1+	PathAnnotationObject	Polygon	1777.4	907.81					Sglt1/Sglt2			40.77		33.8
Exp44_UUO+rox_7d_SL4403_R	317163bd-d20a-4322-967a-8cf6231df740	Sglt2+	Sglt2+	PathAnnotationObject	Polygon	2726.4	908.16					Sglt1/Sglt2			67.81		62.4
Exp44_UUO+rox_7d_SL4403_R	653041c1-459b-4821-8f61-7ce96a25d2b6	Sglt1+	Sglt1+	PathAnnotationObject	Polygon	1249.9	908.43					Sglt1/Sglt2			132.03		70.2
Exp44_UUO+rox_7d_SL4403_R	f1fbdd25-461d-42fc-b55e-ceafb43bad83	Sglt1+	Sglt1+	PathAnnotationObject	Polygon	1181	909.52					Sglt1/Sglt2			31.9		33.8
Exp44_UUO+rox_7d_SL4403_R	66273e53-1eee-467e-a7d3-8c105fad23cc	Sglt1+	Sglt1+	PathAnnotationObject	Polygon	463.33	913.43					Sglt1/Sglt2			299.87		135.85
Exp44_UUO+rox_7d_SL4403_R	25060eca-c5c2-4c41-8ed1-a1dded84ef31	Sglt1+	Sglt1+	PathAnnotationObject	Polygon	2729.8	914.02					Sglt1/Sglt2			113.12		104
Exp44_UUO+rox_7d_SL4403_R	ced4a8ef-2271-43d1-8211-e863b693a43b	Sglt1+	Sglt1+	PathAnnotationObject	Polygon	1077.3	914.54					Sglt1/Sglt2			206.18		90.35
Exp44_UUO+rox_7d_SL4403_R	c375d593-2c0a-4717-a4c0-cfdbd18d00f9	Sglt1+	Sglt1+	PathAnnotationObject	Geometry	2226.2	915.21					Sglt1/Sglt2			116.19		105.3
Exp44_UUO+rox_7d_SL4403_R	9714d558-c6c7-4c93-9fe5-0985d3c3a3af	Sglt1+	Sglt1+	PathAnnotationObject	Polygon	3354.1	915.31					Sglt1/Sglt2			95.8		50.7
Exp44_UUO+rox_7d_SL4403_R	4975d2ce-3e7d-4ea4-bff6-92b768f603af	Sglt2+	Sglt2+	PathAnnotationObject	Polygon	1525.8	916.18					Sglt1/Sglt2			45.84		48.75
Exp44_UUO+rox_7d_SL4403_R	579e40aa-f8cf-48d6-9230-d74f916e3f4e	Sglt2+	Sglt2+	PathAnnotationObject	Polygon	2555.5	916.33					Sglt1/Sglt2			122.74		92.95
Exp44_UUO+rox_7d_SL4403_R	cc75588d-68d4-4287-a44a-9b039b39de5a	Sglt2+	Sglt2+	PathAnnotationObject	Polygon	2535.7	916.52					Sglt1/Sglt2			53.34		46.8
Exp44_UUO+rox_7d_SL4403_R	2d8b21cb-2c87-45e8-bd80-f7f36475bdf6	Sglt1+	Sglt1+	PathAnnotationObject	Geometry	1555.4	916.63					Sglt1/Sglt2			107.74		83.85
Exp44_UUO+rox_7d_SL4403_R	b9dd15ea-8351-4589-9767-71f411d79b88	Sglt1+	Sglt1+	PathAnnotationObject	Polygon	2134	916.79					Sglt1/Sglt2			27.25		47.45
Exp44_UUO+rox_7d_SL4403_R	8986e0a7-9944-4e87-9ea9-8e86d137f2c6	Sglt1+	Sglt1+	PathAnnotationObject	Geometry	2060.5	918.78					Sglt1/Sglt2			506.79		259.35
Exp44_UUO+rox_7d_SL4403_R	32a5dcc3-03f0-4dc6-a5f0-78ff537bc44e	Sglt1+	Sglt1+	PathAnnotationObject	Polygon	629.02	919.02					Sglt1/Sglt2			137.21		65
Exp44_UUO+rox_7d_SL4403_R	228046e5-f11c-4948-8fc5-443123c96052	Sglt1+	Sglt1+	PathAnnotationObject	Polygon	3618.4	919.47					Sglt1/Sglt2			182.73		74.75
Exp44_UUO+rox_7d_SL4403_R	7b4d8ef9-cf79-413c-8d7f-489c0c61c9a9	Sglt2+	Sglt2+	PathAnnotationObject	Polygon	2824.2	919.83					Sglt1/Sglt2			27.89		39.65
Exp44_UUO+rox_7d_SL4403_R	5845bb38-d535-4d4e-bccd-5519fcec4213	Sglt2+	Sglt2+	PathAnnotationObject	Polygon	2732.4	919.88					Sglt1/Sglt2			86.19		58.5
Exp44_UUO+rox_7d_SL4403_R	332c29f1-f47e-4871-a2d2-e925e4c543dc	Sglt1+	Sglt1+	PathAnnotationObject	Polygon	938.54	920.17					Sglt1/Sglt2			92.74		51.35
Exp44_UUO+rox_7d_SL4403_R	51e95292-629f-4549-9f99-42a9d8e6a46f	Sglt2+	Sglt2+	PathAnnotationObject	Polygon	669.23	920.68					Sglt1/Sglt2			293		139.1
Exp44_UUO+rox_7d_SL4403_R	8a0ad468-0e91-4772-a1c5-791f4f2897d9	Sglt2+	Sglt2+	PathAnnotationObject	Polygon	2668.6	921.85					Sglt1/Sglt2			28.73		26
Exp44_UUO+rox_7d_SL4403_R	7edc36e4-b67c-4b7a-bfa3-31ceb60b4c9d	Sglt1+	Sglt1+	PathAnnotationObject	Polygon	3109.3	923.96					Sglt1/Sglt2			234.49		81.25
Exp44_UUO+rox_7d_SL4403_R	017ab83f-dca5-4391-8545-6e22978305eb	Sglt2+	Sglt2+	PathAnnotationObject	Polygon	3060.9	925.02					Sglt1/Sglt2			204.38		82.55
Exp44_UUO+rox_7d_SL4403_R	2e733381-eb52-4287-8dea-ab38f07a37dd	Sglt1+	Sglt1+	PathAnnotationObject	Polygon	2250.8	925.28					Sglt1/Sglt2			141.22		66.95
Exp44_UUO+rox_7d_SL4403_R	aa76a179-70f6-499d-94e5-17b4f8753842	Sglt1+	Sglt1+	PathAnnotationObject	Polygon	2394.3	926.95					Sglt1/Sglt2			329.23		246.35
Exp44_UUO+rox_7d_SL4403_R	2a430eab-5595-4c4d-8499-9ba97aff525e	Sglt1+	Sglt1+	PathAnnotationObject	Polygon	2292.8	927.08					Sglt1/Sglt2			118.51		77.35
Exp44_UUO+rox_7d_SL4403_R	94e46d7a-c0e6-46ea-912a-3e8fd5c8b8f8	Sglt1+	Sglt1+	PathAnnotationObject	Polygon	2099.2	928.41					Sglt1/Sglt2			139.85		75.4
Exp44_UUO+rox_7d_SL4403_R	a25e978e-ef05-4af7-abd7-a152faf33504	Sglt1+	Sglt1+	PathAnnotationObject	Polygon	1512.2	928.5					Sglt1/Sglt2			74.47		48.1
Exp44_UUO+rox_7d_SL4403_R	66f95b84-1d5b-4ab5-8fa5-1de05ebbca6c	Sglt1+	Sglt1+	PathAnnotationObject	Polygon	408.54	930.89					Sglt1/Sglt2			21.12		37.7
Exp44_UUO+rox_7d_SL4403_R	d6133811-b6f7-47a1-8fcf-b51cc0f2aeb7	Sglt1+	Sglt1+	PathAnnotationObject	Polygon	2827.4	931.21					Sglt1/Sglt2			194.24		83.2
Exp44_UUO+rox_7d_SL4403_R	916bda3f-ef75-40e4-ac8a-bf455b2b6f57	Sglt2+	Sglt2+	PathAnnotationObject	Polygon	1525.1	931.29					Sglt1/Sglt2			21.86		26.65
Exp44_UUO+rox_7d_SL4403_R	eb077c79-4747-4561-ad62-4b6c672d44e4	Sglt1+	Sglt1+	PathAnnotationObject	Polygon	1021.3	931.66					Sglt1/Sglt2			342.75		119.6
Exp44_UUO+rox_7d_SL4403_R	b7b31217-605a-448f-ba21-e4be2c26a19c	Sglt1+	Sglt1+	PathAnnotationObject	Polygon	3436.9	932.07					Sglt1/Sglt2			27.57		28.6
Exp44_UUO+rox_7d_SL4403_R	a292924b-4e05-4be5-a0fa-dd8f821b56a7	Sglt1+	Sglt1+	PathAnnotationObject	Geometry	2799.9	932.43					Sglt1/Sglt2			296.7		194.35
Exp44_UUO+rox_7d_SL4403_R	5d1f4461-9819-43db-a2b8-09bfc7f857a2	Sglt1+	Sglt1+	PathAnnotationObject	Polygon	3331.4	932.86					Sglt1/Sglt2			38.02		37.05
Exp44_UUO+rox_7d_SL4403_R	534b994f-4792-4d2a-a55b-3ded3220200c	Sglt1+	Sglt1+	PathAnnotationObject	Polygon	792.87	933.24					Sglt1/Sglt2			146.61		67.6
Exp44_UUO+rox_7d_SL4403_R	32bd5ef4-e46d-4092-846d-94edc2cab0c2	Sglt1+	Sglt1+	PathAnnotationObject	Polygon	829.79	933.89					Sglt1/Sglt2			142.38		91
Exp44_UUO+rox_7d_SL4403_R	f41d2aac-6b54-42a8-b59e-d06d413bf6ad	Sglt1+	Sglt1+	PathAnnotationObject	Polygon	1594.6	935.46					Sglt1/Sglt2			104.99		87.1
Exp44_UUO+rox_7d_SL4403_R	1295fda8-e81b-41c6-871a-1c5e7efafa3f	Sglt2+	Sglt2+	PathAnnotationObject	Polygon	3483	935.93					Sglt1/Sglt2			101.4		56.55
Exp44_UUO+rox_7d_SL4403_R	1f617033-01f3-435d-a039-f28b95142336	Sglt1+	Sglt1+	PathAnnotationObject	Polygon	2195	936.43					Sglt1/Sglt2			472.99		239.2
Exp44_UUO+rox_7d_SL4403_R	5c68b660-b955-419d-baad-c48471d1c9c2	Sglt1+	Sglt1+	PathAnnotationObject	Polygon	2475.9	936.73					Sglt1/Sglt2			29.47		27.3
Exp44_UUO+rox_7d_SL4403_R	76432917-17f4-4da7-8aab-426f13afcc7b	Sglt2+	Sglt2+	PathAnnotationObject	Polygon	2922	939.31					Sglt1/Sglt2			183.89		76.7
Exp44_UUO+rox_7d_SL4403_R	5eb10c2f-0d38-4d9a-88e5-1668a34b5481	Sglt1+	Sglt1+	PathAnnotationObject	Polygon	2327.3	940.25					Sglt1/Sglt2			32.22		26.65
Exp44_UUO+rox_7d_SL4403_R	6f6a399b-2ff0-440a-b2c0-cda8e0b32216	Sglt2+	Sglt2+	PathAnnotationObject	Polygon	3296.4	940.65					Sglt1/Sglt2			191.5		95.55
Exp44_UUO+rox_7d_SL4403_R	afdad881-ca41-459a-81a7-bd492a8091fd	Sglt1+	Sglt1+	PathAnnotationObject	Polygon	3474.9	940.73					Sglt1/Sglt2			41.19		29.25
Exp44_UUO+rox_7d_SL4403_R	1fbe65e9-83fc-458a-ba81-88c185d2835f	Sglt2+	Sglt2+	PathAnnotationObject	Polygon	2685.5	940.75					Sglt1/Sglt2			288.57		124.15
Exp44_UUO+rox_7d_SL4403_R	4233a093-cdb6-443e-a39b-4dea0c11ea3c	Sglt1+	Sglt1+	PathAnnotationObject	Polygon	1839	941.93					Sglt1/Sglt2			934.46		406.25
Exp44_UUO+rox_7d_SL4403_R	586b4d00-4adc-4614-84ec-d456d4a92e16	Sglt1+	Sglt1+	PathAnnotationObject	Geometry	910	942.22					Sglt1/Sglt2			727.65		313.3
Exp44_UUO+rox_7d_SL4403_R	4d5d2c97-6cee-4db4-9702-1ed7a1b257eb	Sglt1+	Sglt1+	PathAnnotationObject	Polygon	2334.6	943.13					Sglt1/Sglt2			61.37		40.3
Exp44_UUO+rox_7d_SL4403_R	f47bc7fb-2b6e-44f0-a392-62520920a9b2	Sglt1+	Sglt1+	PathAnnotationObject	Polygon	716.98	943.48					Sglt1/Sglt2			113.86		85.15
Exp44_UUO+rox_7d_SL4403_R	d7bcf660-f6ab-42c8-8f29-780d101635d3	Sglt1+	Sglt1+	PathAnnotationObject	Polygon	2119.7	947.37					Sglt1/Sglt2			26.2		29.9
Exp44_UUO+rox_7d_SL4403_R	55f9e462-03d0-4747-a695-06548ea7b287	Sglt1+	Sglt1+	PathAnnotationObject	Polygon	2726.6	948.34					Sglt1/Sglt2			81.33		55.9
Exp44_UUO+rox_7d_SL4403_R	f3cd0b9d-1f8c-4f03-9411-5ed0df5bbeea	Sglt1+	Sglt1+	PathAnnotationObject	Polygon	2522.4	949.97					Sglt1/Sglt2			352.68		238.55
Exp44_UUO+rox_7d_SL4403_R	ffc74a00-c18e-4f9b-a9ba-b241b3130fba	Sglt1+	Sglt1+	PathAnnotationObject	Polygon	2467.4	950.33					Sglt1/Sglt2			191.39		96.85
Exp44_UUO+rox_7d_SL4403_R	eb0005ae-87b7-4988-afcd-a65af7f3f0f9	Sglt1+	Sglt1+	PathAnnotationObject	Polygon	1273.4	950.45					Sglt1/Sglt2			104.89		58.5
Exp44_UUO+rox_7d_SL4403_R	f5073d7e-6ec9-4d25-9dc3-edcce056410c	Sglt1+	Sglt1+	PathAnnotationObject	Polygon	1940.5	951.4					Sglt1/Sglt2			254.24		133.9
Exp44_UUO+rox_7d_SL4403_R	41c40fd5-2ffb-4c1d-917d-ece38a475b40	Sglt2+	Sglt2+	PathAnnotationObject	Polygon	909.96	954.93					Sglt1/Sglt2			26.41		39.65
Exp44_UUO+rox_7d_SL4403_R	39f3d8ed-ca7c-47de-8c2e-016deafbaa14	Sglt1+	Sglt1+	PathAnnotationObject	Polygon	3589.1	954.95					Sglt1/Sglt2			175.44		82.55
Exp44_UUO+rox_7d_SL4403_R	a2a0a26b-29e0-41d1-8b0a-0989a181f156	Sglt2+	Sglt2+	PathAnnotationObject	Polygon	1141.2	955.89					Sglt1/Sglt2			60.95		55.9
Exp44_UUO+rox_7d_SL4403_R	21cac646-dbb1-4530-9b46-667613e298f6	Sglt1+	Sglt1+	PathAnnotationObject	Polygon	2014.8	957.74					Sglt1/Sglt2			281.49		136.5
Exp44_UUO+rox_7d_SL4403_R	4d1faad2-95a6-4b31-a552-de1cefb980da	Sglt1+	Sglt1+	PathAnnotationObject	Polygon	2127.9	958.56					Sglt1/Sglt2			159.92		130
Exp44_UUO+rox_7d_SL4403_R	3c9c104d-6e98-425d-80b4-7623a8219a91	Sglt1+	Sglt1+	PathAnnotationObject	Polygon	854.1	961.73					Sglt1/Sglt2			51.02		37.7
Exp44_UUO+rox_7d_SL4403_R	8fd007cb-abc2-4c57-abf1-14c18b86152d	Sglt2+	Sglt2+	PathAnnotationObject	Polygon	1448.1	961.88					Sglt1/Sglt2			657.62		201.5
Exp44_UUO+rox_7d_SL4403_R	7cfb4c1e-6eb2-4693-a080-d1fd316068bf	Sglt2+	Sglt2+	PathAnnotationObject	Polygon	3673.7	962.84					Sglt1/Sglt2			101.93		70.2
Exp44_UUO+rox_7d_SL4403_R	490f8743-860b-473f-94c9-907c84907548	Sglt2+	Sglt2+	PathAnnotationObject	Polygon	3354.4	964.48					Sglt1/Sglt2			343.81		102.05
Exp44_UUO+rox_7d_SL4403_R	ff807301-948f-4477-aacd-d663ef532692	Sglt2+	Sglt2+	PathAnnotationObject	Polygon	2554.4	967.27					Sglt1/Sglt2			548.41		150.8
Exp44_UUO+rox_7d_SL4403_R	062629f6-ab5b-4a8f-8f0f-77ae7cd48dca	Sglt1+	Sglt1+	PathAnnotationObject	Polygon	2082.4	967.65					Sglt1/Sglt2			154.95		94.9
Exp44_UUO+rox_7d_SL4403_R	e4525c3b-c085-4673-b3b5-14b9fcade2e0	Sglt1+	Sglt1+	PathAnnotationObject	Polygon	821.13	969.21					Sglt1/Sglt2			132.45		60.45
Exp44_UUO+rox_7d_SL4403_R	33f63c2c-cf35-48be-b612-c98707744ead	Sglt2+	Sglt2+	PathAnnotationObject	Polygon	2023.7	969.42					Sglt1/Sglt2			31.79		36.4
Exp44_UUO+rox_7d_SL4403_R	5211e7a2-836e-4b84-a9a0-793d7f88c510	Sglt1+	Sglt1+	PathAnnotationObject	Polygon	2262.9	969.53					Sglt1/Sglt2			153.37		98.15
Exp44_UUO+rox_7d_SL4403_R	ceff8f14-7952-41a4-b273-e6f2ed7c7142	Sglt1+	Sglt1+	PathAnnotationObject	Polygon	1336.7	970.04					Sglt1/Sglt2			130.24		78.65
Exp44_UUO+rox_7d_SL4403_R	edad1f5e-f089-4832-ab40-b1de9aea0ce5	Sglt2+	Sglt2+	PathAnnotationObject	Polygon	3415.8	970.85					Sglt1/Sglt2			168.58		83.2
Exp44_UUO+rox_7d_SL4403_R	da4b55f3-aeb2-4a60-a0ff-fb53ac8be57e	Sglt1+	Sglt1+	PathAnnotationObject	Polygon	1144.3	971.15					Sglt1/Sglt2			116.19		71.5
Exp44_UUO+rox_7d_SL4403_R	1f8c8b3a-93d9-48e1-b8ee-3e99732d1c71	Sglt1+	Sglt1+	PathAnnotationObject	Polygon	1026.6	972.45					Sglt1/Sglt2			216.43		100.1
Exp44_UUO+rox_7d_SL4403_R	8fcf1a2d-7859-4a44-9170-4320d5c6f493	Sglt1+	Sglt1+	PathAnnotationObject	Geometry	2407.4	972.59					Sglt1/Sglt2			215.37		137.8
Exp44_UUO+rox_7d_SL4403_R	da6bfdff-73f2-4a57-bae9-52e389d657ee	Sglt2+	Sglt2+	PathAnnotationObject	Polygon	3027.4	979.75					Sglt1/Sglt2			199		96.2
Exp44_UUO+rox_7d_SL4403_R	0fa1a6ae-9c19-4145-a71a-a216d46d7ae1	Sglt1+	Sglt1+	PathAnnotationObject	Polygon	1255.1	979.85					Sglt1/Sglt2			335.99		239.2
Exp44_UUO+rox_7d_SL4403_R	cf1e78c3-46ee-49f5-815f-f76d0a574709	Sglt1+	Sglt1+	PathAnnotationObject	Polygon	2227.1	981.11					Sglt1/Sglt2			255.4		133.9
Exp44_UUO+rox_7d_SL4403_R	9577280d-c08f-4af5-867f-a421162ed0eb	Sglt1+	Sglt1+	PathAnnotationObject	Polygon	3020.4	981.74					Sglt1/Sglt2			27.99		26.65
Exp44_UUO+rox_7d_SL4403_R	3d199a0f-fc99-4549-bc67-d33a2ff2f82d	Sglt1+	Sglt1+	PathAnnotationObject	Geometry	665.55	982.43					Sglt1/Sglt2			157.8		94.9
Exp44_UUO+rox_7d_SL4403_R	104cfcd3-a343-4ded-a569-cfee7c3582e3	Sglt2+	Sglt2+	PathAnnotationObject	Polygon	2254.8	982.9					Sglt1/Sglt2			94.43		99.45
Exp44_UUO+rox_7d_SL4403_R	daddef68-910d-483c-8e85-3a8a67b06667	Sglt2+	Sglt2+	PathAnnotationObject	Polygon	1215.6	983.97					Sglt1/Sglt2			24.82		50.05
Exp44_UUO+rox_7d_SL4403_R	a211f1c5-16aa-488e-8cc4-ffb789c6fffd	Sglt1+	Sglt1+	PathAnnotationObject	Polygon	394.53	986.51					Sglt1/Sglt2			325.54		153.4
Exp44_UUO+rox_7d_SL4403_R	9a034127-1d08-4aad-b5cf-ecc2d92ce574	Sglt2+	Sglt2+	PathAnnotationObject	Polygon	884.93	987.35					Sglt1/Sglt2			366.94		137.8
Exp44_UUO+rox_7d_SL4403_R	dd815ce1-920f-46a6-b88e-d6be20e37026	Sglt2+	Sglt2+	PathAnnotationObject	Polygon	2883.8	987.58					Sglt1/Sglt2			474.15		269.1
Exp44_UUO+rox_7d_SL4403_R	d4d498a4-c066-4533-b44c-5b38001b6b27	Sglt2+	Sglt2+	PathAnnotationObject	Polygon	934.04	987.73					Sglt1/Sglt2			20.6		29.9
Exp44_UUO+rox_7d_SL4403_R	73cb5ed4-e8bc-41a5-aa5e-b51a9df00fd7	Sglt1+	Sglt1+	PathAnnotationObject	Polygon	2347.4	988.04					Sglt1/Sglt2			271.35		107.25
Exp44_UUO+rox_7d_SL4403_R	cbf4e905-c549-405a-8457-89aaeff47004	Sglt2+	Sglt2+	PathAnnotationObject	Polygon	1747.1	988.55					Sglt1/Sglt2			573.12		217.75
Exp44_UUO+rox_7d_SL4403_R	1d3fe909-2039-4928-a7c5-a50aa061124f	Sglt2+	Sglt2+	PathAnnotationObject	Polygon	2307.5	988.78					Sglt1/Sglt2			404.76		109.85
Exp44_UUO+rox_7d_SL4403_R	7f037172-e1aa-442d-9bfc-54c12efa1a8f	Sglt1+	Sglt1+	PathAnnotationObject	Geometry	1180.1	989					Sglt1/Sglt2			663.64		232.05
Exp44_UUO+rox_7d_SL4403_R	721f5c89-7307-4e22-b57d-bfed212ea72d	Sglt2+	Sglt2+	PathAnnotationObject	Polygon	1426.1	990.81					Sglt1/Sglt2			39.82		57.2
Exp44_UUO+rox_7d_SL4403_R	515de52c-d0a5-4e08-8042-1eff34262cf5	Sglt2+	Sglt2+	PathAnnotationObject	Polygon	788.65	991.61					Sglt1/Sglt2			230.9		88.4
Exp44_UUO+rox_7d_SL4403_R	2b66cb76-a2bd-43d8-ba6a-dbcb019fa5b9	Sglt1+	Sglt1+	PathAnnotationObject	Polygon	439.3	991.65					Sglt1/Sglt2			29.26		27.95
Exp44_UUO+rox_7d_SL4403_R	bdc57667-f064-4aed-8fa8-88fdc7ddf141	Sglt1+	Sglt1+	PathAnnotationObject	Polygon	3081.1	995.14					Sglt1/Sglt2			426.51		269.75
Exp44_UUO+rox_7d_SL4403_R	b1e3f0fe-d90a-44cc-80bd-9a1db8aed097	Sglt1+	Sglt1+	PathAnnotationObject	Polygon	2794.3	997.03					Sglt1/Sglt2			314.45		191.75
Exp44_UUO+rox_7d_SL4403_R	212f78c2-49d3-4b1b-bf90-15de7b2e9588	Sglt1+	Sglt1+	PathAnnotationObject	Polygon	2060.3	997.09					Sglt1/Sglt2			106.89		50.05
Exp44_UUO+rox_7d_SL4403_R	963d0cbe-0c8e-4053-a500-cc28a44cbe49	Sglt2+	Sglt2+	PathAnnotationObject	Polygon	2712.4	997.86					Sglt1/Sglt2			33.69		40.95
Exp44_UUO+rox_7d_SL4403_R	62f9f815-55c2-48ac-8f5f-02f20c44d101	Sglt1+	Sglt1+	PathAnnotationObject	Geometry	1880.9	997.88					Sglt1/Sglt2			383.84		157.3
Exp44_UUO+rox_7d_SL4403_R	c1fc7dbf-8ca5-4726-b607-adfcdd440042	Sglt2+	Sglt2+	PathAnnotationObject	Polygon	2452.2	997.98					Sglt1/Sglt2			106.05		81.25
Exp44_UUO+rox_7d_SL4403_R	1afe6182-4293-437e-8e05-0ce4ce23854d	Sglt2+	Sglt2+	PathAnnotationObject	Polygon	3562.5	998.06					Sglt1/Sglt2			206.29		113.75
Exp44_UUO+rox_7d_SL4403_R	5affa932-807e-46cb-be29-44628a21baa0	Sglt2+	Sglt2+	PathAnnotationObject	Polygon	2254.2	998.18					Sglt1/Sglt2			26.51		46.15
Exp44_UUO+rox_7d_SL4403_R	a7f0dc07-387f-4b09-93e8-b85fd2769829	Sglt2+	Sglt2+	PathAnnotationObject	Polygon	2701.9	998.89					Sglt1/Sglt2			28.62		27.3
Exp44_UUO+rox_7d_SL4403_R	d8a18543-3740-4968-91f0-ff2743f5ee91	Sglt1+	Sglt1+	PathAnnotationObject	Polygon	2262.9	999.24					Sglt1/Sglt2			181.99		119.6
Exp44_UUO+rox_7d_SL4403_R	fd975088-75eb-4057-a714-8304a77a505c	Sglt1+	Sglt1+	PathAnnotationObject	Polygon	1059.2	999.48					Sglt1/Sglt2			88.41		57.85
Exp44_UUO+rox_7d_SL4403_R	525ce990-4b80-44f3-a6f2-214f8c8c5af4	Sglt2+	Sglt2+	PathAnnotationObject	Polygon	3329.9	1000.3					Sglt1/Sglt2			20.17		26.65
Exp44_UUO+rox_7d_SL4403_R	446bcf53-fc2b-45b4-8130-cbbdccc11e9a	Sglt1+	Sglt1+	PathAnnotationObject	Polygon	496.92	1000.5					Sglt1/Sglt2			161.61		74.75
Exp44_UUO+rox_7d_SL4403_R	9a48316c-3f56-4081-b777-997f12ffd71b	Sglt2+	Sglt2+	PathAnnotationObject	Geometry	1979.2	1002.5					Sglt1/Sglt2			372.22		120.9
Exp44_UUO+rox_7d_SL4403_R	ebd40cb7-f812-4416-ae51-69282e4ffe1f	Sglt2+	Sglt2+	PathAnnotationObject	Polygon	3714.5	1002.6					Sglt1/Sglt2			52.07		59.15
Exp44_UUO+rox_7d_SL4403_R	d4bcc71e-a334-42ec-b6c9-168995a4a4b2	Sglt1+	Sglt1+	PathAnnotationObject	Polygon	3720.7	1002.7					Sglt1/Sglt2			30		36.4
Exp44_UUO+rox_7d_SL4403_R	3359141f-e83c-4fc7-8b60-7f3e2614a717	Sglt1+	Sglt1+	PathAnnotationObject	Polygon	1098.8	1003					Sglt1/Sglt2			96.86		48.1
Exp44_UUO+rox_7d_SL4403_R	6f0afa8e-da57-488b-9ef6-a68209a783df	Sglt1+	Sglt1+	PathAnnotationObject	Polygon	3320	1003.3					Sglt1/Sglt2			160.87		90.35
Exp44_UUO+rox_7d_SL4403_R	b46efef5-4d15-47e0-8406-f30be41d6569	Sglt2+	Sglt2+	PathAnnotationObject	Geometry	1130.5	1004.4					Sglt1/Sglt2			1015.4		317.85
Exp44_UUO+rox_7d_SL4403_R	cb5435b9-307b-4e45-8e21-e166fdc5451b	Sglt1+	Sglt1+	PathAnnotationObject	Polygon	2226	1005.4					Sglt1/Sglt2			47		34.45
Exp44_UUO+rox_7d_SL4403_R	ea5ca571-23bf-4972-9b63-71d9be4dd2a8	Sglt2+	Sglt2+	PathAnnotationObject	Polygon	2218.8	1006.3					Sglt1/Sglt2			23.34		24.7
Exp44_UUO+rox_7d_SL4403_R	657f2756-e847-4e1a-92ba-6bc4951e87ea	Sglt1+	Sglt1+	PathAnnotationObject	Polygon	2256.2	1006.6					Sglt1/Sglt2			57.88		49.4
Exp44_UUO+rox_7d_SL4403_R	13484a42-a651-43ac-b524-bb1f1a9ca940	Sglt1+	Sglt1+	PathAnnotationObject	Polygon	2447	1008.4					Sglt1/Sglt2			172.17		92.3
Exp44_UUO+rox_7d_SL4403_R	5cf794d4-9799-4f97-b0ac-95ceb4148f8c	Sglt1+	Sglt1+	PathAnnotationObject	Polygon	1369.7	1008.6					Sglt1/Sglt2			340.11		144.3
Exp44_UUO+rox_7d_SL4403_R	38c1dad4-df63-48f7-a937-cb2395064971	Sglt1+	Sglt1+	PathAnnotationObject	Polygon	3637.3	1009.3					Sglt1/Sglt2			306.1		125.45
Exp44_UUO+rox_7d_SL4403_R	54c984ff-7c35-40d7-983a-b4fdca46bc45	Sglt1+	Sglt1+	PathAnnotationObject	Polygon	2699.1	1009.8					Sglt1/Sglt2			236.71		126.1
Exp44_UUO+rox_7d_SL4403_R	a8310aaa-4cd6-4bdb-b1f2-ad29acf4ab11	Sglt2+	Sglt2+	PathAnnotationObject	Polygon	3313.9	1010					Sglt1/Sglt2			34.01		54.6
Exp44_UUO+rox_7d_SL4403_R	b8794110-e5f3-4905-a140-71baffb19678	Sglt2+	Sglt2+	PathAnnotationObject	Polygon	897.78	1011.8					Sglt1/Sglt2			269.87		107.9
Exp44_UUO+rox_7d_SL4403_R	3070e65e-2599-4b95-9294-b924e6885cb6	Sglt1+	Sglt1+	PathAnnotationObject	Polygon	2754.2	1012.2					Sglt1/Sglt2			256.14		102.7
Exp44_UUO+rox_7d_SL4403_R	cbdb11cc-f197-4717-8514-7e47739f783a	Sglt1+	Sglt1+	PathAnnotationObject	Polygon	2470.3	1012.8					Sglt1/Sglt2			108.37		96.85
Exp44_UUO+rox_7d_SL4403_R	c5da9887-d5d8-4f42-aae4-e0d7528eb96b	Sglt2+	Sglt2+	PathAnnotationObject	Polygon	714.42	1014					Sglt1/Sglt2			148.19		85.15
Exp44_UUO+rox_7d_SL4403_R	3a2267cb-c48f-43ae-b940-d9bd9c927d4d	Sglt2+	Sglt2+	PathAnnotationObject	Polygon	1841.6	1014.2					Sglt1/Sglt2			442.57		117
Exp44_UUO+rox_7d_SL4403_R	2f1d9089-a7d6-476e-b705-d5206b93d96e	Sglt2+	Sglt2+	PathAnnotationObject	Polygon	2703.1	1014.4					Sglt1/Sglt2			29.47		37.7
Exp44_UUO+rox_7d_SL4403_R	cbff737b-082d-4f42-8e5e-9955af3a0bd9	Sglt1+	Sglt1+	PathAnnotationObject	Polygon	2130.4	1014.6					Sglt1/Sglt2			51.02		73.45
Exp44_UUO+rox_7d_SL4403_R	984d6b63-c826-4bd3-bbca-fe08e9a71bb2	Sglt1+	Sglt1+	PathAnnotationObject	Polygon	619.25	1017.1					Sglt1/Sglt2			314.02		109.85
Exp44_UUO+rox_7d_SL4403_R	6ce68756-e533-4f4c-b813-b6c4177193cd	Sglt1+	Sglt1+	PathAnnotationObject	Geometry	759.73	1017.8					Sglt1/Sglt2			466.23		210.6
Exp44_UUO+rox_7d_SL4403_R	37d19109-0f0d-41b6-8b4f-3cb82ccf9f2b	Sglt2+	Sglt2+	PathAnnotationObject	Polygon	1489.1	1019.1					Sglt1/Sglt2			619.6		207.35
Exp44_UUO+rox_7d_SL4403_R	c7e46de3-1156-431b-874a-d4f033cef005	Sglt2+	Sglt2+	PathAnnotationObject	Polygon	2983.8	1019.4					Sglt1/Sglt2			713.18		177.45
Exp44_UUO+rox_7d_SL4403_R	bd0a85e7-2797-4ffa-b66d-d41137434cf3	Sglt2+	Sglt2+	PathAnnotationObject	Polygon	1328.5	1020.3					Sglt1/Sglt2			351.41		124.15
Exp44_UUO+rox_7d_SL4403_R	ed08a374-bc11-4642-bc80-72d019057090	Sglt1+	Sglt1+	PathAnnotationObject	Polygon	567.29	1020.9					Sglt1/Sglt2			181.36		87.1
Exp44_UUO+rox_7d_SL4403_R	413aef0d-bb6f-4e17-aea4-01e4c9054aff	Sglt2+	Sglt2+	PathAnnotationObject	Polygon	3300.8	1021.3					Sglt1/Sglt2			22.29		23.4
Exp44_UUO+rox_7d_SL4403_R	7a30b062-432e-4eea-bb86-6ddd5dee247e	Sglt1+	Sglt1+	PathAnnotationObject	Polygon	2542.7	1022.2					Sglt1/Sglt2			183.15		119.6
Exp44_UUO+rox_7d_SL4403_R	0581cb6b-0859-4beb-8370-c06a94d6e2ea	Sglt2+	Sglt2+	PathAnnotationObject	Polygon	452.92	1022.5					Sglt1/Sglt2			96.22		64.35
Exp44_UUO+rox_7d_SL4403_R	7edd09db-cfa4-4474-afbf-1461a65a1d18	Sglt2+	Sglt2+	PathAnnotationObject	Polygon	3372.8	1023.1					Sglt1/Sglt2			201.64		105.95
Exp44_UUO+rox_7d_SL4403_R	b8095625-0f93-4b44-aa18-8dcbbaa737b8	Sglt1+	Sglt1+	PathAnnotationObject	Polygon	328.9	1023.5					Sglt1/Sglt2			137.74		74.1
Exp44_UUO+rox_7d_SL4403_R	f1571cc8-94a3-464b-aada-a027cd9b23a4	Sglt1+	Sglt1+	PathAnnotationObject	Geometry	2034.9	1023.7					Sglt1/Sglt2			445.32		232.05
Exp44_UUO+rox_7d_SL4403_R	e21f0636-2668-4064-9465-f10486d82353	Sglt2+	Sglt2+	PathAnnotationObject	Polygon	465.41	1024					Sglt1/Sglt2			39.93		45.5
Exp44_UUO+rox_7d_SL4403_R	3423af60-870a-4452-90bd-b15b06e1316f	Sglt1+	Sglt1+	PathAnnotationObject	Polygon	1263.5	1024.5					Sglt1/Sglt2			103.41		101.4
Exp44_UUO+rox_7d_SL4403_R	eb15b930-9bb9-432a-bb45-a472b21eebe1	Sglt1+	Sglt1+	PathAnnotationObject	Polygon	1940.7	1026.9					Sglt1/Sglt2			140.69		82.55
Exp44_UUO+rox_7d_SL4403_R	2b981d98-8797-4b27-95e6-86ee3c1c4ddf	Sglt1+	Sglt1+	PathAnnotationObject	Polygon	1802.8	1027.6					Sglt1/Sglt2			86.3		59.8
Exp44_UUO+rox_7d_SL4403_R	cfe9dedc-76ad-4808-88d9-bd18aaac1c5a	Sglt2+	Sglt2+	PathAnnotationObject	Polygon	1599.3	1028.1					Sglt1/Sglt2			203.75		127.4
Exp44_UUO+rox_7d_SL4403_R	b00d3e0e-8895-45c7-98a1-13c3c5da0e12	Sglt2+	Sglt2+	PathAnnotationObject	Polygon	2903.2	1028.7					Sglt1/Sglt2			38.45		34.45
Exp44_UUO+rox_7d_SL4403_R	7a5da417-580e-4ee2-a727-8ebdf05e5107	Sglt1+	Sglt1+	PathAnnotationObject	Geometry	1230.9	1029.2					Sglt1/Sglt2			1040.2		474.5
Exp44_UUO+rox_7d_SL4403_R	38880fc1-adf4-4618-beb5-254b2440275d	Sglt1+	Sglt1+	PathAnnotationObject	Polygon	2672.2	1032.7					Sglt1/Sglt2			43.31		37.7
Exp44_UUO+rox_7d_SL4403_R	8db62c5e-08b8-429d-a933-66ee73b86a0b	Sglt2+	Sglt2+	PathAnnotationObject	Polygon	2095.8	1033.2					Sglt1/Sglt2			35.28		58.5
Exp44_UUO+rox_7d_SL4403_R	28558f1f-30ca-4ecd-8ad6-77cf90542fc9	Sglt1+	Sglt1+	PathAnnotationObject	Polygon	682.63	1033.5					Sglt1/Sglt2			132.98		64.35
Exp44_UUO+rox_7d_SL4403_R	1d7e81e4-9de2-4b7b-bda3-754d6b279ed8	Sglt2+	Sglt2+	PathAnnotationObject	Polygon	2667.3	1033.6					Sglt1/Sglt2			21.76		23.4
Exp44_UUO+rox_7d_SL4403_R	f2ad2ad9-0989-412f-8f4c-6a0438db9549	Sglt2+	Sglt2+	PathAnnotationObject	Polygon	1091.1	1033.7					Sglt1/Sglt2			141.54		68.9
Exp44_UUO+rox_7d_SL4403_R	6e762198-cd59-40f1-9d8a-055ca036e4d6	Sglt2+	Sglt2+	PathAnnotationObject	Polygon	2211.7	1034.2					Sglt1/Sglt2			23.13		51.35
Exp44_UUO+rox_7d_SL4403_R	6d7ac72e-d33c-48d8-a551-8eb7364e6990	Sglt1+	Sglt1+	PathAnnotationObject	Polygon	1908.4	1034.6					Sglt1/Sglt2			53.02		42.9
Exp44_UUO+rox_7d_SL4403_R	c6e0f28a-053f-4754-acff-8e1d49c873b3	Sglt1+	Sglt1+	PathAnnotationObject	Polygon	3723.5	1035.1					Sglt1/Sglt2			211.04		76.05
Exp44_UUO+rox_7d_SL4403_R	5253a749-5013-4097-918d-0a484b1e47ff	Sglt2+	Sglt2+	PathAnnotationObject	Polygon	3421.8	1035.8					Sglt1/Sglt2			112.17		66.3
Exp44_UUO+rox_7d_SL4403_R	75face50-8a4a-4079-a3dc-288735bc5e0c	Sglt1+	Sglt1+	PathAnnotationObject	Polygon	2128	1035.9					Sglt1/Sglt2			38.98		58.5
Exp44_UUO+rox_7d_SL4403_R	18cacb35-c65d-41e7-8591-ea30b2946557	Sglt1+	Sglt1+	PathAnnotationObject	Polygon	3069	1036.8					Sglt1/Sglt2			130.76		68.9
Exp44_UUO+rox_7d_SL4403_R	796d333b-4519-41bf-acfc-471bbbf8f155	Sglt2+	Sglt2+	PathAnnotationObject	Polygon	3664.6	1036.9					Sglt1/Sglt2			410.14		156
Exp44_UUO+rox_7d_SL4403_R	5ac32495-f04b-4f36-94b3-f0a3f4312b68	Sglt1+	Sglt1+	PathAnnotationObject	Polygon	293.52	1039.1					Sglt1/Sglt2			143.44		75.4
Exp44_UUO+rox_7d_SL4403_R	adf6cda4-b8b9-4a68-bf02-d344cdf240dd	Sglt1+	Sglt1+	PathAnnotationObject	Polygon	2242.1	1040.1					Sglt1/Sglt2			100.98		70.85
Exp44_UUO+rox_7d_SL4403_R	499035f2-1859-424e-8d77-fb86bcb8af36	Sglt1+	Sglt1+	PathAnnotationObject	Geometry	2499.8	1040.4					Sglt1/Sglt2			721.21		468
Exp44_UUO+rox_7d_SL4403_R	1e4d514c-3093-46ac-b103-e3e8ea125114	Sglt1+	Sglt1+	PathAnnotationObject	Polygon	3802.5	1040.6					Sglt1/Sglt2			20.39		33.8
Exp44_UUO+rox_7d_SL4403_R	91323c9a-0d9f-49d6-89b4-57cde349776c	Sglt1+	Sglt1+	PathAnnotationObject	Polygon	2214.6	1040.9					Sglt1/Sglt2			239.56		146.25
Exp44_UUO+rox_7d_SL4403_R	9928ba27-2b15-40d4-b8f8-97c2078c3058	Sglt2+	Sglt2+	PathAnnotationObject	Polygon	3532.3	1042.2					Sglt1/Sglt2			599.32		169
Exp44_UUO+rox_7d_SL4403_R	f6303e8a-0273-4e5b-8f02-fc284eafc0bf	Sglt1+	Sglt1+	PathAnnotationObject	Polygon	2097.3	1043.3					Sglt1/Sglt2			231.74		94.25
Exp44_UUO+rox_7d_SL4403_R	979148c5-b932-4317-8b27-7a8039ca386c	Sglt2+	Sglt2+	PathAnnotationObject	Polygon	407.36	1043.3					Sglt1/Sglt2			229.63		172.9
Exp44_UUO+rox_7d_SL4403_R	719a7ebc-2078-4e4f-a65c-4217be729b78	Sglt1+	Sglt1+	PathAnnotationObject	Polygon	2454.2	1045.1					Sglt1/Sglt2			128.55		96.2
Exp44_UUO+rox_7d_SL4403_R	8669ac17-e738-4974-8cad-f3bcf2f0a11b	Sglt2+	Sglt2+	PathAnnotationObject	Polygon	1434.9	1046.6					Sglt1/Sglt2			260.05		91
Exp44_UUO+rox_7d_SL4403_R	9946bff6-2ac1-4715-b682-125aaa23f855	Sglt1+	Sglt1+	PathAnnotationObject	Polygon	308.78	1047.9					Sglt1/Sglt2			23.87		27.95
Exp44_UUO+rox_7d_SL4403_R	0f53f4db-c91b-4351-9bd2-d16cdf2706e3	Sglt1+	Sglt1+	PathAnnotationObject	Polygon	3273.1	1049					Sglt1/Sglt2			285.08		137.8
Exp44_UUO+rox_7d_SL4403_R	84a419b8-1b10-48e8-a4e2-51b94d10f1d3	Sglt2+	Sglt2+	PathAnnotationObject	Polygon	2832.3	1049.6					Sglt1/Sglt2			218.12		92.3
Exp44_UUO+rox_7d_SL4403_R	c0571a89-142c-480a-b960-cfb3ad2e21e1	Sglt2+	Sglt2+	PathAnnotationObject	Polygon	3322.1	1050.2					Sglt1/Sglt2			49.43		32.5
Exp44_UUO+rox_7d_SL4403_R	37f11ccc-bec7-4167-aae0-430811deafef	Sglt1+	Sglt1+	PathAnnotationObject	Polygon	2562	1050.8					Sglt1/Sglt2			225.93		152.75
Exp44_UUO+rox_7d_SL4403_R	a93134f9-9b58-4736-918e-b57967840739	Sglt2+	Sglt2+	PathAnnotationObject	Polygon	2565	1052					Sglt1/Sglt2			40.56		35.75
Exp44_UUO+rox_7d_SL4403_R	448ec185-59c7-4eb5-9d2c-77ec9f2ae29b	Sglt2+	Sglt2+	PathAnnotationObject	Polygon	2706.2	1052.1					Sglt1/Sglt2			67.07		74.1
Exp44_UUO+rox_7d_SL4403_R	bfa79899-a6d0-422b-aced-151bc191386f	Sglt2+	Sglt2+	PathAnnotationObject	Polygon	2958	1052.2					Sglt1/Sglt2			53.24		37.05
Exp44_UUO+rox_7d_SL4403_R	3267078f-01b9-41d9-9cad-6338011860ca	Sglt2+	Sglt2+	PathAnnotationObject	Polygon	499.33	1053.2					Sglt1/Sglt2			329.13		138.45
Exp44_UUO+rox_7d_SL4403_R	726eb92b-2dfd-4c37-b295-773d551b477c	Sglt1+	Sglt1+	PathAnnotationObject	Polygon	972.68	1053.3					Sglt1/Sglt2			205.23		113.75
Exp44_UUO+rox_7d_SL4403_R	1dbf5ff7-8605-4f5f-ab89-f7d07ec10ff6	Sglt1+	Sglt1+	PathAnnotationObject	Polygon	2118.7	1053.9					Sglt1/Sglt2			38.76		47.45
Exp44_UUO+rox_7d_SL4403_R	b53545e7-0ed4-423a-845a-cf432e129b3c	Sglt1+	Sglt1+	PathAnnotationObject	Polygon	1300	1054.6					Sglt1/Sglt2			136.05		72.15
Exp44_UUO+rox_7d_SL4403_R	0aba87b1-dad2-4059-a33f-14fc0432c057	Sglt1+	Sglt1+	PathAnnotationObject	Polygon	372.05	1056.3					Sglt1/Sglt2			137.63		72.8
Exp44_UUO+rox_7d_SL4403_R	70447f99-932e-4f35-9793-c6ba8a2505c1	Sglt1+	Sglt1+	PathAnnotationObject	Polygon	423.6	1056.8					Sglt1/Sglt2			43.52		39.65
Exp44_UUO+rox_7d_SL4403_R	505e8d2d-c883-4adc-9645-af0a59f9f492	Sglt2+	Sglt2+	PathAnnotationObject	Polygon	723.54	1057.2					Sglt1/Sglt2			171.54		65.65
Exp44_UUO+rox_7d_SL4403_R	d045958f-e77b-4e50-a4c2-263516db0beb	Sglt1+	Sglt1+	PathAnnotationObject	Polygon	1120	1060.2					Sglt1/Sglt2			56.19		44.85
Exp44_UUO+rox_7d_SL4403_R	3bf6c7ec-e464-4e7d-bde3-197079feceff	Sglt2+	Sglt2+	PathAnnotationObject	Polygon	1966.3	1060.2					Sglt1/Sglt2			403.7		120.25
Exp44_UUO+rox_7d_SL4403_R	ebf92ff3-2755-4b40-aa22-b54acb5c6572	Sglt1+	Sglt1+	PathAnnotationObject	Polygon	3045.5	1061.2					Sglt1/Sglt2			95.7		66.3
Exp44_UUO+rox_7d_SL4403_R	e8a677f5-f282-4fd1-bb07-5dcbe969c038	Sglt1+	Sglt1+	PathAnnotationObject	Polygon	555.27	1061.7					Sglt1/Sglt2			258.78		104
Exp44_UUO+rox_7d_SL4403_R	d926fbee-f8f8-4989-8bde-7c01d20f234b	Sglt1+	Sglt1+	PathAnnotationObject	Polygon	1063.5	1061.8					Sglt1/Sglt2			198.68		104
Exp44_UUO+rox_7d_SL4403_R	01dbd700-737e-4b86-bbab-f70ece4501a9	Sglt2+	Sglt2+	PathAnnotationObject	Polygon	635.63	1061.8					Sglt1/Sglt2			116.72		70.85
Exp44_UUO+rox_7d_SL4403_R	6eba0ef3-70e9-4d60-8997-0be330114877	Sglt2+	Sglt2+	PathAnnotationObject	Polygon	457.08	1063.1					Sglt1/Sglt2			71.61		71.5
Exp44_UUO+rox_7d_SL4403_R	82632129-d886-4d05-9f40-f03cd2d12e1b	Sglt2+	Sglt2+	PathAnnotationObject	Polygon	2215.1	1063.5					Sglt1/Sglt2			29.26		38.35
Exp44_UUO+rox_7d_SL4403_R	8087990c-7a3a-4eb5-9e71-4131b32ba5ed	Sglt1+	Sglt1+	PathAnnotationObject	Polygon	3202	1063.6					Sglt1/Sglt2			184.53		62.4
Exp44_UUO+rox_7d_SL4403_R	c8f9316e-ae02-4737-9d3b-5829689c88cf	Sglt1+	Sglt1+	PathAnnotationObject	Polygon	2186.3	1064.6					Sglt1/Sglt2			54.4		58.5
Exp44_UUO+rox_7d_SL4403_R	9cd16114-9520-4183-9da1-e91d15626c71	Sglt1+	Sglt1+	PathAnnotationObject	Polygon	465.32	1064.8					Sglt1/Sglt2			93.69		76.7
Exp44_UUO+rox_7d_SL4403_R	e640bc9d-95ef-4d54-9e0d-79a53d7c9c31	Sglt1+	Sglt1+	PathAnnotationObject	Polygon	2120.2	1066.5					Sglt1/Sglt2			33.17		40.95
Exp44_UUO+rox_7d_SL4403_R	f59f2fbd-f969-4c22-8171-dba434b44631	Sglt2+	Sglt2+	PathAnnotationObject	Polygon	3047.3	1066.9					Sglt1/Sglt2			42.99		52
Exp44_UUO+rox_7d_SL4403_R	cff2c9eb-c619-41b7-a22b-b8741f000265	Sglt1+	Sglt1+	PathAnnotationObject	Polygon	1213.5	1067.5					Sglt1/Sglt2			253.82		122.85
Exp44_UUO+rox_7d_SL4403_R	05a6f335-1334-41a2-80a2-f02a4161334b	Sglt1+	Sglt1+	PathAnnotationObject	Polygon	3787.5	1067.7					Sglt1/Sglt2			35.6		28.6
Exp44_UUO+rox_7d_SL4403_R	9a231f46-bf96-4a38-a084-530cb2db440c	Sglt1+	Sglt1+	PathAnnotationObject	Polygon	2391.5	1068.1					Sglt1/Sglt2			124.53		106.6
Exp44_UUO+rox_7d_SL4403_R	83df0b15-bbde-4122-ad6f-8431bd4f2f99	Sglt1+	Sglt1+	PathAnnotationObject	Polygon	2135	1069.3					Sglt1/Sglt2			38.55		34.45
Exp44_UUO+rox_7d_SL4403_R	0c164ede-75fb-40d9-9c4b-b3b4545b6111	Sglt2+	Sglt2+	PathAnnotationObject	Polygon	1403.4	1069.5					Sglt1/Sglt2			254.03		96.2
Exp44_UUO+rox_7d_SL4403_R	98ac2838-1c15-48e3-8340-8146e10e21e2	Sglt1+	Sglt1+	PathAnnotationObject	Polygon	2080.4	1070.6					Sglt1/Sglt2			93.48		92.3
Exp44_UUO+rox_7d_SL4403_R	0b140843-6994-4a76-9ec0-5d0568f90d00	Sglt2+	Sglt2+	PathAnnotationObject	Polygon	1168.3	1071					Sglt1/Sglt2			103.09		81.9
Exp44_UUO+rox_7d_SL4403_R	c3f5693f-09c0-428e-99c1-7ada0733cdb0	Sglt1+	Sglt1+	PathAnnotationObject	Polygon	2875	1071.2					Sglt1/Sglt2			34.12		31.2
Exp44_UUO+rox_7d_SL4403_R	205e45dc-ff7f-494a-9f9b-17fccdd418d1	Sglt1+	Sglt1+	PathAnnotationObject	Polygon	914.59	1071.3					Sglt1/Sglt2			94.43		76.7
Exp44_UUO+rox_7d_SL4403_R	a773851a-29ba-42c5-bd54-1d1dbe8989f3	Sglt2+	Sglt2+	PathAnnotationObject	Polygon	839.1	1071.4					Sglt1/Sglt2			223.93		78
Exp44_UUO+rox_7d_SL4403_R	a47de768-6dcb-4bb8-8cd8-6c19b70718ba	Sglt2+	Sglt2+	PathAnnotationObject	Polygon	799.22	1073					Sglt1/Sglt2			179.03		65
Exp44_UUO+rox_7d_SL4403_R	d68af931-a19a-4286-8e15-c61b7606a617	Sglt1+	Sglt1+	PathAnnotationObject	Polygon	618.31	1073.7					Sglt1/Sglt2			179.77		79.95
Exp44_UUO+rox_7d_SL4403_R	c62a9665-422a-4f91-91a7-32dad7150401	Sglt2+	Sglt2+	PathAnnotationObject	Polygon	2688.4	1074.1					Sglt1/Sglt2			334.51		155.35
Exp44_UUO+rox_7d_SL4403_R	c9ac1720-2754-4279-b674-40a072d64991	Sglt1+	Sglt1+	PathAnnotationObject	Polygon	2785.7	1074.1					Sglt1/Sglt2			142.91		94.25
Exp44_UUO+rox_7d_SL4403_R	162d668a-9f29-4d8e-b55c-402c6f96a144	Sglt2+	Sglt2+	PathAnnotationObject	Polygon	1898.5	1074.2					Sglt1/Sglt2			329.87		99.45
Exp44_UUO+rox_7d_SL4403_R	d5a03f94-dfda-482a-8ffc-3c820bb27691	Sglt2+	Sglt2+	PathAnnotationObject	Polygon	1765.6	1075.1					Sglt1/Sglt2			567.1		326.3
Exp44_UUO+rox_7d_SL4403_R	5850c9cd-4108-4102-a0ad-acf51a879538	Sglt1+	Sglt1+	PathAnnotationObject	Geometry	2278.1	1076.6					Sglt1/Sglt2			617.91		341.25
Exp44_UUO+rox_7d_SL4403_R	fe48a534-675a-40ea-b8db-8f4d327e03d0	Sglt2+	Sglt2+	PathAnnotationObject	Polygon	754.54	1076.8					Sglt1/Sglt2			162.35		68.25
Exp44_UUO+rox_7d_SL4403_R	1288fb8d-9170-4bf2-87a9-d02693a79a49	Sglt1+	Sglt1+	PathAnnotationObject	Polygon	3800	1077.3					Sglt1/Sglt2			52.71		39.65
Exp44_UUO+rox_7d_SL4403_R	2f7249b8-e00c-4c01-8534-70ba11927299	Sglt2+	Sglt2+	PathAnnotationObject	Polygon	3608.2	1077.3					Sglt1/Sglt2			308.53		165.1
Exp44_UUO+rox_7d_SL4403_R	f298140f-f3ff-4193-9fab-01936ac62e33	Sglt1+	Sglt1+	PathAnnotationObject	Polygon	3664.4	1077.4					Sglt1/Sglt2			156.96		69.55
Exp44_UUO+rox_7d_SL4403_R	cd8c0a5b-8971-4433-8e12-e68b2903453d	Sglt1+	Sglt1+	PathAnnotationObject	Polygon	244.82	1077.6					Sglt1/Sglt2			44.26		63.05
Exp44_UUO+rox_7d_SL4403_R	4eb1702b-9846-4f32-a6e8-e9acc4abe4a5	Sglt1+	Sglt1+	PathAnnotationObject	Geometry	2749.4	1077.6					Sglt1/Sglt2			386.48		205.4
Exp44_UUO+rox_7d_SL4403_R	657af8a0-c5e1-4a66-ab9e-f17403483341	Sglt2+	Sglt2+	PathAnnotationObject	Polygon	686.26	1079					Sglt1/Sglt2			149.25		70.2
Exp44_UUO+rox_7d_SL4403_R	4fbca198-7cfa-491e-96d9-a93acd8ff5ab	Sglt1+	Sglt1+	PathAnnotationObject	Polygon	3164	1079.3					Sglt1/Sglt2			526.96		235.95
Exp44_UUO+rox_7d_SL4403_R	4e5247dd-645e-426e-a0a0-0fdaf3f734eb	Sglt1+	Sglt1+	PathAnnotationObject	Polygon	2877.5	1079.5					Sglt1/Sglt2			38.76		31.2
Exp44_UUO+rox_7d_SL4403_R	44f830a4-c436-4ba6-b4c5-08d8c3653f87	Sglt2+	Sglt2+	PathAnnotationObject	Polygon	3246.7	1080.1					Sglt1/Sglt2			488.83		133.25
Exp44_UUO+rox_7d_SL4403_R	7d7a203e-8086-4a06-95c7-4c3f227f1417	Sglt1+	Sglt1+	PathAnnotationObject	Polygon	1134	1081.4					Sglt1/Sglt2			33.27		44.85
Exp44_UUO+rox_7d_SL4403_R	1fb00fc2-a76b-4b6a-8112-e23fc1bce67e	Sglt1+	Sglt1+	PathAnnotationObject	Polygon	1439.3	1081.8					Sglt1/Sglt2			29.57		33.15
Exp44_UUO+rox_7d_SL4403_R	224dd499-fbc0-45e5-b016-a94509a0f0f9	Sglt1+	Sglt1+	PathAnnotationObject	Polygon	3589.8	1082.1					Sglt1/Sglt2			137.31		94.25
Exp44_UUO+rox_7d_SL4403_R	6971001c-8e67-4230-986b-ffe6d3e5a4f7	Sglt2+	Sglt2+	PathAnnotationObject	Geometry	1846.1	1082.3					Sglt1/Sglt2			1059.7		274.95
Exp44_UUO+rox_7d_SL4403_R	0a1d5483-64f4-4322-9dcf-c699b8c2d379	Sglt2+	Sglt2+	PathAnnotationObject	Polygon	1441	1083					Sglt1/Sglt2			183.58		128.05
Exp44_UUO+rox_7d_SL4403_R	17fcf16f-127d-4b86-ac2c-f33ad42d475e	Sglt1+	Sglt1+	PathAnnotationObject	Polygon	3081.2	1083.1					Sglt1/Sglt2			132.45		92.95
Exp44_UUO+rox_7d_SL4403_R	6c6e82f9-b8ab-405c-a5f0-d585e0b477b6	Sglt1+	Sglt1+	PathAnnotationObject	Polygon	2219.5	1083.4					Sglt1/Sglt2			125.91		65.65
Exp44_UUO+rox_7d_SL4403_R	acd1123f-6404-46c7-8b9a-8d890212f579	Sglt1+	Sglt1+	PathAnnotationObject	Polygon	3013.8	1083.5					Sglt1/Sglt2			220.65		96.2
Exp44_UUO+rox_7d_SL4403_R	dad6e776-3d15-489e-8cd3-252c04867d14	Sglt2+	Sglt2+	PathAnnotationObject	Polygon	1168.8	1083.7					Sglt1/Sglt2			25.24		38.35
Exp44_UUO+rox_7d_SL4403_R	9451c1d5-386c-4f66-9613-c049083cc06a	Sglt1+	Sglt1+	PathAnnotationObject	Polygon	3789.5	1083.8					Sglt1/Sglt2			78.48		49.4
Exp44_UUO+rox_7d_SL4403_R	936cc323-5b4b-4780-8f7a-5832628db399	Sglt2+	Sglt2+	PathAnnotationObject	Polygon	2951.6	1084.6					Sglt1/Sglt2			263.11		84.5
Exp44_UUO+rox_7d_SL4403_R	730cad39-583f-4934-becf-217452dbb8be	Sglt1+	Sglt1+	PathAnnotationObject	Polygon	1768.6	1085.2					Sglt1/Sglt2			71.93		78
Exp44_UUO+rox_7d_SL4403_R	7b21a359-b81a-47c1-9e7a-371e568beb22	Sglt1+	Sglt1+	PathAnnotationObject	Polygon	1277.9	1086.9					Sglt1/Sglt2			21.44		22.1
Exp44_UUO+rox_7d_SL4403_R	e463d701-cb50-4d71-b5d3-4ccf71b73370	Sglt1+	Sglt1+	PathAnnotationObject	Polygon	2051.1	1087					Sglt1/Sglt2			174.81		80.6
Exp44_UUO+rox_7d_SL4403_R	08e0d412-fd05-4498-887e-bee372600be0	Sglt2+	Sglt2+	PathAnnotationObject	Polygon	2347.1	1087.7					Sglt1/Sglt2			97.7		116.35
Exp44_UUO+rox_7d_SL4403_R	bf242bb8-f0f8-4e3b-8641-271941d9abc1	Sglt1+	Sglt1+	PathAnnotationObject	Polygon	1043.8	1087.8					Sglt1/Sglt2			149.78		85.8
Exp44_UUO+rox_7d_SL4403_R	6ce93ce4-65fe-4e36-947f-a4a24cd795f6	Sglt1+	Sglt1+	PathAnnotationObject	Polygon	2305.3	1088.8					Sglt1/Sglt2			104.04		64.35
Exp44_UUO+rox_7d_SL4403_R	e9f9b1eb-314c-42ba-a68d-600421ad5158	Sglt1+	Sglt1+	PathAnnotationObject	Polygon	2428.4	1090.5					Sglt1/Sglt2			121.15		103.35
Exp44_UUO+rox_7d_SL4403_R	4140f136-48b6-470a-96a8-d65ac5002e9d	Sglt1+	Sglt1+	PathAnnotationObject	Polygon	2447.6	1090.6					Sglt1/Sglt2			55.66		56.55
Exp44_UUO+rox_7d_SL4403_R	91db402a-c48f-403a-8a88-25da9f69e53e	Sglt1+	Sglt1+	PathAnnotationObject	Polygon	1007.4	1090.7					Sglt1/Sglt2			151.57		79.95
Exp44_UUO+rox_7d_SL4403_R	e31bb9bd-2cbb-48ec-9c53-d6a00be98755	Sglt1+	Sglt1+	PathAnnotationObject	Polygon	2118.7	1090.8					Sglt1/Sglt2			80.7		75.4
Exp44_UUO+rox_7d_SL4403_R	9e500924-295c-4196-aa82-4c74c814bf98	Sglt1+	Sglt1+	PathAnnotationObject	Polygon	1286.9	1091.8					Sglt1/Sglt2			132.66		93.6
Exp44_UUO+rox_7d_SL4403_R	0c6de561-8f2f-4556-af7b-634f6b0e4c95	Sglt1+	Sglt1+	PathAnnotationObject	Polygon	3577.1	1092.4					Sglt1/Sglt2			32.32		36.4
Exp44_UUO+rox_7d_SL4403_R	287d86cd-ae78-498a-ba5e-d5d8362d86c8	Sglt2+	Sglt2+	PathAnnotationObject	Polygon	3380.2	1093.1					Sglt1/Sglt2			123.48		79.95
Exp44_UUO+rox_7d_SL4403_R	eff32cf4-c74f-4ffd-93de-f0dfb4d59d69	Sglt1+	Sglt1+	PathAnnotationObject	Polygon	3234	1093.3					Sglt1/Sglt2			24.4		28.6
Exp44_UUO+rox_7d_SL4403_R	94f3a589-631d-40fa-a8d6-d6b308ecb0d9	Sglt1+	Sglt1+	PathAnnotationObject	Polygon	3602.2	1093.5					Sglt1/Sglt2			139.53		89.7
Exp44_UUO+rox_7d_SL4403_R	8b090409-1009-4501-81a7-d708ac01a174	Sglt2+	Sglt2+	PathAnnotationObject	Polygon	325.07	1093.5					Sglt1/Sglt2			218.75		112.45
Exp44_UUO+rox_7d_SL4403_R	273f3446-aea9-4ea6-abf1-ea5bfce5b29b	Sglt1+	Sglt1+	PathAnnotationObject	Polygon	2884.7	1093.6					Sglt1/Sglt2			122.95		68.25
Exp44_UUO+rox_7d_SL4403_R	10c55e07-541a-4030-a953-e6a35d032a7a	Sglt2+	Sglt2+	PathAnnotationObject	Polygon	376.24	1095.7					Sglt1/Sglt2			126.33		59.8
Exp44_UUO+rox_7d_SL4403_R	133cbdac-4d3b-47a7-8081-1a4140e5cb60	Sglt1+	Sglt1+	PathAnnotationObject	Polygon	3536	1096.7					Sglt1/Sglt2			200.05		68.9
Exp44_UUO+rox_7d_SL4403_R	de9e5a74-d78d-4a40-b04f-5285a6ae963e	Sglt1+	Sglt1+	PathAnnotationObject	Polygon	2197.7	1097.1					Sglt1/Sglt2			22.5		43.55
Exp44_UUO+rox_7d_SL4403_R	04c34c23-8801-4d04-a2e7-515a522d0a9a	Sglt1+	Sglt1+	PathAnnotationObject	Polygon	1138.6	1097.7					Sglt1/Sglt2			24.29		30.55
Exp44_UUO+rox_7d_SL4403_R	f0339d83-9b3b-4b69-82f3-6c17803676f1	Sglt2+	Sglt2+	PathAnnotationObject	Geometry	1133.5	1098.3					Sglt1/Sglt2			807.19		349.7
Exp44_UUO+rox_7d_SL4403_R	00855c21-3994-475e-8137-4769fc2fe4d1	Sglt2+	Sglt2+	PathAnnotationObject	Polygon	1909.3	1099.3					Sglt1/Sglt2			79.54		71.5
Exp44_UUO+rox_7d_SL4403_R	75c4a9e2-51b5-421a-b9c0-f354b676d9d6	Sglt2+	Sglt2+	PathAnnotationObject	Polygon	1178.5	1100.5					Sglt1/Sglt2			190.86		102.05
Exp44_UUO+rox_7d_SL4403_R	b9ba6f3f-24c2-4065-9576-598c116b4268	Sglt1+	Sglt1+	PathAnnotationObject	Polygon	555.7	1101.2					Sglt1/Sglt2			141.01		65.65
Exp44_UUO+rox_7d_SL4403_R	a75dcf2e-85f3-4a04-9acb-94ccb17087c6	Sglt1+	Sglt1+	PathAnnotationObject	Polygon	531.88	1102.7					Sglt1/Sglt2			233.11		241.15
Exp44_UUO+rox_7d_SL4403_R	63146ba8-4185-48ce-a2e7-9ca9d5f9dde1	Sglt1+	Sglt1+	PathAnnotationObject	Polygon	3435.5	1102.8					Sglt1/Sglt2			430.53		146.9
Exp44_UUO+rox_7d_SL4403_R	1e82a447-0f67-4ee7-bc30-656f94b9d5b7	Sglt2+	Sglt2+	PathAnnotationObject	Polygon	3203.6	1103.2					Sglt1/Sglt2			28.2		27.3
Exp44_UUO+rox_7d_SL4403_R	12065f0a-8ad6-4f66-9306-e319f65715de	Sglt1+	Sglt1+	PathAnnotationObject	Polygon	1313.7	1104					Sglt1/Sglt2			83.55		54.6
Exp44_UUO+rox_7d_SL4403_R	328a5456-3447-48ff-83ec-2e465d0b0c91	Sglt2+	Sglt2+	PathAnnotationObject	Polygon	3187.8	1104.5					Sglt1/Sglt2			54.71		40.95
Exp44_UUO+rox_7d_SL4403_R	87a9acf9-e132-4481-8fef-ff1a19fb6d02	Sglt1+	Sglt1+	PathAnnotationObject	Polygon	656.08	1104.8					Sglt1/Sglt2			125.06		78.65
Exp44_UUO+rox_7d_SL4403_R	6e7635e0-1a7e-42df-98fb-2dd393ed8004	Sglt1+	Sglt1+	PathAnnotationObject	Polygon	2441	1104.8					Sglt1/Sglt2			88.62		46.15
Exp44_UUO+rox_7d_SL4403_R	186e0fba-a972-431c-99cc-014c1e1c16ab	Sglt1+	Sglt1+	PathAnnotationObject	Polygon	1396.6	1104.9					Sglt1/Sglt2			100.66		66.3
Exp44_UUO+rox_7d_SL4403_R	b77e80ab-eae5-4c41-a84e-07dd41207135	Sglt2+	Sglt2+	PathAnnotationObject	Polygon	3050.2	1105.6					Sglt1/Sglt2			93.06		46.15
Exp44_UUO+rox_7d_SL4403_R	cf386530-88bf-4d74-8437-dffcd294f3c7	Sglt1+	Sglt1+	PathAnnotationObject	Polygon	2637.1	1106.1					Sglt1/Sglt2			114.18		73.45
Exp44_UUO+rox_7d_SL4403_R	e8e10e02-0650-4502-a479-233097d68528	Sglt1+	Sglt1+	PathAnnotationObject	Polygon	2345.7	1106.5					Sglt1/Sglt2			477.21		137.15
Exp44_UUO+rox_7d_SL4403_R	4d539e51-5646-42d7-bf8c-4404f9d9c160	Sglt2+	Sglt2+	PathAnnotationObject	Polygon	3155.2	1106.7					Sglt1/Sglt2			64.96		74.1
Exp44_UUO+rox_7d_SL4403_R	f3a13795-b251-4db7-ab5d-ef611100cb5a	Sglt1+	Sglt1+	PathAnnotationObject	Polygon	3313.3	1107.2					Sglt1/Sglt2			43.31		33.15
Exp44_UUO+rox_7d_SL4403_R	9647d0ad-49dd-4423-95da-000554f6f1d7	Sglt1+	Sglt1+	PathAnnotationObject	Polygon	983.21	1108.5					Sglt1/Sglt2			166.57		82.55
Exp44_UUO+rox_7d_SL4403_R	c3ecf621-abc4-457f-9b6a-188b66319cbc	Sglt2+	Sglt2+	PathAnnotationObject	Polygon	246.68	1109.3					Sglt1/Sglt2			108.27		65.65
Exp44_UUO+rox_7d_SL4403_R	899488f8-9137-462c-98d8-0a1825db8497	Sglt2+	Sglt2+	PathAnnotationObject	Polygon	596.13	1110.4					Sglt1/Sglt2			120.1		65
Exp44_UUO+rox_7d_SL4403_R	13f1b843-e9b4-415a-bee7-c4e0982c2076	Sglt2+	Sglt2+	PathAnnotationObject	Polygon	3826.2	1111					Sglt1/Sglt2			94.64		64.35
Exp44_UUO+rox_7d_SL4403_R	96923e66-d230-4626-8a1d-46e271260c6c	Sglt1+	Sglt1+	PathAnnotationObject	Polygon	2209.7	1111.8					Sglt1/Sglt2			32.53		31.85
Exp44_UUO+rox_7d_SL4403_R	2926f38d-35f9-48c5-a7fc-969e21f14117	Sglt1+	Sglt1+	PathAnnotationObject	Polygon	1421.7	1112.7					Sglt1/Sglt2			43.09		36.4
Exp44_UUO+rox_7d_SL4403_R	6dec68c1-23b5-40a0-aff5-c3218a5b6f8f	Sglt2+	Sglt2+	PathAnnotationObject	Polygon	2812.9	1113.7					Sglt1/Sglt2			96.22		52.65
Exp44_UUO+rox_7d_SL4403_R	ea99fd62-1c5f-4a23-92e4-9ce3f9896694	Sglt2+	Sglt2+	PathAnnotationObject	Polygon	1396.8	1114.2					Sglt1/Sglt2			85.56		82.55
Exp44_UUO+rox_7d_SL4403_R	d38bd65b-dc30-4099-85ae-c306e9f68c3a	Sglt1+	Sglt1+	PathAnnotationObject	Polygon	2520.4	1114.8					Sglt1/Sglt2			29.47		29.9
Exp44_UUO+rox_7d_SL4403_R	b3c99e8b-61db-44f7-84a8-ee89b778e1c1	Sglt1+	Sglt1+	PathAnnotationObject	Polygon	2114.3	1115.3					Sglt1/Sglt2			57.46		66.95
Exp44_UUO+rox_7d_SL4403_R	e7e97742-ed96-4806-bb7b-c0ccd05f28f7	Sglt1+	Sglt1+	PathAnnotationObject	Polygon	2997.5	1117.2					Sglt1/Sglt2			129.81		83.85
Exp44_UUO+rox_7d_SL4403_R	6c88325e-7cd1-4d80-b31d-62ee881062ca	Sglt2+	Sglt2+	PathAnnotationObject	Polygon	3820	1117.6					Sglt1/Sglt2			46.79		40.95
Exp44_UUO+rox_7d_SL4403_R	9fdcdf0d-058c-4c0e-a898-1e3937387245	Sglt2+	Sglt2+	PathAnnotationObject	Polygon	746.25	1118.4					Sglt1/Sglt2			215.58		81.9
Exp44_UUO+rox_7d_SL4403_R	c10bfb59-8733-4e1d-a1c8-b5c4786bd8de	Sglt2+	Sglt2+	PathAnnotationObject	Polygon	289.88	1118.7					Sglt1/Sglt2			196.67		86.45
Exp44_UUO+rox_7d_SL4403_R	f95416db-8be8-4f05-afb8-9de234ddf684	Sglt1+	Sglt1+	PathAnnotationObject	Polygon	3729.2	1119.2					Sglt1/Sglt2			234.91		124.15
Exp44_UUO+rox_7d_SL4403_R	b9a1e6c7-8e85-46c1-bd2b-785a451038c6	Sglt2+	Sglt2+	PathAnnotationObject	Polygon	951.39	1119.8					Sglt1/Sglt2			218.54		100.1
Exp44_UUO+rox_7d_SL4403_R	196dd1eb-8e29-4513-863c-c64d4c8763ea	Sglt1+	Sglt1+	PathAnnotationObject	Polygon	1291.6	1120					Sglt1/Sglt2			119.04		88.4
Exp44_UUO+rox_7d_SL4403_R	c7881147-3ea8-4191-983a-955146926337	Sglt2+	Sglt2+	PathAnnotationObject	Polygon	415.44	1121.2					Sglt1/Sglt2			324.9		142.35
Exp44_UUO+rox_7d_SL4403_R	4bd781e2-2e16-46d6-8c3b-7bc4d7280ea5	Sglt2+	Sglt2+	PathAnnotationObject	Polygon	2517.6	1121.3					Sglt1/Sglt2			437.71		163.15
Exp44_UUO+rox_7d_SL4403_R	d254420c-b3b6-42df-8966-f4f9913e3307	Sglt1+	Sglt1+	PathAnnotationObject	Polygon	2365	1121.3					Sglt1/Sglt2			34.43		53.3
Exp44_UUO+rox_7d_SL4403_R	58541a5d-fe9b-42e9-978c-bd2041087306	Sglt2+	Sglt2+	PathAnnotationObject	Polygon	2670.6	1122.7					Sglt1/Sglt2			27.15		47.45
Exp44_UUO+rox_7d_SL4403_R	3ac9ba62-9570-4f1d-92b7-adf83c179607	Sglt1+	Sglt1+	PathAnnotationObject	Polygon	2677.2	1123.5					Sglt1/Sglt2			126.64		86.45
Exp44_UUO+rox_7d_SL4403_R	094eb122-14d4-4a0c-8e8a-d963fd6f5c80	Sglt2+	Sglt2+	PathAnnotationObject	Polygon	1753.8	1123.9					Sglt1/Sglt2			379.83		167.05
Exp44_UUO+rox_7d_SL4403_R	d1df8d5a-83d6-4aa7-b6ce-bda866dc3b92	Sglt1+	Sglt1+	PathAnnotationObject	Polygon	2172.3	1123.9					Sglt1/Sglt2			300.71		133.9
Exp44_UUO+rox_7d_SL4403_R	0243adc9-5c73-4588-8f49-21b369c10fef	Sglt1+	Sglt1+	PathAnnotationObject	Polygon	3545.3	1124.6					Sglt1/Sglt2			146.4		90.35
Exp44_UUO+rox_7d_SL4403_R	fcdc249d-8ea0-410d-86e0-7594b4fe95b2	Sglt2+	Sglt2+	PathAnnotationObject	Polygon	3364.5	1125.3					Sglt1/Sglt2			186.01		70.2
Exp44_UUO+rox_7d_SL4403_R	94fd9e74-d2b1-4695-accd-ec986f59913e	Sglt2+	Sglt2+	PathAnnotationObject	Polygon	826.33	1125.7					Sglt1/Sglt2			216.85		105.95
Exp44_UUO+rox_7d_SL4403_R	60c18813-8f33-4381-b838-37458e41e844	Sglt1+	Sglt1+	PathAnnotationObject	Polygon	710.11	1125.8					Sglt1/Sglt2			199.84		103.35
Exp44_UUO+rox_7d_SL4403_R	b67f7c53-0f07-42b1-9f3e-08cae0a9bbe4	Sglt2+	Sglt2+	PathAnnotationObject	Polygon	3161.5	1125.8					Sglt1/Sglt2			44.57		61.1
Exp44_UUO+rox_7d_SL4403_R	1b1f9670-1e53-4373-a374-84361ab76477	Sglt1+	Sglt1+	PathAnnotationObject	Polygon	872.97	1126.9					Sglt1/Sglt2			22.92		22.75
Exp44_UUO+rox_7d_SL4403_R	effa0082-e75f-4dfe-91ed-2a2ece882458	Sglt2+	Sglt2+	PathAnnotationObject	Polygon	1399.5	1128.3					Sglt1/Sglt2			41.19		50.05
Exp44_UUO+rox_7d_SL4403_R	2b0bc2a6-b212-4eda-a16a-97929230abdc	Sglt1+	Sglt1+	PathAnnotationObject	Polygon	2210.9	1128.5					Sglt1/Sglt2			146.4		165.1
Exp44_UUO+rox_7d_SL4403_R	2795a91f-5878-4f0d-bba5-71cfea25421c	Sglt1+	Sglt1+	PathAnnotationObject	Polygon	3707.1	1129					Sglt1/Sglt2			206.92		83.2
Exp44_UUO+rox_7d_SL4403_R	350ccde2-eefe-42a6-b6f4-2c94b3927d30	Sglt1+	Sglt1+	PathAnnotationObject	Polygon	2689.9	1129.4					Sglt1/Sglt2			21.97		22.1
Exp44_UUO+rox_7d_SL4403_R	1b0a51f4-4ab0-4eee-b556-d0198e4f3c6f	Sglt2+	Sglt2+	PathAnnotationObject	Polygon	2698.3	1129.7					Sglt1/Sglt2			114.6		96.2
Exp44_UUO+rox_7d_SL4403_R	5ddd46d4-7a05-46d3-96c2-2c770029f0f7	Sglt1+	Sglt1+	PathAnnotationObject	Polygon	2662.6	1131					Sglt1/Sglt2			53.24		45.5
Exp44_UUO+rox_7d_SL4403_R	a25cced3-5264-476e-af84-bf3b6d1b1b1c	Sglt2+	Sglt2+	PathAnnotationObject	Polygon	2811.4	1132.9					Sglt1/Sglt2			55.66		53.95
Exp44_UUO+rox_7d_SL4403_R	443ee102-83e5-40c8-b242-8b4dcd1f642f	Sglt1+	Sglt1+	PathAnnotationObject	Geometry	520.97	1133.1					Sglt1/Sglt2			152.84		93.6
Exp44_UUO+rox_7d_SL4403_R	7e38ef30-b42f-44cd-9059-41fbd89de747	Sglt2+	Sglt2+	PathAnnotationObject	Polygon	2668.8	1133.5					Sglt1/Sglt2			45.63		33.8
Exp44_UUO+rox_7d_SL4403_R	7c4299ef-9599-4189-988a-ed140d174765	Sglt2+	Sglt2+	PathAnnotationObject	Polygon	2655	1133.6					Sglt1/Sglt2			90.52		50.05
Exp44_UUO+rox_7d_SL4403_R	de33cbfe-bfbf-4aa8-ae04-e85bb3750ead	Sglt1+	Sglt1+	PathAnnotationObject	Polygon	2036	1134.1					Sglt1/Sglt2			42.04		41.6
Exp44_UUO+rox_7d_SL4403_R	3698f984-79c7-4ccb-8941-a55273c70ae9	Sglt2+	Sglt2+	PathAnnotationObject	Polygon	916.67	1134.9					Sglt1/Sglt2			29.47		41.6
Exp44_UUO+rox_7d_SL4403_R	75474010-aa39-4543-906c-e236751c75b1	Sglt1+	Sglt1+	PathAnnotationObject	Polygon	2477.3	1135.6					Sglt1/Sglt2			35.91		31.85
Exp44_UUO+rox_7d_SL4403_R	f03c1e41-06a9-400a-b9ac-c1689ca60269	Sglt1+	Sglt1+	PathAnnotationObject	Polygon	1081.5	1136					Sglt1/Sglt2			215.9		103.35
Exp44_UUO+rox_7d_SL4403_R	d417c74b-adb7-4620-a252-4f1c6dcad6c8	Sglt1+	Sglt1+	PathAnnotationObject	Polygon	3080.3	1137.2					Sglt1/Sglt2			79.64		51.35
Exp44_UUO+rox_7d_SL4403_R	9bc28b1a-0742-4378-9491-446b5bc104a4	Sglt1+	Sglt1+	PathAnnotationObject	Polygon	4093.4	1138.3					Sglt1/Sglt2			50.81		46.15
Exp44_UUO+rox_7d_SL4403_R	43015c2c-ce1d-422b-9bd5-df666e02cbd4	Sglt1+	Sglt1+	PathAnnotationObject	Polygon	1295	1138.8					Sglt1/Sglt2			58.52		39.65
Exp44_UUO+rox_7d_SL4403_R	c3528928-94b5-4d06-8ce5-efaba32d95fd	Sglt1+	Sglt1+	PathAnnotationObject	Polygon	2487	1138.9					Sglt1/Sglt2			165.09		88.4
Exp44_UUO+rox_7d_SL4403_R	5cef7732-c5cd-42a8-a7f8-021baafc5c64	Sglt2+	Sglt2+	PathAnnotationObject	Polygon	1338.8	1139.2					Sglt1/Sglt2			522.53		139.75
Exp44_UUO+rox_7d_SL4403_R	f0bc0b5a-fd5f-430f-af45-b3c0a6f7ebde	Sglt2+	Sglt2+	PathAnnotationObject	Polygon	3026.6	1139.3					Sglt1/Sglt2			320.15		110.5
Exp44_UUO+rox_7d_SL4403_R	5a94c503-d738-49a0-8cb4-c3b5009585e8	Sglt2+	Sglt2+	PathAnnotationObject	Polygon	4089.4	1139.4					Sglt1/Sglt2			21.97		26.65
Exp44_UUO+rox_7d_SL4403_R	4e1cc220-53eb-41ee-b8fa-0c200ead4822	Sglt2+	Sglt2+	PathAnnotationObject	Polygon	1887.5	1139.6					Sglt1/Sglt2			145.23		79.95
Exp44_UUO+rox_7d_SL4403_R	252b700c-622b-4af3-909e-6897b6693b86	Sglt1+	Sglt1+	PathAnnotationObject	Polygon	2234.8	1139.7					Sglt1/Sglt2			150.2		70.2
Exp44_UUO+rox_7d_SL4403_R	372aeb04-c880-4ca9-9d98-04c9c40230a0	Sglt1+	Sglt1+	PathAnnotationObject	Polygon	2362.1	1140.9					Sglt1/Sglt2			88.62		101.4
Exp44_UUO+rox_7d_SL4403_R	48aaa374-d596-4a5c-a0f6-f1bd4ce3f7b7	Sglt1+	Sglt1+	PathAnnotationObject	Polygon	1927.4	1141.1					Sglt1/Sglt2			102.88		74.1
Exp44_UUO+rox_7d_SL4403_R	dfeff68a-280b-4a8d-ab6e-a5d40aad9741	Sglt1+	Sglt1+	PathAnnotationObject	Polygon	1936.2	1141.6					Sglt1/Sglt2			36.86		33.15
Exp44_UUO+rox_7d_SL4403_R	e45584bb-1e66-4c1d-b153-e753a6f444f7	Sglt1+	Sglt1+	PathAnnotationObject	Polygon	2040.1	1141.7					Sglt1/Sglt2			64.11		48.75
Exp44_UUO+rox_7d_SL4403_R	da7b98c8-c3e0-40a9-8b51-6d0526550e2f	Sglt1+	Sglt1+	PathAnnotationObject	Polygon	3159.5	1142					Sglt1/Sglt2			312.33		130
Exp44_UUO+rox_7d_SL4403_R	870511a4-d159-4cad-85d3-981518deaced	Sglt2+	Sglt2+	PathAnnotationObject	Polygon	560.26	1142.3					Sglt1/Sglt2			168.26		87.1
Exp44_UUO+rox_7d_SL4403_R	ccb37ef5-b8bf-4c5a-bbb6-2ef6afeb1b50	Sglt2+	Sglt2+	PathAnnotationObject	Polygon	2168.6	1142.5					Sglt1/Sglt2			118.09		85.8
Exp44_UUO+rox_7d_SL4403_R	74c686cb-74c3-4580-82ac-05925dea5aed	Sglt1+	Sglt1+	PathAnnotationObject	Polygon	914.74	1142.7					Sglt1/Sglt2			216.32		143.65
Exp44_UUO+rox_7d_SL4403_R	0995df2a-4efd-49d9-8bf0-c16d015b8468	Sglt1+	Sglt1+	PathAnnotationObject	Polygon	671.26	1143.3					Sglt1/Sglt2			173.12		81.9
Exp44_UUO+rox_7d_SL4403_R	c4fc550c-e21a-4b42-9e7f-8755d615f96b	Sglt1+	Sglt1+	PathAnnotationObject	Polygon	3564.9	1143.6					Sglt1/Sglt2			169		91.65
Exp44_UUO+rox_7d_SL4403_R	2e454322-1b72-469f-bb11-4421538c08e6	Sglt2+	Sglt2+	PathAnnotationObject	Polygon	1388.6	1145.5					Sglt1/Sglt2			89.25		78.65
Exp44_UUO+rox_7d_SL4403_R	9f14a842-9b2f-412c-b8bd-97b1c5d70431	Sglt1+	Sglt1+	PathAnnotationObject	Polygon	3457.1	1145.7					Sglt1/Sglt2			348.35		142.35
Exp44_UUO+rox_7d_SL4403_R	05bc9fdc-2d0f-4358-afb0-cafe8b9f500e	Sglt1+	Sglt1+	PathAnnotationObject	Polygon	1388.8	1146.7					Sglt1/Sglt2			414.58		230.75
Exp44_UUO+rox_7d_SL4403_R	f0958674-a1e3-42ed-aa2e-8efd0c53d3f2	Sglt1+	Sglt1+	PathAnnotationObject	Polygon	2609.5	1148.5					Sglt1/Sglt2			27.46		36.4
Exp44_UUO+rox_7d_SL4403_R	fbda5fd0-80f2-4432-b387-f51197ae1c21	Sglt2+	Sglt2+	PathAnnotationObject	Polygon	2494	1149.1					Sglt1/Sglt2			31.37		42.25
Exp44_UUO+rox_7d_SL4403_R	915b4808-5f1d-42fd-a0fd-d6fd41211fa7	Sglt2+	Sglt2+	PathAnnotationObject	Polygon	3602.8	1149.1					Sglt1/Sglt2			165.73		67.6
Exp44_UUO+rox_7d_SL4403_R	2a41ed91-c0be-45d2-86bd-ee04782ce6f9	Sglt1+	Sglt1+	PathAnnotationObject	Polygon	3806.2	1149.3					Sglt1/Sglt2			49.54		35.75
Exp44_UUO+rox_7d_SL4403_R	b8637b94-f0cf-464b-9ed9-7a20f1d46482	Sglt1+	Sglt1+	PathAnnotationObject	Polygon	3851.8	1150.5					Sglt1/Sglt2			241.67		113.1
Exp44_UUO+rox_7d_SL4403_R	c16a5d68-cdbb-40de-8f0e-1ef058e9d5ff	Sglt2+	Sglt2+	PathAnnotationObject	Polygon	920.53	1151.3					Sglt1/Sglt2			47.21		34.45
Exp44_UUO+rox_7d_SL4403_R	925af823-5e0a-4540-934b-9d9e11e244fc	Sglt2+	Sglt2+	PathAnnotationObject	Geometry	3294.5	1151.3					Sglt1/Sglt2			268.71		139.75
Exp44_UUO+rox_7d_SL4403_R	99778368-05d7-42b4-b4fc-564735a5e7f8	Sglt1+	Sglt1+	PathAnnotationObject	Polygon	4049.5	1152.6					Sglt1/Sglt2			47.21		36.4
Exp44_UUO+rox_7d_SL4403_R	fe4ef60c-3d0b-4fca-9484-147b49ab87cd	Sglt2+	Sglt2+	PathAnnotationObject	Polygon	2974.2	1152.7					Sglt1/Sglt2			213.05		74.75
Exp44_UUO+rox_7d_SL4403_R	553bfc53-d950-4f66-a7c7-120596622f04	Sglt2+	Sglt2+	PathAnnotationObject	Polygon	802.84	1152.7					Sglt1/Sglt2			289.62		104.65
Exp44_UUO+rox_7d_SL4403_R	b6a13171-37ee-4a5f-b8c2-56d09d826212	Sglt1+	Sglt1+	PathAnnotationObject	Polygon	2148.2	1153					Sglt1/Sglt2			117.56		145.6
Exp44_UUO+rox_7d_SL4403_R	dc4ee92e-6f44-468b-825c-474ee68d5ad3	Sglt2+	Sglt2+	PathAnnotationObject	Geometry	321.81	1155.4					Sglt1/Sglt2			193.61		108.55
Exp44_UUO+rox_7d_SL4403_R	8184deac-0abd-4e93-83e4-c3df41b74788	Sglt2+	Sglt2+	PathAnnotationObject	Polygon	391.57	1156.4					Sglt1/Sglt2			679.7		234
Exp44_UUO+rox_7d_SL4403_R	8ae7458a-f835-4225-9e08-b9f10094bf6f	Sglt1+	Sglt1+	PathAnnotationObject	Polygon	3115.9	1157.4					Sglt1/Sglt2			228.36		98.8
Exp44_UUO+rox_7d_SL4403_R	e1eb58f0-cac1-4e6d-96a9-b1b3410485c0	Sglt1+	Sglt1+	PathAnnotationObject	Polygon	2216.1	1158					Sglt1/Sglt2			21.44		34.45
Exp44_UUO+rox_7d_SL4403_R	45351697-b75d-4278-a2cc-ac899163206e	Sglt2+	Sglt2+	PathAnnotationObject	Polygon	463.05	1158.2					Sglt1/Sglt2			33.27		31.85
Exp44_UUO+rox_7d_SL4403_R	09feefc2-27ed-4079-804d-ac59963c9109	Sglt2+	Sglt2+	PathAnnotationObject	Polygon	2608	1158.2					Sglt1/Sglt2			249.06		126.75
Exp44_UUO+rox_7d_SL4403_R	3d520cd7-af98-4a02-8948-fa9eb95a958f	Sglt1+	Sglt1+	PathAnnotationObject	Polygon	603.92	1158.7					Sglt1/Sglt2			106.79		57.2
Exp44_UUO+rox_7d_SL4403_R	5ab4f466-1f39-4079-893e-9e216cd187af	Sglt1+	Sglt1+	PathAnnotationObject	Polygon	2068.2	1159					Sglt1/Sglt2			198.68		150.15
Exp44_UUO+rox_7d_SL4403_R	3dbc6282-0b6a-4aa0-9695-4448d7b30224	Sglt1+	Sglt1+	PathAnnotationObject	Polygon	4055.5	1159.7					Sglt1/Sglt2			156.33		92.3
Exp44_UUO+rox_7d_SL4403_R	638cab26-ca12-4c52-a7aa-106cd3149d77	Sglt2+	Sglt2+	PathAnnotationObject	Polygon	873.37	1162.5					Sglt1/Sglt2			51.33		49.4
Exp44_UUO+rox_7d_SL4403_R	9e46fff4-76be-4eb4-bf98-8cd33d63ee2b	Sglt1+	Sglt1+	PathAnnotationObject	Polygon	878.27	1162.7					Sglt1/Sglt2			507.32		208.65
Exp44_UUO+rox_7d_SL4403_R	b4d473a5-2e15-47ae-bc54-341a2ffb085a	Sglt2+	Sglt2+	PathAnnotationObject	Polygon	359.47	1163.4					Sglt1/Sglt2			115.13		74.1
Exp44_UUO+rox_7d_SL4403_R	6808f668-0741-46f0-a0bb-3d62b684d9a2	Sglt2+	Sglt2+	PathAnnotationObject	Geometry	2784.3	1164.7					Sglt1/Sglt2			913.34		328.9
Exp44_UUO+rox_7d_SL4403_R	55926dad-09af-4643-a0ce-9208da4944ab	Sglt2+	Sglt2+	PathAnnotationObject	Polygon	2555.8	1165.4					Sglt1/Sglt2			1446.4		322.4
Exp44_UUO+rox_7d_SL4403_R	7754c121-e260-48cf-9953-1c5e82fa1857	Sglt1+	Sglt1+	PathAnnotationObject	Polygon	921.1	1165.9					Sglt1/Sglt2			141.96		73.45
Exp44_UUO+rox_7d_SL4403_R	b1ca4e14-dfe4-42cb-960e-4e981a480598	Sglt1+	Sglt1+	PathAnnotationObject	Polygon	2121.6	1166.5					Sglt1/Sglt2			36.55		56.55
Exp44_UUO+rox_7d_SL4403_R	098ccfb9-88a7-498d-8522-1d5180a1b54d	Sglt1+	Sglt1+	PathAnnotationObject	Polygon	2603.8	1168.7					Sglt1/Sglt2			20.91		31.85
Exp44_UUO+rox_7d_SL4403_R	20e4f510-fa31-4161-a41c-b439423dd63d	Sglt1+	Sglt1+	PathAnnotationObject	Polygon	429.21	1169.9					Sglt1/Sglt2			226.88		167.7
Exp44_UUO+rox_7d_SL4403_R	39c26a25-df09-4206-9977-3e65016a8977	Sglt2+	Sglt2+	PathAnnotationObject	Polygon	914.08	1169.9					Sglt1/Sglt2			40.56		50.05
Exp44_UUO+rox_7d_SL4403_R	2efeaca4-ffc0-4f1a-99f8-2e0f5a2bcc3c	Sglt1+	Sglt1+	PathAnnotationObject	Polygon	2495.9	1170.5					Sglt1/Sglt2			179.88		95.55
Exp44_UUO+rox_7d_SL4403_R	c21c0469-732b-44a6-8adb-9e35a97a6f1a	Sglt1+	Sglt1+	PathAnnotationObject	Polygon	2263.8	1171.2					Sglt1/Sglt2			52.07		50.05
Exp44_UUO+rox_7d_SL4403_R	da9f7b78-db91-412e-93ae-40078ee2bde0	Sglt1+	Sglt1+	PathAnnotationObject	Polygon	3416.5	1172.6					Sglt1/Sglt2			732.19		347.1
Exp44_UUO+rox_7d_SL4403_R	baa50f36-43c7-41fe-a757-1eb80a184b09	Sglt2+	Sglt2+	PathAnnotationObject	Polygon	2730.6	1172.7					Sglt1/Sglt2			1196.3		352.3
Exp44_UUO+rox_7d_SL4403_R	05dcbd65-26d7-4af1-a9e2-1acfc965d4b8	Sglt2+	Sglt2+	PathAnnotationObject	Polygon	507.06	1172.7					Sglt1/Sglt2			20.28		27.3
Exp44_UUO+rox_7d_SL4403_R	deb4ad63-6cd0-4af2-b70e-a8470e21d3f7	Sglt2+	Sglt2+	PathAnnotationObject	Polygon	1138.5	1172.8					Sglt1/Sglt2			42.36		43.55
Exp44_UUO+rox_7d_SL4403_R	7a9e38bf-c56d-4bb9-99be-3ca83a6b0046	Sglt2+	Sglt2+	PathAnnotationObject	Polygon	3784.4	1172.9					Sglt1/Sglt2			235.33		83.85
Exp44_UUO+rox_7d_SL4403_R	381d7b4d-ae17-4c6b-babc-bb7997dacec2	Sglt2+	Sglt2+	PathAnnotationObject	Geometry	1190.8	1173.2					Sglt1/Sglt2			898.34		362.7
Exp44_UUO+rox_7d_SL4403_R	81f5e53e-4424-4086-a28c-428e603ae06d	Sglt1+	Sglt1+	PathAnnotationObject	Polygon	4058.1	1173.4					Sglt1/Sglt2			24.29		44.2
Exp44_UUO+rox_7d_SL4403_R	9f4168d1-78d1-4a51-b07c-7fb31824466f	Sglt2+	Sglt2+	PathAnnotationObject	Polygon	3361.1	1173.6					Sglt1/Sglt2			218.75		82.55
Exp44_UUO+rox_7d_SL4403_R	be080ca0-2684-4b6d-9eea-c91f7975b644	Sglt1+	Sglt1+	PathAnnotationObject	Polygon	2204.7	1174.3					Sglt1/Sglt2			121.15		152.75
Exp44_UUO+rox_7d_SL4403_R	a4fa0763-0828-4177-be85-0a05ceaaaa66	Sglt2+	Sglt2+	PathAnnotationObject	Polygon	531.05	1174.4					Sglt1/Sglt2			84.92		63.7
Exp44_UUO+rox_7d_SL4403_R	3fe819c7-327d-4ec7-abd1-c4ea630cb65e	Sglt2+	Sglt2+	PathAnnotationObject	Polygon	213.38	1175.2					Sglt1/Sglt2			163.19		103.35
Exp44_UUO+rox_7d_SL4403_R	f41d7768-5e92-4667-962d-736d9a32ff0c	Sglt2+	Sglt2+	PathAnnotationObject	Polygon	520.42	1177.1					Sglt1/Sglt2			39.4		35.1
Exp44_UUO+rox_7d_SL4403_R	574230e6-1ff7-4e24-8f68-d1af7d2bcdeb	Sglt1+	Sglt1+	PathAnnotationObject	Polygon	2351.9	1177.2					Sglt1/Sglt2			30.63		37.7
Exp44_UUO+rox_7d_SL4403_R	235ab894-e525-44e8-bac6-96abcd18cc0c	Sglt2+	Sglt2+	PathAnnotationObject	Polygon	3441.5	1178.8					Sglt1/Sglt2			24.51		29.25
Exp44_UUO+rox_7d_SL4403_R	4329a609-5471-43cf-b9f8-3b7217853b7b	Sglt2+	Sglt2+	PathAnnotationObject	Polygon	3054.9	1180					Sglt1/Sglt2			194.03		66.3
Exp44_UUO+rox_7d_SL4403_R	e21e4ff5-ca2d-4875-bfb8-3146856c91d3	Sglt2+	Sglt2+	PathAnnotationObject	Polygon	4085.4	1181					Sglt1/Sglt2			66.65		41.6
Exp44_UUO+rox_7d_SL4403_R	14bc5444-4c57-4c72-a282-9eedaa2afbdf	Sglt2+	Sglt2+	PathAnnotationObject	Geometry	2002.9	1181.2					Sglt1/Sglt2			561.19		187.85
Exp44_UUO+rox_7d_SL4403_R	ed087bd1-fe76-4f49-9672-ed9ae2680a3f	Sglt1+	Sglt1+	PathAnnotationObject	Polygon	2266.5	1181.3					Sglt1/Sglt2			32.43		29.25
Exp44_UUO+rox_7d_SL4403_R	7d330ae3-d904-4bea-a368-9117bd1d9621	Sglt1+	Sglt1+	PathAnnotationObject	Polygon	3829.2	1181.3					Sglt1/Sglt2			87.99		51.35
Exp44_UUO+rox_7d_SL4403_R	248021ef-5cc2-46c0-97a1-77950ebf92ea	Sglt1+	Sglt1+	PathAnnotationObject	Geometry	2839.3	1181.3					Sglt1/Sglt2			782.05		403.65
Exp44_UUO+rox_7d_SL4403_R	8f5b7ac9-c575-489f-aeb5-73b48ddf2f43	Sglt1+	Sglt1+	PathAnnotationObject	Polygon	3511.8	1181.7					Sglt1/Sglt2			168.47		66.95
Exp44_UUO+rox_7d_SL4403_R	0c3722f8-beb9-4efb-9aa1-b9376225b4d2	Sglt1+	Sglt1+	PathAnnotationObject	Polygon	577.2	1182					Sglt1/Sglt2			134.46		61.75
Exp44_UUO+rox_7d_SL4403_R	2cf19cd2-85c8-4dc0-b1b3-e1ef7c0493a4	Sglt2+	Sglt2+	PathAnnotationObject	Polygon	855.91	1183.3					Sglt1/Sglt2			27.57		40.3
Exp44_UUO+rox_7d_SL4403_R	6ce1c061-66cf-447c-9537-552b1a8ba340	Sglt1+	Sglt1+	PathAnnotationObject	Polygon	3190.9	1184.2					Sglt1/Sglt2			72.14		53.95
Exp44_UUO+rox_7d_SL4403_R	5d7f8d48-aa68-4686-916e-85092725a342	Sglt1+	Sglt1+	PathAnnotationObject	Polygon	2036.4	1185.5					Sglt1/Sglt2			29.68		27.3
Exp44_UUO+rox_7d_SL4403_R	14bf7f2b-2719-45ec-8f36-39ad63f373f6	Sglt1+	Sglt1+	PathAnnotationObject	Polygon	853.63	1185.6					Sglt1/Sglt2			143.97		92.95
Exp44_UUO+rox_7d_SL4403_R	46efacaa-99ea-4d8f-b3f4-9b4af5c631eb	Sglt2+	Sglt2+	PathAnnotationObject	Polygon	3762.2	1185.9					Sglt1/Sglt2			79.22		42.25
Exp44_UUO+rox_7d_SL4403_R	9eabefc3-6f51-4e53-b9a0-326e9ecea399	Sglt1+	Sglt1+	PathAnnotationObject	Polygon	618.73	1186.7					Sglt1/Sglt2			81.12		55.25
Exp44_UUO+rox_7d_SL4403_R	407a69a2-ec60-4c2a-8490-e9365a6b011b	Sglt2+	Sglt2+	PathAnnotationObject	Polygon	1757.6	1187.1					Sglt1/Sglt2			192.87		115.05
Exp44_UUO+rox_7d_SL4403_R	4333fa27-2caf-4b98-8772-fd3ac545c16c	Sglt2+	Sglt2+	PathAnnotationObject	Polygon	3004.8	1189.1					Sglt1/Sglt2			783.53		167.05
Exp44_UUO+rox_7d_SL4403_R	12cea3b6-9a77-48e4-82d5-1badf701e883	Sglt1+	Sglt1+	PathAnnotationObject	Geometry	3482.2	1189.2					Sglt1/Sglt2			247.06		127.4
Exp44_UUO+rox_7d_SL4403_R	07c83635-704e-40e8-8a77-e62e4f25a6a7	Sglt2+	Sglt2+	PathAnnotationObject	Polygon	489.84	1189.3					Sglt1/Sglt2			40.03		33.8
Exp44_UUO+rox_7d_SL4403_R	dfd74b36-d1ea-4692-a868-4d008b7dfabc	Sglt2+	Sglt2+	PathAnnotationObject	Polygon	478.39	1189.8					Sglt1/Sglt2			32.64		46.15
Exp44_UUO+rox_7d_SL4403_R	2b5e1dbd-0625-4bc2-ad33-f8a09929e436	Sglt1+	Sglt1+	PathAnnotationObject	Polygon	2471.8	1189.8					Sglt1/Sglt2			118.41		71.5
Exp44_UUO+rox_7d_SL4403_R	27834d49-a07b-494c-920e-67b27697a66d	Sglt2+	Sglt2+	PathAnnotationObject	Polygon	1152.6	1191.6					Sglt1/Sglt2			441.09		178.75
Exp44_UUO+rox_7d_SL4403_R	8cffa4f7-1885-4c83-a975-3bb274d4a8fb	Sglt2+	Sglt2+	PathAnnotationObject	Polygon	2643	1192					Sglt1/Sglt2			1074.2		355.55
Exp44_UUO+rox_7d_SL4403_R	214aa23e-468a-431b-8833-1b21537c477b	Sglt1+	Sglt1+	PathAnnotationObject	Polygon	482.9	1192.7					Sglt1/Sglt2			55.98		45.5
Exp44_UUO+rox_7d_SL4403_R	04cd5bd9-cab5-418d-aa52-e59fa24a62df	Sglt2+	Sglt2+	PathAnnotationObject	Polygon	1252.1	1194.3					Sglt1/Sglt2			36.97		50.7
Exp44_UUO+rox_7d_SL4403_R	3041ed6a-b55d-4183-96e2-bd638354dfbc	Sglt1+	Sglt1+	PathAnnotationObject	Polygon	2347.9	1194.3					Sglt1/Sglt2			20.81		31.85
Exp44_UUO+rox_7d_SL4403_R	c8618862-8d09-4379-b4e2-dbfc16ca11e9	Sglt1+	Sglt1+	PathAnnotationObject	Polygon	2037.5	1194.8					Sglt1/Sglt2			72.99		50.05
Exp44_UUO+rox_7d_SL4403_R	40c3aa2b-56ea-4f98-94de-09949af96264	Sglt2+	Sglt2+	PathAnnotationObject	Polygon	1432	1195.7					Sglt1/Sglt2			544.81		256.75
Exp44_UUO+rox_7d_SL4403_R	cab622c5-a785-4cb4-973c-ad1e250b9f76	Sglt2+	Sglt2+	PathAnnotationObject	Polygon	923.77	1198					Sglt1/Sglt2			32.85		52.65
Exp44_UUO+rox_7d_SL4403_R	c3f21725-32b3-4d82-815e-2e5babd0fefe	Sglt2+	Sglt2+	PathAnnotationObject	Polygon	2584	1198.3					Sglt1/Sglt2			30.21		30.55
Exp44_UUO+rox_7d_SL4403_R	f5c426dc-1685-4d2b-af02-78eb98a94387	Sglt1+	Sglt1+	PathAnnotationObject	Polygon	2405.8	1198.7					Sglt1/Sglt2			624.03		243.1
Exp44_UUO+rox_7d_SL4403_R	5ae8eb28-d6d7-4a5e-aba9-35672daf8455	Sglt1+	Sglt1+	PathAnnotationObject	Geometry	1007.2	1198.8					Sglt1/Sglt2			236.81		159.25
Exp44_UUO+rox_7d_SL4403_R	ee0443cb-d6e8-4df9-80f5-38d10acc1df4	Sglt2+	Sglt2+	PathAnnotationObject	Polygon	3538.9	1200.3					Sglt1/Sglt2			21.65		25.35
Exp44_UUO+rox_7d_SL4403_R	801e7b34-0304-45b1-9b2c-5cd5fc1abfff	Sglt1+	Sglt1+	PathAnnotationObject	Polygon	2364.5	1200.9					Sglt1/Sglt2			142.49		88.4
Exp44_UUO+rox_7d_SL4403_R	aa75641b-c65a-46a8-ba92-cbcd63c25d08	Sglt1+	Sglt1+	PathAnnotationObject	Geometry	1069.7	1203.1					Sglt1/Sglt2			627.62		495.95
Exp44_UUO+rox_7d_SL4403_R	b07bd45f-f839-4a11-b8c8-4137f2a57198	Sglt2+	Sglt2+	PathAnnotationObject	Polygon	156.28	1203.5					Sglt1/Sglt2			289.94		111.15
Exp44_UUO+rox_7d_SL4403_R	8f207d80-e852-4f95-af7b-da2ecfc99ddb	Sglt1+	Sglt1+	PathAnnotationObject	Polygon	1313.5	1204					Sglt1/Sglt2			94.43		79.3
Exp44_UUO+rox_7d_SL4403_R	44de59f9-4ab3-4682-8a11-565eb202d597	Sglt1+	Sglt1+	PathAnnotationObject	Polygon	2343	1204.2					Sglt1/Sglt2			21.12		30.55
Exp44_UUO+rox_7d_SL4403_R	094f1f3a-fee5-4728-99f9-0434571290ac	Sglt1+	Sglt1+	PathAnnotationObject	Polygon	914.22	1206.2					Sglt1/Sglt2			430.21		257.4
Exp44_UUO+rox_7d_SL4403_R	73be9d7b-c82d-4a97-8fc7-a1b5b96e6c5e	Sglt2+	Sglt2+	PathAnnotationObject	Polygon	2579	1207.2					Sglt1/Sglt2			99.6		59.15
Exp44_UUO+rox_7d_SL4403_R	8460644e-e07f-4cd0-a747-c00cd5c91bdd	Sglt2+	Sglt2+	PathAnnotationObject	Polygon	3654	1207.8					Sglt1/Sglt2			20.17		26.65
Exp44_UUO+rox_7d_SL4403_R	e89e966b-641e-4795-86fa-313e742bb0f2	Sglt2+	Sglt2+	PathAnnotationObject	Polygon	2672.5	1208.1					Sglt1/Sglt2			318.25		120.25
Exp44_UUO+rox_7d_SL4403_R	8fe5c194-03c5-467a-b411-b614a91d5bb4	Sglt1+	Sglt1+	PathAnnotationObject	Polygon	107.56	1208.7					Sglt1/Sglt2			83.87		62.4
Exp44_UUO+rox_7d_SL4403_R	326cc9ea-2414-416d-8e58-76d182329d43	Sglt2+	Sglt2+	PathAnnotationObject	Polygon	1772	1209.7					Sglt1/Sglt2			27.15		33.15
Exp44_UUO+rox_7d_SL4403_R	6a0b1f4a-4a8f-4773-9835-31a2ca17674e	Sglt1+	Sglt1+	PathAnnotationObject	Polygon	3659.6	1209.8					Sglt1/Sglt2			34.43		27.95
Exp44_UUO+rox_7d_SL4403_R	8877b09b-ef01-49ec-ac86-8592f6b0d5cc	Sglt2+	Sglt2+	PathAnnotationObject	Polygon	3602.2	1210					Sglt1/Sglt2			362.93		160.55
Exp44_UUO+rox_7d_SL4403_R	8908de93-04c7-4526-a524-2d3d5425a828	Sglt1+	Sglt1+	PathAnnotationObject	Polygon	2930.3	1210.2					Sglt1/Sglt2			395.88		195
Exp44_UUO+rox_7d_SL4403_R	81e23097-6b63-49e0-bdef-57a17bf6530b	Sglt2+	Sglt2+	PathAnnotationObject	Polygon	1363.5	1210.4					Sglt1/Sglt2			433.38		132.6
Exp44_UUO+rox_7d_SL4403_R	da2ced92-d1f9-4147-8a8a-920b664c3af0	Sglt2+	Sglt2+	PathAnnotationObject	Polygon	266.82	1210.4					Sglt1/Sglt2			49.43		40.95
Exp44_UUO+rox_7d_SL4403_R	b0efae2f-b985-457c-afd7-c729aff1f512	Sglt1+	Sglt1+	PathAnnotationObject	Geometry	3534.1	1210.6					Sglt1/Sglt2			171.01		88.4
Exp44_UUO+rox_7d_SL4403_R	0794bfa5-f564-4769-add7-c8953bf080e7	Sglt1+	Sglt1+	PathAnnotationObject	Polygon	1800.9	1211.1					Sglt1/Sglt2			54.93		43.55
Exp44_UUO+rox_7d_SL4403_R	9b4ff50f-2c06-4ac0-a8e9-efb19c7d4a1b	Sglt1+	Sglt1+	PathAnnotationObject	Polygon	2335.3	1211.2					Sglt1/Sglt2			30.31		31.2
Exp44_UUO+rox_7d_SL4403_R	4cf3842f-b5f4-4a57-9e65-020d15b7e149	Sglt1+	Sglt1+	PathAnnotationObject	Polygon	599.03	1211.8					Sglt1/Sglt2			81.12		48.75
Exp44_UUO+rox_7d_SL4403_R	82767775-ef43-435e-b3b5-09c51f1ed7cc	Sglt2+	Sglt2+	PathAnnotationObject	Polygon	1896.1	1212.6					Sglt1/Sglt2			604.7		180.7
Exp44_UUO+rox_7d_SL4403_R	6fb9661b-d5e5-4805-bc6e-9c1f77e55197	Sglt1+	Sglt1+	PathAnnotationObject	Polygon	2256.7	1212.8					Sglt1/Sglt2			113.34		68.9
Exp44_UUO+rox_7d_SL4403_R	acf65f52-39ec-4d9e-8b5b-7f88fd3c5ea5	Sglt2+	Sglt2+	PathAnnotationObject	Polygon	3348	1212.8					Sglt1/Sglt2			144.5		65
Exp44_UUO+rox_7d_SL4403_R	8b7b0357-5263-4f6c-ae86-a25bd1c13790	Sglt2+	Sglt2+	PathAnnotationObject	Polygon	3163.7	1213.3					Sglt1/Sglt2			369.69		105.3
Exp44_UUO+rox_7d_SL4403_R	fc961595-df3a-43d1-b325-241ca4627732	Sglt2+	Sglt2+	PathAnnotationObject	Polygon	3375.7	1213.7					Sglt1/Sglt2			224.14		91
Exp44_UUO+rox_7d_SL4403_R	8728e442-bfee-467d-b612-f8efcd018d49	Sglt2+	Sglt2+	PathAnnotationObject	Polygon	2356.3	1213.8					Sglt1/Sglt2			23.24		24.7
Exp44_UUO+rox_7d_SL4403_R	d0010ebc-19ac-4d24-bb01-90bd8042b438	Sglt1+	Sglt1+	PathAnnotationObject	Polygon	2060.1	1214					Sglt1/Sglt2			85.66		66.3
Exp44_UUO+rox_7d_SL4403_R	184f49ac-1eb9-4e18-8a3d-66fa9b738539	Sglt1+	Sglt1+	PathAnnotationObject	Polygon	4077.4	1217.7					Sglt1/Sglt2			282.34		87.1
Exp44_UUO+rox_7d_SL4403_R	e2cdaf30-3700-4426-be8e-b8cd56ee354f	Sglt1+	Sglt1+	PathAnnotationObject	Polygon	525.47	1219.2					Sglt1/Sglt2			193.29		107.9
Exp44_UUO+rox_7d_SL4403_R	4d1da54c-0184-4428-be51-5e0cfaf00fc6	Sglt1+	Sglt1+	PathAnnotationObject	Polygon	3661.5	1221.6					Sglt1/Sglt2			128.97		69.55
Exp44_UUO+rox_7d_SL4403_R	a21591d3-e5f8-4e15-8523-8da8c2d1d7ac	Sglt1+	Sglt1+	PathAnnotationObject	Polygon	297.08	1222					Sglt1/Sglt2			95.06		58.5
Exp44_UUO+rox_7d_SL4403_R	536a1b63-29aa-4068-80d5-96f942900c23	Sglt1+	Sglt1+	PathAnnotationObject	Polygon	2839.4	1222.4					Sglt1/Sglt2			172.91		89.05
Exp44_UUO+rox_7d_SL4403_R	39ff2782-8830-4b12-aea8-ac4c3f07063f	Sglt1+	Sglt1+	PathAnnotationObject	Polygon	3883.8	1222.9					Sglt1/Sglt2			324.59		150.15
Exp44_UUO+rox_7d_SL4403_R	d4d057db-c4e7-4e4e-a3c2-ebe219907a5c	Sglt2+	Sglt2+	PathAnnotationObject	Polygon	914.14	1224					Sglt1/Sglt2			43.52		68.25
Exp44_UUO+rox_7d_SL4403_R	d0a314e4-eef4-4621-a71d-eb4df8c3f8b0	Sglt1+	Sglt1+	PathAnnotationObject	Polygon	2132.5	1224.2					Sglt1/Sglt2			25.88		31.85
Exp44_UUO+rox_7d_SL4403_R	66391b08-39b6-46aa-81ae-7a6396edcb17	Sglt1+	Sglt1+	PathAnnotationObject	Polygon	2004.5	1224.6					Sglt1/Sglt2			47.53		40.3
Exp44_UUO+rox_7d_SL4403_R	0c4274da-e66c-483b-8056-56de00f54646	Sglt2+	Sglt2+	PathAnnotationObject	Polygon	2349.6	1225.7					Sglt1/Sglt2			26.62		41.6
Exp44_UUO+rox_7d_SL4403_R	2a36587a-442c-4900-9189-020fa71b1600	Sglt2+	Sglt2+	PathAnnotationObject	Polygon	1767.6	1226.2					Sglt1/Sglt2			128.33		91.65
Exp44_UUO+rox_7d_SL4403_R	65d09d84-927c-41fc-9a8e-a81b24625b25	Sglt1+	Sglt1+	PathAnnotationObject	Polygon	2503.3	1226.5					Sglt1/Sglt2			66.44		42.9
Exp44_UUO+rox_7d_SL4403_R	8746b5dc-0abd-4030-8b89-39344c7d533b	Sglt1+	Sglt1+	PathAnnotationObject	Polygon	1132.8	1229.9					Sglt1/Sglt2			139.11		98.15
Exp44_UUO+rox_7d_SL4403_R	65681e0c-0ff6-4d7d-8e70-26704deb6403	Sglt1+	Sglt1+	PathAnnotationObject	Polygon	773.45	1230.1					Sglt1/Sglt2			155.9		76.7
Exp44_UUO+rox_7d_SL4403_R	f44695c2-5f5b-4b74-a814-87b20bd10a71	Sglt2+	Sglt2+	PathAnnotationObject	Polygon	1375.8	1230.3					Sglt1/Sglt2			68.34		53.3
Exp44_UUO+rox_7d_SL4403_R	09e2b732-b7d6-4b82-9ca0-885c1de8cb30	Sglt1+	Sglt1+	PathAnnotationObject	Polygon	2880.4	1230.6					Sglt1/Sglt2			124.74		53.95
Exp44_UUO+rox_7d_SL4403_R	a37e4a80-c6b0-4ed5-a0ba-b5bebd2bf3a7	Sglt1+	Sglt1+	PathAnnotationObject	Polygon	3123.7	1230.6					Sglt1/Sglt2			140.69		86.45
Exp44_UUO+rox_7d_SL4403_R	efb55f95-ed2d-4e98-92b7-1ca8a7e7c0a0	Sglt2+	Sglt2+	PathAnnotationObject	Polygon	3778.6	1231.8					Sglt1/Sglt2			381.73		104
Exp44_UUO+rox_7d_SL4403_R	6ce4da12-7050-4bc4-9154-9ef33411fb1a	Sglt2+	Sglt2+	PathAnnotationObject	Polygon	1850.7	1232.1					Sglt1/Sglt2			201.53		77.35
Exp44_UUO+rox_7d_SL4403_R	1f829589-38ca-4045-b62e-86dbb52853fd	Sglt1+	Sglt1+	PathAnnotationObject	Polygon	4115.2	1233.1					Sglt1/Sglt2			428.94		157.95
Exp44_UUO+rox_7d_SL4403_R	b690ddb8-29bb-4622-b1b6-5717f7a721a8	Sglt1+	Sglt1+	PathAnnotationObject	Polygon	2515.6	1233.4					Sglt1/Sglt2			79.22		55.9
Exp44_UUO+rox_7d_SL4403_R	3d8a85fb-3777-4400-8d87-163595bd6f5d	Sglt2+	Sglt2+	PathAnnotationObject	Polygon	3115.2	1233.5					Sglt1/Sglt2			48.38		52
Exp44_UUO+rox_7d_SL4403_R	791dcedc-d534-440f-b246-841dfaf86eaa	Sglt1+	Sglt1+	PathAnnotationObject	Polygon	1202.3	1233.5					Sglt1/Sglt2			113.76		79.3
Exp44_UUO+rox_7d_SL4403_R	24b67e71-52fa-4f84-875e-ae3bb052bb9a	Sglt2+	Sglt2+	PathAnnotationObject	Polygon	958.31	1234.2					Sglt1/Sglt2			212.52		97.5
Exp44_UUO+rox_7d_SL4403_R	e196d9d6-11c5-429a-a72d-8a0e426ab7f1	Sglt1+	Sglt1+	PathAnnotationObject	Polygon	624.58	1235.5					Sglt1/Sglt2			154.11		75.4
Exp44_UUO+rox_7d_SL4403_R	ed7281e8-1370-42b1-955c-5097bfec1fe5	Sglt1+	Sglt1+	PathAnnotationObject	Polygon	2061.9	1235.8					Sglt1/Sglt2			74.57		71.5
Exp44_UUO+rox_7d_SL4403_R	a70c8dba-c246-4cbe-a88f-7cb4d542d089	Sglt1+	Sglt1+	PathAnnotationObject	Polygon	587.76	1237.4					Sglt1/Sglt2			48.27		63.05
Exp44_UUO+rox_7d_SL4403_R	2b6eb447-9bfb-4b57-aae8-b90716f3bea7	Sglt2+	Sglt2+	PathAnnotationObject	Polygon	3735.5	1237.8					Sglt1/Sglt2			134.57		60.45
Exp44_UUO+rox_7d_SL4403_R	c53c611b-6f6c-4214-bea3-996e4e899631	Sglt1+	Sglt1+	PathAnnotationObject	Polygon	2104.1	1237.8					Sglt1/Sglt2			91.68		87.75
Exp44_UUO+rox_7d_SL4403_R	e282ba5f-401f-467c-adea-9d0817551669	Sglt2+	Sglt2+	PathAnnotationObject	Polygon	3212.6	1239.1					Sglt1/Sglt2			160.13		69.55
Exp44_UUO+rox_7d_SL4403_R	37fe6cce-2083-4091-ba99-24bca1907b23	Sglt2+	Sglt2+	PathAnnotationObject	Polygon	584.69	1239.7					Sglt1/Sglt2			86.61		76.05
Exp44_UUO+rox_7d_SL4403_R	4314337a-3e88-4198-9130-db34765c8856	Sglt2+	Sglt2+	PathAnnotationObject	Polygon	2749.3	1239.9					Sglt1/Sglt2			289.52		88.4
Exp44_UUO+rox_7d_SL4403_R	3f898a33-9cf3-4b69-b34f-761a5de88806	Sglt1+	Sglt1+	PathAnnotationObject	Polygon	2118.3	1239.9					Sglt1/Sglt2			37.18		39
Exp44_UUO+rox_7d_SL4403_R	85acc410-4be9-439e-b56d-67ebc680dcca	Sglt1+	Sglt1+	PathAnnotationObject	Polygon	3393.4	1240.1					Sglt1/Sglt2			178.72		104
Exp44_UUO+rox_7d_SL4403_R	de1d14f5-2bf8-49de-89b7-cb61059a9d7d	Sglt2+	Sglt2+	PathAnnotationObject	Polygon	2155.3	1241.2					Sglt1/Sglt2			52.71		74.1
Exp44_UUO+rox_7d_SL4403_R	c9ed56de-49b0-4013-97e0-8df861a8040d	Sglt1+	Sglt1+	PathAnnotationObject	Polygon	1719.1	1242.1					Sglt1/Sglt2			223.61		169
Exp44_UUO+rox_7d_SL4403_R	0ee45296-5a5a-40fb-b413-f38868abc01f	Sglt1+	Sglt1+	PathAnnotationObject	Polygon	3000.8	1242.5					Sglt1/Sglt2			307.16		139.1
Exp44_UUO+rox_7d_SL4403_R	0282247e-4102-426f-9592-17d2b031b1a7	Sglt1+	Sglt1+	PathAnnotationObject	Polygon	869.36	1243.8					Sglt1/Sglt2			133.93		93.6
Exp44_UUO+rox_7d_SL4403_R	1c321773-29e3-459a-8ab1-1ef590a896cf	Sglt1+	Sglt1+	PathAnnotationObject	Polygon	2003.5	1244.6					Sglt1/Sglt2			62.95		53.3
Exp44_UUO+rox_7d_SL4403_R	cd5cc5f3-74dd-44b1-bd38-4599279108ab	Sglt1+	Sglt1+	PathAnnotationObject	Polygon	3042.4	1246.6					Sglt1/Sglt2			53.55		38.35
Exp44_UUO+rox_7d_SL4403_R	cf3c8168-b299-4bb7-9a6d-8bd1317dd6c9	Sglt2+	Sglt2+	PathAnnotationObject	Polygon	3519.4	1247.2					Sglt1/Sglt2			213.26		77.35
Exp44_UUO+rox_7d_SL4403_R	d542fc05-bcde-4ba9-9b73-ead1b6ccdf45	Sglt1+	Sglt1+	PathAnnotationObject	Polygon	4127.3	1248.5					Sglt1/Sglt2			26.2		24.7
Exp44_UUO+rox_7d_SL4403_R	375c8d94-2429-4c0f-bf59-855ed1fb1672	Sglt2+	Sglt2+	PathAnnotationObject	Polygon	3348.2	1248.8					Sglt1/Sglt2			353.84		123.5
Exp44_UUO+rox_7d_SL4403_R	9f15cdf5-d4b9-40f6-b821-d54f7478bde9	Sglt1+	Sglt1+	PathAnnotationObject	Polygon	3470.7	1249.4					Sglt1/Sglt2			469.61		239.2
Exp44_UUO+rox_7d_SL4403_R	1dc65fb4-4c64-4852-819e-28a79610db01	Sglt1+	Sglt1+	PathAnnotationObject	Polygon	2916	1250.9					Sglt1/Sglt2			20.81		31.2
Exp44_UUO+rox_7d_SL4403_R	ed730df8-8798-4be6-9025-9108dc117226	Sglt2+	Sglt2+	PathAnnotationObject	Polygon	1769.6	1251.2					Sglt1/Sglt2			332.82		202.15
Exp44_UUO+rox_7d_SL4403_R	d2fd4d9e-c37e-418f-996b-ebfd11fc6a7e	Sglt1+	Sglt1+	PathAnnotationObject	Polygon	2200.1	1251.4					Sglt1/Sglt2			138.58		61.1
Exp44_UUO+rox_7d_SL4403_R	86f01977-9d60-4d9c-b127-129beddeb96c	Sglt1+	Sglt1+	PathAnnotationObject	Polygon	1418.8	1251.7					Sglt1/Sglt2			168.68		92.3
Exp44_UUO+rox_7d_SL4403_R	c734b5d9-9ee5-4301-8193-b038ceec9acc	Sglt2+	Sglt2+	PathAnnotationObject	Polygon	2912.8	1252.2					Sglt1/Sglt2			59.36		57.85
Exp44_UUO+rox_7d_SL4403_R	b2621e93-c7b9-423f-a9cb-d83e997d2897	Sglt1+	Sglt1+	PathAnnotationObject	Geometry	2711.3	1253					Sglt1/Sglt2			127.49		78
Exp44_UUO+rox_7d_SL4403_R	b8b51d7b-f1d4-4ef6-8fd8-844e62857c67	Sglt2+	Sglt2+	PathAnnotationObject	Polygon	2195.5	1253.3					Sglt1/Sglt2			29.36		46.8
Exp44_UUO+rox_7d_SL4403_R	8808a934-da35-4c3a-b32e-9a58496af4d5	Sglt1+	Sglt1+	PathAnnotationObject	Polygon	283.15	1253.5					Sglt1/Sglt2			337.37		130.65
Exp44_UUO+rox_7d_SL4403_R	7e539ed7-9356-43b8-8a1c-b8ed30fe28b6	Sglt1+	Sglt1+	PathAnnotationObject	Polygon	1672.7	1254.9					Sglt1/Sglt2			208.72		124.15
Exp44_UUO+rox_7d_SL4403_R	6f15f3a6-edf1-44d1-9ab3-14aaaf7bc962	Sglt1+	Sglt1+	PathAnnotationObject	Polygon	2301.6	1255.6					Sglt1/Sglt2			57.46		64.35
Exp44_UUO+rox_7d_SL4403_R	2a60e1de-78c7-4f19-ac8b-41caf3b204fc	Sglt2+	Sglt2+	PathAnnotationObject	Polygon	1953	1256.5					Sglt1/Sglt2			590.66		138.45
Exp44_UUO+rox_7d_SL4403_R	fcb325cb-8b3b-495c-9fe6-db020abacf3c	Sglt2+	Sglt2+	PathAnnotationObject	Polygon	3145.6	1256.9					Sglt1/Sglt2			246.85		105.3
Exp44_UUO+rox_7d_SL4403_R	c5655dc9-59f9-45cd-a0aa-fed977c405e9	Sglt2+	Sglt2+	PathAnnotationObject	Polygon	3564.8	1257.1					Sglt1/Sglt2			30.63		28.6
Exp44_UUO+rox_7d_SL4403_R	1a1eb822-ffa6-46c5-b310-b528fc97db81	Sglt1+	Sglt1+	PathAnnotationObject	Geometry	179.99	1257.2					Sglt1/Sglt2			160.66		107.25
Exp44_UUO+rox_7d_SL4403_R	9d558771-5bd5-4dfd-9776-b67ff8b72dff	Sglt1+	Sglt1+	PathAnnotationObject	Polygon	2100.8	1257.2					Sglt1/Sglt2			40.77		47.45
Exp44_UUO+rox_7d_SL4403_R	6aeb372a-7669-44c3-bb87-3c46ce1fefc9	Sglt2+	Sglt2+	PathAnnotationObject	Polygon	2944.5	1257.9					Sglt1/Sglt2			390.92		132.6
Exp44_UUO+rox_7d_SL4403_R	9cc840ce-63dd-4f3b-be80-3f2d9a858b84	Sglt2+	Sglt2+	PathAnnotationObject	Polygon	2855.8	1258.4					Sglt1/Sglt2			358.7		105.95
Exp44_UUO+rox_7d_SL4403_R	e1ff1f25-6331-4a03-a21a-7ae11e06bf46	Sglt1+	Sglt1+	PathAnnotationObject	Polygon	145.5	1258.7					Sglt1/Sglt2			54.08		48.75
Exp44_UUO+rox_7d_SL4403_R	e551d3a1-4f3a-4a53-8fdf-d96f7f4db64d	Sglt1+	Sglt1+	PathAnnotationObject	Polygon	2905.3	1258.9					Sglt1/Sglt2			26.72		27.3
Exp44_UUO+rox_7d_SL4403_R	e7135b6f-f4a1-497c-8b5b-db1b1f1df187	Sglt2+	Sglt2+	PathAnnotationObject	Polygon	3612.1	1259.1					Sglt1/Sglt2			167.2		66.95
Exp44_UUO+rox_7d_SL4403_R	c932d828-8808-40f1-95e6-c9f6fac1a8f9	Sglt2+	Sglt2+	PathAnnotationObject	Polygon	2631.8	1259.7					Sglt1/Sglt2			265.33		100.75
Exp44_UUO+rox_7d_SL4403_R	8fb5a050-5c88-47e6-8f94-b14fd5ee791b	Sglt2+	Sglt2+	PathAnnotationObject	Geometry	4052.1	1260.6					Sglt1/Sglt2			827.57		455
Exp44_UUO+rox_7d_SL4403_R	a6c9ceed-dd4c-4683-99f1-643c74599d69	Sglt1+	Sglt1+	PathAnnotationObject	Polygon	2053.4	1261					Sglt1/Sglt2			30.21		37.7
Exp44_UUO+rox_7d_SL4403_R	16a8ac70-6792-483c-b290-eab58866aff7	Sglt2+	Sglt2+	PathAnnotationObject	Polygon	2482.6	1261.2					Sglt1/Sglt2			703.67		179.4
Exp44_UUO+rox_7d_SL4403_R	bc0319dd-1c71-4f77-9d06-cdb608b42be0	Sglt1+	Sglt1+	PathAnnotationObject	Polygon	1233.8	1261.2					Sglt1/Sglt2			44.05		31.85
Exp44_UUO+rox_7d_SL4403_R	094a926a-bb0d-40a2-966d-5518a7b42103	Sglt1+	Sglt1+	PathAnnotationObject	Polygon	163.84	1262					Sglt1/Sglt2			33.8		44.2
Exp44_UUO+rox_7d_SL4403_R	9117df82-9887-433c-b278-db3943b34d75	Sglt1+	Sglt1+	PathAnnotationObject	Polygon	2335.5	1264					Sglt1/Sglt2			733.25		252.85
Exp44_UUO+rox_7d_SL4403_R	18f571e5-6b0f-41e8-aacc-e4d4ec32268c	Sglt2+	Sglt2+	PathAnnotationObject	Polygon	106.33	1264.4					Sglt1/Sglt2			839.51		419.9
Exp44_UUO+rox_7d_SL4403_R	9ceb2e3e-dd8b-457d-8080-ce392c07f4fc	Sglt1+	Sglt1+	PathAnnotationObject	Polygon	696.55	1264.7					Sglt1/Sglt2			310.01		238.55
Exp44_UUO+rox_7d_SL4403_R	9c6d9710-33cd-4918-b124-b37f3be43de9	Sglt1+	Sglt1+	PathAnnotationObject	Polygon	3976.7	1267.8					Sglt1/Sglt2			277.79		122.85
Exp44_UUO+rox_7d_SL4403_R	a8a41c0c-d950-4fdd-930d-c294310a2205	Sglt1+	Sglt1+	PathAnnotationObject	Polygon	2044.6	1268.1					Sglt1/Sglt2			80.06		85.15
Exp44_UUO+rox_7d_SL4403_R	2bd5a23a-0894-42b9-bce9-68e93dca405d	Sglt1+	Sglt1+	PathAnnotationObject	Polygon	2126.2	1268.5					Sglt1/Sglt2			53.87		66.95
Exp44_UUO+rox_7d_SL4403_R	ecda03d2-c9fb-4254-9576-e2e676aad0ec	Sglt1+	Sglt1+	PathAnnotationObject	Polygon	1116	1269					Sglt1/Sglt2			32.11		40.95
Exp44_UUO+rox_7d_SL4403_R	494c4c22-f15b-43b3-9b3a-4c9cf4b7f7a6	Sglt1+	Sglt1+	PathAnnotationObject	Polygon	3550.9	1269.2					Sglt1/Sglt2			155.69		78.65
Exp44_UUO+rox_7d_SL4403_R	11022123-0ac8-428b-bae2-97c2e28f41f4	Sglt2+	Sglt2+	PathAnnotationObject	Geometry	1717.5	1269.7					Sglt1/Sglt2			776.24		355.55
Exp44_UUO+rox_7d_SL4403_R	8f3a7e82-c2a1-4f84-a62e-e53ee5d2830a	Sglt2+	Sglt2+	PathAnnotationObject	Polygon	2144.5	1269.9					Sglt1/Sglt2			26.41		51.35
Exp44_UUO+rox_7d_SL4403_R	6e5b937c-497b-4687-bed8-cb3074b53ef0	Sglt2+	Sglt2+	PathAnnotationObject	Polygon	958.96	1270					Sglt1/Sglt2			87.99		53.95
Exp44_UUO+rox_7d_SL4403_R	cda654c7-3c32-4eaa-be73-3809d87d497e	Sglt1+	Sglt1+	PathAnnotationObject	Polygon	4081.5	1271					Sglt1/Sglt2			39.4		40.95
Exp44_UUO+rox_7d_SL4403_R	2d76fd2c-a717-482b-8d61-e787f1411dbc	Sglt1+	Sglt1+	PathAnnotationObject	Polygon	1068.5	1271.3					Sglt1/Sglt2			51.12		44.85
Exp44_UUO+rox_7d_SL4403_R	0c264928-74a8-4261-a2da-928951db4ce9	Sglt1+	Sglt1+	PathAnnotationObject	Polygon	3899.3	1272.9					Sglt1/Sglt2			250.54		110.5
Exp44_UUO+rox_7d_SL4403_R	253cd805-4d46-476e-a418-69ebf8c91da6	Sglt2+	Sglt2+	PathAnnotationObject	Polygon	357.18	1273.6					Sglt1/Sglt2			138.58		68.25
Exp44_UUO+rox_7d_SL4403_R	8f938070-fdc3-4e13-9328-c75a6ec1b896	Sglt1+	Sglt1+	PathAnnotationObject	Polygon	2150.4	1274.3					Sglt1/Sglt2			577.24		180.05
Exp44_UUO+rox_7d_SL4403_R	a4bb449e-d3ae-43b1-9f0d-0b500e4ab1cc	Sglt1+	Sglt1+	PathAnnotationObject	Geometry	2684.9	1275					Sglt1/Sglt2			250.75		148.85
Exp44_UUO+rox_7d_SL4403_R	54cca2e2-0c4d-45db-9de4-d746217d1004	Sglt1+	Sglt1+	PathAnnotationObject	Polygon	1189.6	1276					Sglt1/Sglt2			212.2		94.25
Exp44_UUO+rox_7d_SL4403_R	6d432048-efda-4b61-984f-220145d0886f	Sglt1+	Sglt1+	PathAnnotationObject	Polygon	2766.7	1276.2					Sglt1/Sglt2			22.08		20.8
Exp44_UUO+rox_7d_SL4403_R	745008ae-eaff-4c22-8088-9e3cda1b470e	Sglt2+	Sglt2+	PathAnnotationObject	Polygon	4118.5	1276.7					Sglt1/Sglt2			28.62		28.6
Exp44_UUO+rox_7d_SL4403_R	f8b391d0-ce4f-431b-bc27-c174934b6562	Sglt2+	Sglt2+	PathAnnotationObject	Polygon	4129.6	1278.6					Sglt1/Sglt2			36.12		37.7
Exp44_UUO+rox_7d_SL4403_R	90b9981c-4d7c-40c4-a5a0-3073befa0686	Sglt1+	Sglt1+	PathAnnotationObject	Polygon	1744.1	1280.8					Sglt1/Sglt2			34.75		29.9
Exp44_UUO+rox_7d_SL4403_R	76eb8f25-8f49-429b-bb82-4923194b1369	Sglt1+	Sglt1+	PathAnnotationObject	Polygon	3936.5	1280.9					Sglt1/Sglt2			176.08		75.4
Exp44_UUO+rox_7d_SL4403_R	1138c36b-002a-45e8-9724-17e3e4a1280a	Sglt1+	Sglt1+	PathAnnotationObject	Polygon	2800	1281					Sglt1/Sglt2			132.66		73.45
Exp44_UUO+rox_7d_SL4403_R	98e8164c-f11d-4494-b9aa-bb15ceeb5f3f	Sglt1+	Sglt1+	PathAnnotationObject	Polygon	2769.8	1281.9					Sglt1/Sglt2			105.73		72.15
Exp44_UUO+rox_7d_SL4403_R	2ff3050b-bf28-42d6-913a-a94f039b9f68	Sglt1+	Sglt1+	PathAnnotationObject	Polygon	1873	1282.7					Sglt1/Sglt2			91.89		50.05
Exp44_UUO+rox_7d_SL4403_R	f9bb71e5-1e61-4dac-adf5-e98560ae71fa	Sglt2+	Sglt2+	PathAnnotationObject	Polygon	2525.6	1283					Sglt1/Sglt2			64.43		44.85
Exp44_UUO+rox_7d_SL4403_R	545cb233-8052-4d28-9dcc-4a314db5cde8	Sglt2+	Sglt2+	PathAnnotationObject	Polygon	3766	1283.4					Sglt1/Sglt2			151.15		59.8
Exp44_UUO+rox_7d_SL4403_R	6f30275d-e617-4ece-b867-e890705ea095	Sglt1+	Sglt1+	PathAnnotationObject	Polygon	741.3	1283.9					Sglt1/Sglt2			22.92		30.55
Exp44_UUO+rox_7d_SL4403_R	4d215878-1de8-4ff6-b34f-585ad2989a29	Sglt2+	Sglt2+	PathAnnotationObject	Polygon	3540.4	1284.2					Sglt1/Sglt2			50.38		46.15
Exp44_UUO+rox_7d_SL4403_R	2177c486-929f-4348-b457-14759cc25ae8	Sglt2+	Sglt2+	PathAnnotationObject	Polygon	2185.3	1284.8					Sglt1/Sglt2			42.25		38.35
Exp44_UUO+rox_7d_SL4403_R	3987ec8b-89e7-4c6c-8545-0d99fb96a78f	Sglt1+	Sglt1+	PathAnnotationObject	Polygon	3408.2	1285.2					Sglt1/Sglt2			136.05		75.4
Exp44_UUO+rox_7d_SL4403_R	93a90cb6-1817-4692-8101-2bcf50687d53	Sglt1+	Sglt1+	PathAnnotationObject	Polygon	1735.3	1286.9					Sglt1/Sglt2			21.23		36.4
Exp44_UUO+rox_7d_SL4403_R	f57fc8bc-60eb-4b0c-85dd-c1c6b795c248	Sglt2+	Sglt2+	PathAnnotationObject	Polygon	3861.4	1287.4					Sglt1/Sglt2			49.86		46.8
Exp44_UUO+rox_7d_SL4403_R	d87423d2-c948-458f-a76e-ef0c97c3cfcc	Sglt2+	Sglt2+	PathAnnotationObject	Polygon	584.28	1287.7					Sglt1/Sglt2			41.93		49.4
Exp44_UUO+rox_7d_SL4403_R	1fc04dae-fae5-45bb-8132-0930961d01fc	Sglt1+	Sglt1+	PathAnnotationObject	Polygon	1716.4	1287.7					Sglt1/Sglt2			26.83		27.3
Exp44_UUO+rox_7d_SL4403_R	24d45b9b-6882-49fd-970f-2dd26f242ec1	Sglt1+	Sglt1+	PathAnnotationObject	Polygon	949.46	1288.2					Sglt1/Sglt2			112.17		70.2
Exp44_UUO+rox_7d_SL4403_R	c75fff85-31a6-477d-b782-e81883efb8c8	Sglt1+	Sglt1+	PathAnnotationObject	Polygon	4083	1288.4					Sglt1/Sglt2			20.81		22.75
Exp44_UUO+rox_7d_SL4403_R	653a7972-3991-413d-b3c7-25d13bfa9ab5	Sglt1+	Sglt1+	PathAnnotationObject	Polygon	2037.4	1289.4					Sglt1/Sglt2			31.27		40.95
Exp44_UUO+rox_7d_SL4403_R	e3081794-89cf-4be0-b339-795102064acf	Sglt2+	Sglt2+	PathAnnotationObject	Polygon	712.95	1289.5					Sglt1/Sglt2			22.6		32.5
Exp44_UUO+rox_7d_SL4403_R	4e1ab8a6-897d-41e8-8426-42ccbb73e713	Sglt2+	Sglt2+	PathAnnotationObject	Polygon	564.1	1289.8					Sglt1/Sglt2			27.99		34.45
Exp44_UUO+rox_7d_SL4403_R	497e1c33-9706-4f72-bb53-d32cc7b70557	Sglt2+	Sglt2+	PathAnnotationObject	Polygon	2067.7	1290.1					Sglt1/Sglt2			41.51		35.1
Exp44_UUO+rox_7d_SL4403_R	efa0c0df-a093-4845-ab7c-6d5e435a0b5c	Sglt1+	Sglt1+	PathAnnotationObject	Polygon	1081	1291.1					Sglt1/Sglt2			107.84		68.9
Exp44_UUO+rox_7d_SL4403_R	9ed0fa48-c50a-4572-83d9-f834bbbacc25	Sglt1+	Sglt1+	PathAnnotationObject	Polygon	2733.6	1291.3					Sglt1/Sglt2			67.07		48.75
Exp44_UUO+rox_7d_SL4403_R	f9a29acf-f6c0-49a5-828a-e4908dbe6877	Sglt1+	Sglt1+	PathAnnotationObject	Polygon	2189.6	1292.1					Sglt1/Sglt2			153.47		65
Exp44_UUO+rox_7d_SL4403_R	cc01085f-1f0b-4e10-b96e-ea13c116d370	Sglt2+	Sglt2+	PathAnnotationObject	Polygon	3339	1292.2					Sglt1/Sglt2			218.75		103.35
Exp44_UUO+rox_7d_SL4403_R	59c8898b-a8e1-4ae6-9e78-179ca2d5d7e5	Sglt1+	Sglt1+	PathAnnotationObject	Polygon	3859.9	1292.3					Sglt1/Sglt2			100.03		79.95
Exp44_UUO+rox_7d_SL4403_R	08ea247d-4ddc-4d7e-a50d-7b0b8c17f612	Sglt1+	Sglt1+	PathAnnotationObject	Polygon	708.73	1293.1					Sglt1/Sglt2			198.26		94.25
Exp44_UUO+rox_7d_SL4403_R	fe60df64-bbc1-4768-8318-fe4ecbb80170	Sglt2+	Sglt2+	PathAnnotationObject	Polygon	574.41	1293.4					Sglt1/Sglt2			79.11		74.75
Exp44_UUO+rox_7d_SL4403_R	48821972-a958-4dbf-9918-2dbb5ae8f176	Sglt2+	Sglt2+	PathAnnotationObject	Polygon	5.37	1293.9					Sglt1/Sglt2			31.79		27.3
Exp44_UUO+rox_7d_SL4403_R	940846ad-6e2f-4e12-b824-2a4d500a6c98	Sglt1+	Sglt1+	PathAnnotationObject	Polygon	1243.5	1294.1					Sglt1/Sglt2			111.86		70.2
Exp44_UUO+rox_7d_SL4403_R	87020884-2c84-4e65-863d-e1b09629b40f	Sglt2+	Sglt2+	PathAnnotationObject	Polygon	2398.7	1294.6					Sglt1/Sglt2			29.79		29.9
Exp44_UUO+rox_7d_SL4403_R	b53ebe36-51b0-4032-b053-7f4a9e49fd18	Sglt1+	Sglt1+	PathAnnotationObject	Polygon	2947.6	1294.8					Sglt1/Sglt2			230.47		179.4
Exp44_UUO+rox_7d_SL4403_R	a4e36adb-20fa-460d-adcd-15cbbdce5c1b	Sglt1+	Sglt1+	PathAnnotationObject	Polygon	3536.2	1295.4					Sglt1/Sglt2			128.65		77.35
Exp44_UUO+rox_7d_SL4403_R	4fb25c4f-34db-43cd-8673-adfb7d0287bc	Sglt1+	Sglt1+	PathAnnotationObject	Polygon	2790.2	1298					Sglt1/Sglt2			60.1		46.8
Exp44_UUO+rox_7d_SL4403_R	9a71c282-0581-4d8f-a07d-64e7549e80eb	Sglt1+	Sglt1+	PathAnnotationObject	Polygon	219.66	1298.1					Sglt1/Sglt2			55.03		62.4
Exp44_UUO+rox_7d_SL4403_R	e78fecde-e73e-427a-a964-40eddac98930	Sglt1+	Sglt1+	PathAnnotationObject	Polygon	3580	1299					Sglt1/Sglt2			75.2		49.4
Exp44_UUO+rox_7d_SL4403_R	e38d78bd-0f07-4410-9358-05e0ef8e0da4	Sglt2+	Sglt2+	PathAnnotationObject	Polygon	3086.5	1299.3					Sglt1/Sglt2			921.16		259.35
Exp44_UUO+rox_7d_SL4403_R	268db1af-7e37-4d96-b6ee-e5b7d6842ef4	Sglt2+	Sglt2+	PathAnnotationObject	Polygon	2535.8	1300.8					Sglt1/Sglt2			424.4		172.25
Exp44_UUO+rox_7d_SL4403_R	758ddeeb-2d3d-4863-a550-235181e3746b	Sglt2+	Sglt2+	PathAnnotationObject	Polygon	724.04	1301.3					Sglt1/Sglt2			27.04		33.15
Exp44_UUO+rox_7d_SL4403_R	5cadbef4-bf52-4c15-aed1-e5f694485ab0	Sglt1+	Sglt1+	PathAnnotationObject	Polygon	2216.7	1301.5					Sglt1/Sglt2			132.77		59.8
Exp44_UUO+rox_7d_SL4403_R	4f587ea3-af98-443c-9538-384ccdaa42d5	Sglt1+	Sglt1+	PathAnnotationObject	Polygon	174.3	1301.8					Sglt1/Sglt2			129.39		121.55
Exp44_UUO+rox_7d_SL4403_R	ec426824-59cd-4089-b150-ce0df62dd1f3	Sglt1+	Sglt1+	PathAnnotationObject	Polygon	799.4	1302.5					Sglt1/Sglt2			20.49		20.8
Exp44_UUO+rox_7d_SL4403_R	22b112cb-a73e-42ea-9e8f-4568202afb1f	Sglt2+	Sglt2+	PathAnnotationObject	Polygon	257.13	1302.5					Sglt1/Sglt2			127.49		65
Exp44_UUO+rox_7d_SL4403_R	9ee82941-4425-4b5e-9117-4c8fc93b697d	Sglt1+	Sglt1+	PathAnnotationObject	Polygon	3043.2	1303.9					Sglt1/Sglt2			255.61		118.3
Exp44_UUO+rox_7d_SL4403_R	49a3f2e1-3cca-45fa-af8b-0dc978dfdd56	Sglt1+	Sglt1+	PathAnnotationObject	Polygon	3403.5	1304.4					Sglt1/Sglt2			167.42		87.75
Exp44_UUO+rox_7d_SL4403_R	e48e4cec-0c6c-4578-aa39-ece85d7dec4f	Sglt1+	Sglt1+	PathAnnotationObject	Polygon	899.9	1305.2					Sglt1/Sglt2			142.17		113.1
Exp44_UUO+rox_7d_SL4403_R	f9f88653-1fa8-4b00-9ad0-4d0b923ad167	Sglt1+	Sglt1+	PathAnnotationObject	Polygon	1680.7	1305.5					Sglt1/Sglt2			231.64		126.75
Exp44_UUO+rox_7d_SL4403_R	5df28b82-ba0b-46bf-a653-e865fa9b5b5a	Sglt2+	Sglt2+	PathAnnotationObject	Polygon	992.61	1305.5					Sglt1/Sglt2			157.8		79.3
Exp44_UUO+rox_7d_SL4403_R	06ad9fa7-495b-4c9d-a63f-d7fcee928ddd	Sglt2+	Sglt2+	PathAnnotationObject	Polygon	3255.3	1305.5					Sglt1/Sglt2			42.57		29.9
Exp44_UUO+rox_7d_SL4403_R	f180746b-c5c3-486c-ad46-42edcfc6a547	Sglt2+	Sglt2+	PathAnnotationObject	Polygon	801.86	1308.2					Sglt1/Sglt2			66.33		71.5
Exp44_UUO+rox_7d_SL4403_R	58900766-5873-4aee-9109-76740e31c57b	Sglt1+	Sglt1+	PathAnnotationObject	Polygon	1945.4	1308.5					Sglt1/Sglt2			230.47		151.45
Exp44_UUO+rox_7d_SL4403_R	0797fdd0-a20f-41e3-b9a4-51b797a1e653	Sglt2+	Sglt2+	PathAnnotationObject	Polygon	370.25	1308.8					Sglt1/Sglt2			508.27		154.05
Exp44_UUO+rox_7d_SL4403_R	d126c9b9-e089-47a0-8370-9c385e6a2d5c	Sglt1+	Sglt1+	PathAnnotationObject	Polygon	299.54	1309.8					Sglt1/Sglt2			154.74		72.15
Exp44_UUO+rox_7d_SL4403_R	5dfefa64-0635-4bcf-ac4e-f0bbb03937f0	Sglt1+	Sglt1+	PathAnnotationObject	Polygon	789.14	1309.9					Sglt1/Sglt2			48.06		36.4
Exp44_UUO+rox_7d_SL4403_R	5acb020d-cbf4-4975-a40c-35d8df29da5b	Sglt1+	Sglt1+	PathAnnotationObject	Polygon	2169.9	1309.9					Sglt1/Sglt2			34.75		44.2
Exp44_UUO+rox_7d_SL4403_R	6e72b376-c1a0-4036-891f-61cffb001793	Sglt1+	Sglt1+	PathAnnotationObject	Polygon	1118.9	1310.3					Sglt1/Sglt2			160.34		79.3
Exp44_UUO+rox_7d_SL4403_R	3081a083-ddd9-4852-bd99-849f51461ecb	Sglt1+	Sglt1+	PathAnnotationObject	Polygon	2042.8	1310.3					Sglt1/Sglt2			98.86		102.05
Exp44_UUO+rox_7d_SL4403_R	b626d86d-4e82-4557-9f61-839fedbc9225	Sglt1+	Sglt1+	PathAnnotationObject	Polygon	3935.4	1310.4					Sglt1/Sglt2			233.85		81.9
Exp44_UUO+rox_7d_SL4403_R	03c34310-a51f-4b24-bce0-665fbc1ac0cd	Sglt1+	Sglt1+	PathAnnotationObject	Polygon	2737.9	1311.2					Sglt1/Sglt2			175.55		111.8
Exp44_UUO+rox_7d_SL4403_R	f554c7b9-9e99-4817-8403-3bce856f4a83	Sglt1+	Sglt1+	PathAnnotationObject	Polygon	1770.7	1311.4					Sglt1/Sglt2			228.68		158.6
Exp44_UUO+rox_7d_SL4403_R	6f2a9eb1-0de0-4c11-aa7c-f3980989969c	Sglt2+	Sglt2+	PathAnnotationObject	Polygon	158.36	1311.7					Sglt1/Sglt2			22.82		27.3
Exp44_UUO+rox_7d_SL4403_R	0d888bb8-eb6d-4b80-be71-11afde63682c	Sglt1+	Sglt1+	PathAnnotationObject	Polygon	2103.8	1312.1					Sglt1/Sglt2			28.1		34.45
Exp44_UUO+rox_7d_SL4403_R	b4662934-145f-4e25-be58-2a9875b5237b	Sglt1+	Sglt1+	PathAnnotationObject	Polygon	1370.6	1312.2					Sglt1/Sglt2			209.88		96.85
Exp44_UUO+rox_7d_SL4403_R	5f7ca54a-5055-4f9c-be06-c0f32d5a780f	Sglt1+	Sglt1+	PathAnnotationObject	Polygon	811.84	1313.2					Sglt1/Sglt2			255.3		113.75
Exp44_UUO+rox_7d_SL4403_R	18556c3b-8b43-428d-a016-c1765fd14812	Sglt1+	Sglt1+	PathAnnotationObject	Geometry	1172.9	1313.2					Sglt1/Sglt2			296.81		214.5
Exp44_UUO+rox_7d_SL4403_R	56de2178-15c4-491d-80fc-ddb924eba641	Sglt1+	Sglt1+	PathAnnotationObject	Polygon	1215.8	1313.9					Sglt1/Sglt2			190.02		78.65
Exp44_UUO+rox_7d_SL4403_R	c55bd960-0006-4d1f-8fb7-de0ae95714e4	Sglt1+	Sglt1+	PathAnnotationObject	Polygon	2783.3	1314					Sglt1/Sglt2			270.08		180.05
Exp44_UUO+rox_7d_SL4403_R	86190610-fd68-476b-acf6-96bf24338ffb	Sglt2+	Sglt2+	PathAnnotationObject	Polygon	2522.4	1314.4					Sglt1/Sglt2			85.03		65
Exp44_UUO+rox_7d_SL4403_R	77a9517c-5335-43d2-b66f-0a12bc6c330b	Sglt2+	Sglt2+	PathAnnotationObject	Polygon	784.14	1314.5					Sglt1/Sglt2			42.25		38.35
Exp44_UUO+rox_7d_SL4403_R	99d8dfd9-b5cc-4636-a45a-2bba7db9abe3	Sglt2+	Sglt2+	PathAnnotationObject	Polygon	333.88	1315.1					Sglt1/Sglt2			213.47		94.25
Exp44_UUO+rox_7d_SL4403_R	51c5a11e-b69e-4e07-9bba-452b58fd5225	Sglt2+	Sglt2+	PathAnnotationObject	Polygon	2471.3	1315.2					Sglt1/Sglt2			384.16		123.5
Exp44_UUO+rox_7d_SL4403_R	680604da-f291-4644-9acf-528bb1623d68	Sglt1+	Sglt1+	PathAnnotationObject	Polygon	213.79	1316.3					Sglt1/Sglt2			51.55		44.85
Exp44_UUO+rox_7d_SL4403_R	c137082e-ca5e-449a-b6c2-3f7ef9c5087c	Sglt2+	Sglt2+	PathAnnotationObject	Geometry	2628.6	1316.5					Sglt1/Sglt2			1710.2		462.15
Exp44_UUO+rox_7d_SL4403_R	47092b2c-d8a2-4167-8a64-0340574d81fc	Sglt2+	Sglt2+	PathAnnotationObject	Polygon	865.58	1316.5					Sglt1/Sglt2			319.09		123.5
Exp44_UUO+rox_7d_SL4403_R	a8c8ab10-e078-4e15-a8fa-7f0f9bb2b95d	Sglt1+	Sglt1+	PathAnnotationObject	Polygon	3436.1	1317.6					Sglt1/Sglt2			137.95		73.45
Exp44_UUO+rox_7d_SL4403_R	e7e668b3-04cc-4183-b1c6-4d073cb660ef	Sglt2+	Sglt2+	PathAnnotationObject	Polygon	3186.8	1318.4					Sglt1/Sglt2			307.26		92.95
Exp44_UUO+rox_7d_SL4403_R	d1230a01-f2a1-4bc2-9932-60dc58c331dc	Sglt1+	Sglt1+	PathAnnotationObject	Polygon	1992.3	1318.7					Sglt1/Sglt2			614.32		310.05
Exp44_UUO+rox_7d_SL4403_R	b14887c5-338a-4c72-8952-0722d2c480d3	Sglt1+	Sglt1+	PathAnnotationObject	Polygon	2874.4	1318.9					Sglt1/Sglt2			111.75		81.25
Exp44_UUO+rox_7d_SL4403_R	b11a6edc-b7c7-4a32-84ce-479aeadd64a4	Sglt2+	Sglt2+	PathAnnotationObject	Polygon	3246.2	1320.4					Sglt1/Sglt2			41.83		33.15
Exp44_UUO+rox_7d_SL4403_R	782d4dd4-3fd1-4dff-99c6-1ded6d52d026	Sglt2+	Sglt2+	PathAnnotationObject	Polygon	652.71	1320.6					Sglt1/Sglt2			266.91		92.3
Exp44_UUO+rox_7d_SL4403_R	9156ab18-9305-4f50-9099-b9754917dd2e	Sglt2+	Sglt2+	PathAnnotationObject	Polygon	794.55	1321					Sglt1/Sglt2			26.3		38.35
Exp44_UUO+rox_7d_SL4403_R	45777bde-8972-49d7-af8c-5837480e9fc4	Sglt1+	Sglt1+	PathAnnotationObject	Polygon	2381.4	1321.5					Sglt1/Sglt2			899.5		310.05
Exp44_UUO+rox_7d_SL4403_R	891d02c1-2a12-4368-baca-8786b0b27287	Sglt1+	Sglt1+	PathAnnotationObject	Polygon	1873.1	1323.2					Sglt1/Sglt2			147.35		71.5
Exp44_UUO+rox_7d_SL4403_R	12373199-de4d-46d4-90d9-54462f56aa07	Sglt1+	Sglt1+	PathAnnotationObject	Polygon	726.41	1325.1					Sglt1/Sglt2			48.8		35.75
Exp44_UUO+rox_7d_SL4403_R	ff75da0d-a731-4226-b793-94932dcc6486	Sglt1+	Sglt1+	PathAnnotationObject	Polygon	2266.8	1325.5					Sglt1/Sglt2			74.15		74.75
Exp44_UUO+rox_7d_SL4403_R	a3cc6ff9-778c-4f58-996a-2c8e8f238a5a	Sglt1+	Sglt1+	PathAnnotationObject	Polygon	2327.5	1326					Sglt1/Sglt2			38.98		33.15
Exp44_UUO+rox_7d_SL4403_R	65a282fa-74e3-480b-bfdf-4f5e4610849a	Sglt2+	Sglt2+	PathAnnotationObject	Polygon	3666.9	1326.5					Sglt1/Sglt2			95.91		75.4
Exp44_UUO+rox_7d_SL4403_R	549cb245-d27a-4450-8dee-cd9046ad00d4	Sglt2+	Sglt2+	PathAnnotationObject	Polygon	731.18	1327.2					Sglt1/Sglt2			74.99		80.6
Exp44_UUO+rox_7d_SL4403_R	af9ca87a-b214-4334-96a9-c5abd49061b7	Sglt2+	Sglt2+	PathAnnotationObject	Polygon	4015.8	1327.4					Sglt1/Sglt2			35.81		37.7
Exp44_UUO+rox_7d_SL4403_R	9af1d0a1-f169-4847-9688-9f67cc59f24f	Sglt1+	Sglt1+	PathAnnotationObject	Polygon	2839.2	1327.4					Sglt1/Sglt2			124.32		70.85
Exp44_UUO+rox_7d_SL4403_R	84706bfb-4793-4d22-9fc4-c8429c788aab	Sglt1+	Sglt1+	PathAnnotationObject	Polygon	1901.7	1328.7					Sglt1/Sglt2			21.55		29.25
Exp44_UUO+rox_7d_SL4403_R	418562f1-06a7-420c-8b7f-84649446e35f	Sglt1+	Sglt1+	PathAnnotationObject	Geometry	1485.7	1329					Sglt1/Sglt2			222.34		137.15
Exp44_UUO+rox_7d_SL4403_R	f221fd32-1f29-4338-a507-64683b460cf8	Sglt1+	Sglt1+	PathAnnotationObject	Polygon	1714.6	1329.4					Sglt1/Sglt2			208.93		130.65
Exp44_UUO+rox_7d_SL4403_R	df868c86-8e7c-4900-83dd-463db50acb5f	Sglt1+	Sglt1+	PathAnnotationObject	Geometry	3358.3	1329.6					Sglt1/Sglt2			849.33		410.8
Exp44_UUO+rox_7d_SL4403_R	0b67d5c3-e5dd-4482-abfd-8b4cd8089969	Sglt1+	Sglt1+	PathAnnotationObject	Polygon	2184.6	1331					Sglt1/Sglt2			53.55		48.1
Exp44_UUO+rox_7d_SL4403_R	a94929e1-0ba5-4bd5-b5f4-1801c5cc380e	Sglt2+	Sglt2+	PathAnnotationObject	Polygon	248.11	1332.2					Sglt1/Sglt2			133.93		63.05
Exp44_UUO+rox_7d_SL4403_R	d4798578-ed7b-4c88-bcd1-ad9924f022bc	Sglt2+	Sglt2+	PathAnnotationObject	Polygon	971.38	1332.3					Sglt1/Sglt2			290.89		102.05
Exp44_UUO+rox_7d_SL4403_R	d158e2b8-b6b3-4a72-8ab6-70b64efff196	Sglt2+	Sglt2+	PathAnnotationObject	Polygon	402.7	1333					Sglt1/Sglt2			92.21		57.2
Exp44_UUO+rox_7d_SL4403_R	0385795e-0dac-4899-9945-42cb0b8c07fd	Sglt1+	Sglt1+	PathAnnotationObject	Polygon	74.63	1333.6					Sglt1/Sglt2			42.99		37.05
Exp44_UUO+rox_7d_SL4403_R	46b72caf-77dd-46f7-906d-ebe1658656b1	Sglt1+	Sglt1+	PathAnnotationObject	Polygon	4111.2	1334.6					Sglt1/Sglt2			41.93		42.25
Exp44_UUO+rox_7d_SL4403_R	33b09c4e-eea6-4540-9051-715ce93033f2	Sglt2+	Sglt2+	PathAnnotationObject	Polygon	3297.6	1334.6					Sglt1/Sglt2			594.14		213.85
Exp44_UUO+rox_7d_SL4403_R	d7c61200-6391-4230-bf41-fde35d8ef5cb	Sglt1+	Sglt1+	PathAnnotationObject	Polygon	3667.8	1335.5					Sglt1/Sglt2			153.05		110.5
Exp44_UUO+rox_7d_SL4403_R	e3b7c695-557b-4e9d-81d8-9ea337bdfc31	Sglt1+	Sglt1+	PathAnnotationObject	Polygon	411.98	1336.2					Sglt1/Sglt2			34.22		31.85
Exp44_UUO+rox_7d_SL4403_R	ec684b48-6a7b-4e0f-9dc4-57b03c3f6e84	Sglt1+	Sglt1+	PathAnnotationObject	Polygon	690.29	1337					Sglt1/Sglt2			69.29		50.05
Exp44_UUO+rox_7d_SL4403_R	828fc1a7-329e-40bc-9032-9459f423a884	Sglt1+	Sglt1+	PathAnnotationObject	Polygon	2025.5	1337.1					Sglt1/Sglt2			135.83		104.65
Exp44_UUO+rox_7d_SL4403_R	e31b569e-67ae-4705-8063-986fbc0ba966	Sglt2+	Sglt2+	PathAnnotationObject	Polygon	1041	1338.4					Sglt1/Sglt2			213.89		98.8
Exp44_UUO+rox_7d_SL4403_R	ded50b5a-f7af-428f-9186-683369d8c188	Sglt1+	Sglt1+	PathAnnotationObject	Polygon	2998	1338.6					Sglt1/Sglt2			114.08		79.95
Exp44_UUO+rox_7d_SL4403_R	40fd63b2-3786-4453-a1de-2af639f200ae	Sglt2+	Sglt2+	PathAnnotationObject	Polygon	4128.2	1338.7					Sglt1/Sglt2			133.3		84.5
Exp44_UUO+rox_7d_SL4403_R	dfc4c0c4-32b0-42d6-a9f5-cd0e2c2c16d9	Sglt1+	Sglt1+	PathAnnotationObject	Polygon	2716.2	1339.1					Sglt1/Sglt2			92.95		67.6
Exp44_UUO+rox_7d_SL4403_R	08f1645d-6e02-4e19-9575-6df04f675faf	Sglt2+	Sglt2+	PathAnnotationObject	Polygon	2325.6	1339.1					Sglt1/Sglt2			198.68		182.65
Exp44_UUO+rox_7d_SL4403_R	ed28ccf8-d3bd-4abb-8521-fcc4ea741574	Sglt2+	Sglt2+	PathAnnotationObject	Polygon	4088.1	1339.2					Sglt1/Sglt2			147.14		93.6
Exp44_UUO+rox_7d_SL4403_R	043b1b1a-7242-4f98-80d1-0fee6f49be3e	Sglt1+	Sglt1+	PathAnnotationObject	Polygon	4006.5	1340.7					Sglt1/Sglt2			156.96		82.55
Exp44_UUO+rox_7d_SL4403_R	805a74b3-de1f-4a3f-8304-f81874e9d3a7	Sglt1+	Sglt1+	PathAnnotationObject	Polygon	2427.1	1341.3					Sglt1/Sglt2			79.64		65.65
Exp44_UUO+rox_7d_SL4403_R	5b9d518c-3102-4955-ba27-5316ad75c0b0	Sglt1+	Sglt1+	PathAnnotationObject	Polygon	2810.7	1343.3					Sglt1/Sglt2			301.24		202.8
Exp44_UUO+rox_7d_SL4403_R	92ad66df-7d2f-447d-ad61-758c8d9f2dba	Sglt1+	Sglt1+	PathAnnotationObject	Polygon	1338.6	1343.5					Sglt1/Sglt2			154.21		85.8
Exp44_UUO+rox_7d_SL4403_R	8e3c54b6-9f81-4d65-b4e9-a9448b113b12	Sglt1+	Sglt1+	PathAnnotationObject	Polygon	1100.6	1343.7					Sglt1/Sglt2			117.24		111.15
Exp44_UUO+rox_7d_SL4403_R	a0d5f3a3-b363-4f3d-bdf4-f2f3bff51c12	Sglt1+	Sglt1+	PathAnnotationObject	Polygon	2832.9	1344.5					Sglt1/Sglt2			30.95		25.35
Exp44_UUO+rox_7d_SL4403_R	0238fb38-11ae-4fda-bfa2-0049b75d08f9	Sglt1+	Sglt1+	PathAnnotationObject	Polygon	2840	1344.7					Sglt1/Sglt2			43.31		35.1
Exp44_UUO+rox_7d_SL4403_R	cd2a8f23-90b1-4d64-b63a-3fb2de9a2530	Sglt1+	Sglt1+	PathAnnotationObject	Polygon	3808.3	1345.5					Sglt1/Sglt2			129.92		63.7
Exp44_UUO+rox_7d_SL4403_R	63fcc3e1-9b64-4094-ae2e-c3b9111a7de7	Sglt2+	Sglt2+	PathAnnotationObject	Polygon	2063.8	1346.5					Sglt1/Sglt2			92		89.05
Exp44_UUO+rox_7d_SL4403_R	67900fff-f707-4d4c-b5b7-bcf2a5b1288a	Sglt1+	Sglt1+	PathAnnotationObject	Polygon	1977.9	1348.6					Sglt1/Sglt2			29.57		26
Exp44_UUO+rox_7d_SL4403_R	dce2c1be-3213-4a52-bb54-7f0048821895	Sglt2+	Sglt2+	PathAnnotationObject	Polygon	3614.1	1348.9					Sglt1/Sglt2			656.25		166.4
Exp44_UUO+rox_7d_SL4403_R	2120c6ef-38ec-4cc0-9431-a3a2cc6d52b3	Sglt2+	Sglt2+	PathAnnotationObject	Polygon	941.17	1348.9					Sglt1/Sglt2			20.17		26.65
Exp44_UUO+rox_7d_SL4403_R	fe0d5929-3a80-4a3f-aae4-2ec5b2d65743	Sglt1+	Sglt1+	PathAnnotationObject	Polygon	2747.4	1349.5					Sglt1/Sglt2			114.5		83.85
Exp44_UUO+rox_7d_SL4403_R	1f68e902-db27-4f0e-8301-68d769720d12	Sglt1+	Sglt1+	PathAnnotationObject	Polygon	1932.3	1350.1					Sglt1/Sglt2			57.78		43.55
Exp44_UUO+rox_7d_SL4403_R	7ee2086d-0f59-44b6-b25f-4bd4001a2ec0	Sglt2+	Sglt2+	PathAnnotationObject	Polygon	2529.7	1351.1					Sglt1/Sglt2			424.93		138.45
Exp44_UUO+rox_7d_SL4403_R	823c8be4-f048-4071-9478-3ab548c565d0	Sglt2+	Sglt2+	PathAnnotationObject	Polygon	4003.3	1351.2					Sglt1/Sglt2			25.03		23.4
Exp44_UUO+rox_7d_SL4403_R	b5648939-7965-4d24-aa5e-99eb1b76da2c	Sglt1+	Sglt1+	PathAnnotationObject	Polygon	2426.3	1351.4					Sglt1/Sglt2			32.32		35.1
Exp44_UUO+rox_7d_SL4403_R	13e9e21c-ae44-4ce9-8e19-08f8b6587ef0	Sglt2+	Sglt2+	PathAnnotationObject	Polygon	114.95	1351.7					Sglt1/Sglt2			155.27		77.35
Exp44_UUO+rox_7d_SL4403_R	6fdb994d-488b-4b2b-ae10-92056963a677	Sglt1+	Sglt1+	PathAnnotationObject	Polygon	3720.6	1352.2					Sglt1/Sglt2			151.57		59.8
Exp44_UUO+rox_7d_SL4403_R	e980d7ca-776d-4d65-883b-9474da092966	Sglt2+	Sglt2+	PathAnnotationObject	Polygon	188.62	1353.8					Sglt1/Sglt2			135.09		60.45
Exp44_UUO+rox_7d_SL4403_R	41321abd-a886-419c-abb4-89b893fa9cab	Sglt1+	Sglt1+	PathAnnotationObject	Polygon	3945.9	1353.8					Sglt1/Sglt2			255.72		99.45
Exp44_UUO+rox_7d_SL4403_R	364afd87-487b-4d2a-a292-0bf390a290d6	Sglt1+	Sglt1+	PathAnnotationObject	Polygon	2893.2	1354.3					Sglt1/Sglt2			186.85		154.7
Exp44_UUO+rox_7d_SL4403_R	0ac4abb9-6bc3-484b-8397-387a0d2e9d16	Sglt1+	Sglt1+	PathAnnotationObject	Polygon	3409.3	1354.6					Sglt1/Sglt2			31.05		27.95
Exp44_UUO+rox_7d_SL4403_R	af45a181-3165-4586-a400-13ed96e963fd	Sglt1+	Sglt1+	PathAnnotationObject	Polygon	2969.2	1356.3					Sglt1/Sglt2			57.78		44.85
Exp44_UUO+rox_7d_SL4403_R	f2611503-5d08-4788-b83c-58028600930d	Sglt1+	Sglt1+	PathAnnotationObject	Polygon	2296.7	1357.5					Sglt1/Sglt2			279.06		97.5
Exp44_UUO+rox_7d_SL4403_R	3a5d820b-5716-4b0b-8cbc-55dcdd7fed61	Sglt1+	Sglt1+	PathAnnotationObject	Polygon	909.5	1358.5					Sglt1/Sglt2			81.44		95.55
Exp44_UUO+rox_7d_SL4403_R	2ca1482c-bd7a-4b0b-9535-858d98be0f43	Sglt1+	Sglt1+	PathAnnotationObject	Polygon	2630.2	1358.5					Sglt1/Sglt2			36.86		33.15
Exp44_UUO+rox_7d_SL4403_R	da629f31-b781-491e-94da-e2df82aa2c6f	Sglt2+	Sglt2+	PathAnnotationObject	Polygon	630.16	1358.5					Sglt1/Sglt2			258.25		115.05
Exp44_UUO+rox_7d_SL4403_R	858b0c4f-f020-4f52-a41b-f20768138d09	Sglt2+	Sglt2+	PathAnnotationObject	Polygon	1618.5	1359.8					Sglt1/Sglt2			808.03		324.35
Exp44_UUO+rox_7d_SL4403_R	0f21a439-61b3-4262-9e4b-1b9f3d0dad43	Sglt1+	Sglt1+	PathAnnotationObject	Polygon	1928.5	1360.5					Sglt1/Sglt2			87.46		56.55
Exp44_UUO+rox_7d_SL4403_R	cf3b91e6-076d-4828-bf0d-92fd0e9d6c43	Sglt1+	Sglt1+	PathAnnotationObject	Polygon	2659.6	1361.2					Sglt1/Sglt2			239.24		81.9
Exp44_UUO+rox_7d_SL4403_R	62da9d5e-6e18-4e7e-b64c-0eafc2f01c3d	Sglt2+	Sglt2+	PathAnnotationObject	Polygon	3481.2	1361.6					Sglt1/Sglt2			299.13		102.05
Exp44_UUO+rox_7d_SL4403_R	5117a412-3160-43ef-87f0-534fc281a6ee	Sglt1+	Sglt1+	PathAnnotationObject	Polygon	2785.5	1361.7					Sglt1/Sglt2			76.68		56.55
Exp44_UUO+rox_7d_SL4403_R	eca52409-e194-4683-8651-8c0e458a080a	Sglt1+	Sglt1+	PathAnnotationObject	Polygon	2018.8	1362.5					Sglt1/Sglt2			34.86		46.8
Exp44_UUO+rox_7d_SL4403_R	54b2b6d2-f68c-4686-8c2f-63a7b3b5e17c	Sglt1+	Sglt1+	PathAnnotationObject	Polygon	2868.4	1363.8					Sglt1/Sglt2			98.55		55.25
Exp44_UUO+rox_7d_SL4403_R	ea39765e-1786-4989-8939-455ab6165640	Sglt2+	Sglt2+	PathAnnotationObject	Polygon	4171.9	1366.1					Sglt1/Sglt2			297.55		175.5
Exp44_UUO+rox_7d_SL4403_R	73252413-7d29-4d8e-af83-3b5360bead88	Sglt1+	Sglt1+	PathAnnotationObject	Polygon	2560.3	1366.5					Sglt1/Sglt2			48.48		49.4
Exp44_UUO+rox_7d_SL4403_R	285de47f-1ced-48ff-833f-da769cdf992c	Sglt2+	Sglt2+	PathAnnotationObject	Polygon	151.3	1367					Sglt1/Sglt2			626.25		205.4
Exp44_UUO+rox_7d_SL4403_R	d9d1c2c5-892c-4bcf-bee4-13d7fa8a25c2	Sglt1+	Sglt1+	PathAnnotationObject	Polygon	3878.9	1367.2					Sglt1/Sglt2			795.25		324.35
Exp44_UUO+rox_7d_SL4403_R	b5c51305-1a00-44ff-ac23-6bd0b27c2587	Sglt2+	Sglt2+	PathAnnotationObject	Polygon	4139.2	1368.2					Sglt1/Sglt2			222.13		128.7
Exp44_UUO+rox_7d_SL4403_R	926ec173-8967-4441-bf26-5ce8614b8ef5	Sglt1+	Sglt1+	PathAnnotationObject	Polygon	522.66	1369.4					Sglt1/Sglt2			88.2		57.2
Exp44_UUO+rox_7d_SL4403_R	30fd5f5b-2603-4208-adb7-898c28f3a48f	Sglt1+	Sglt1+	PathAnnotationObject	Polygon	378.31	1370.2					Sglt1/Sglt2			69.29		71.5
Exp44_UUO+rox_7d_SL4403_R	b7230d06-29f4-4b32-9b88-452a079d4f03	Sglt1+	Sglt1+	PathAnnotationObject	Polygon	674.32	1370.8					Sglt1/Sglt2			78.06		55.25
Exp44_UUO+rox_7d_SL4403_R	fa507f96-8931-419a-93f6-71e6048aed74	Sglt2+	Sglt2+	PathAnnotationObject	Polygon	1032.4	1371.6					Sglt1/Sglt2			137.74		66.3
Exp44_UUO+rox_7d_SL4403_R	e3b4e996-aa31-4306-9b3b-4689879e8c9e	Sglt1+	Sglt1+	PathAnnotationObject	Polygon	3558.7	1372.6					Sglt1/Sglt2			108.79		52
Exp44_UUO+rox_7d_SL4403_R	81b21e53-a0b5-411c-b33b-1f910f79b066	Sglt1+	Sglt1+	PathAnnotationObject	Polygon	3325.1	1373.4					Sglt1/Sglt2			34.12		34.45
Exp44_UUO+rox_7d_SL4403_R	4d3790a3-356b-433f-8b65-259073d91745	Sglt1+	Sglt1+	PathAnnotationObject	Polygon	3691.5	1373.5					Sglt1/Sglt2			152.73		65
Exp44_UUO+rox_7d_SL4403_R	fc40a410-60c1-4b06-9a6a-d3089d01202e	Sglt1+	Sglt1+	PathAnnotationObject	Polygon	2055.5	1373.6					Sglt1/Sglt2			218.33		89.05
Exp44_UUO+rox_7d_SL4403_R	08c70bf5-e045-4af2-9b1e-0c49765bdd51	Sglt1+	Sglt1+	PathAnnotationObject	Polygon	4119.3	1374					Sglt1/Sglt2			39.4		39.65
Exp44_UUO+rox_7d_SL4403_R	9fcd6c25-5f80-445a-8f3b-718bd5a8f2e8	Sglt2+	Sglt2+	PathAnnotationObject	Polygon	3228.3	1374.8					Sglt1/Sglt2			1177.7		293.8
Exp44_UUO+rox_7d_SL4403_R	2cce06f8-2dc3-4d5d-8021-ee40bb1aa46a	Sglt1+	Sglt1+	PathAnnotationObject	Polygon	3979.4	1375.7					Sglt1/Sglt2			136.68		65.65
Exp44_UUO+rox_7d_SL4403_R	5e0bc5a3-d871-45f7-98fd-c7d1dccac888	Sglt1+	Sglt1+	PathAnnotationObject	Polygon	2949.6	1376.7					Sglt1/Sglt2			81.86		44.85
Exp44_UUO+rox_7d_SL4403_R	4befe22e-1b53-49c5-a2b2-056fba962d4c	Sglt2+	Sglt2+	PathAnnotationObject	Polygon	345.11	1378.2					Sglt1/Sglt2			30.63		31.2
Exp44_UUO+rox_7d_SL4403_R	5e132f62-1c0e-4a6d-a64b-a1aa973452c3	Sglt1+	Sglt1+	PathAnnotationObject	Polygon	2701.1	1378.4					Sglt1/Sglt2			104.89		58.5
Exp44_UUO+rox_7d_SL4403_R	5aed8117-1443-402f-81f1-27ab4a1164e0	Sglt1+	Sglt1+	PathAnnotationObject	Polygon	450.63	1378.6					Sglt1/Sglt2			103.3		53.3
Exp44_UUO+rox_7d_SL4403_R	0ef6243c-fdec-4bbb-a6f6-ca784d4ff231	Sglt1+	Sglt1+	PathAnnotationObject	Polygon	1865.3	1380.7					Sglt1/Sglt2			160.55		70.85
Exp44_UUO+rox_7d_SL4403_R	c9b09e46-7a48-4b38-a78c-4553ba7e3d02	Sglt2+	Sglt2+	PathAnnotationObject	Polygon	1468.3	1380.8					Sglt1/Sglt2			111.75		59.15
Exp44_UUO+rox_7d_SL4403_R	6a85ef4d-7bfd-4e06-95ee-148c1b66b66a	Sglt1+	Sglt1+	PathAnnotationObject	Polygon	1780.4	1381.6					Sglt1/Sglt2			415.85		200.2
Exp44_UUO+rox_7d_SL4403_R	9f5b7db1-7ae2-4d9e-a5db-0cb15bf4c1e4	Sglt2+	Sglt2+	PathAnnotationObject	Polygon	1066.1	1381.6					Sglt1/Sglt2			221.5		85.15
Exp44_UUO+rox_7d_SL4403_R	9ab77bbb-3135-40de-9701-45325f492d69	Sglt2+	Sglt2+	PathAnnotationObject	Polygon	32.33	1381.7					Sglt1/Sglt2			126.33		68.25
Exp44_UUO+rox_7d_SL4403_R	ed51f7e2-ed84-4ad3-a8ff-58457f54c73a	Sglt2+	Sglt2+	PathAnnotationObject	Polygon	683.52	1382.3					Sglt1/Sglt2			71.3		83.85
Exp44_UUO+rox_7d_SL4403_R	0bd6e095-8ab1-4f52-8c61-7748a02a803d	Sglt2+	Sglt2+	PathAnnotationObject	Polygon	4078.6	1382.4					Sglt1/Sglt2			132.56		79.3
Exp44_UUO+rox_7d_SL4403_R	949775aa-c398-4c0b-afab-b308bf04eb3d	Sglt1+	Sglt1+	PathAnnotationObject	Polygon	682.39	1382.7					Sglt1/Sglt2			49.75		33.8
Exp44_UUO+rox_7d_SL4403_R	9a10f5d0-3bdd-4bf0-a0fe-97249edda747	Sglt2+	Sglt2+	PathAnnotationObject	Polygon	187.27	1383.3					Sglt1/Sglt2			175.65		91
Exp44_UUO+rox_7d_SL4403_R	406bc809-81ed-4e9c-affd-b27faaa6c13e	Sglt1+	Sglt1+	PathAnnotationObject	Polygon	3804.2	1383.7					Sglt1/Sglt2			557.91		269.1
Exp44_UUO+rox_7d_SL4403_R	c6db26f9-126a-4993-acb5-4448a3de502c	Sglt1+	Sglt1+	PathAnnotationObject	Polygon	2213.6	1385.4					Sglt1/Sglt2			169.85		66.95
Exp44_UUO+rox_7d_SL4403_R	a4998dfb-3824-4dbb-94d1-e71bc5dae852	Sglt1+	Sglt1+	PathAnnotationObject	Polygon	2241.6	1385.4					Sglt1/Sglt2			568.37		171.6
Exp44_UUO+rox_7d_SL4403_R	6eb6d423-7f59-4f2b-93d7-e32d57a87e71	Sglt2+	Sglt2+	PathAnnotationObject	Polygon	382.13	1385.7					Sglt1/Sglt2			234.8		179.4
Exp44_UUO+rox_7d_SL4403_R	c3748ad4-df3e-4bda-8954-4bf093761fc8	Sglt1+	Sglt1+	PathAnnotationObject	Polygon	1730.4	1385.8					Sglt1/Sglt2			165.3		72.8
Exp44_UUO+rox_7d_SL4403_R	7e891bea-79c1-423d-acfc-08ca7174d90d	Sglt1+	Sglt1+	PathAnnotationObject	Polygon	2323.9	1387.6					Sglt1/Sglt2			435.28		163.8
Exp44_UUO+rox_7d_SL4403_R	b27673cd-522e-4284-9b1d-3b5ddc7f6efa	Sglt2+	Sglt2+	PathAnnotationObject	Geometry	278.38	1388.6					Sglt1/Sglt2			540.91		261.3
Exp44_UUO+rox_7d_SL4403_R	2da6a23e-28bc-4ff5-a44c-73d838e7c949	Sglt1+	Sglt1+	PathAnnotationObject	Polygon	3122.2	1388.9					Sglt1/Sglt2			165.62		63.7
Exp44_UUO+rox_7d_SL4403_R	19e73e17-484d-42a6-a231-92e399b0da53	Sglt1+	Sglt1+	PathAnnotationObject	Polygon	4108	1389					Sglt1/Sglt2			92		57.2
Exp44_UUO+rox_7d_SL4403_R	a00be274-19e6-428c-8609-403e761d19a2	Sglt1+	Sglt1+	PathAnnotationObject	Polygon	3598	1389.2					Sglt1/Sglt2			157.91		83.85
Exp44_UUO+rox_7d_SL4403_R	396ab970-9630-4c65-8c47-4d6bb769a12f	Sglt2+	Sglt2+	PathAnnotationObject	Polygon	3937.2	1391.9					Sglt1/Sglt2			228.57		82.55
Exp44_UUO+rox_7d_SL4403_R	27a045d8-0817-4506-8a93-c40818dbe7ea	Sglt1+	Sglt1+	PathAnnotationObject	Polygon	386.85	1394.8					Sglt1/Sglt2			50.81		40.95
Exp44_UUO+rox_7d_SL4403_R	9cacfa63-8486-4f83-90d6-b2ed00b41ceb	Sglt2+	Sglt2+	PathAnnotationObject	Polygon	4101.5	1394.9					Sglt1/Sglt2			56.19		58.5
Exp44_UUO+rox_7d_SL4403_R	b5183cf5-c62b-4e08-9fea-33b46a766ef1	Sglt1+	Sglt1+	PathAnnotationObject	Polygon	819.24	1395.2					Sglt1/Sglt2			98.34		75.4
Exp44_UUO+rox_7d_SL4403_R	390e8296-67ed-4a39-b4d9-6f1cf4ba501b	Sglt2+	Sglt2+	PathAnnotationObject	Geometry	973.87	1395.7					Sglt1/Sglt2			540.8		191.1
Exp44_UUO+rox_7d_SL4403_R	8dbd4c68-92ec-4a11-834f-10c846223133	Sglt1+	Sglt1+	PathAnnotationObject	Polygon	2789.4	1396.9					Sglt1/Sglt2			101.61		55.9
Exp44_UUO+rox_7d_SL4403_R	e9077183-de65-49d8-ba2c-f503b0bf7b84	Sglt1+	Sglt1+	PathAnnotationObject	Polygon	2370.4	1398.9					Sglt1/Sglt2			52.81		49.4
Exp44_UUO+rox_7d_SL4403_R	63f5b1bb-3e4b-44d5-8bda-7a927cb4c83d	Sglt1+	Sglt1+	PathAnnotationObject	Geometry	1300.9	1399.3					Sglt1/Sglt2			587.59		399.75
Exp44_UUO+rox_7d_SL4403_R	9f16055a-c1d7-427a-a58c-c53f328ad66b	Sglt2+	Sglt2+	PathAnnotationObject	Polygon	2116.3	1400.2					Sglt1/Sglt2			152.84		92.3
Exp44_UUO+rox_7d_SL4403_R	a9743320-7046-408a-901d-44ef4d50b62c	Sglt1+	Sglt1+	PathAnnotationObject	Polygon	1437.5	1401.5					Sglt1/Sglt2			225.93		105.3
Exp44_UUO+rox_7d_SL4403_R	944e6880-3521-4de4-97f7-58601719b6c5	Sglt1+	Sglt1+	PathAnnotationObject	Polygon	3049.4	1402.9					Sglt1/Sglt2			21.76		21.45
Exp44_UUO+rox_7d_SL4403_R	48517753-9902-4e27-9e3a-f96a6ffb0b05	Sglt2+	Sglt2+	PathAnnotationObject	Polygon	1276.7	1403.2					Sglt1/Sglt2			57.14		52.65
Exp44_UUO+rox_7d_SL4403_R	f418ef8b-1cc3-4e92-a813-ff54a19acfb9	Sglt1+	Sglt1+	PathAnnotationObject	Polygon	2721.7	1404.2					Sglt1/Sglt2			33.91		31.85
Exp44_UUO+rox_7d_SL4403_R	5326bb04-bc3f-4c67-99a4-5ad8a9e03e77	Sglt2+	Sglt2+	PathAnnotationObject	Polygon	853.83	1405.7					Sglt1/Sglt2			94.75		57.85
Exp44_UUO+rox_7d_SL4403_R	c028e324-f745-4ed0-b8fb-62945cc05e62	Sglt1+	Sglt1+	PathAnnotationObject	Polygon	2651.8	1405.9					Sglt1/Sglt2			135.94		66.3
Exp44_UUO+rox_7d_SL4403_R	525a4f66-0448-4d02-a425-793523dc7494	Sglt2+	Sglt2+	PathAnnotationObject	Polygon	4144.6	1407					Sglt1/Sglt2			58.94		44.85
Exp44_UUO+rox_7d_SL4403_R	b1398bd2-db41-4122-8b1d-87bb467aec89	Sglt2+	Sglt2+	PathAnnotationObject	Geometry	1590.2	1408.4					Sglt1/Sglt2			1162.7		485.55
Exp44_UUO+rox_7d_SL4403_R	40b55e01-5896-40f9-9d78-765a6f953738	Sglt2+	Sglt2+	PathAnnotationObject	Polygon	4047.1	1409.2					Sglt1/Sglt2			176.71		100.75
Exp44_UUO+rox_7d_SL4403_R	5b1cd18f-c0ba-453c-b843-568efab921bd	Sglt2+	Sglt2+	PathAnnotationObject	Polygon	815.4	1409.3					Sglt1/Sglt2			290.15		160.55
Exp44_UUO+rox_7d_SL4403_R	18f16fe2-2ca5-4d7c-9633-933dee2b621d	Sglt2+	Sglt2+	PathAnnotationObject	Polygon	4175.5	1409.6					Sglt1/Sglt2			95.8		70.2
Exp44_UUO+rox_7d_SL4403_R	3b0f4e2d-5499-4aae-98d9-155d72d095d3	Sglt1+	Sglt1+	PathAnnotationObject	Polygon	1910.9	1410					Sglt1/Sglt2			116.61		122.2
Exp44_UUO+rox_7d_SL4403_R	18ca25b6-4918-465b-bf07-65ba33ec6b53	Sglt1+	Sglt1+	PathAnnotationObject	Polygon	3995.6	1410.1					Sglt1/Sglt2			432.32		215.8
Exp44_UUO+rox_7d_SL4403_R	3f65aa51-8a33-424b-901a-f822d329cd61	Sglt1+	Sglt1+	PathAnnotationObject	Polygon	2608.1	1410.5					Sglt1/Sglt2			47.43		37.05
Exp44_UUO+rox_7d_SL4403_R	a93cae3f-1308-482c-8edb-0614f08e9a91	Sglt1+	Sglt1+	PathAnnotationObject	Polygon	2996.8	1411.5					Sglt1/Sglt2			342.44		163.15
Exp44_UUO+rox_7d_SL4403_R	e3c56dfe-88b5-4476-9778-d6009af1af72	Sglt1+	Sglt1+	PathAnnotationObject	Geometry	1236.8	1411.7					Sglt1/Sglt2			211.78		144.3
Exp44_UUO+rox_7d_SL4403_R	6510e266-2e8b-4a55-bb7e-da128f0fb1c7	Sglt2+	Sglt2+	PathAnnotationObject	Polygon	653.69	1411.8					Sglt1/Sglt2			263.75		98.8
Exp44_UUO+rox_7d_SL4403_R	f4895a17-fdfe-49cd-a00a-45fd64dbde77	Sglt2+	Sglt2+	PathAnnotationObject	Polygon	68.36	1411.8					Sglt1/Sglt2			293.22		100.75
Exp44_UUO+rox_7d_SL4403_R	f3d17f3c-8982-415e-9ec8-203e7f3874d6	Sglt1+	Sglt1+	PathAnnotationObject	Polygon	1714.4	1412.1					Sglt1/Sglt2			231.32		167.05
Exp44_UUO+rox_7d_SL4403_R	926fd5ee-a82d-4474-b579-4c8351ab495d	Sglt2+	Sglt2+	PathAnnotationObject	Polygon	4118.7	1412.7					Sglt1/Sglt2			53.45		39
Exp44_UUO+rox_7d_SL4403_R	98b347d2-f50b-4233-aebd-1c6c0d42ba50	Sglt1+	Sglt1+	PathAnnotationObject	Polygon	2966.2	1413.6					Sglt1/Sglt2			284.98		150.8
Exp44_UUO+rox_7d_SL4403_R	4883bf24-77d4-4069-8165-8337d1bea2b3	Sglt1+	Sglt1+	PathAnnotationObject	Polygon	3339.2	1415					Sglt1/Sglt2			548.41		417.95
Exp44_UUO+rox_7d_SL4403_R	3bc26eb6-6dda-4531-b5f9-4276ff7f8d48	Sglt2+	Sglt2+	PathAnnotationObject	Polygon	1965.5	1415.5					Sglt1/Sglt2			50.07		43.55
Exp44_UUO+rox_7d_SL4403_R	beae9a99-619f-41e5-8f06-9d668b69989c	Sglt1+	Sglt1+	PathAnnotationObject	Polygon	2350.2	1416.2					Sglt1/Sglt2			154.32		135.85
Exp44_UUO+rox_7d_SL4403_R	ddab100e-0368-42a4-b17b-8079144d2b67	Sglt2+	Sglt2+	PathAnnotationObject	Polygon	423.85	1417.1					Sglt1/Sglt2			272.83		120.9
Exp44_UUO+rox_7d_SL4403_R	ee8cb91c-1336-4e3a-b96a-a92686009603	Sglt2+	Sglt2+	PathAnnotationObject	Polygon	3538.8	1419.5					Sglt1/Sglt2			204.49		72.15
Exp44_UUO+rox_7d_SL4403_R	c4902112-2351-44be-9ad3-0de3931c591b	Sglt2+	Sglt2+	PathAnnotationObject	Polygon	2117.5	1419.6					Sglt1/Sglt2			20.17		31.85
Exp44_UUO+rox_7d_SL4403_R	250d6c1d-243d-4214-bc8c-9a92a0af97b3	Sglt2+	Sglt2+	PathAnnotationObject	Polygon	2519.3	1420.5					Sglt1/Sglt2			243.04		87.75
Exp44_UUO+rox_7d_SL4403_R	30a15b19-503c-4dfe-a8bf-37bad027d105	Sglt2+	Sglt2+	PathAnnotationObject	Polygon	1030.2	1421.2					Sglt1/Sglt2			326.06		100.75
Exp44_UUO+rox_7d_SL4403_R	88198e12-e349-484b-a12d-dd5abd880eb4	Sglt1+	Sglt1+	PathAnnotationObject	Polygon	3391.8	1421.2					Sglt1/Sglt2			401.06		195
Exp44_UUO+rox_7d_SL4403_R	3173ab7c-a15b-4a33-b9c4-75c0cbbc68ec	Sglt2+	Sglt2+	PathAnnotationObject	Polygon	4100.7	1422.3					Sglt1/Sglt2			31.37		29.25
Exp44_UUO+rox_7d_SL4403_R	e3e17523-3c06-4cbf-a3ad-385f10a65ae8	Sglt1+	Sglt1+	PathAnnotationObject	Polygon	3275.2	1422.9					Sglt1/Sglt2			239.87		103.35
Exp44_UUO+rox_7d_SL4403_R	68413a55-e38b-49fa-8553-b39ed838cb82	Sglt1+	Sglt1+	PathAnnotationObject	Polygon	3859.3	1423.1					Sglt1/Sglt2			332.82		131.3
Exp44_UUO+rox_7d_SL4403_R	b5441c71-8cc5-40a5-ae4c-0695e1bc2ffd	Sglt2+	Sglt2+	PathAnnotationObject	Polygon	2376.9	1423.5					Sglt1/Sglt2			84.61		59.8
Exp44_UUO+rox_7d_SL4403_R	a37d27c6-afce-4e2f-a5ee-1a0ff734feef	Sglt1+	Sglt1+	PathAnnotationObject	Polygon	3045.4	1423.8					Sglt1/Sglt2			125.59		63.7
Exp44_UUO+rox_7d_SL4403_R	233d3d4e-d9a8-4418-b94f-236548d269c5	Sglt2+	Sglt2+	PathAnnotationObject	Polygon	1081.4	1426					Sglt1/Sglt2			428.52		126.1
Exp44_UUO+rox_7d_SL4403_R	24b0958e-fb31-4fb5-9a2a-93a12f4e0efb	Sglt1+	Sglt1+	PathAnnotationObject	Polygon	818.27	1426.1					Sglt1/Sglt2			46.58		37.05
Exp44_UUO+rox_7d_SL4403_R	00fc8a83-3757-495c-963d-76a714d5a11b	Sglt1+	Sglt1+	PathAnnotationObject	Geometry	2720.7	1427.3					Sglt1/Sglt2			343.49		211.9
Exp44_UUO+rox_7d_SL4403_R	595bfe58-a0b2-4ffd-91c6-c296471dd4bd	Sglt1+	Sglt1+	PathAnnotationObject	Polygon	1765.9	1427.4					Sglt1/Sglt2			286.77		99.45
Exp44_UUO+rox_7d_SL4403_R	52f4c4d0-edf2-4338-a7f6-4bb0b9aa18aa	Sglt1+	Sglt1+	PathAnnotationObject	Polygon	1885.5	1429.2					Sglt1/Sglt2			191.39		72.8
Exp44_UUO+rox_7d_SL4403_R	88659c7a-bfb8-42ba-9a5a-570e7babbecb	Sglt2+	Sglt2+	PathAnnotationObject	Polygon	1284.2	1429.6					Sglt1/Sglt2			28.84		53.3
Exp44_UUO+rox_7d_SL4403_R	8afae28d-ecf4-4f64-8e5a-eecf399793fe	Sglt1+	Sglt1+	PathAnnotationObject	Geometry	1188.5	1429.9					Sglt1/Sglt2			571.11		276.25
Exp44_UUO+rox_7d_SL4403_R	4ca6260d-07e9-4181-a59b-29b3af98f3b5	Sglt2+	Sglt2+	PathAnnotationObject	Polygon	2964.4	1430.2					Sglt1/Sglt2			29.47		63.7
Exp44_UUO+rox_7d_SL4403_R	23e8b34e-c0e1-4e25-a9c8-c2ffdc3b00b9	Sglt2+	Sglt2+	PathAnnotationObject	Polygon	940.59	1432					Sglt1/Sglt2			342.96		108.55
Exp44_UUO+rox_7d_SL4403_R	525122f7-a4a8-41f5-82e3-e93598eb3362	Sglt2+	Sglt2+	PathAnnotationObject	Polygon	494.16	1432.8					Sglt1/Sglt2			39.61		59.15
Exp44_UUO+rox_7d_SL4403_R	65dff1ef-aa8c-45b8-b5ac-c6ae3b6f693b	Sglt1+	Sglt1+	PathAnnotationObject	Polygon	1490.4	1433.5					Sglt1/Sglt2			117.03		74.75
Exp44_UUO+rox_7d_SL4403_R	7acb2c52-170b-4842-9d87-d3a388684765	Sglt2+	Sglt2+	PathAnnotationObject	Polygon	3074.4	1434					Sglt1/Sglt2			27.57		39.65
Exp44_UUO+rox_7d_SL4403_R	2928756e-db7a-4e31-b326-f5342de7f2f7	Sglt1+	Sglt1+	PathAnnotationObject	Polygon	830.62	1434.3					Sglt1/Sglt2			30.74		39.65
Exp44_UUO+rox_7d_SL4403_R	9ec96e17-e3f3-4c8a-ad68-373176e82ca7	Sglt1+	Sglt1+	PathAnnotationObject	Polygon	3604.6	1434.4					Sglt1/Sglt2			196.36		123.5
Exp44_UUO+rox_7d_SL4403_R	76b06e63-da5d-4694-a4d2-6ed76ac974bd	Sglt2+	Sglt2+	PathAnnotationObject	Polygon	98.52	1434.6					Sglt1/Sglt2			1008.9		410.15
Exp44_UUO+rox_7d_SL4403_R	ba401654-3801-4a95-8bd3-b8a59bf85a50	Sglt1+	Sglt1+	PathAnnotationObject	Polygon	1995.5	1434.7					Sglt1/Sglt2			140.69		72.15
Exp44_UUO+rox_7d_SL4403_R	5d4b3a78-f8bb-4627-ae17-ebba78b1b34f	Sglt2+	Sglt2+	PathAnnotationObject	Polygon	2112.5	1435					Sglt1/Sglt2			46.37		74.75
Exp44_UUO+rox_7d_SL4403_R	81355b36-2e75-4641-a1b3-896cc450ab09	Sglt2+	Sglt2+	PathAnnotationObject	Polygon	825.6	1436.5					Sglt1/Sglt2			116.93		101.4
Exp44_UUO+rox_7d_SL4403_R	a64953c1-b54d-4fe0-b299-d1c7556b2773	Sglt2+	Sglt2+	PathAnnotationObject	Polygon	1781.1	1437					Sglt1/Sglt2			117.56		125.45
Exp44_UUO+rox_7d_SL4403_R	5f6bba72-04a7-435b-bb7c-2b5374861596	Sglt1+	Sglt1+	PathAnnotationObject	Polygon	1805.3	1438.5					Sglt1/Sglt2			648.85		196.3
Exp44_UUO+rox_7d_SL4403_R	3eba7d1a-54f0-49c3-90a7-2a8e3325a8bb	Sglt1+	Sglt1+	PathAnnotationObject	Polygon	2315.5	1438.7					Sglt1/Sglt2			124.11		93.6
Exp44_UUO+rox_7d_SL4403_R	0a89884d-72e8-4c62-a61f-a404fa8d3f49	Sglt1+	Sglt1+	PathAnnotationObject	Polygon	1441.6	1438.8					Sglt1/Sglt2			200.79		116.35
Exp44_UUO+rox_7d_SL4403_R	c28ff4e6-1edd-4b77-aebd-648dad8e127b	Sglt2+	Sglt2+	PathAnnotationObject	Polygon	1884.6	1438.9					Sglt1/Sglt2			20.91		42.25
Exp44_UUO+rox_7d_SL4403_R	ce0af44e-9e1b-4561-adf2-303d74980061	Sglt1+	Sglt1+	PathAnnotationObject	Polygon	3077	1439.5					Sglt1/Sglt2			293.74		130
Exp44_UUO+rox_7d_SL4403_R	ffa1399f-3a37-4dd5-ae57-0fa4d4e3fd86	Sglt1+	Sglt1+	PathAnnotationObject	Polygon	3046.6	1439.7					Sglt1/Sglt2			22.82		23.4
Exp44_UUO+rox_7d_SL4403_R	9abf4062-312c-4105-bc38-e3875dfe287a	Sglt2+	Sglt2+	PathAnnotationObject	Polygon	4025.7	1441					Sglt1/Sglt2			28.52		40.3
Exp44_UUO+rox_7d_SL4403_R	9c31719b-3638-40db-bd72-951e41128883	Sglt1+	Sglt1+	PathAnnotationObject	Polygon	1384.6	1441.1					Sglt1/Sglt2			60.95		46.15
Exp44_UUO+rox_7d_SL4403_R	f0bc4a10-9fbb-4991-a103-01e1de618045	Sglt1+	Sglt1+	PathAnnotationObject	Polygon	2872.6	1441.8					Sglt1/Sglt2			383.74		187.2
Exp44_UUO+rox_7d_SL4403_R	f117ffce-66dd-4e9a-b690-f0e277d49912	Sglt1+	Sglt1+	PathAnnotationObject	Polygon	2902.9	1442					Sglt1/Sglt2			208.29		96.2
Exp44_UUO+rox_7d_SL4403_R	0fe30b8a-c433-4907-b907-91ce6c37c042	Sglt1+	Sglt1+	PathAnnotationObject	Polygon	3452.7	1442.6					Sglt1/Sglt2			96.22		88.4
Exp44_UUO+rox_7d_SL4403_R	05b91e01-8ea3-4d7d-bbac-5342a608a995	Sglt2+	Sglt2+	PathAnnotationObject	Polygon	3590	1442.7					Sglt1/Sglt2			22.39		31.2
Exp44_UUO+rox_7d_SL4403_R	6025594b-7909-453b-bb56-1241be940947	Sglt1+	Sglt1+	PathAnnotationObject	Polygon	2610.2	1444.2					Sglt1/Sglt2			24.93		28.6
Exp44_UUO+rox_7d_SL4403_R	b2303b0e-f9ef-48d4-92cd-7b8a1ea66b5d	Sglt1+	Sglt1+	PathAnnotationObject	Polygon	3472.4	1445.4					Sglt1/Sglt2			32.32		27.3
Exp44_UUO+rox_7d_SL4403_R	3aa11535-bfcf-4b16-9020-ad996c2eb24c	Sglt1+	Sglt1+	PathAnnotationObject	Polygon	1286.5	1446.1					Sglt1/Sglt2			337.68		137.8
Exp44_UUO+rox_7d_SL4403_R	a021f663-4491-4f05-bcb6-e7999543c8b9	Sglt1+	Sglt1+	PathAnnotationObject	Polygon	2639.7	1448.9					Sglt1/Sglt2			46.37		37.7
Exp44_UUO+rox_7d_SL4403_R	89a1334a-67b4-40ef-b7b8-bae383ac3ee6	Sglt1+	Sglt1+	PathAnnotationObject	Polygon	1691.8	1448.9					Sglt1/Sglt2			88.62		55.9
Exp44_UUO+rox_7d_SL4403_R	55cc6f04-bded-4a55-8324-e1c99eead300	Sglt1+	Sglt1+	PathAnnotationObject	Polygon	3281.4	1449.1					Sglt1/Sglt2			85.77		68.25
Exp44_UUO+rox_7d_SL4403_R	8a739fcd-ce89-46c8-947a-e49d8f372b48	Sglt1+	Sglt1+	PathAnnotationObject	Polygon	1737.3	1449.3					Sglt1/Sglt2			97.39		46.8
Exp44_UUO+rox_7d_SL4403_R	e953b424-db9d-4d60-b11f-4f233e97baac	Sglt1+	Sglt1+	PathAnnotationObject	Polygon	1961.8	1449.7					Sglt1/Sglt2			137.63		63.7
Exp44_UUO+rox_7d_SL4403_R	d22364d9-89c2-4b24-96bd-023034568d52	Sglt1+	Sglt1+	PathAnnotationObject	Polygon	740.26	1450.9					Sglt1/Sglt2			44.68		61.75
Exp44_UUO+rox_7d_SL4403_R	469052a3-b180-446f-86b8-104b5128178e	Sglt1+	Sglt1+	PathAnnotationObject	Polygon	2177.7	1451.3					Sglt1/Sglt2			45.1		68.25
Exp44_UUO+rox_7d_SL4403_R	ee36a668-a2d8-4a1a-8b90-b025f18ed95d	Sglt1+	Sglt1+	PathAnnotationObject	Polygon	991.09	1452.1					Sglt1/Sglt2			151.36		75.4
Exp44_UUO+rox_7d_SL4403_R	210a2f67-28dd-4753-8363-66d1b3d147a3	Sglt1+	Sglt1+	PathAnnotationObject	Geometry	3315	1454.7					Sglt1/Sglt2			199.74		133.25
Exp44_UUO+rox_7d_SL4403_R	f6bd6dae-cc05-4603-aef9-9bd84b6143ef	Sglt1+	Sglt1+	PathAnnotationObject	Polygon	3034	1455					Sglt1/Sglt2			97.81		75.4
Exp44_UUO+rox_7d_SL4403_R	cd3edbf7-977c-4b88-98fb-1e32a4d5fbde	Sglt2+	Sglt2+	PathAnnotationObject	Polygon	1050.8	1455.2					Sglt1/Sglt2			162.87		81.25
Exp44_UUO+rox_7d_SL4403_R	f8fdc33a-cac5-4a71-b53b-1c21e0c76eef	Sglt1+	Sglt1+	PathAnnotationObject	Polygon	3822.6	1455.4					Sglt1/Sglt2			32.64		40.95
Exp44_UUO+rox_7d_SL4403_R	662d3e5b-d5ab-4ad6-ba71-3832932a2e67	Sglt2+	Sglt2+	PathAnnotationObject	Geometry	4115.8	1456					Sglt1/Sglt2			229.73		98.8
Exp44_UUO+rox_7d_SL4403_R	3e5d68fc-1292-4797-b929-0db41768a132	Sglt1+	Sglt1+	PathAnnotationObject	Polygon	2596.2	1456.6					Sglt1/Sglt2			104.46		67.6
Exp44_UUO+rox_7d_SL4403_R	20aac41d-876a-4882-8c06-554eb8ab7bf4	Sglt1+	Sglt1+	PathAnnotationObject	Polygon	2842.2	1459.2					Sglt1/Sglt2			213.15		96.85
Exp44_UUO+rox_7d_SL4403_R	24f28950-a3dc-47ab-a1f8-6d0bd778ffa8	Sglt2+	Sglt2+	PathAnnotationObject	Polygon	2513	1459.5					Sglt1/Sglt2			224.98		86.45
Exp44_UUO+rox_7d_SL4403_R	0737c581-20b4-445f-b89a-9c4d585e7956	Sglt1+	Sglt1+	PathAnnotationObject	Polygon	3962	1459.8					Sglt1/Sglt2			20.7		24.05
Exp44_UUO+rox_7d_SL4403_R	02d356f1-60c1-4fbf-afb6-2f4032b6ff00	Sglt1+	Sglt1+	PathAnnotationObject	Polygon	2654.8	1459.9					Sglt1/Sglt2			244.21		81.25
Exp44_UUO+rox_7d_SL4403_R	72ef3cb5-5dfe-47ce-a595-2054256f42bd	Sglt1+	Sglt1+	PathAnnotationObject	Polygon	3075.3	1460					Sglt1/Sglt2			83.44		49.4
Exp44_UUO+rox_7d_SL4403_R	1af12e1b-47a2-4072-87b4-5f77c8f56522	Sglt1+	Sglt1+	PathAnnotationObject	Polygon	506.21	1460.2					Sglt1/Sglt2			449.96		243.75
Exp44_UUO+rox_7d_SL4403_R	67a7fbc0-df75-4140-ae5f-5b42ca3b9f80	Sglt2+	Sglt2+	PathAnnotationObject	Polygon	3968.8	1460.7					Sglt1/Sglt2			195.2		120.25
Exp44_UUO+rox_7d_SL4403_R	5e167ca6-4a42-40ac-8aa8-44231715b76b	Sglt1+	Sglt1+	PathAnnotationObject	Polygon	2226.9	1462.1					Sglt1/Sglt2			142.38		72.15
Exp44_UUO+rox_7d_SL4403_R	928be6cd-8f44-40b3-a0a2-a4b277142106	Sglt1+	Sglt1+	PathAnnotationObject	Polygon	3238.4	1463.3					Sglt1/Sglt2			61.05		54.6
Exp44_UUO+rox_7d_SL4403_R	2cbce4e0-5b59-408a-ae9a-573076e038fa	Sglt2+	Sglt2+	PathAnnotationObject	Polygon	3877.8	1463.8					Sglt1/Sglt2			151.15		94.9
Exp44_UUO+rox_7d_SL4403_R	30436a13-3fc9-4a20-b1d9-f023b4316ab4	Sglt1+	Sglt1+	PathAnnotationObject	Polygon	3658.4	1464.8					Sglt1/Sglt2			147.88		88.4
Exp44_UUO+rox_7d_SL4403_R	91f6e9c7-9c43-48ae-81ec-1af07301b897	Sglt1+	Sglt1+	PathAnnotationObject	Polygon	3553.9	1465.1					Sglt1/Sglt2			44.36		57.85
Exp44_UUO+rox_7d_SL4403_R	7551c1b6-a9f2-4972-b6fd-ced9ba1facde	Sglt1+	Sglt1+	PathAnnotationObject	Polygon	2339.7	1465.6					Sglt1/Sglt2			118.72		95.55
Exp44_UUO+rox_7d_SL4403_R	906883cb-6456-408c-993a-293bb36e7ee2	Sglt1+	Sglt1+	PathAnnotationObject	Polygon	2200.6	1465.8					Sglt1/Sglt2			153.26		66.3
Exp44_UUO+rox_7d_SL4403_R	0b4d3025-f18a-47c2-a507-c64a8946894e	Sglt2+	Sglt2+	PathAnnotationObject	Polygon	3175	1465.8					Sglt1/Sglt2			276		85.15
Exp44_UUO+rox_7d_SL4403_R	648e5303-0a12-4ee5-9233-487c87dc5dcb	Sglt1+	Sglt1+	PathAnnotationObject	Polygon	3539.5	1466					Sglt1/Sglt2			30.42		29.9
Exp44_UUO+rox_7d_SL4403_R	447e704b-48eb-4180-995b-b89752b7d254	Sglt1+	Sglt1+	PathAnnotationObject	Polygon	1116.4	1466.8					Sglt1/Sglt2			130.34		78
Exp44_UUO+rox_7d_SL4403_R	58c3ba55-9ead-4349-a832-7d0d6bdbdb11	Sglt2+	Sglt2+	PathAnnotationObject	Polygon	2053.7	1466.8					Sglt1/Sglt2			79.22		85.15
Exp44_UUO+rox_7d_SL4403_R	d3155db1-52ee-4448-b6af-0917989df78d	Sglt1+	Sglt1+	PathAnnotationObject	Polygon	3880.4	1466.8					Sglt1/Sglt2			29.36		39.65
Exp44_UUO+rox_7d_SL4403_R	9434641b-b938-465f-b928-e53f657c6d7c	Sglt1+	Sglt1+	PathAnnotationObject	Polygon	3462.6	1467.1					Sglt1/Sglt2			191.92		84.5
Exp44_UUO+rox_7d_SL4403_R	05c2d5b6-06de-4f4c-895b-952514f856e1	Sglt1+	Sglt1+	PathAnnotationObject	Polygon	2409.5	1467.2					Sglt1/Sglt2			35.91		37.7
Exp44_UUO+rox_7d_SL4403_R	cb8011d4-cdcf-423f-90cc-5231eb2fa2fe	Sglt1+	Sglt1+	PathAnnotationObject	Polygon	1832.1	1467.9					Sglt1/Sglt2			516.72		165.75
Exp44_UUO+rox_7d_SL4403_R	d3bf8ccf-fcd0-47d9-9a28-2767fade2383	Sglt1+	Sglt1+	PathAnnotationObject	Polygon	1476.8	1468.6					Sglt1/Sglt2			178.61		102.7
Exp44_UUO+rox_7d_SL4403_R	e28771e1-c535-489e-b001-8e8e53570164	Sglt1+	Sglt1+	PathAnnotationObject	Polygon	3817.6	1468.7					Sglt1/Sglt2			30		35.75
Exp44_UUO+rox_7d_SL4403_R	81935753-c184-44a5-8b59-2178cd4f6d7d	Sglt1+	Sglt1+	PathAnnotationObject	Polygon	3042.8	1469.1					Sglt1/Sglt2			120.94		89.7
Exp44_UUO+rox_7d_SL4403_R	9c0ba76b-0d32-4881-b7a6-6bfbcc488e7d	Sglt1+	Sglt1+	PathAnnotationObject	Polygon	3746.3	1469.6					Sglt1/Sglt2			212.94		87.1
Exp44_UUO+rox_7d_SL4403_R	003a7560-bf00-4226-8659-861f0204f18b	Sglt1+	Sglt1+	PathAnnotationObject	Polygon	3207	1469.8					Sglt1/Sglt2			401.48		182
Exp44_UUO+rox_7d_SL4403_R	cfa10dfc-26cc-457a-95b7-8bb4bbb75377	Sglt2+	Sglt2+	PathAnnotationObject	Polygon	4049.2	1470.1					Sglt1/Sglt2			198.58		80.6
Exp44_UUO+rox_7d_SL4403_R	16de963f-4cf8-40e8-bf4b-c5657facebbd	Sglt1+	Sglt1+	PathAnnotationObject	Polygon	3986.9	1470.1					Sglt1/Sglt2			100.66		59.15
Exp44_UUO+rox_7d_SL4403_R	da7f80ff-a28b-49e0-8738-57327f079920	Sglt2+	Sglt2+	PathAnnotationObject	Polygon	930.05	1470.2					Sglt1/Sglt2			264.17		106.6
Exp44_UUO+rox_7d_SL4403_R	8487c585-2d84-4d82-ab9c-3cae987dcdd7	Sglt1+	Sglt1+	PathAnnotationObject	Polygon	3689.9	1471.4					Sglt1/Sglt2			229		124.15
Exp44_UUO+rox_7d_SL4403_R	99ea8a95-dde8-42cf-b416-0f8a320cefb7	Sglt1+	Sglt1+	PathAnnotationObject	Polygon	2423.4	1471.5					Sglt1/Sglt2			37.71		32.5
Exp44_UUO+rox_7d_SL4403_R	10cca924-b473-4385-8e1c-9c7bcfe809bb	Sglt1+	Sglt1+	PathAnnotationObject	Polygon	3082.7	1471.9					Sglt1/Sglt2			33.06		33.15
Exp44_UUO+rox_7d_SL4403_R	da8dafb3-99ed-4af3-9f17-30f96686c02e	Sglt1+	Sglt1+	PathAnnotationObject	Polygon	775.92	1472.5					Sglt1/Sglt2			117.77		89.7
Exp44_UUO+rox_7d_SL4403_R	7d181310-7196-4052-b357-703f2613b98d	Sglt2+	Sglt2+	PathAnnotationObject	Polygon	3408.7	1474.2					Sglt1/Sglt2			358.49		131.95
Exp44_UUO+rox_7d_SL4403_R	bb012746-1151-422c-8cc6-81cc3ad0bd23	Sglt1+	Sglt1+	PathAnnotationObject	Polygon	737.95	1474.6					Sglt1/Sglt2			64.64		63.7
Exp44_UUO+rox_7d_SL4403_R	77d91de4-07a9-448c-8082-aaa3945ec08e	Sglt1+	Sglt1+	PathAnnotationObject	Polygon	44.29	1475.2					Sglt1/Sglt2			20.49		22.75
Exp44_UUO+rox_7d_SL4403_R	3163f311-106c-48b7-8850-c84cf3575369	Sglt1+	Sglt1+	PathAnnotationObject	Polygon	3119.7	1475.4					Sglt1/Sglt2			80.59		59.8
Exp44_UUO+rox_7d_SL4403_R	04b37033-f35b-41a8-a31c-db3e38f8c798	Sglt1+	Sglt1+	PathAnnotationObject	Polygon	1729.5	1475.6					Sglt1/Sglt2			117.77		58.5
Exp44_UUO+rox_7d_SL4403_R	a7321bb9-c6c1-4cf9-816d-e653b58c4739	Sglt1+	Sglt1+	PathAnnotationObject	Polygon	3032.5	1476.4					Sglt1/Sglt2			64.11		50.05
Exp44_UUO+rox_7d_SL4403_R	ce533608-ef5b-4090-846c-e03a4e88f89d	Sglt2+	Sglt2+	PathAnnotationObject	Polygon	837.1	1477					Sglt1/Sglt2			396.83		214.5
Exp44_UUO+rox_7d_SL4403_R	62d0ed68-cfa0-4258-bbea-5746631e23ef	Sglt1+	Sglt1+	PathAnnotationObject	Polygon	3871.5	1477.2					Sglt1/Sglt2			38.66		40.95
Exp44_UUO+rox_7d_SL4403_R	ee133e3e-ffc3-4f7e-b8ea-bdab57a1ece2	Sglt2+	Sglt2+	PathAnnotationObject	Polygon	781.59	1477.3					Sglt1/Sglt2			29.89		29.25
Exp44_UUO+rox_7d_SL4403_R	75c21e0e-2d4a-405b-aa5a-93b414b0c1dd	Sglt1+	Sglt1+	PathAnnotationObject	Polygon	1667.1	1478					Sglt1/Sglt2			84.39		53.3
Exp44_UUO+rox_7d_SL4403_R	67e03f8c-cdfd-4696-89f4-9fa99c80a175	Sglt1+	Sglt1+	PathAnnotationObject	Polygon	1987.6	1478.1					Sglt1/Sglt2			118.83		52.65
Exp44_UUO+rox_7d_SL4403_R	db5c2c14-43c7-4104-a658-2bf7a6dfbf37	Sglt1+	Sglt1+	PathAnnotationObject	Polygon	56.38	1479.1					Sglt1/Sglt2			53.87		40.3
Exp44_UUO+rox_7d_SL4403_R	8a84fc0e-72dd-4c1b-a1f5-3305c2c6fd55	Sglt2+	Sglt2+	PathAnnotationObject	Polygon	1077.6	1479.4					Sglt1/Sglt2			330.71		111.8
Exp44_UUO+rox_7d_SL4403_R	ba2b4753-39fc-4bd6-853f-e96953056ead	Sglt1+	Sglt1+	PathAnnotationObject	Polygon	3537	1479.5					Sglt1/Sglt2			65.8		67.6
Exp44_UUO+rox_7d_SL4403_R	8870ee0f-90a7-4f90-8ccb-a364117d098d	Sglt2+	Sglt2+	PathAnnotationObject	Polygon	47.77	1479.9					Sglt1/Sglt2			56.3		47.45
Exp44_UUO+rox_7d_SL4403_R	b9d1a68c-547f-494c-b0af-b1ee7cbcedbe	Sglt2+	Sglt2+	PathAnnotationObject	Polygon	773	1479.9					Sglt1/Sglt2			47.95		41.6
Exp44_UUO+rox_7d_SL4403_R	5c40fb3d-2ffe-4b5f-8d8e-253977d43161	Sglt1+	Sglt1+	PathAnnotationObject	Polygon	2763.1	1480.7					Sglt1/Sglt2			105.62		74.75
Exp44_UUO+rox_7d_SL4403_R	0d001def-ba4c-4ac3-afa5-4a9164e28120	Sglt2+	Sglt2+	PathAnnotationObject	Polygon	3865	1481.7					Sglt1/Sglt2			93.58		71.5
Exp44_UUO+rox_7d_SL4403_R	c803dccd-1664-4165-9280-eb2b9082a34a	Sglt1+	Sglt1+	PathAnnotationObject	Geometry	1269.3	1482					Sglt1/Sglt2			95.38		118.95
Exp44_UUO+rox_7d_SL4403_R	ae9c8f35-0296-4a45-93c7-b421de1b0ead	Sglt2+	Sglt2+	PathAnnotationObject	Polygon	292.18	1482.4					Sglt1/Sglt2			54.71		37.7
Exp44_UUO+rox_7d_SL4403_R	df365115-f029-462a-be27-b728bfbfd23c	Sglt1+	Sglt1+	PathAnnotationObject	Polygon	3486.2	1483.5					Sglt1/Sglt2			143.76		87.75
Exp44_UUO+rox_7d_SL4403_R	4044fda5-3909-44d1-b120-b925de360e9f	Sglt1+	Sglt1+	PathAnnotationObject	Polygon	3515.9	1483.7					Sglt1/Sglt2			75.52		69.55
Exp44_UUO+rox_7d_SL4403_R	0383bbcc-0cea-4ace-a356-707078ed8c1c	Sglt1+	Sglt1+	PathAnnotationObject	Polygon	2356.6	1484.5					Sglt1/Sglt2			147.24		99.45
Exp44_UUO+rox_7d_SL4403_R	126c25b3-7d2c-4881-b14c-f67221866db9	Sglt1+	Sglt1+	PathAnnotationObject	Polygon	2112.4	1484.6					Sglt1/Sglt2			669.24		247
Exp44_UUO+rox_7d_SL4403_R	8c0ce4c5-e4cc-461b-b16b-46051be68993	Sglt1+	Sglt1+	PathAnnotationObject	Polygon	1171.1	1485					Sglt1/Sglt2			136.78		117.65
Exp44_UUO+rox_7d_SL4403_R	85f38136-3b78-4bcd-9d28-8f07fb5d337c	Sglt2+	Sglt2+	PathAnnotationObject	Polygon	507.23	1485.1					Sglt1/Sglt2			39.5		59.8
Exp44_UUO+rox_7d_SL4403_R	32602707-f9b6-43c8-aee9-8dfcb626992b	Sglt2+	Sglt2+	PathAnnotationObject	Polygon	2107.3	1485.2					Sglt1/Sglt2			57.25		99.45
Exp44_UUO+rox_7d_SL4403_R	f0602ca9-a611-4e86-ad21-31190b3b338a	Sglt1+	Sglt1+	PathAnnotationObject	Polygon	2624.8	1487.2					Sglt1/Sglt2			111.01		62.4
Exp44_UUO+rox_7d_SL4403_R	1fa919ff-7910-48c4-b107-1b4bc7a318b4	Sglt1+	Sglt1+	PathAnnotationObject	Polygon	2972.1	1487.4					Sglt1/Sglt2			147.77		88.4
Exp44_UUO+rox_7d_SL4403_R	42ab4433-df9a-4e64-baf5-587a1566eca8	Sglt1+	Sglt1+	PathAnnotationObject	Polygon	3770.1	1488.5					Sglt1/Sglt2			571.54		234
Exp44_UUO+rox_7d_SL4403_R	8516384f-389e-455a-b2e2-68046cccf995	Sglt2+	Sglt2+	PathAnnotationObject	Polygon	3951.1	1488.8					Sglt1/Sglt2			167.84		66.95
Exp44_UUO+rox_7d_SL4403_R	cee41346-e5c4-4a95-8f99-1fb2d3d17660	Sglt1+	Sglt1+	PathAnnotationObject	Polygon	2055.6	1488.8					Sglt1/Sglt2			20.49		33.15
Exp44_UUO+rox_7d_SL4403_R	08ad7cd9-070f-4278-837a-af8e29eafa8c	Sglt1+	Sglt1+	PathAnnotationObject	Polygon	2424.3	1489.4					Sglt1/Sglt2			61.16		45.5
Exp44_UUO+rox_7d_SL4403_R	fdea207e-9ddc-4952-bcab-b2e5c983d608	Sglt1+	Sglt1+	PathAnnotationObject	Polygon	2489.1	1489.8					Sglt1/Sglt2			65.91		63.7
Exp44_UUO+rox_7d_SL4403_R	ce39857a-3016-4e89-81c8-c40f4bde7ce7	Sglt1+	Sglt1+	PathAnnotationObject	Polygon	3550.7	1490.9					Sglt1/Sglt2			72.78		82.55
Exp44_UUO+rox_7d_SL4403_R	159f0487-1ccd-45da-896a-0751e1380e02	Sglt1+	Sglt1+	PathAnnotationObject	Polygon	3652.7	1492.4					Sglt1/Sglt2			234.28		130.65
Exp44_UUO+rox_7d_SL4403_R	5cc1adeb-c619-4bda-9dd1-947ca0e0e1f7	Sglt1+	Sglt1+	PathAnnotationObject	Polygon	3125.3	1493.3					Sglt1/Sglt2			91.68		61.75
Exp44_UUO+rox_7d_SL4403_R	9dff5d4e-0b84-41a1-ab0e-be88e38d52d5	Sglt2+	Sglt2+	PathAnnotationObject	Polygon	3153	1494.5					Sglt1/Sglt2			207.55		81.25
Exp44_UUO+rox_7d_SL4403_R	331074da-912d-4b79-8dd9-1810431a603f	Sglt1+	Sglt1+	PathAnnotationObject	Polygon	3524	1494.5					Sglt1/Sglt2			69.71		50.05
Exp44_UUO+rox_7d_SL4403_R	3a787434-fce8-43d4-a0e0-991f377ba93f	Sglt2+	Sglt2+	PathAnnotationObject	Polygon	517.23	1494.6					Sglt1/Sglt2			38.98		44.85
Exp44_UUO+rox_7d_SL4403_R	24a33eb0-2d83-4819-9afb-c18b8fddb3b1	Sglt2+	Sglt2+	PathAnnotationObject	Polygon	2055.7	1495.8					Sglt1/Sglt2			105.94		99.45
Exp44_UUO+rox_7d_SL4403_R	76acf52f-a092-4cb1-8906-5323704585db	Sglt1+	Sglt1+	PathAnnotationObject	Polygon	2498.3	1495.9					Sglt1/Sglt2			46.37		42.25
Exp44_UUO+rox_7d_SL4403_R	947660e2-6d3c-46a3-a4ac-a33acc9a82dc	Sglt1+	Sglt1+	PathAnnotationObject	Polygon	4168.2	1496.1					Sglt1/Sglt2			34.43		28.6
Exp44_UUO+rox_7d_SL4403_R	c7b90f4a-d089-4807-9bf7-c8bb6128d519	Sglt2+	Sglt2+	PathAnnotationObject	Polygon	3375.7	1496.7					Sglt1/Sglt2			21.44		26.65
Exp44_UUO+rox_7d_SL4403_R	fe8b860c-b168-42da-8c20-250e869bbcc1	Sglt1+	Sglt1+	PathAnnotationObject	Polygon	4262.3	1498.5					Sglt1/Sglt2			196.36		96.85
Exp44_UUO+rox_7d_SL4403_R	d9added1-caf4-49b7-9b4a-b474696a5d82	Sglt1+	Sglt1+	PathAnnotationObject	Polygon	3805	1501					Sglt1/Sglt2			257.73		200.85
Exp44_UUO+rox_7d_SL4403_R	082f38ad-41da-44f1-a39d-797b3f0a237c	Sglt2+	Sglt2+	PathAnnotationObject	Polygon	335.05	1501.7					Sglt1/Sglt2			251.28		107.25
Exp44_UUO+rox_7d_SL4403_R	4647ddd7-2bac-4cbf-b6aa-91de433e69b8	Sglt2+	Sglt2+	PathAnnotationObject	Polygon	4113.5	1503.8					Sglt1/Sglt2			131.93		65.65
Exp44_UUO+rox_7d_SL4403_R	39cf3805-c820-4d13-9836-bab1bd70655b	Sglt2+	Sglt2+	PathAnnotationObject	Polygon	839.77	1504.4					Sglt1/Sglt2			21.44		24.05
Exp44_UUO+rox_7d_SL4403_R	b6f16d3b-acda-42ed-b3a6-3b667e0123be	Sglt2+	Sglt2+	PathAnnotationObject	Polygon	3830.6	1504.5					Sglt1/Sglt2			43.62		51.35
Exp44_UUO+rox_7d_SL4403_R	3aacd9ec-50ff-40e1-b769-7b794d80a221	Sglt1+	Sglt1+	PathAnnotationObject	Geometry	1452.7	1504.6					Sglt1/Sglt2			643.26		337.35
Exp44_UUO+rox_7d_SL4403_R	248c140b-e8b4-420d-837f-a561d590ef24	Sglt1+	Sglt1+	PathAnnotationObject	Geometry	1702.1	1505					Sglt1/Sglt2			470.98		299.65
Exp44_UUO+rox_7d_SL4403_R	2f85e4c1-9ddc-472c-a99e-3014ead5e0c1	Sglt1+	Sglt1+	PathAnnotationObject	Polygon	2192.2	1505.6					Sglt1/Sglt2			169.85		70.85
Exp44_UUO+rox_7d_SL4403_R	2cdfc114-902e-4636-bc92-fd38603b5a7f	Sglt1+	Sglt1+	PathAnnotationObject	Polygon	3112.1	1506.8					Sglt1/Sglt2			69.92		45.5
Exp44_UUO+rox_7d_SL4403_R	af60b6e8-d258-47cd-89de-41de6418e0e6	Sglt1+	Sglt1+	PathAnnotationObject	Polygon	3837.1	1507.2					Sglt1/Sglt2			94.11		70.2
Exp44_UUO+rox_7d_SL4403_R	f8c29b0b-13e3-4f17-88d7-fc330c73c674	Sglt1+	Sglt1+	PathAnnotationObject	Polygon	2535.3	1507.7					Sglt1/Sglt2			202.27		113.75
Exp44_UUO+rox_7d_SL4403_R	55192eb6-b62d-46b2-ba9e-fd80c3ba6e90	Sglt1+	Sglt1+	PathAnnotationObject	Polygon	1250.3	1508.8					Sglt1/Sglt2			437.39		167.05
Exp44_UUO+rox_7d_SL4403_R	02debfc1-cdc7-48b7-8fef-6cd25d5a76f9	Sglt1+	Sglt1+	PathAnnotationObject	Polygon	2235.2	1509					Sglt1/Sglt2			181.57		70.85
Exp44_UUO+rox_7d_SL4403_R	9ef57d07-b31b-4153-8b35-c1748908e3a5	Sglt1+	Sglt1+	PathAnnotationObject	Polygon	1863.4	1509.3					Sglt1/Sglt2			93.8		52.65
Exp44_UUO+rox_7d_SL4403_R	cfc83703-2139-4095-8355-2b76662d76ad	Sglt2+	Sglt2+	PathAnnotationObject	Polygon	3842.4	1509.9					Sglt1/Sglt2			24.29		26.65
Exp44_UUO+rox_7d_SL4403_R	cba8ca44-77b8-4958-aa1e-e0cbb80c2e51	Sglt1+	Sglt1+	PathAnnotationObject	Polygon	582	1510.4					Sglt1/Sglt2			137.42		67.6
Exp44_UUO+rox_7d_SL4403_R	ec48c955-f10a-4b07-bf12-5e8e1274719c	Sglt1+	Sglt1+	PathAnnotationObject	Polygon	1774.4	1510.5					Sglt1/Sglt2			168.79		70.85
Exp44_UUO+rox_7d_SL4403_R	21aafeb1-15c4-4f8c-99fc-1442d251ff88	Sglt1+	Sglt1+	PathAnnotationObject	Polygon	1663	1510.6					Sglt1/Sglt2			191.5		80.6
Exp44_UUO+rox_7d_SL4403_R	c785925c-9e0a-4c03-842c-b994c132a600	Sglt1+	Sglt1+	PathAnnotationObject	Polygon	2728.3	1510.7					Sglt1/Sglt2			52.92		41.6
Exp44_UUO+rox_7d_SL4403_R	917fe367-f061-43c1-9816-c750e10c0c1d	Sglt2+	Sglt2+	PathAnnotationObject	Polygon	3402.5	1511					Sglt1/Sglt2			20.49		24.05
Exp44_UUO+rox_7d_SL4403_R	35a98a7f-c320-4131-b0fc-565153cbb0eb	Sglt1+	Sglt1+	PathAnnotationObject	Polygon	3385.5	1512.6					Sglt1/Sglt2			550.41		229.45
Exp44_UUO+rox_7d_SL4403_R	555a3fb3-6703-4089-8566-09657be1b3ad	Sglt1+	Sglt1+	PathAnnotationObject	Polygon	209.15	1513.2					Sglt1/Sglt2			122.53		66.3
Exp44_UUO+rox_7d_SL4403_R	2f34eb55-015c-46c3-9a08-0c3ab07bcc58	Sglt2+	Sglt2+	PathAnnotationObject	Polygon	3445.4	1513.5					Sglt1/Sglt2			287.51		94.9
Exp44_UUO+rox_7d_SL4403_R	1d5074a9-cf4d-4b09-9292-86f1a812872e	Sglt1+	Sglt1+	PathAnnotationObject	Polygon	3196.9	1513.5					Sglt1/Sglt2			36.44		32.5
Exp44_UUO+rox_7d_SL4403_R	712eeb4b-46b6-4d0c-9f3c-c2f39f453239	Sglt1+	Sglt1+	PathAnnotationObject	Polygon	3267.8	1515.1					Sglt1/Sglt2			249.7		209.3
Exp44_UUO+rox_7d_SL4403_R	48ec67d7-803b-4c2f-9dcc-4a556420e7eb	Sglt1+	Sglt1+	PathAnnotationObject	Polygon	2003.4	1515.2					Sglt1/Sglt2			178.3		63.05
Exp44_UUO+rox_7d_SL4403_R	c13ee6b1-f334-48f5-854a-83ef43eb1758	Sglt1+	Sglt1+	PathAnnotationObject	Polygon	101.76	1515.4					Sglt1/Sglt2			193.4		117
Exp44_UUO+rox_7d_SL4403_R	d55780ae-558d-4880-86c9-342f5c6e631c	Sglt1+	Sglt1+	PathAnnotationObject	Polygon	1898.7	1515.7					Sglt1/Sglt2			158.23		65
Exp44_UUO+rox_7d_SL4403_R	04d5197f-6b0a-4bbb-aa29-e17f107775be	Sglt2+	Sglt2+	PathAnnotationObject	Polygon	534.37	1515.8					Sglt1/Sglt2			73.73		65
Exp44_UUO+rox_7d_SL4403_R	b9d32534-5b0d-4741-9a79-4f196f7a35ca	Sglt1+	Sglt1+	PathAnnotationObject	Polygon	1016.7	1516.5					Sglt1/Sglt2			23.45		24.05
Exp44_UUO+rox_7d_SL4403_R	007c3e0e-15ea-4a7f-ae88-d856a26d073c	Sglt1+	Sglt1+	PathAnnotationObject	Polygon	1411.4	1518.5					Sglt1/Sglt2			187.8		165.1
Exp44_UUO+rox_7d_SL4403_R	2fc8d581-9bf2-4a62-8f08-a1da4e3e15e2	Sglt1+	Sglt1+	PathAnnotationObject	Polygon	2456.1	1518.7					Sglt1/Sglt2			82.92		53.3
Exp44_UUO+rox_7d_SL4403_R	46c15bdf-0e72-4a6e-8382-18326ab26090	Sglt2+	Sglt2+	PathAnnotationObject	Polygon	3889.1	1518.7					Sglt1/Sglt2			472.57		156.65
Exp44_UUO+rox_7d_SL4403_R	6d777bea-a765-455d-8b96-ba023aa8eb1f	Sglt1+	Sglt1+	PathAnnotationObject	Polygon	3175.6	1520.6					Sglt1/Sglt2			87.56		47.45
Exp44_UUO+rox_7d_SL4403_R	76fba860-dbab-4386-89a6-091fc4d6bb6f	Sglt1+	Sglt1+	PathAnnotationObject	Polygon	3503	1520.6					Sglt1/Sglt2			168.79		97.5
Exp44_UUO+rox_7d_SL4403_R	ed46b24d-1629-46dc-b09b-4f5f85f9d735	Sglt1+	Sglt1+	PathAnnotationObject	Geometry	894.22	1521.1					Sglt1/Sglt2			252.76		117.65
Exp44_UUO+rox_7d_SL4403_R	5d91383b-ea31-426e-b891-4077abcb1a61	Sglt1+	Sglt1+	PathAnnotationObject	Polygon	2858.5	1521.2					Sglt1/Sglt2			20.17		32.5
Exp44_UUO+rox_7d_SL4403_R	cd96dd10-5376-45c3-bd86-b017f9667b7a	Sglt1+	Sglt1+	PathAnnotationObject	Polygon	1324.5	1521.3					Sglt1/Sglt2			46.16		36.4
Exp44_UUO+rox_7d_SL4403_R	4eb84bce-2451-451a-9af4-d491762e7890	Sglt1+	Sglt1+	PathAnnotationObject	Polygon	1025.5	1521.7					Sglt1/Sglt2			146.61		79.95
Exp44_UUO+rox_7d_SL4403_R	11e45257-ef6c-402e-8c04-06e953612183	Sglt1+	Sglt1+	PathAnnotationObject	Polygon	3223.1	1521.8					Sglt1/Sglt2			242.73		118.3
Exp44_UUO+rox_7d_SL4403_R	e690b49c-40db-4198-8b5a-0a66f0533b6d	Sglt1+	Sglt1+	PathAnnotationObject	Geometry	135.13	1522					Sglt1/Sglt2			218.96		155.35
Exp44_UUO+rox_7d_SL4403_R	dee4e1e7-25a2-439b-adc0-3ba4a81bd94d	Sglt2+	Sglt2+	PathAnnotationObject	Polygon	376.92	1522.4					Sglt1/Sglt2			259.1		89.05
Exp44_UUO+rox_7d_SL4403_R	5e9d7d37-2e15-45b1-82de-032293607d82	Sglt1+	Sglt1+	PathAnnotationObject	Polygon	1361.7	1522.8					Sglt1/Sglt2			637.87		180.7
Exp44_UUO+rox_7d_SL4403_R	19f53e88-f32e-44ea-954d-1460a9c6ace4	Sglt1+	Sglt1+	PathAnnotationObject	Polygon	1608.5	1524.3					Sglt1/Sglt2			287.09		150.15
Exp44_UUO+rox_7d_SL4403_R	978ea6ed-8387-4e45-a717-69af63c7afa2	Sglt1+	Sglt1+	PathAnnotationObject	Polygon	1216.2	1525.2					Sglt1/Sglt2			146.92		72.8
Exp44_UUO+rox_7d_SL4403_R	a8941ea7-5f32-44bf-8faf-94a38b7fc578	Sglt1+	Sglt1+	PathAnnotationObject	Polygon	2602.1	1525.8					Sglt1/Sglt2			130.24		54.6
Exp44_UUO+rox_7d_SL4403_R	78ccf4fa-3642-4b48-a5d8-4cdd1a9a4a57	Sglt2+	Sglt2+	PathAnnotationObject	Polygon	3493.3	1526.7					Sglt1/Sglt2			24.51		51.35
Exp44_UUO+rox_7d_SL4403_R	6c5fa9f8-ee46-4cdf-b554-599491e2329d	Sglt1+	Sglt1+	PathAnnotationObject	Polygon	3654	1527.2					Sglt1/Sglt2			122		74.1
Exp44_UUO+rox_7d_SL4403_R	c9e1f71b-5693-43f5-8890-44afa872e3be	Sglt1+	Sglt1+	PathAnnotationObject	Polygon	4193.4	1528.2					Sglt1/Sglt2			445.1		172.25
Exp44_UUO+rox_7d_SL4403_R	65af8ece-30b5-4754-bf1a-608bde51024d	Sglt1+	Sglt1+	PathAnnotationObject	Polygon	4227.6	1528.3					Sglt1/Sglt2			47.95		36.4
Exp44_UUO+rox_7d_SL4403_R	9567085c-d098-446d-9cff-f9430a20e263	Sglt1+	Sglt1+	PathAnnotationObject	Polygon	1190.6	1528.8					Sglt1/Sglt2			93.37		103.35
Exp44_UUO+rox_7d_SL4403_R	3e272b5a-0e85-4699-8e68-91dd956465df	Sglt1+	Sglt1+	PathAnnotationObject	Polygon	2452.8	1528.8					Sglt1/Sglt2			38.87		31.85
Exp44_UUO+rox_7d_SL4403_R	9067242e-1b2f-4bbe-8387-fbdd205c4b36	Sglt1+	Sglt1+	PathAnnotationObject	Polygon	761.21	1529.1					Sglt1/Sglt2			120.31		66.95
Exp44_UUO+rox_7d_SL4403_R	c78b0f8e-435b-4fe9-9a71-ab648f6d33c7	Sglt2+	Sglt2+	PathAnnotationObject	Polygon	2111.5	1530.5					Sglt1/Sglt2			23.34		38.35
Exp44_UUO+rox_7d_SL4403_R	007c21ff-1565-4cd7-b7b2-e6912fb39609	Sglt1+	Sglt1+	PathAnnotationObject	Geometry	282.02	1530.6					Sglt1/Sglt2			410.46		177.45
Exp44_UUO+rox_7d_SL4403_R	41b6cd02-af0d-4d0a-b755-ae2bbeff05c1	Sglt1+	Sglt1+	PathAnnotationObject	Polygon	2949.4	1530.8					Sglt1/Sglt2			83.76		46.15
Exp44_UUO+rox_7d_SL4403_R	b4979f87-fac9-46fc-9489-277815d273b7	Sglt1+	Sglt1+	PathAnnotationObject	Polygon	2871.2	1531					Sglt1/Sglt2			64.33		79.95
Exp44_UUO+rox_7d_SL4403_R	632af2b6-7eed-4257-8555-3ac746898514	Sglt2+	Sglt2+	PathAnnotationObject	Polygon	1132.9	1531					Sglt1/Sglt2			272.72		113.1
Exp44_UUO+rox_7d_SL4403_R	bb5df5ad-d721-4b7f-aa32-47bf0ad3e9db	Sglt1+	Sglt1+	PathAnnotationObject	Polygon	2160.9	1531.1					Sglt1/Sglt2			26.09		39.65
Exp44_UUO+rox_7d_SL4403_R	bc1f42ba-7587-4517-825c-83bc67edfab5	Sglt2+	Sglt2+	PathAnnotationObject	Polygon	1811.6	1531.1					Sglt1/Sglt2			24.19		39
Exp44_UUO+rox_7d_SL4403_R	7a16f2c7-83bf-4315-bf1e-39c887ceffbe	Sglt1+	Sglt1+	PathAnnotationObject	Polygon	2893.2	1531.8					Sglt1/Sglt2			277.79		105.95
Exp44_UUO+rox_7d_SL4403_R	96d8cdd9-9840-4bdf-bb2a-178991b2bc8d	Sglt2+	Sglt2+	PathAnnotationObject	Polygon	1072.4	1531.9					Sglt1/Sglt2			422.82		126.75
Exp44_UUO+rox_7d_SL4403_R	efe0b13e-a0a5-4b30-83eb-3f5e69d00587	Sglt1+	Sglt1+	PathAnnotationObject	Polygon	1830.3	1532.7					Sglt1/Sglt2			266.07		111.8
Exp44_UUO+rox_7d_SL4403_R	62638748-6263-448b-85d4-003009ce4fde	Sglt2+	Sglt2+	PathAnnotationObject	Polygon	3136.8	1532.8					Sglt1/Sglt2			238.71		86.45
Exp44_UUO+rox_7d_SL4403_R	a760149a-5e8d-48ea-a6e1-136077f587be	Sglt1+	Sglt1+	PathAnnotationObject	Polygon	2846	1534					Sglt1/Sglt2			33.06		39.65
Exp44_UUO+rox_7d_SL4403_R	94578d3e-bae9-4260-b2d0-2d1ef7a07f62	Sglt2+	Sglt2+	PathAnnotationObject	Polygon	1329.4	1534.2					Sglt1/Sglt2			98.55		94.9
Exp44_UUO+rox_7d_SL4403_R	73e4542d-fdfe-48ca-afc4-23c3a5ee5699	Sglt2+	Sglt2+	PathAnnotationObject	Polygon	1267.8	1534.2					Sglt1/Sglt2			20.7		33.8
Exp44_UUO+rox_7d_SL4403_R	c8154d0c-ddc5-456f-a90a-200009f381b6	Sglt1+	Sglt1+	PathAnnotationObject	Polygon	2651.8	1536.6					Sglt1/Sglt2			158.44		77.35
Exp44_UUO+rox_7d_SL4403_R	73d63f50-2b59-445f-9bec-67976694e368	Sglt1+	Sglt1+	PathAnnotationObject	Polygon	3278.8	1536.6					Sglt1/Sglt2			336.52		178.1
Exp44_UUO+rox_7d_SL4403_R	2305b491-4787-48b1-bcc3-57c9399d3e4b	Sglt1+	Sglt1+	PathAnnotationObject	Polygon	4151.4	1536.8					Sglt1/Sglt2			547.77		209.3
Exp44_UUO+rox_7d_SL4403_R	0209c68f-b27c-444d-a638-93e558c2b468	Sglt2+	Sglt2+	PathAnnotationObject	Polygon	3576	1536.9					Sglt1/Sglt2			21.44		36.4
Exp44_UUO+rox_7d_SL4403_R	49e07ee2-58c6-4173-b600-fd491d007038	Sglt1+	Sglt1+	PathAnnotationObject	Polygon	3371.6	1537.2					Sglt1/Sglt2			94.22		50.05
Exp44_UUO+rox_7d_SL4403_R	7099a058-b635-42d9-a718-24139bf1ac0d	Sglt1+	Sglt1+	PathAnnotationObject	Polygon	2223.3	1537.8					Sglt1/Sglt2			149.78		74.1
Exp44_UUO+rox_7d_SL4403_R	8ff3fbe2-2cb3-4d83-8d44-b91470c63634	Sglt2+	Sglt2+	PathAnnotationObject	Polygon	2332.2	1538					Sglt1/Sglt2			86.08		73.45
Exp44_UUO+rox_7d_SL4403_R	9ba3bf47-9193-4162-9444-6ac82d55aec2	Sglt1+	Sglt1+	PathAnnotationObject	Polygon	2806.9	1538.2					Sglt1/Sglt2			49.33		50.7
Exp44_UUO+rox_7d_SL4403_R	5154f71e-c488-442e-ba0b-06f1e60f6f69	Sglt2+	Sglt2+	PathAnnotationObject	Polygon	2216.2	1538.6					Sglt1/Sglt2			34.01		61.75
Exp44_UUO+rox_7d_SL4403_R	d0d384fc-199b-4fa7-b7a5-9c601048f58a	Sglt1+	Sglt1+	PathAnnotationObject	Polygon	1293.3	1538.7					Sglt1/Sglt2			34.65		52
Exp44_UUO+rox_7d_SL4403_R	fa49f442-a705-49e4-99a9-f5bdb7b5e184	Sglt1+	Sglt1+	PathAnnotationObject	Polygon	2780.8	1539.4					Sglt1/Sglt2			71.72		53.3
Exp44_UUO+rox_7d_SL4403_R	eb472d49-f8f7-4c2a-ac55-cc0a95e47a37	Sglt1+	Sglt1+	PathAnnotationObject	Polygon	1958.2	1539.6					Sglt1/Sglt2			128.23		59.8
Exp44_UUO+rox_7d_SL4403_R	331693a5-98ad-4024-bd93-a1b7f1f2e7eb	Sglt1+	Sglt1+	PathAnnotationObject	Polygon	2488.3	1540.8					Sglt1/Sglt2			125.38		78
Exp44_UUO+rox_7d_SL4403_R	7f03f5da-9137-4238-b084-7d47c88808ff	Sglt1+	Sglt1+	PathAnnotationObject	Polygon	2809.3	1543.8					Sglt1/Sglt2			31.69		40.3
Exp44_UUO+rox_7d_SL4403_R	1fb16f32-f48d-4e19-acc0-7cf2a9ad1b1b	Sglt1+	Sglt1+	PathAnnotationObject	Polygon	2497.5	1543.9					Sglt1/Sglt2			69.08		57.2
Exp44_UUO+rox_7d_SL4403_R	06411c84-a490-4653-9ca8-47248b374962	Sglt1+	Sglt1+	PathAnnotationObject	Polygon	3572.8	1544.7					Sglt1/Sglt2			132.88		65.65
Exp44_UUO+rox_7d_SL4403_R	114665cd-2fd0-43aa-b288-aaed5aac273b	Sglt1+	Sglt1+	PathAnnotationObject	Polygon	918.41	1545.6					Sglt1/Sglt2			172.8		72.8
Exp44_UUO+rox_7d_SL4403_R	0153358b-44b2-4ad8-ad20-27c623c4ef28	Sglt1+	Sglt1+	PathAnnotationObject	Polygon	2827.3	1545.8					Sglt1/Sglt2			145.45		97.5
Exp44_UUO+rox_7d_SL4403_R	1f4a1a49-7341-4373-ba16-f49dd1c51aed	Sglt1+	Sglt1+	PathAnnotationObject	Polygon	1329.7	1546					Sglt1/Sglt2			268.29		93.6
Exp44_UUO+rox_7d_SL4403_R	8ed7e343-6cc8-4f8a-b242-394196b05ea2	Sglt1+	Sglt1+	PathAnnotationObject	Polygon	2862.2	1547.5					Sglt1/Sglt2			40.03		48.1
Exp44_UUO+rox_7d_SL4403_R	784a30dc-09c3-439b-8f34-2abb715fb780	Sglt2+	Sglt2+	PathAnnotationObject	Polygon	3807.8	1548					Sglt1/Sglt2			72.78		71.5
Exp44_UUO+rox_7d_SL4403_R	1f35f6e9-bbd8-49fd-8dc4-fbbffbb7abe1	Sglt1+	Sglt1+	PathAnnotationObject	Polygon	3672.2	1548					Sglt1/Sglt2			193.82		73.45
Exp44_UUO+rox_7d_SL4403_R	e2d63e17-9358-41c0-952d-5498ee5d181c	Sglt2+	Sglt2+	PathAnnotationObject	Polygon	254.53	1548.5					Sglt1/Sglt2			30.74		32.5
Exp44_UUO+rox_7d_SL4403_R	bf8df859-8027-41d1-b111-052b844af00b	Sglt1+	Sglt1+	PathAnnotationObject	Polygon	1177.5	1548.8					Sglt1/Sglt2			144.28		91
Exp44_UUO+rox_7d_SL4403_R	2c3f9d00-6368-46af-8203-6682a1a63bde	Sglt2+	Sglt2+	PathAnnotationObject	Polygon	4087.6	1549					Sglt1/Sglt2			408.77		159.25
Exp44_UUO+rox_7d_SL4403_R	9ecd8230-064f-4544-a9b3-9df9f343dd15	Sglt2+	Sglt2+	PathAnnotationObject	Polygon	4320	1550.4					Sglt1/Sglt2			90.52		66.95
Exp44_UUO+rox_7d_SL4403_R	0485abb4-fa61-4098-8fad-6d0e25d09da3	Sglt1+	Sglt1+	PathAnnotationObject	Polygon	1906.9	1551.1					Sglt1/Sglt2			249.06		98.8
Exp44_UUO+rox_7d_SL4403_R	ddefe7ed-3d25-4885-b8d4-b79c01b5e5bc	Sglt1+	Sglt1+	PathAnnotationObject	Polygon	3354.7	1551.3					Sglt1/Sglt2			31.69		26.65
Exp44_UUO+rox_7d_SL4403_R	5d62fc2b-d0c8-4887-bdf6-de4d2961d167	Sglt1+	Sglt1+	PathAnnotationObject	Polygon	3614.3	1551.5					Sglt1/Sglt2			118.19		78
Exp44_UUO+rox_7d_SL4403_R	fb68a2f7-398f-4d47-90db-2c41477ec0a1	Sglt1+	Sglt1+	PathAnnotationObject	Polygon	2258	1551.5					Sglt1/Sglt2			75.31		78
Exp44_UUO+rox_7d_SL4403_R	71ab6f97-d35e-40f6-9c0d-18a7726d6ae9	Sglt2+	Sglt2+	PathAnnotationObject	Polygon	242.77	1552.5					Sglt1/Sglt2			66.44		68.25
Exp44_UUO+rox_7d_SL4403_R	84e0c719-9ce9-474b-886f-e880d3e6b921	Sglt1+	Sglt1+	PathAnnotationObject	Polygon	253.01	1552.5					Sglt1/Sglt2			152.84		98.8
Exp44_UUO+rox_7d_SL4403_R	7c7ab317-af4f-47a2-9117-9b656804bb6b	Sglt1+	Sglt1+	PathAnnotationObject	Polygon	3473.7	1552.6					Sglt1/Sglt2			107.63		63.05
Exp44_UUO+rox_7d_SL4403_R	136cf467-9b15-4415-a441-58fc488f34dc	Sglt1+	Sglt1+	PathAnnotationObject	Polygon	1773.8	1553.8					Sglt1/Sglt2			127.6		61.75
Exp44_UUO+rox_7d_SL4403_R	d9029faa-d65b-4ab0-ae82-e63ff8757ae9	Sglt1+	Sglt1+	PathAnnotationObject	Polygon	2739.2	1553.8					Sglt1/Sglt2			154.53		70.85
Exp44_UUO+rox_7d_SL4403_R	e9177b4d-37e8-499f-adea-9f1a8b64eb03	Sglt1+	Sglt1+	PathAnnotationObject	Polygon	3312.9	1554.2					Sglt1/Sglt2			102.35		65
Exp44_UUO+rox_7d_SL4403_R	36e6f2e5-1cc4-4647-b1be-1cc56faae9e2	Sglt1+	Sglt1+	PathAnnotationObject	Polygon	1734.7	1554.6					Sglt1/Sglt2			116.08		65
Exp44_UUO+rox_7d_SL4403_R	b55be9b8-6436-4eb1-9c0b-79a4fdc2b077	Sglt1+	Sglt1+	PathAnnotationObject	Polygon	2588.8	1554.7					Sglt1/Sglt2			110.91		57.2
Exp44_UUO+rox_7d_SL4403_R	e0a9124b-b406-4f0c-9d8e-86d7afebbeae	Sglt1+	Sglt1+	PathAnnotationObject	Polygon	2555.7	1555.4					Sglt1/Sglt2			120.41		66.95
Exp44_UUO+rox_7d_SL4403_R	359c55f8-d8ae-4ff0-a937-86c41caf51bf	Sglt1+	Sglt1+	PathAnnotationObject	Polygon	3438.1	1556.2					Sglt1/Sglt2			110.7		65.65
Exp44_UUO+rox_7d_SL4403_R	a1668c98-48da-4be6-b6f7-82e656c7f71b	Sglt1+	Sglt1+	PathAnnotationObject	Polygon	3712.4	1556.8					Sglt1/Sglt2			22.82		27.95
Exp44_UUO+rox_7d_SL4403_R	5f8bd8ba-6180-4f2e-aa2b-1ae0ca4c5e89	Sglt1+	Sglt1+	PathAnnotationObject	Polygon	2016.9	1556.9					Sglt1/Sglt2			133.4		59.15
Exp44_UUO+rox_7d_SL4403_R	565c8e28-fb0e-400e-b10c-5988bdac1e9c	Sglt1+	Sglt1+	PathAnnotationObject	Polygon	3166.8	1557.8					Sglt1/Sglt2			87.14		66.3
Exp44_UUO+rox_7d_SL4403_R	8548fd03-bc3a-44c4-aacc-91b7a610f3b3	Sglt2+	Sglt2+	PathAnnotationObject	Polygon	2730.3	1558.5					Sglt1/Sglt2			69.92		65
Exp44_UUO+rox_7d_SL4403_R	27779da2-ca7e-48bc-a970-7bfa6eaa786e	Sglt1+	Sglt1+	PathAnnotationObject	Polygon	3798.1	1558.7					Sglt1/Sglt2			20.17		22.75
Exp44_UUO+rox_7d_SL4403_R	855fbd55-4c0f-4080-b75e-b819eaee8949	Sglt2+	Sglt2+	PathAnnotationObject	Polygon	3884.9	1560					Sglt1/Sglt2			594.88		205.4
Exp44_UUO+rox_7d_SL4403_R	281654e8-4cea-4bea-a348-d4cd3d3fc2a5	Sglt1+	Sglt1+	PathAnnotationObject	Polygon	1644.2	1560.4					Sglt1/Sglt2			128.97		62.4
Exp44_UUO+rox_7d_SL4403_R	30c064c0-614f-4158-b522-92afe8185e77	Sglt1+	Sglt1+	PathAnnotationObject	Polygon	2648.3	1560.5					Sglt1/Sglt2			92.32		50.7
Exp44_UUO+rox_7d_SL4403_R	1eac26ae-3f8e-4105-9d38-c41569150068	Sglt1+	Sglt1+	PathAnnotationObject	Polygon	11.45	1561.1					Sglt1/Sglt2			231.64		94.9
Exp44_UUO+rox_7d_SL4403_R	16a227aa-91f4-4aa7-a4d0-dd1f5f208b5d	Sglt1+	Sglt1+	PathAnnotationObject	Polygon	2045	1561.4					Sglt1/Sglt2			143.54		68.25
Exp44_UUO+rox_7d_SL4403_R	b9da3d7c-4aef-4f13-b1f0-d0a0a7a4d996	Sglt1+	Sglt1+	PathAnnotationObject	Polygon	1046.1	1562.4					Sglt1/Sglt2			62.74		61.75
Exp44_UUO+rox_7d_SL4403_R	e4aea9d3-dbed-471e-a437-6ded0b662a8d	Sglt1+	Sglt1+	PathAnnotationObject	Polygon	2195.9	1563.8					Sglt1/Sglt2			67.81		66.95
Exp44_UUO+rox_7d_SL4403_R	27ec8164-deda-4f97-9669-a0f62beaec1b	Sglt1+	Sglt1+	PathAnnotationObject	Polygon	132.46	1564.3					Sglt1/Sglt2			102.77		57.2
Exp44_UUO+rox_7d_SL4403_R	e29b214d-1b70-4ff0-bc2f-74db529959d8	Sglt1+	Sglt1+	PathAnnotationObject	Polygon	384.46	1565.3					Sglt1/Sglt2			96.75		113.1
Exp44_UUO+rox_7d_SL4403_R	ec8fdcee-22d5-43e8-b736-17314ebe5ebc	Sglt2+	Sglt2+	PathAnnotationObject	Polygon	1339.8	1565.6					Sglt1/Sglt2			72.88		99.45
Exp44_UUO+rox_7d_SL4403_R	93857938-ca6e-44e7-80f1-555a9ab5e419	Sglt1+	Sglt1+	PathAnnotationObject	Polygon	2430.3	1565.7					Sglt1/Sglt2			429.15		212.55
Exp44_UUO+rox_7d_SL4403_R	26c92538-4d47-4838-83c1-4b8400a8b971	Sglt1+	Sglt1+	PathAnnotationObject	Polygon	3805.7	1565.8					Sglt1/Sglt2			93.9		81.25
Exp44_UUO+rox_7d_SL4403_R	fa0cab11-4c8a-4f55-b47c-242dd4c657c4	Sglt1+	Sglt1+	PathAnnotationObject	Polygon	2335.5	1565.9					Sglt1/Sglt2			427.89		163.15
Exp44_UUO+rox_7d_SL4403_R	c81189fd-6cb7-47a8-b776-7d61c9ed6266	Sglt1+	Sglt1+	PathAnnotationObject	Polygon	953.63	1565.9					Sglt1/Sglt2			212.83		116.35
Exp44_UUO+rox_7d_SL4403_R	8c148fb7-53d1-41bc-9bed-8a381fd2087b	Sglt2+	Sglt2+	PathAnnotationObject	Polygon	3393.4	1566.2					Sglt1/Sglt2			184.53		80.6
Exp44_UUO+rox_7d_SL4403_R	0d84eda0-9fc3-4a42-bd3e-5a270bdc3a53	Sglt1+	Sglt1+	PathAnnotationObject	Polygon	1096.8	1567.2					Sglt1/Sglt2			24.08		23.4
Exp44_UUO+rox_7d_SL4403_R	ad0d5a10-d6bd-4a6e-93c5-847f982a011f	Sglt1+	Sglt1+	PathAnnotationObject	Polygon	1147.3	1567.4					Sglt1/Sglt2			202.69		137.15
Exp44_UUO+rox_7d_SL4403_R	e8b45f97-f044-4d05-9a2e-5cdba6ca12a8	Sglt2+	Sglt2+	PathAnnotationObject	Polygon	1051.8	1567.5					Sglt1/Sglt2			102.25		72.8
Exp44_UUO+rox_7d_SL4403_R	1c08adba-d7d3-4bb4-bea4-85c2707cbbba	Sglt1+	Sglt1+	PathAnnotationObject	Polygon	2067.3	1568					Sglt1/Sglt2			72.35		61.1
Exp44_UUO+rox_7d_SL4403_R	f5f56958-333f-419b-8fdd-59eaed8f53ef	Sglt1+	Sglt1+	PathAnnotationObject	Polygon	1107.8	1568					Sglt1/Sglt2			43.09		41.6
Exp44_UUO+rox_7d_SL4403_R	b7e3f852-c049-4495-b4f6-3fd2b582fe95	Sglt1+	Sglt1+	PathAnnotationObject	Polygon	3741.8	1568.7					Sglt1/Sglt2			341.59		167.7
Exp44_UUO+rox_7d_SL4403_R	b3891cc1-4744-4960-bdb8-06f30e73c50c	Sglt1+	Sglt1+	PathAnnotationObject	Polygon	1503.4	1569.4					Sglt1/Sglt2			104.67		87.1
Exp44_UUO+rox_7d_SL4403_R	3bc24d61-0581-4503-be48-85c7132ef66e	Sglt1+	Sglt1+	PathAnnotationObject	Polygon	2299.3	1569.4					Sglt1/Sglt2			253.92		110.5
Exp44_UUO+rox_7d_SL4403_R	9c3b3587-869f-412c-a7e6-f88652a699ce	Sglt1+	Sglt1+	PathAnnotationObject	Polygon	1346.3	1569.4					Sglt1/Sglt2			112.91		61.1
Exp44_UUO+rox_7d_SL4403_R	16489648-27f1-4c4a-aa72-463c3bd00fc5	Sglt1+	Sglt1+	PathAnnotationObject	Polygon	3684.9	1569.8					Sglt1/Sglt2			121.26		95.55
Exp44_UUO+rox_7d_SL4403_R	89b66880-82a2-42c0-836d-b0ec7e7c7601	Sglt2+	Sglt2+	PathAnnotationObject	Polygon	335.44	1570.6					Sglt1/Sglt2			370.22		162.5
Exp44_UUO+rox_7d_SL4403_R	ccdb8c40-f587-44e0-af6b-237b6cad9a67	Sglt1+	Sglt1+	PathAnnotationObject	Polygon	67.16	1570.9					Sglt1/Sglt2			43.52		57.85
Exp44_UUO+rox_7d_SL4403_R	76cffdbd-add8-458f-92e5-6571e5cf33b3	Sglt1+	Sglt1+	PathAnnotationObject	Polygon	1689.8	1571.4					Sglt1/Sglt2			115.98		54.6
Exp44_UUO+rox_7d_SL4403_R	f1ffa2a1-54aa-4d0c-a23b-851af20ace8d	Sglt1+	Sglt1+	PathAnnotationObject	Polygon	3533.3	1571.5					Sglt1/Sglt2			41.72		40.95
Exp44_UUO+rox_7d_SL4403_R	b0fa836f-e59a-4f04-a88d-bf1bc829e6b6	Sglt1+	Sglt1+	PathAnnotationObject	Polygon	2776.3	1572.1					Sglt1/Sglt2			158.33		69.55
Exp44_UUO+rox_7d_SL4403_R	1a5ff098-109f-4e4b-85e0-f97d9d71c67e	Sglt2+	Sglt2+	PathAnnotationObject	Polygon	59.21	1572.3					Sglt1/Sglt2			350.89		195.65
Exp44_UUO+rox_7d_SL4403_R	66eea895-2aa0-4d6b-a5e9-dce4677b96ca	Sglt2+	Sglt2+	PathAnnotationObject	Polygon	2369.2	1572.4					Sglt1/Sglt2			26.72		36.4
Exp44_UUO+rox_7d_SL4403_R	48b9564a-d0c4-4b9b-8cc7-d91780d7dbb0	Sglt1+	Sglt1+	PathAnnotationObject	Polygon	1803.3	1572.4					Sglt1/Sglt2			116.93		55.9
Exp44_UUO+rox_7d_SL4403_R	7ffb0b2d-67f3-45f9-8e44-fb7c8db11078	Sglt1+	Sglt1+	PathAnnotationObject	Geometry	1108.1	1573.3					Sglt1/Sglt2			283.92		213.2
Exp44_UUO+rox_7d_SL4403_R	ec0cdb4a-ee0d-47d3-ae84-29e252747ee1	Sglt1+	Sglt1+	PathAnnotationObject	Polygon	1971	1573.8					Sglt1/Sglt2			150.3		61.75
Exp44_UUO+rox_7d_SL4403_R	468c363e-e5da-402e-bf8c-3fad97f7b38e	Sglt1+	Sglt1+	PathAnnotationObject	Polygon	3225.7	1574.5					Sglt1/Sglt2			92.42		57.2
Exp44_UUO+rox_7d_SL4403_R	845c5f5c-db67-4831-be17-02118f8ef8c6	Sglt1+	Sglt1+	PathAnnotationObject	Polygon	3792.7	1574.6					Sglt1/Sglt2			41.93		35.75
Exp44_UUO+rox_7d_SL4403_R	8c5f9044-4405-41cb-9a9c-289f11d81521	Sglt2+	Sglt2+	PathAnnotationObject	Polygon	4041.8	1575.8					Sglt1/Sglt2			25.03		31.85
Exp44_UUO+rox_7d_SL4403_R	eebb991b-6a62-4e07-8aad-af2393b2997b	Sglt1+	Sglt1+	PathAnnotationObject	Polygon	3568.8	1575.9					Sglt1/Sglt2			121.89		81.25
Exp44_UUO+rox_7d_SL4403_R	5d28d3e5-fb70-4634-af9b-59585a01cdcd	Sglt1+	Sglt1+	PathAnnotationObject	Polygon	1598	1576.8					Sglt1/Sglt2			138.26		87.75
Exp44_UUO+rox_7d_SL4403_R	c74f118e-3eec-4e17-bea9-90a89edbd06c	Sglt1+	Sglt1+	PathAnnotationObject	Polygon	3542.4	1577.1					Sglt1/Sglt2			66.76		77.35
Exp44_UUO+rox_7d_SL4403_R	57091d9c-060e-4dd2-b86a-683d495a728d	Sglt1+	Sglt1+	PathAnnotationObject	Polygon	208.51	1578.4					Sglt1/Sglt2			122.42		66.95
Exp44_UUO+rox_7d_SL4403_R	2d535aa5-22cc-4bae-9759-b2205551e54f	Sglt1+	Sglt1+	PathAnnotationObject	Polygon	2949.3	1578.9					Sglt1/Sglt2			188.96		81.25
Exp44_UUO+rox_7d_SL4403_R	b7c9a331-c9ef-4731-b8d9-8c304b6b3973	Sglt2+	Sglt2+	PathAnnotationObject	Polygon	1038.3	1579.9					Sglt1/Sglt2			41.93		61.1
Exp44_UUO+rox_7d_SL4403_R	fcf39949-c21c-4359-9adb-f5d02e2c041d	Sglt1+	Sglt1+	PathAnnotationObject	Polygon	1913.8	1582.7					Sglt1/Sglt2			214.63		77.35
Exp44_UUO+rox_7d_SL4403_R	1b5ab640-22d2-440a-90b4-843ea23c18d3	Sglt2+	Sglt2+	PathAnnotationObject	Polygon	207.41	1582.9					Sglt1/Sglt2			25.56		45.5
Exp44_UUO+rox_7d_SL4403_R	e3373143-4c15-4b6c-b2e8-7098715f1aed	Sglt1+	Sglt1+	PathAnnotationObject	Polygon	2831.6	1583.3					Sglt1/Sglt2			142.38		71.5
Exp44_UUO+rox_7d_SL4403_R	6a7cb16d-4d21-4aa0-868a-e70a2149a0da	Sglt2+	Sglt2+	PathAnnotationObject	Polygon	436.04	1586.4					Sglt1/Sglt2			594.56		195.65
Exp44_UUO+rox_7d_SL4403_R	03046bd5-d4e2-4432-94dc-98d1b41ea1c4	Sglt1+	Sglt1+	PathAnnotationObject	Polygon	3305.5	1586.5					Sglt1/Sglt2			165.94		98.15
Exp44_UUO+rox_7d_SL4403_R	80fbd826-f653-48c3-baae-a16ca11acc49	Sglt2+	Sglt2+	PathAnnotationObject	Polygon	45.7	1586.6					Sglt1/Sglt2			92.74		61.75
Exp44_UUO+rox_7d_SL4403_R	a784fa4f-e43e-49bf-ad1e-33ebe0e9fc75	Sglt2+	Sglt2+	PathAnnotationObject	Polygon	3456.6	1587.2					Sglt1/Sglt2			237.34		85.8
Exp44_UUO+rox_7d_SL4403_R	68f3fe16-d287-488b-91f6-6a4ed8f7eed9	Sglt1+	Sglt1+	PathAnnotationObject	Polygon	597.47	1587.3					Sglt1/Sglt2			83.13		67.6
Exp44_UUO+rox_7d_SL4403_R	6e7d5f8d-30e6-4911-8938-c467f3e82e28	Sglt1+	Sglt1+	PathAnnotationObject	Polygon	2515.1	1588.4					Sglt1/Sglt2			143.65		64.35
Exp44_UUO+rox_7d_SL4403_R	91194fa6-6bc6-4f03-82d2-780862f73d48	Sglt1+	Sglt1+	PathAnnotationObject	Geometry	3621.9	1588.5					Sglt1/Sglt2			186.75		106.6
Exp44_UUO+rox_7d_SL4403_R	932a2f81-c84f-4b2f-9c71-9970195b0bcd	Sglt1+	Sglt1+	PathAnnotationObject	Polygon	1035.7	1588.8					Sglt1/Sglt2			56.72		57.2
Exp44_UUO+rox_7d_SL4403_R	5bd34774-2bf6-46ce-940a-63b4f7be52c3	Sglt1+	Sglt1+	PathAnnotationObject	Polygon	1319.1	1588.8					Sglt1/Sglt2			85.35		65
Exp44_UUO+rox_7d_SL4403_R	c7787427-2a3c-41df-9720-4231d92cce42	Sglt2+	Sglt2+	PathAnnotationObject	Polygon	2299.7	1589.2					Sglt1/Sglt2			51.65		55.25
Exp44_UUO+rox_7d_SL4403_R	5b771456-bb56-4cb9-a8bf-16ac808f4045	Sglt1+	Sglt1+	PathAnnotationObject	Polygon	1279.9	1589.4					Sglt1/Sglt2			39.29		40.95
Exp44_UUO+rox_7d_SL4403_R	528616fb-fe84-4dd4-8554-25ceb5dd20f6	Sglt1+	Sglt1+	PathAnnotationObject	Polygon	1834.8	1589.9					Sglt1/Sglt2			109.74		133.25
Exp44_UUO+rox_7d_SL4403_R	1c41acb9-fc59-410e-917f-b700a01bd261	Sglt1+	Sglt1+	PathAnnotationObject	Polygon	1026.8	1590.1					Sglt1/Sglt2			94.53		76.05
Exp44_UUO+rox_7d_SL4403_R	8a482a8f-9c74-47b7-90d4-b58af9cc2b1d	Sglt1+	Sglt1+	PathAnnotationObject	Polygon	3145.7	1591.3					Sglt1/Sglt2			64.85		44.85
Exp44_UUO+rox_7d_SL4403_R	8840c581-46be-4c85-b253-3fa61db1c9b4	Sglt2+	Sglt2+	PathAnnotationObject	Polygon	4252.8	1592.2					Sglt1/Sglt2			273.89		110.5
Exp44_UUO+rox_7d_SL4403_R	d9538284-c936-4d2f-ba48-9fd09c277916	Sglt2+	Sglt2+	PathAnnotationObject	Polygon	527.5	1592.7					Sglt1/Sglt2			479.22		141.7
Exp44_UUO+rox_7d_SL4403_R	05fb93ea-6985-4e47-99f9-a3636289d7d0	Sglt1+	Sglt1+	PathAnnotationObject	Polygon	3155.1	1593.3					Sglt1/Sglt2			25.56		29.25
Exp44_UUO+rox_7d_SL4403_R	6da806a6-b239-42db-bc1f-ee1e64a65ad1	Sglt1+	Sglt1+	PathAnnotationObject	Polygon	2675.9	1593.6					Sglt1/Sglt2			125.69		96.85
Exp44_UUO+rox_7d_SL4403_R	8c120c42-0f50-4fae-8ba2-0c579d05ef62	Sglt2+	Sglt2+	PathAnnotationObject	Polygon	3650.4	1594.1					Sglt1/Sglt2			26.3		38.35
Exp44_UUO+rox_7d_SL4403_R	849edc11-e0b8-4f0f-a951-7b468433056a	Sglt1+	Sglt1+	PathAnnotationObject	Polygon	1862.3	1594.3					Sglt1/Sglt2			266.28		107.25
Exp44_UUO+rox_7d_SL4403_R	214b1968-a98b-4c4f-823b-e94e3c360cfd	Sglt1+	Sglt1+	PathAnnotationObject	Polygon	3037.2	1594.3					Sglt1/Sglt2			276.21		132.6
Exp44_UUO+rox_7d_SL4403_R	a13ead24-9d8d-49ec-ae3c-1f7c4805a5a2	Sglt2+	Sglt2+	PathAnnotationObject	Geometry	822.22	1594.5					Sglt1/Sglt2			770.43		284.05
Exp44_UUO+rox_7d_SL4403_R	7dd6c4d5-05f1-4537-9c3a-9a174096bc7a	Sglt2+	Sglt2+	PathAnnotationObject	Polygon	1282.9	1595.2					Sglt1/Sglt2			27.57		46.15
Exp44_UUO+rox_7d_SL4403_R	6cb0b75c-e646-431e-bc6c-58d7d1306114	Sglt1+	Sglt1+	PathAnnotationObject	Polygon	1446.6	1595.5					Sglt1/Sglt2			109.53		83.2
Exp44_UUO+rox_7d_SL4403_R	86d5230f-dff9-4c5e-b028-859e55892345	Sglt1+	Sglt1+	PathAnnotationObject	Polygon	607.03	1595.5					Sglt1/Sglt2			21.76		27.95
Exp44_UUO+rox_7d_SL4403_R	f2a315da-bb20-4b56-a52d-42efe4ccd4e7	Sglt1+	Sglt1+	PathAnnotationObject	Polygon	1228.2	1595.6					Sglt1/Sglt2			554.85		237.25
Exp44_UUO+rox_7d_SL4403_R	28abc3ea-51d9-43e8-94c6-2037dbf371f9	Sglt1+	Sglt1+	PathAnnotationObject	Polygon	3789	1596.5					Sglt1/Sglt2			127.28		73.45
Exp44_UUO+rox_7d_SL4403_R	e6f56ce2-e291-4715-b00b-2fa63296c75c	Sglt2+	Sglt2+	PathAnnotationObject	Polygon	3361.7	1596.7					Sglt1/Sglt2			26.62		31.2
Exp44_UUO+rox_7d_SL4403_R	2b23053d-7fe6-4dfb-a844-80bc47f70b27	Sglt2+	Sglt2+	PathAnnotationObject	Polygon	4362.5	1598.1					Sglt1/Sglt2			119.36		76.7
Exp44_UUO+rox_7d_SL4403_R	c5b6604a-913e-451c-a8db-82b82ca6185d	Sglt1+	Sglt1+	PathAnnotationObject	Polygon	3349.6	1598.6					Sglt1/Sglt2			261.11		92.3
Exp44_UUO+rox_7d_SL4403_R	7aca9aa5-6dcc-497c-8bdd-fb32154e7d2f	Sglt2+	Sglt2+	PathAnnotationObject	Polygon	3108.8	1598.9					Sglt1/Sglt2			160.44		74.75
Exp44_UUO+rox_7d_SL4403_R	9b926e22-3ac7-43a3-b899-20116e48b873	Sglt1+	Sglt1+	PathAnnotationObject	Polygon	2635.7	1599.4					Sglt1/Sglt2			116.29		63.05
Exp44_UUO+rox_7d_SL4403_R	c6bca2ba-083f-446f-9c69-4c4bfc8605ed	Sglt2+	Sglt2+	PathAnnotationObject	Polygon	1024.6	1603.1					Sglt1/Sglt2			89.89		95.55
Exp44_UUO+rox_7d_SL4403_R	82537f46-ed0c-423b-88fe-6007ade66bc5	Sglt1+	Sglt1+	PathAnnotationObject	Polygon	3688.6	1603.6					Sglt1/Sglt2			336.52		146.25
Exp44_UUO+rox_7d_SL4403_R	d8efe887-6e2f-491b-860f-d9161196e9be	Sglt1+	Sglt1+	PathAnnotationObject	Polygon	2854.3	1603.7					Sglt1/Sglt2			90.94		86.45
Exp44_UUO+rox_7d_SL4403_R	1fc8382d-7b6f-400a-8fb4-effffc4a90b7	Sglt1+	Sglt1+	PathAnnotationObject	Geometry	3176.8	1604.2					Sglt1/Sglt2			389.97		218.4
Exp44_UUO+rox_7d_SL4403_R	f94cc616-d3e4-4c09-92b0-cb737598a2c0	Sglt1+	Sglt1+	PathAnnotationObject	Polygon	2570.6	1604.9					Sglt1/Sglt2			147.35		68.25
Exp44_UUO+rox_7d_SL4403_R	41991d08-91ff-4869-acb9-d0a3de93a43d	Sglt1+	Sglt1+	PathAnnotationObject	Polygon	3527.7	1605.5					Sglt1/Sglt2			118.41		72.15
Exp44_UUO+rox_7d_SL4403_R	5256ca62-b9e3-4b31-b064-c0822d51aa8a	Sglt1+	Sglt1+	PathAnnotationObject	Polygon	3240.4	1606.2					Sglt1/Sglt2			208.4		152.75
Exp44_UUO+rox_7d_SL4403_R	a8a8d2cf-86c6-4a9c-b7b7-bc3128942abf	Sglt1+	Sglt1+	PathAnnotationObject	Polygon	4202.6	1606.4					Sglt1/Sglt2			132.35		72.15
Exp44_UUO+rox_7d_SL4403_R	3e2d0a59-e3fd-4b7a-9bad-035cb933bb80	Sglt1+	Sglt1+	PathAnnotationObject	Polygon	1382.7	1606.6					Sglt1/Sglt2			225.62		90.35
Exp44_UUO+rox_7d_SL4403_R	7ee0eb61-02ac-46b8-999f-8455fd77155c	Sglt1+	Sglt1+	PathAnnotationObject	Polygon	1688.6	1607.2					Sglt1/Sglt2			81.12		46.15
Exp44_UUO+rox_7d_SL4403_R	986dd35f-558e-4329-b06c-8385b589f59b	Sglt1+	Sglt1+	PathAnnotationObject	Polygon	2711.6	1607.3					Sglt1/Sglt2			118.62		55.25
Exp44_UUO+rox_7d_SL4403_R	c6bda846-2220-41c8-9354-46b7ad0b38c0	Sglt2+	Sglt2+	PathAnnotationObject	Polygon	682.9	1608.9					Sglt1/Sglt2			66.33		57.2
Exp44_UUO+rox_7d_SL4403_R	eef59205-fba2-4a09-be74-23dfab86d9bc	Sglt1+	Sglt1+	PathAnnotationObject	Polygon	401.04	1610					Sglt1/Sglt2			30.95		46.8
Exp44_UUO+rox_7d_SL4403_R	8fdc7c4d-2008-42e0-9bb3-5a9f4c9f0d5d	Sglt1+	Sglt1+	PathAnnotationObject	Polygon	1934.5	1610.4					Sglt1/Sglt2			104.15		51.35
Exp44_UUO+rox_7d_SL4403_R	09adbd5e-aa56-4cf2-9122-27a48a00c5b0	Sglt1+	Sglt1+	PathAnnotationObject	Polygon	3573.2	1610.4					Sglt1/Sglt2			165.41		87.1
Exp44_UUO+rox_7d_SL4403_R	1663d0e1-f4ef-424d-83c9-1daf70815f19	Sglt1+	Sglt1+	PathAnnotationObject	Geometry	2873.8	1611.7					Sglt1/Sglt2			163.82		149.5
Exp44_UUO+rox_7d_SL4403_R	42e390f3-753f-4fbd-b446-96ec4c6119b1	Sglt2+	Sglt2+	PathAnnotationObject	Polygon	3984	1611.7					Sglt1/Sglt2			169.74		105.3
Exp44_UUO+rox_7d_SL4403_R	d49d4c25-bb32-4761-998e-e858d0acc124	Sglt1+	Sglt1+	PathAnnotationObject	Polygon	3764.3	1612.2					Sglt1/Sglt2			183.58		91
Exp44_UUO+rox_7d_SL4403_R	7c11d7b4-339f-43a0-85e4-da7ea52ca3e7	Sglt2+	Sglt2+	PathAnnotationObject	Polygon	1354	1612.3					Sglt1/Sglt2			64.85		78.65
Exp44_UUO+rox_7d_SL4403_R	80aeba89-96f9-49ec-bce5-3afb0a3c96b2	Sglt2+	Sglt2+	PathAnnotationObject	Geometry	1189.1	1612.4					Sglt1/Sglt2			367.57		148.85
Exp44_UUO+rox_7d_SL4403_R	e18c4686-f7db-44ce-9029-4d495ce9ccb3	Sglt2+	Sglt2+	PathAnnotationObject	Geometry	472.12	1612.6					Sglt1/Sglt2			250.75		102.05
Exp44_UUO+rox_7d_SL4403_R	7dc941bd-b941-4351-945c-44292f0ae5d7	Sglt2+	Sglt2+	PathAnnotationObject	Polygon	4159.8	1613.1					Sglt1/Sglt2			484.61		137.8
Exp44_UUO+rox_7d_SL4403_R	472a7395-98a0-4a2a-bfc9-854ae5b18bd2	Sglt1+	Sglt1+	PathAnnotationObject	Polygon	4136.2	1614.4					Sglt1/Sglt2			99.5		60.45
Exp44_UUO+rox_7d_SL4403_R	e986a763-9d4e-4775-b092-54aa13ce3df1	Sglt2+	Sglt2+	PathAnnotationObject	Polygon	673.23	1615.6					Sglt1/Sglt2			47.11		43.55
Exp44_UUO+rox_7d_SL4403_R	2c66bd8b-cd1f-4e30-900e-cb77f2371733	Sglt1+	Sglt1+	PathAnnotationObject	Polygon	1647.2	1615.8					Sglt1/Sglt2			205.34		91
Exp44_UUO+rox_7d_SL4403_R	5ea1109e-ebeb-4815-8fcb-3cfc868c6210	Sglt1+	Sglt1+	PathAnnotationObject	Polygon	1024	1615.8					Sglt1/Sglt2			40.14		42.9
Exp44_UUO+rox_7d_SL4403_R	784bc63c-530f-42de-a3a2-90e2414b88a0	Sglt2+	Sglt2+	PathAnnotationObject	Geometry	1136.5	1616.1					Sglt1/Sglt2			674.31		237.25
Exp44_UUO+rox_7d_SL4403_R	0def1181-6710-47ef-aadf-8aab17f9e289	Sglt2+	Sglt2+	PathAnnotationObject	Polygon	974.22	1616.3					Sglt1/Sglt2			441.94		125.45
Exp44_UUO+rox_7d_SL4403_R	aeb25a7e-f8a7-48ea-99eb-a44f4bb971c0	Sglt2+	Sglt2+	PathAnnotationObject	Polygon	918.95	1616.7					Sglt1/Sglt2			237.45		103.35
Exp44_UUO+rox_7d_SL4403_R	a9fa8727-779a-4453-b567-95d724cc06d8	Sglt2+	Sglt2+	PathAnnotationObject	Polygon	4205.9	1617.1					Sglt1/Sglt2			21.23		24.7
Exp44_UUO+rox_7d_SL4403_R	840d2efe-0b81-4970-b45e-a3762d5ebfce	Sglt1+	Sglt1+	PathAnnotationObject	Polygon	2218.7	1617.2					Sglt1/Sglt2			221.28		102.7
Exp44_UUO+rox_7d_SL4403_R	89bf8a9e-1dbe-43de-a9fa-e643ee7287ad	Sglt1+	Sglt1+	PathAnnotationObject	Polygon	2035	1617.5					Sglt1/Sglt2			216.11		98.8
Exp44_UUO+rox_7d_SL4403_R	55ecc980-bac1-412d-acfd-6ec55ce9ba69	Sglt2+	Sglt2+	PathAnnotationObject	Polygon	3931.7	1618.2					Sglt1/Sglt2			465.07		153.4
Exp44_UUO+rox_7d_SL4403_R	31cc3db6-0b08-422d-b009-824896af8616	Sglt2+	Sglt2+	PathAnnotationObject	Polygon	2903.6	1618.4					Sglt1/Sglt2			31.58		46.15
Exp44_UUO+rox_7d_SL4403_R	0e8e1d5a-fb4f-42f6-894c-a690a40f6684	Sglt1+	Sglt1+	PathAnnotationObject	Polygon	4384.1	1618.5					Sglt1/Sglt2			26.62		32.5
Exp44_UUO+rox_7d_SL4403_R	0aa72b6b-6e74-4768-a32f-c970d57ae5b2	Sglt2+	Sglt2+	PathAnnotationObject	Polygon	1004.1	1619					Sglt1/Sglt2			23.98		27.3
Exp44_UUO+rox_7d_SL4403_R	fc985984-7133-4735-ad95-7eb76089b0bf	Sglt1+	Sglt1+	PathAnnotationObject	Polygon	3201.6	1619.3					Sglt1/Sglt2			102.56		70.85
Exp44_UUO+rox_7d_SL4403_R	357a165c-1cb0-4cb2-9c35-04c432300e8f	Sglt1+	Sglt1+	PathAnnotationObject	Polygon	1442.1	1619.4					Sglt1/Sglt2			25.56		32.5
Exp44_UUO+rox_7d_SL4403_R	0224648a-1834-4848-8613-6e8fe2c2ea22	Sglt1+	Sglt1+	PathAnnotationObject	Polygon	2506.4	1619.7					Sglt1/Sglt2			113.34		61.75
Exp44_UUO+rox_7d_SL4403_R	2c7b549c-f923-4dcd-90b0-89dc20d052c6	Sglt1+	Sglt1+	PathAnnotationObject	Polygon	1759.5	1620.5					Sglt1/Sglt2			190.76		80.6
Exp44_UUO+rox_7d_SL4403_R	3ce6cc58-292b-4a62-8074-4f6bcca7aa34	Sglt1+	Sglt1+	PathAnnotationObject	Geometry	1558.1	1620.8					Sglt1/Sglt2			331.66		284.05
Exp44_UUO+rox_7d_SL4403_R	4689a745-f89a-4e28-bdae-29e019569be6	Sglt2+	Sglt2+	PathAnnotationObject	Polygon	2031.9	1621.3					Sglt1/Sglt2			85.45		113.1
Exp44_UUO+rox_7d_SL4403_R	1a149bf2-50fd-4f87-b3d9-a4905da40fec	Sglt2+	Sglt2+	PathAnnotationObject	Polygon	2082.8	1621.7					Sglt1/Sglt2			33.38		52.65
Exp44_UUO+rox_7d_SL4403_R	b2bc36f2-8649-419a-a12a-c0ab5a1416ec	Sglt1+	Sglt1+	PathAnnotationObject	Polygon	1972.8	1623.5					Sglt1/Sglt2			342.12		110.5
Exp44_UUO+rox_7d_SL4403_R	50f27948-7097-41b2-bea8-50029a3df163	Sglt1+	Sglt1+	PathAnnotationObject	Polygon	2645.9	1624.1					Sglt1/Sglt2			66.76		63.05
Exp44_UUO+rox_7d_SL4403_R	ed866464-fe79-4b54-a2ab-ddaba40fc9ab	Sglt1+	Sglt1+	PathAnnotationObject	Polygon	250.73	1624.1					Sglt1/Sglt2			354.27		219.7
Exp44_UUO+rox_7d_SL4403_R	2342c6bb-1242-438b-b0b0-a8be22d68a76	Sglt1+	Sglt1+	PathAnnotationObject	Polygon	1339.1	1624.2					Sglt1/Sglt2			87.77		85.15
Exp44_UUO+rox_7d_SL4403_R	251c07b0-f6c6-4e04-a54e-bb1816b12daf	Sglt1+	Sglt1+	PathAnnotationObject	Geometry	3292.3	1624.7					Sglt1/Sglt2			341.91		195.65
Exp44_UUO+rox_7d_SL4403_R	b7ba5494-06cc-4209-b1c4-df28d82e0a4b	Sglt2+	Sglt2+	PathAnnotationObject	Polygon	999.75	1624.8					Sglt1/Sglt2			20.39		31.85
Exp44_UUO+rox_7d_SL4403_R	95b93d6a-d666-465a-95fc-d0720654c917	Sglt1+	Sglt1+	PathAnnotationObject	Polygon	2001.8	1624.8					Sglt1/Sglt2			153.05		66.95
Exp44_UUO+rox_7d_SL4403_R	1977e910-f897-4efc-84a6-fdb3d6645c86	Sglt1+	Sglt1+	PathAnnotationObject	Polygon	2902.2	1625.3					Sglt1/Sglt2			147.45		85.15
Exp44_UUO+rox_7d_SL4403_R	a71c38d0-943a-4334-8dee-249d7fba9fed	Sglt1+	Sglt1+	PathAnnotationObject	Polygon	2753.3	1626.2					Sglt1/Sglt2			487.14		169
Exp44_UUO+rox_7d_SL4403_R	bc8c6c5a-c19c-44d8-a181-65e7c30d1b85	Sglt2+	Sglt2+	PathAnnotationObject	Polygon	3426.5	1626.2					Sglt1/Sglt2			136.57		72.15
Exp44_UUO+rox_7d_SL4403_R	8bcb7069-61db-418c-bd2f-d3c3aeb90e09	Sglt1+	Sglt1+	PathAnnotationObject	Polygon	2814.1	1626.5					Sglt1/Sglt2			117.46		64.35
Exp44_UUO+rox_7d_SL4403_R	1f214a38-7aad-4d93-a137-7d6eb7fd89ed	Sglt2+	Sglt2+	PathAnnotationObject	Polygon	1384.5	1627.3					Sglt1/Sglt2			52.6		52.65
Exp44_UUO+rox_7d_SL4403_R	95cf91bd-3f18-4f0d-b813-373df6a18059	Sglt1+	Sglt1+	PathAnnotationObject	Polygon	1320.5	1627.5					Sglt1/Sglt2			39.08		47.45
Exp44_UUO+rox_7d_SL4403_R	ad510769-854f-460e-a9ea-b3905c55c186	Sglt1+	Sglt1+	PathAnnotationObject	Polygon	2358.9	1627.8					Sglt1/Sglt2			139.64		63.7
Exp44_UUO+rox_7d_SL4403_R	5b352380-f79a-4ce4-bccb-dc66874e5d41	Sglt2+	Sglt2+	PathAnnotationObject	Polygon	3063.9	1629					Sglt1/Sglt2			245.68		94.9
Exp44_UUO+rox_7d_SL4403_R	776666e9-b36f-408f-b9b0-85ec0d998ef8	Sglt1+	Sglt1+	PathAnnotationObject	Polygon	2972.2	1629.1					Sglt1/Sglt2			315.71		122.2
Exp44_UUO+rox_7d_SL4403_R	4fe836ed-c5f2-48c8-b507-0fcb87d54337	Sglt1+	Sglt1+	PathAnnotationObject	Polygon	1742.2	1629.2					Sglt1/Sglt2			31.79		35.75
Exp44_UUO+rox_7d_SL4403_R	8bb67f0d-26ef-4c37-b4f8-c2ce76bdecd7	Sglt1+	Sglt1+	PathAnnotationObject	Polygon	3464.4	1630					Sglt1/Sglt2			89.68		55.9
Exp44_UUO+rox_7d_SL4403_R	ccd7a7d1-a0f8-42ec-8cf3-8a2518594c9f	Sglt1+	Sglt1+	PathAnnotationObject	Polygon	1623.4	1630.1					Sglt1/Sglt2			156.43		76.05
Exp44_UUO+rox_7d_SL4403_R	4c1cbcbc-7322-4818-8e05-4c7e7e0a68e4	Sglt2+	Sglt2+	PathAnnotationObject	Polygon	2686.4	1630.7					Sglt1/Sglt2			38.87		46.15
Exp44_UUO+rox_7d_SL4403_R	039f0a66-6547-422f-b5d2-a530499d1d95	Sglt1+	Sglt1+	PathAnnotationObject	Polygon	4068	1631					Sglt1/Sglt2			192.55		86.45
Exp44_UUO+rox_7d_SL4403_R	05a40d80-c261-47f3-9d44-049e919f34dd	Sglt2+	Sglt2+	PathAnnotationObject	Polygon	496.79	1631.9					Sglt1/Sglt2			163.82		72.15
Exp44_UUO+rox_7d_SL4403_R	14d5626a-f15b-4772-b21e-76843700aa57	Sglt1+	Sglt1+	PathAnnotationObject	Polygon	3601.6	1632.1					Sglt1/Sglt2			96.33		56.55
Exp44_UUO+rox_7d_SL4403_R	af289b05-17e2-4358-9904-1e3352860858	Sglt1+	Sglt1+	PathAnnotationObject	Geometry	4338.1	1632.2					Sglt1/Sglt2			245.58		107.25
Exp44_UUO+rox_7d_SL4403_R	87ea4e8c-0362-4d3d-927b-6cc9f7bb4440	Sglt1+	Sglt1+	PathAnnotationObject	Polygon	1736	1632.4					Sglt1/Sglt2			97.49		94.9
Exp44_UUO+rox_7d_SL4403_R	13938a91-75fe-409b-9b47-06e0789e1392	Sglt1+	Sglt1+	PathAnnotationObject	Polygon	4188.6	1632.5					Sglt1/Sglt2			263.75		127.4
Exp44_UUO+rox_7d_SL4403_R	b68cd540-dcd7-462e-9883-9e89d97b99b2	Sglt1+	Sglt1+	PathAnnotationObject	Polygon	1896.9	1632.7					Sglt1/Sglt2			168.79		78
Exp44_UUO+rox_7d_SL4403_R	e1a1a8a3-8f13-443d-9563-4e513e13a00a	Sglt2+	Sglt2+	PathAnnotationObject	Polygon	1812.1	1632.8					Sglt1/Sglt2			65.28		69.55
Exp44_UUO+rox_7d_SL4403_R	f03f19cd-ad07-4758-9b2f-c23b93671701	Sglt2+	Sglt2+	PathAnnotationObject	Polygon	695.68	1634					Sglt1/Sglt2			262.8		131.95
Exp44_UUO+rox_7d_SL4403_R	a4ae5010-1a24-47e7-b59a-bed114a7c60a	Sglt1+	Sglt1+	PathAnnotationObject	Geometry	1010.5	1634					Sglt1/Sglt2			190.23		141.05
Exp44_UUO+rox_7d_SL4403_R	d969c711-e822-4eb2-bd72-8447df6cbe2f	Sglt1+	Sglt1+	PathAnnotationObject	Polygon	340.75	1635.6					Sglt1/Sglt2			63.06		48.75
Exp44_UUO+rox_7d_SL4403_R	14579529-f8ed-4c60-8944-70603dd5969a	Sglt1+	Sglt1+	PathAnnotationObject	Polygon	2090.5	1635.7					Sglt1/Sglt2			560.55		178.1
Exp44_UUO+rox_7d_SL4403_R	0e2504c7-40ea-40a5-8869-8e1b86282990	Sglt1+	Sglt1+	PathAnnotationObject	Polygon	1448	1637.7					Sglt1/Sglt2			96.33		78.65
Exp44_UUO+rox_7d_SL4403_R	71b07652-e70e-47cc-a41d-7b472529cbbb	Sglt1+	Sglt1+	PathAnnotationObject	Polygon	1309.8	1638.5					Sglt1/Sglt2			30.53		33.8
Exp44_UUO+rox_7d_SL4403_R	11c28e69-6639-45b2-8167-521879766cff	Sglt2+	Sglt2+	PathAnnotationObject	Polygon	2188.6	1639.2					Sglt1/Sglt2			25.24		31.2
Exp44_UUO+rox_7d_SL4403_R	4a80deef-7770-4738-bdc6-33763964a1d7	Sglt2+	Sglt2+	PathAnnotationObject	Polygon	3796.6	1639.4					Sglt1/Sglt2			452.18		139.1
Exp44_UUO+rox_7d_SL4403_R	d682be7c-3fed-46b3-9919-e64d174fb40c	Sglt1+	Sglt1+	PathAnnotationObject	Polygon	3143.2	1639.5					Sglt1/Sglt2			53.02		45.5
Exp44_UUO+rox_7d_SL4403_R	8bee43b5-fd06-4fe7-af85-5c65ccc3e813	Sglt1+	Sglt1+	PathAnnotationObject	Polygon	2636.6	1640					Sglt1/Sglt2			39.82		48.1
Exp44_UUO+rox_7d_SL4403_R	d82f2ad2-fc62-40d2-bdec-f242522125ff	Sglt1+	Sglt1+	PathAnnotationObject	Polygon	1466.1	1640.4					Sglt1/Sglt2			107.74		122.85
Exp44_UUO+rox_7d_SL4403_R	ab684fdd-b921-4a39-a4de-9b79b0c478cf	Sglt2+	Sglt2+	PathAnnotationObject	Polygon	611.55	1640.6					Sglt1/Sglt2			63.59		43.55
Exp44_UUO+rox_7d_SL4403_R	8752d3a9-4e3d-4dd7-9e0a-a80833455227	Sglt1+	Sglt1+	PathAnnotationObject	Polygon	2695.2	1641.2					Sglt1/Sglt2			427.36		117.65
Exp44_UUO+rox_7d_SL4403_R	0ba429bf-59cd-4e43-a428-848a3d7469bf	Sglt1+	Sglt1+	PathAnnotationObject	Polygon	3103.1	1641.4					Sglt1/Sglt2			203.96		83.85
Exp44_UUO+rox_7d_SL4403_R	96ceee59-3bd3-4d4e-b3ae-aafcf7fb5102	Sglt1+	Sglt1+	PathAnnotationObject	Polygon	3689.1	1641.6					Sglt1/Sglt2			119.99		60.45
Exp44_UUO+rox_7d_SL4403_R	391c0b57-2d8e-4aad-8322-728061dbedb6	Sglt2+	Sglt2+	PathAnnotationObject	Polygon	1149.3	1641.6					Sglt1/Sglt2			53.13		42.9
Exp44_UUO+rox_7d_SL4403_R	b98064f9-2302-4597-b87b-9aa2bddcbda7	Sglt2+	Sglt2+	PathAnnotationObject	Geometry	839.95	1643.1					Sglt1/Sglt2			1331.9		347.1
Exp44_UUO+rox_7d_SL4403_R	ed9fbadd-ad5c-4783-80d3-669d89974d6b	Sglt2+	Sglt2+	PathAnnotationObject	Polygon	902.17	1643.9					Sglt1/Sglt2			72.67		52
Exp44_UUO+rox_7d_SL4403_R	dc90219d-f808-4bf1-8a79-ceec6df2dcfc	Sglt1+	Sglt1+	PathAnnotationObject	Polygon	1095.8	1644.5					Sglt1/Sglt2			46.69		47.45
Exp44_UUO+rox_7d_SL4403_R	6d5112e0-6494-43bb-a17d-bf63336726c1	Sglt1+	Sglt1+	PathAnnotationObject	Polygon	3495.4	1644.6					Sglt1/Sglt2			178.72		71.5
Exp44_UUO+rox_7d_SL4403_R	665a42cb-d9a4-4b06-a108-f40fe6de71f4	Sglt2+	Sglt2+	PathAnnotationObject	Polygon	2134.7	1644.9					Sglt1/Sglt2			32.85		54.6
Exp44_UUO+rox_7d_SL4403_R	67f7b14e-0d32-4e47-8ed0-0445190d4a82	Sglt1+	Sglt1+	PathAnnotationObject	Geometry	4107.1	1646					Sglt1/Sglt2			249.91		180.7
Exp44_UUO+rox_7d_SL4403_R	8b86e66d-12e8-48ef-9a21-4b89eb01c441	Sglt1+	Sglt1+	PathAnnotationObject	Polygon	3550.7	1646					Sglt1/Sglt2			21.34		30.55
Exp44_UUO+rox_7d_SL4403_R	bad48dc9-9799-431c-8716-2401e875a3f5	Sglt1+	Sglt1+	PathAnnotationObject	Polygon	443.19	1646.2					Sglt1/Sglt2			66.65		48.1
Exp44_UUO+rox_7d_SL4403_R	51562ce9-a518-480d-8519-f59d81de7bd3	Sglt1+	Sglt1+	PathAnnotationObject	Polygon	2827.4	1646.6					Sglt1/Sglt2			60.95		61.1
Exp44_UUO+rox_7d_SL4403_R	70733f4d-bc65-43ed-82d6-4bb29a655328	Sglt1+	Sglt1+	PathAnnotationObject	Polygon	2242.2	1647.6					Sglt1/Sglt2			47.21		44.85
Exp44_UUO+rox_7d_SL4403_R	edd1c5ca-248f-4563-a4d3-c100de1a2e5a	Sglt2+	Sglt2+	PathAnnotationObject	Geometry	151.84	1648.5					Sglt1/Sglt2			2478.6		724.75
Exp44_UUO+rox_7d_SL4403_R	b2d0f5dd-cc7b-43a0-9c31-3de33de0752d	Sglt1+	Sglt1+	PathAnnotationObject	Polygon	3524.3	1648.7					Sglt1/Sglt2			114.29		64.35
Exp44_UUO+rox_7d_SL4403_R	2609bf71-df62-4772-82f2-f1534121dfa6	Sglt1+	Sglt1+	PathAnnotationObject	Polygon	2780.1	1649					Sglt1/Sglt2			57.25		62.4
Exp44_UUO+rox_7d_SL4403_R	be06c2a8-979e-49e6-98b2-e23937e4b957	Sglt2+	Sglt2+	PathAnnotationObject	Polygon	441.17	1649					Sglt1/Sglt2			42.78		64.35
Exp44_UUO+rox_7d_SL4403_R	e4ebb144-0f3e-4221-b117-917e7edb1815	Sglt1+	Sglt1+	PathAnnotationObject	Polygon	2058.9	1650.3					Sglt1/Sglt2			213.05		81.9
Exp44_UUO+rox_7d_SL4403_R	6094ecd0-55d4-40a3-8742-13865a1f07bf	Sglt2+	Sglt2+	PathAnnotationObject	Polygon	4226.5	1650.9					Sglt1/Sglt2			178.82		64.35
Exp44_UUO+rox_7d_SL4403_R	bcfa094e-fa8e-4c5f-9676-d67b4d6c3e0f	Sglt1+	Sglt1+	PathAnnotationObject	Polygon	1308	1651.7					Sglt1/Sglt2			25.03		36.4
Exp44_UUO+rox_7d_SL4403_R	f07d3687-7bb8-4d73-8106-be7cc56f32a4	Sglt1+	Sglt1+	PathAnnotationObject	Polygon	422.02	1652.2					Sglt1/Sglt2			351.2		266.5
Exp44_UUO+rox_7d_SL4403_R	36c24b93-3877-450a-a097-972372e96991	Sglt1+	Sglt1+	PathAnnotationObject	Polygon	1100.5	1652.4					Sglt1/Sglt2			49.43		37.05
Exp44_UUO+rox_7d_SL4403_R	97416e25-ae65-478b-a56a-99c217b10a45	Sglt1+	Sglt1+	PathAnnotationObject	Polygon	1223.5	1652.6					Sglt1/Sglt2			213.47		168.35
Exp44_UUO+rox_7d_SL4403_R	48d3d211-5e5b-40f2-980a-8c6692c0fd57	Sglt1+	Sglt1+	PathAnnotationObject	Polygon	2159.6	1652.8					Sglt1/Sglt2			1588.8		380.25
Exp44_UUO+rox_7d_SL4403_R	44f7009a-81f4-4082-84d6-03744849c721	Sglt1+	Sglt1+	PathAnnotationObject	Polygon	3267.3	1653.5					Sglt1/Sglt2			139.11		98.15
Exp44_UUO+rox_7d_SL4403_R	bd9c56cf-6ae9-434f-84d6-11c23a435b44	Sglt2+	Sglt2+	PathAnnotationObject	Polygon	1772.5	1654.6					Sglt1/Sglt2			76.58		59.8
Exp44_UUO+rox_7d_SL4403_R	c5dd61ea-8cc1-4e05-9b0b-d2b3493c273a	Sglt1+	Sglt1+	PathAnnotationObject	Polygon	1524.7	1654.6					Sglt1/Sglt2			403.07		162.5
Exp44_UUO+rox_7d_SL4403_R	943c54d0-54f2-4ad5-908f-fb2c93a002c0	Sglt1+	Sglt1+	PathAnnotationObject	Polygon	2658.4	1654.6					Sglt1/Sglt2			110.27		55.9
Exp44_UUO+rox_7d_SL4403_R	12f956cf-db24-4bc9-9201-d9ad41e1b04c	Sglt1+	Sglt1+	PathAnnotationObject	Polygon	1806.7	1655.8					Sglt1/Sglt2			339.27		120.9
Exp44_UUO+rox_7d_SL4403_R	0ae1490f-8b95-4ee2-ad83-c0865e3c5a82	Sglt1+	Sglt1+	PathAnnotationObject	Polygon	3536.8	1656					Sglt1/Sglt2			57.14		61.1
Exp44_UUO+rox_7d_SL4403_R	9001ec20-ac58-4a24-9ba7-ef8d2c0c22be	Sglt1+	Sglt1+	PathAnnotationObject	Polygon	1261.4	1656.4					Sglt1/Sglt2			247.27		89.05
Exp44_UUO+rox_7d_SL4403_R	bb46038f-8438-489c-81fe-cb683a22a5c8	Sglt1+	Sglt1+	PathAnnotationObject	Polygon	2852.2	1656.9					Sglt1/Sglt2			169.63		66.95
Exp44_UUO+rox_7d_SL4403_R	95aff559-fa5c-4ba3-8f0c-44836135a3b4	Sglt2+	Sglt2+	PathAnnotationObject	Geometry	3008.5	1656.9					Sglt1/Sglt2			393.45		202.15
Exp44_UUO+rox_7d_SL4403_R	b165351d-a50a-417d-84e3-4a40e08efeba	Sglt1+	Sglt1+	PathAnnotationObject	Polygon	2818.8	1659.5					Sglt1/Sglt2			20.91		29.9
Exp44_UUO+rox_7d_SL4403_R	03727e9e-4e8a-471d-abc4-ef6f660b8825	Sglt1+	Sglt1+	PathAnnotationObject	Polygon	1917	1661.8					Sglt1/Sglt2			180.94		76.05
Exp44_UUO+rox_7d_SL4403_R	37f93703-a42a-43a0-979f-ed288f27fbc8	Sglt2+	Sglt2+	PathAnnotationObject	Geometry	545.77	1661.9					Sglt1/Sglt2			639.56		226.85
Exp44_UUO+rox_7d_SL4403_R	8101c1fd-ef15-42af-93aa-b192f3ea34d1	Sglt1+	Sglt1+	PathAnnotationObject	Polygon	3542.9	1662.4					Sglt1/Sglt2			66.54		67.6
Exp44_UUO+rox_7d_SL4403_R	1263468f-0ffa-4e2e-965d-a37b019f0eec	Sglt2+	Sglt2+	PathAnnotationObject	Polygon	2147.9	1662.6					Sglt1/Sglt2			26.41		34.45
Exp44_UUO+rox_7d_SL4403_R	961e0f3e-360d-4b74-b907-6c52d6ca92f6	Sglt1+	Sglt1+	PathAnnotationObject	Polygon	3954.5	1663					Sglt1/Sglt2			168.05		82.55
Exp44_UUO+rox_7d_SL4403_R	8ae60c59-a4eb-4edd-a20c-818a4651e5a6	Sglt2+	Sglt2+	PathAnnotationObject	Polygon	4065.2	1663					Sglt1/Sglt2			182.31		76.05
Exp44_UUO+rox_7d_SL4403_R	1a1a7e7c-d8a8-491e-b089-a8a26223a3a2	Sglt1+	Sglt1+	PathAnnotationObject	Polygon	3162.5	1664.9					Sglt1/Sglt2			149.78		94.9
Exp44_UUO+rox_7d_SL4403_R	62152903-afb6-43d3-9c55-b34ac9c58bb2	Sglt2+	Sglt2+	PathAnnotationObject	Polygon	3747.9	1665.7					Sglt1/Sglt2			173.01		124.8
Exp44_UUO+rox_7d_SL4403_R	c67a6bc6-ef90-4aab-97ab-bfa9cb4b1891	Sglt1+	Sglt1+	PathAnnotationObject	Polygon	3256.3	1666.7					Sglt1/Sglt2			109.32		78.65
Exp44_UUO+rox_7d_SL4403_R	303ee575-3711-4170-96ed-0ec620ef4450	Sglt1+	Sglt1+	PathAnnotationObject	Polygon	3136.2	1666.8					Sglt1/Sglt2			48.9		34.45
Exp44_UUO+rox_7d_SL4403_R	e826097f-5ac4-453e-a94e-131fd28a400c	Sglt1+	Sglt1+	PathAnnotationObject	Geometry	4126.8	1667.3					Sglt1/Sglt2			322.05		252.2
Exp44_UUO+rox_7d_SL4403_R	1579cd86-c777-4d73-80d1-7c07cf016a57	Sglt1+	Sglt1+	PathAnnotationObject	Polygon	1324.9	1667.7					Sglt1/Sglt2			94.96		47.45
Exp44_UUO+rox_7d_SL4403_R	81a3a77c-e81d-4618-96d2-dd42d57d1768	Sglt1+	Sglt1+	PathAnnotationObject	Polygon	2774.5	1669.1					Sglt1/Sglt2			75.52		80.6
Exp44_UUO+rox_7d_SL4403_R	333dab4a-22b1-414d-8744-c1409b6645fc	Sglt1+	Sglt1+	PathAnnotationObject	Polygon	2013.2	1669.8					Sglt1/Sglt2			28.73		42.25
Exp44_UUO+rox_7d_SL4403_R	e4f65c9d-50d9-48f0-88a8-ddd3e252b673	Sglt2+	Sglt2+	PathAnnotationObject	Polygon	1905	1670.3					Sglt1/Sglt2			51.33		73.45
Exp44_UUO+rox_7d_SL4403_R	a76b3ee8-997d-418b-bec0-e1cc548e1b9f	Sglt1+	Sglt1+	PathAnnotationObject	Polygon	4279.6	1670.9					Sglt1/Sglt2			199.21		87.1
Exp44_UUO+rox_7d_SL4403_R	6651415c-40ec-409d-ab86-e7a020ab0b56	Sglt2+	Sglt2+	PathAnnotationObject	Polygon	2061	1672.1					Sglt1/Sglt2			55.45		68.9
Exp44_UUO+rox_7d_SL4403_R	ee094a3d-daee-4091-812f-0fd75abe148b	Sglt1+	Sglt1+	PathAnnotationObject	Polygon	2688.7	1672.6					Sglt1/Sglt2			65.07		48.75
Exp44_UUO+rox_7d_SL4403_R	a212cc7e-9d6c-499c-b10b-0cb8459e7fd7	Sglt2+	Sglt2+	PathAnnotationObject	Polygon	7.866	1675					Sglt1/Sglt2			121.15		94.9
Exp44_UUO+rox_7d_SL4403_R	cf1d7976-12d6-4095-9cf0-cfbf3109f4cc	Sglt1+	Sglt1+	PathAnnotationObject	Polygon	3232.6	1675.4					Sglt1/Sglt2			73.52		50.7
Exp44_UUO+rox_7d_SL4403_R	5d3a28a0-b92b-49ba-9583-17b0b163160a	Sglt1+	Sglt1+	PathAnnotationObject	Polygon	1463	1675.8					Sglt1/Sglt2			79.64		70.2
Exp44_UUO+rox_7d_SL4403_R	8cc2eed6-a74c-4e9e-b409-cb6e325bbe41	Sglt1+	Sglt1+	PathAnnotationObject	Polygon	2472.6	1675.9					Sglt1/Sglt2			53.66		45.5
Exp44_UUO+rox_7d_SL4403_R	f90432a0-336d-4ed4-8339-aa6dc37a18f2	Sglt1+	Sglt1+	PathAnnotationObject	Polygon	2536.5	1676.7					Sglt1/Sglt2			364.93		124.8
Exp44_UUO+rox_7d_SL4403_R	9c78bb4a-dc78-4039-a1c9-b398b552e42c	Sglt2+	Sglt2+	PathAnnotationObject	Polygon	3439.7	1676.7					Sglt1/Sglt2			311.49		108.55
Exp44_UUO+rox_7d_SL4403_R	9093f469-9e33-4990-972c-c6f2a596d37b	Sglt1+	Sglt1+	PathAnnotationObject	Polygon	1770.3	1676.8					Sglt1/Sglt2			298.39		102.7
Exp44_UUO+rox_7d_SL4403_R	9a48024e-7f39-473a-8673-4ecd385a6c28	Sglt2+	Sglt2+	PathAnnotationObject	Polygon	1065.8	1677.3					Sglt1/Sglt2			381.2		150.15
Exp44_UUO+rox_7d_SL4403_R	3e7b3489-5e50-49c5-87b9-ac87a21f0179	Sglt1+	Sglt1+	PathAnnotationObject	Polygon	1744.1	1677.7					Sglt1/Sglt2			20.07		33.15
Exp44_UUO+rox_7d_SL4403_R	44888e57-6e5f-4124-9d7a-6831a08139bb	Sglt2+	Sglt2+	PathAnnotationObject	Polygon	1805.9	1677.8					Sglt1/Sglt2			100.56		126.1
Exp44_UUO+rox_7d_SL4403_R	0d105681-31bf-4bfc-adfc-9197038e6ece	Sglt1+	Sglt1+	PathAnnotationObject	Polygon	1170	1678.2					Sglt1/Sglt2			84.5		58.5
Exp44_UUO+rox_7d_SL4403_R	833160c7-1a77-48ab-8e5f-d1ce5e73d8c7	Sglt1+	Sglt1+	PathAnnotationObject	Polygon	1116.1	1678.7					Sglt1/Sglt2			29.47		27.95
Exp44_UUO+rox_7d_SL4403_R	301efd75-a6ba-46a6-ad60-80885373b406	Sglt1+	Sglt1+	PathAnnotationObject	Polygon	2943.4	1679.6					Sglt1/Sglt2			156.01		63.7
Exp44_UUO+rox_7d_SL4403_R	6898b3cd-e120-4d2b-a44c-f6c5b1411a99	Sglt2+	Sglt2+	PathAnnotationObject	Polygon	3670.6	1679.7					Sglt1/Sglt2			285.61		104.65
Exp44_UUO+rox_7d_SL4403_R	ff89df64-1459-4c80-b63b-f51d79de4845	Sglt2+	Sglt2+	PathAnnotationObject	Geometry	1010.8	1680.3					Sglt1/Sglt2			717.3		252.85
Exp44_UUO+rox_7d_SL4403_R	8dfb7882-838e-4920-91b9-6d01770aaab8	Sglt1+	Sglt1+	PathAnnotationObject	Polygon	1895.6	1680.4					Sglt1/Sglt2			190.65		74.75
Exp44_UUO+rox_7d_SL4403_R	c5590b4b-ac1e-4951-ba60-5119937fbe3f	Sglt1+	Sglt1+	PathAnnotationObject	Polygon	3498.4	1681					Sglt1/Sglt2			162.35		111.8
Exp44_UUO+rox_7d_SL4403_R	7bd340c5-1366-431b-ba31-c2abe665e094	Sglt2+	Sglt2+	PathAnnotationObject	Polygon	3057.6	1683.2					Sglt1/Sglt2			521.37		137.8
Exp44_UUO+rox_7d_SL4403_R	5ad52374-9d3d-437a-a7c9-ebb8f65c8e84	Sglt1+	Sglt1+	PathAnnotationObject	Polygon	4386	1683.7					Sglt1/Sglt2			245.68		104
Exp44_UUO+rox_7d_SL4403_R	7da0b9f9-1849-4abf-9e69-3eacd9c4839a	Sglt1+	Sglt1+	PathAnnotationObject	Polygon	2772.9	1683.7					Sglt1/Sglt2			24.82		44.2
Exp44_UUO+rox_7d_SL4403_R	7ff3ff2e-df97-4c3b-a56c-42516c25bf74	Sglt1+	Sglt1+	PathAnnotationObject	Polygon	2229.6	1684					Sglt1/Sglt2			109.43		78.65
Exp44_UUO+rox_7d_SL4403_R	39862b4b-fd96-47d8-a0c8-3eb70b64695c	Sglt2+	Sglt2+	PathAnnotationObject	Geometry	138.8	1684.5					Sglt1/Sglt2			844.05		269.1
Exp44_UUO+rox_7d_SL4403_R	89f83e72-fcdc-44c4-bfe9-b061754f713e	Sglt2+	Sglt2+	PathAnnotationObject	Polygon	730.15	1684.6					Sglt1/Sglt2			106.47		74.75
Exp44_UUO+rox_7d_SL4403_R	659457a9-e6e4-41bc-a8b5-9bcd8bf2989a	Sglt1+	Sglt1+	PathAnnotationObject	Polygon	1130.9	1685.8					Sglt1/Sglt2			60.73		50.7
Exp44_UUO+rox_7d_SL4403_R	ab8aa790-059d-4848-9c56-73e2793f8b15	Sglt1+	Sglt1+	PathAnnotationObject	Polygon	1112.3	1685.9					Sglt1/Sglt2			55.45		44.2
Exp44_UUO+rox_7d_SL4403_R	dcad3561-ef79-4c47-b3cf-67575441441b	Sglt1+	Sglt1+	PathAnnotationObject	Polygon	2594.1	1686					Sglt1/Sglt2			914.4		255.45
Exp44_UUO+rox_7d_SL4403_R	eae9ad18-bc9f-417c-8233-0e0b115436d5	Sglt1+	Sglt1+	PathAnnotationObject	Polygon	2748.9	1688.5					Sglt1/Sglt2			46.58		53.95
Exp44_UUO+rox_7d_SL4403_R	41e17c38-f3df-468a-b5aa-78d307a922cb	Sglt2+	Sglt2+	PathAnnotationObject	Polygon	2704.6	1688.6					Sglt1/Sglt2			28.84		34.45
Exp44_UUO+rox_7d_SL4403_R	f5699162-7ecb-408e-9136-c35de2bfd680	Sglt1+	Sglt1+	PathAnnotationObject	Polygon	2651.9	1688.8					Sglt1/Sglt2			118.09		61.75
Exp44_UUO+rox_7d_SL4403_R	f7d64479-1a5a-4b06-8fbd-2749fdc61b82	Sglt1+	Sglt1+	PathAnnotationObject	Polygon	1155	1689.3					Sglt1/Sglt2			41.72		44.2
Exp44_UUO+rox_7d_SL4403_R	c605b091-3895-4b41-a5cb-ba630bcc7e9c	Sglt1+	Sglt1+	PathAnnotationObject	Polygon	2872.3	1689.6					Sglt1/Sglt2			126.01		76.7
Exp44_UUO+rox_7d_SL4403_R	50cffa68-d11d-448e-bed6-856176176abe	Sglt1+	Sglt1+	PathAnnotationObject	Polygon	3136.5	1690.8					Sglt1/Sglt2			209.24		124.15
Exp44_UUO+rox_7d_SL4403_R	7c08f653-7357-49be-9129-4c584e7586ac	Sglt1+	Sglt1+	PathAnnotationObject	Polygon	2061	1692					Sglt1/Sglt2			233.43		106.6
Exp44_UUO+rox_7d_SL4403_R	26f96f33-0ce4-4c41-8061-ddcfab7463cc	Sglt1+	Sglt1+	PathAnnotationObject	Polygon	1197.9	1692.6					Sglt1/Sglt2			71.09		53.95
Exp44_UUO+rox_7d_SL4403_R	9aa7fb0e-3591-4683-be68-40a4f81cc822	Sglt1+	Sglt1+	PathAnnotationObject	Polygon	2411.4	1692.7					Sglt1/Sglt2			57.46		65.65
Exp44_UUO+rox_7d_SL4403_R	0e56b516-7062-4a98-89f6-589e9536ef96	Sglt1+	Sglt1+	PathAnnotationObject	Polygon	2327.5	1693.8					Sglt1/Sglt2			515.77		212.55
Exp44_UUO+rox_7d_SL4403_R	c0cc9e24-b2d3-4983-af3e-897b09dc5755	Sglt2+	Sglt2+	PathAnnotationObject	Polygon	2222.4	1695.5					Sglt1/Sglt2			30.31		35.75
Exp44_UUO+rox_7d_SL4403_R	2a83106b-f087-4d5e-b0c4-05ba953b5e24	Sglt1+	Sglt1+	PathAnnotationObject	Polygon	4444.2	1695.6					Sglt1/Sglt2			28.41		38.35
Exp44_UUO+rox_7d_SL4403_R	bb5c61c0-2870-46f5-a8be-4bdca4b0b03e	Sglt2+	Sglt2+	PathAnnotationObject	Polygon	935.79	1696					Sglt1/Sglt2			324.48		124.15
Exp44_UUO+rox_7d_SL4403_R	923556c1-376c-4cc9-9798-9a3ad668fdfc	Sglt1+	Sglt1+	PathAnnotationObject	Polygon	4153.3	1696.9					Sglt1/Sglt2			64.64		50.7
Exp44_UUO+rox_7d_SL4403_R	8da42890-be4e-4e62-a89a-9b49267890c4	Sglt1+	Sglt1+	PathAnnotationObject	Polygon	1589.8	1697.1					Sglt1/Sglt2			69.18		44.85
Exp44_UUO+rox_7d_SL4403_R	671ae037-7f8e-41aa-a81b-64a29ae1fdbe	Sglt2+	Sglt2+	PathAnnotationObject	Polygon	2555	1697.2					Sglt1/Sglt2			168.37		135.2
Exp44_UUO+rox_7d_SL4403_R	62a93e40-9397-4ea2-8357-7dd2d4e41554	Sglt2+	Sglt2+	PathAnnotationObject	Polygon	1944.2	1697.2					Sglt1/Sglt2			32.74		40.3
Exp44_UUO+rox_7d_SL4403_R	4832d2bd-1ed7-43b4-bb83-547e026c3f64	Sglt1+	Sglt1+	PathAnnotationObject	Polygon	2139.9	1698.7					Sglt1/Sglt2			54.93		42.9
Exp44_UUO+rox_7d_SL4403_R	4b13099f-addf-4a9a-bf87-3fccfc878558	Sglt1+	Sglt1+	PathAnnotationObject	Polygon	1117.4	1698.8					Sglt1/Sglt2			26.09		29.9
Exp44_UUO+rox_7d_SL4403_R	36d7746b-15dd-4918-9ae9-b60f7d41b03d	Sglt1+	Sglt1+	PathAnnotationObject	Polygon	2561.8	1699.3					Sglt1/Sglt2			360.5		121.55
Exp44_UUO+rox_7d_SL4403_R	38fa7876-2bfa-4381-befc-1c647669f3a9	Sglt1+	Sglt1+	PathAnnotationObject	Polygon	2746.5	1700.2					Sglt1/Sglt2			21.44		24.7
Exp44_UUO+rox_7d_SL4403_R	409a674a-3e69-468a-97a2-3dab40b31cd6	Sglt1+	Sglt1+	PathAnnotationObject	Polygon	1234.4	1700.8					Sglt1/Sglt2			152.84		124.15
Exp44_UUO+rox_7d_SL4403_R	d37f25a7-a8c6-42e6-8cc2-7c8e300feaf8	Sglt2+	Sglt2+	PathAnnotationObject	Polygon	2287.4	1701.1					Sglt1/Sglt2			186.11		144.3
Exp44_UUO+rox_7d_SL4403_R	e266348f-3e9e-4c89-a21e-95394b3d765d	Sglt1+	Sglt1+	PathAnnotationObject	Polygon	1668.1	1701.5					Sglt1/Sglt2			138.69		68.25
Exp44_UUO+rox_7d_SL4403_R	969f7981-4f55-4670-a058-a6ad6029a3fd	Sglt1+	Sglt1+	PathAnnotationObject	Polygon	1709.7	1703					Sglt1/Sglt2			139.85		63.7
Exp44_UUO+rox_7d_SL4403_R	9d1d3048-99b8-4e2c-8f70-4bde5a9c0a5c	Sglt1+	Sglt1+	PathAnnotationObject	Polygon	1986.6	1703.5					Sglt1/Sglt2			22.29		23.4
Exp44_UUO+rox_7d_SL4403_R	3d7a5e44-ba6d-4440-9b2f-a7e150706ee7	Sglt2+	Sglt2+	PathAnnotationObject	Polygon	1561.9	1704.7					Sglt1/Sglt2			148.83		128.7
Exp44_UUO+rox_7d_SL4403_R	f0ea2842-ef65-4a1f-bfdd-61f71802643c	Sglt1+	Sglt1+	PathAnnotationObject	Geometry	372.77	1705.2					Sglt1/Sglt2			741.59		419.25
Exp44_UUO+rox_7d_SL4403_R	ba0f64af-2975-45a7-8df2-5fe6c7b662a5	Sglt1+	Sglt1+	PathAnnotationObject	Polygon	4461.3	1705.3					Sglt1/Sglt2			42.25		60.45
Exp44_UUO+rox_7d_SL4403_R	8f80ba97-7395-4be1-b714-2875def9db4d	Sglt2+	Sglt2+	PathAnnotationObject	Polygon	1854	1705.3					Sglt1/Sglt2			29.79		47.45
Exp44_UUO+rox_7d_SL4403_R	f126a81e-993e-47c9-9cd9-055067fe9025	Sglt1+	Sglt1+	PathAnnotationObject	Polygon	4150.9	1705.6					Sglt1/Sglt2			26.51		26.65
Exp44_UUO+rox_7d_SL4403_R	012b865a-1310-4433-8a9b-838d952aca04	Sglt2+	Sglt2+	PathAnnotationObject	Polygon	2981.6	1705.7					Sglt1/Sglt2			326.49		156.65
Exp44_UUO+rox_7d_SL4403_R	1089eaca-3411-427e-9feb-4d99ba5393d4	Sglt2+	Sglt2+	PathAnnotationObject	Polygon	623.11	1707.9					Sglt1/Sglt2			30.1		39.65
Exp44_UUO+rox_7d_SL4403_R	f63b8936-74d8-48e2-bda4-07eb44d09b40	Sglt1+	Sglt1+	PathAnnotationObject	Polygon	468.65	1708.6					Sglt1/Sglt2			22.92		29.9
Exp44_UUO+rox_7d_SL4403_R	f143ef50-03fe-442c-9ddc-1aa32ff0ff65	Sglt1+	Sglt1+	PathAnnotationObject	Polygon	3460.6	1709.2					Sglt1/Sglt2			84.18		48.1
Exp44_UUO+rox_7d_SL4403_R	93e97b70-228f-4fbf-95af-9c786959b22b	Sglt1+	Sglt1+	PathAnnotationObject	Polygon	611.66	1709.5					Sglt1/Sglt2			189.6		111.15
Exp44_UUO+rox_7d_SL4403_R	5d81fc9f-9c26-4bff-ad6b-926f028cf068	Sglt1+	Sglt1+	PathAnnotationObject	Polygon	2718.7	1709.6					Sglt1/Sglt2			621.29		155.35
Exp44_UUO+rox_7d_SL4403_R	039f5891-b197-40d3-b9ae-492824a2a3d7	Sglt2+	Sglt2+	PathAnnotationObject	Polygon	4403.8	1709.6					Sglt1/Sglt2			164.99		65.65
Exp44_UUO+rox_7d_SL4403_R	c2d59afc-930b-4f02-8e97-3ff3b8ad610f	Sglt1+	Sglt1+	PathAnnotationObject	Polygon	1562.7	1709.6					Sglt1/Sglt2			47.11		37.05
Exp44_UUO+rox_7d_SL4403_R	448510ac-120a-4229-8fc5-9b84d41fbd89	Sglt1+	Sglt1+	PathAnnotationObject	Polygon	1318.7	1709.8					Sglt1/Sglt2			26.51		42.25
Exp44_UUO+rox_7d_SL4403_R	31684d66-a861-440f-932f-0c70248898b5	Sglt1+	Sglt1+	PathAnnotationObject	Polygon	538.58	1710.6					Sglt1/Sglt2			349.72		218.4
Exp44_UUO+rox_7d_SL4403_R	8543b822-3b6a-4f3c-a1ac-abdb62a961b8	Sglt1+	Sglt1+	PathAnnotationObject	Polygon	3732.8	1711.5					Sglt1/Sglt2			21.02		20.8
Exp44_UUO+rox_7d_SL4403_R	63e8158e-bafe-4c9f-8ee7-bb40241a9159	Sglt1+	Sglt1+	PathAnnotationObject	Polygon	3108.7	1711.6					Sglt1/Sglt2			186.32		91.65
Exp44_UUO+rox_7d_SL4403_R	805f63f6-dfea-4bba-9e4e-9617d1bac827	Sglt1+	Sglt1+	PathAnnotationObject	Polygon	863.95	1712.2					Sglt1/Sglt2			29.05		42.25
Exp44_UUO+rox_7d_SL4403_R	8b8beb8c-44a8-427d-b986-209c12af1d4a	Sglt1+	Sglt1+	PathAnnotationObject	Polygon	1116.8	1713.2					Sglt1/Sglt2			294.38		206.05
Exp44_UUO+rox_7d_SL4403_R	14a854ff-7b56-4fd8-bfb8-fa5ba25930d2	Sglt1+	Sglt1+	PathAnnotationObject	Polygon	4135.4	1714.8					Sglt1/Sglt2			80.7		54.6
Exp44_UUO+rox_7d_SL4403_R	ee6b3a93-c976-47b7-8276-d71a1b9466a8	Sglt2+	Sglt2+	PathAnnotationObject	Polygon	4146.1	1715.6					Sglt1/Sglt2			35.38		32.5
Exp44_UUO+rox_7d_SL4403_R	c49f9292-714d-446f-8362-27cfe29be929	Sglt2+	Sglt2+	PathAnnotationObject	Polygon	3729.3	1715.7					Sglt1/Sglt2			41.09		61.1
Exp44_UUO+rox_7d_SL4403_R	f5770af9-8947-4e52-a7c1-fe0be3e256dc	Sglt1+	Sglt1+	PathAnnotationObject	Polygon	3281.5	1715.8					Sglt1/Sglt2			149.78		83.2
Exp44_UUO+rox_7d_SL4403_R	67fe9003-4f08-4c06-a3e6-8b51832f72cd	Sglt1+	Sglt1+	PathAnnotationObject	Polygon	4359.3	1715.9					Sglt1/Sglt2			330.61		179.4
Exp44_UUO+rox_7d_SL4403_R	0c3378ec-cb15-4d1d-9e09-5b60c5295e92	Sglt2+	Sglt2+	PathAnnotationObject	Polygon	542.27	1716.6					Sglt1/Sglt2			41.3		64.35
Exp44_UUO+rox_7d_SL4403_R	ad9e03b8-3b82-4234-bdda-a7811fc746a1	Sglt2+	Sglt2+	PathAnnotationObject	Polygon	268.67	1717.2					Sglt1/Sglt2			32.53		44.85
Exp44_UUO+rox_7d_SL4403_R	21df11df-d837-4e62-9ab5-6299761183ab	Sglt1+	Sglt1+	PathAnnotationObject	Polygon	1356.2	1717.2					Sglt1/Sglt2			119.46		114.4
Exp44_UUO+rox_7d_SL4403_R	364e8792-fb92-41f1-b5bd-b1ef8e4acbdb	Sglt2+	Sglt2+	PathAnnotationObject	Polygon	4127.8	1717.5					Sglt1/Sglt2			58.09		68.9
Exp44_UUO+rox_7d_SL4403_R	268c096b-4676-48d7-bd93-e5a1701fcc3d	Sglt2+	Sglt2+	PathAnnotationObject	Polygon	2316.1	1718.8					Sglt1/Sglt2			96.54		131.95
Exp44_UUO+rox_7d_SL4403_R	d420c6e2-ed8e-472b-b31d-3f422727d426	Sglt1+	Sglt1+	PathAnnotationObject	Polygon	2892.8	1719					Sglt1/Sglt2			21.02		33.8
Exp44_UUO+rox_7d_SL4403_R	17e35f72-592b-4e64-8810-a48616b900bb	Sglt2+	Sglt2+	PathAnnotationObject	Polygon	1623.1	1719.4					Sglt1/Sglt2			21.86		39
Exp44_UUO+rox_7d_SL4403_R	a86e929d-de66-4e9e-beb4-92749c45c7c0	Sglt2+	Sglt2+	PathAnnotationObject	Polygon	3035.9	1719.8					Sglt1/Sglt2			302.62		89.05
Exp44_UUO+rox_7d_SL4403_R	2203d9b8-ce4d-49a9-b648-3dc2cbb85fdc	Sglt1+	Sglt1+	PathAnnotationObject	Polygon	2628	1720.5					Sglt1/Sglt2			103.51		50.05
Exp44_UUO+rox_7d_SL4403_R	69fa1949-1f47-49b9-92e6-44aed398224d	Sglt1+	Sglt1+	PathAnnotationObject	Polygon	3727.8	1721.2					Sglt1/Sglt2			83.44		52
Exp44_UUO+rox_7d_SL4403_R	0b978e52-2597-4faa-a751-51e84ec8e772	Sglt1+	Sglt1+	PathAnnotationObject	Polygon	1308.8	1722					Sglt1/Sglt2			29.36		47.45
[truncated: 182,601 more rows]
[truncated: 2 more columns]
