# Supplementary material for: Cellular microenvironment of erythropoietin‐producing cells in hypoxic and injured mouse kidneys
Source: Exp Physiol. 2026 Jan 8;111(4):2236–67. doi: 10.1113/EP093422 (PMC13140485; doi:10.1113/EP093422)
Supplement: Supplementary file 5 — Table S4. Quantification of total αSMA and KIM1‐positive protein areas and REP cell densities based on the distance between Epo mRNA‐FISH and αSMA and KIM1 immunofluorescence signals in contralateral and ligated kidneys (data of Figure 5e, f). [file EPH-111-2236-s001.xlsx]

## Sheet: Fig. 5E and F
Image	Object ID	Name	Class	Parent	ROI	Centroid X µm	Centroid Y µm	Distance in um to nearest Epo+ annotation	Distance in um to nearest aSMA annotation	Distance in um to nearest Kim-1 annotation	aSMA-Kim-1 distances to Epo	Epo cell clas neighbourhood	ROI: 0.33 µm per pixel: AF488: Mean	Area µm^2	Volume	Perimeter µm
Exp44_UUO+rox_7d_SL4403_CL	3f21ec07-1ba0-4859-8aec-0e71434c5740	epo+	Epo+	Image	Ellipse	1816.4	3610.4	74.4315	75.1254	630.901	-555.776	aSMA	2498.44	77.65		31.86
Exp44_UUO+rox_7d_SL4403_CL	e6141e9a-63dd-41b1-9fc6-32a1bcaec7d5	epo+	Epo+	Image	Ellipse	1744.4	3543	32.3528	63.725	557.71	-493.985	aSMA	1526.6	150.4		44.12
Exp44_UUO+rox_7d_SL4403_CL	4032563f-b233-4436-95c9-2ae490aeff7e	epo+	Epo+	Image	Ellipse	1735.8	3586.1	32.3528	82.3252	605.269	-522.944	aSMA	2074.59	62.05		28.92
Exp44_UUO+rox_7d_SL4403_CL	742b5d5a-0744-49dd-a94f-002de87a1ec7	epo+	Epo+	Image	Ellipse	1670.8	3588.3	10.8461	107.613	611.749	-504.136	aSMA	1370.19	131.4		48.48
Exp44_UUO+rox_7d_SL4403_CL	0fde2cc8-3b8d-4827-b911-cd4a98b9c340	epo+	Epo+	Image	Ellipse	1688	3569.8	10.8461	112.435	587.385	-474.95	aSMA	780.59	132.73		42.37
Exp44_UUO+rox_7d_SL4403_CL	dfc3a509-1aaa-432a-bff8-c6f9c8677c65	epo+	Epo+	Image	Ellipse	1639	3630.7	11.7045	92.3036	658.962	-566.658	aSMA	610.231	52.26		26.24
Exp44_UUO+rox_7d_SL4403_CL	9f71e59a-0681-4534-9d06-705e4f092ec8	epo+	Epo+	Image	Ellipse	1661.2	3630.4	11.7045	91.1802	653.757	-562.577	aSMA	888.252	90.01		33.72
Exp44_UUO+rox_7d_SL4403_CL	036fa574-738b-4a63-b2cb-447c16b1f14b	epo+	Epo+	Image	Ellipse	1741.2	3947.5	5.3707	65.2479	927.954	-862.706	aSMA	1096.52	62.72		28.08
Exp44_UUO+rox_7d_SL4403_CL	0e5b7fdf-2139-4235-8c0d-6e84badfb52f	epo+	Epo+	Image	Ellipse	1730.6	3957	5.3707	71.5862	922.846	-851.26	aSMA	758.373	50.77		27.93
Exp44_UUO+rox_7d_SL4403_CL	e802ea35-3b79-465c-b56d-e0186e5a5199	epo+	Epo+	Image	Ellipse	1857.9	4074.7	161.519	78.6747	1091.28	-1012.6	aSMA	568.583	139.12		41.89
Exp44_UUO+rox_7d_SL4403_CL	73233afb-4e3b-4c29-9b20-9181925d6a77	epo+	Epo+	Image	Ellipse	1655.4	3522.2	46.7447	145.037	549.508	-404.471	aSMA	874.418	45.71		24.77
Exp44_UUO+rox_7d_SL4403_CL	ca5d696a-599e-4aae-afdf-57cb6f977e4b	epo+	Epo+	Image	Ellipse	1602.9	3267.6	13.6026	105.378	318.279	-212.901	aSMA	2206.38	131.4		40.94
Exp44_UUO+rox_7d_SL4403_CL	d0e96760-e41e-4095-8eca-a5c3764e8fc6	epo+	Epo+	Image	Ellipse	1598.5	3245.3	13.6026	128.902	302.686	-173.784	aSMA	1213.24	61.47		30.5
Exp44_UUO+rox_7d_SL4403_CL	4a456178-264f-45c8-b6a6-d59a2a83dd9f	epo+	Epo+	Image	Ellipse	1637.2	3230	32.5502	129.086	271.69	-142.604	aSMA	2927.9	38.08		22.75
Exp44_UUO+rox_7d_SL4403_CL	7b703295-466e-45b8-91d0-cf3cb655b368	epo+	Epo+	Image	Ellipse	1575.9	3312.4	41.6773	95.5781	372.072	-276.493	aSMA	1020.53	44.8		24.89
Exp44_UUO+rox_7d_SL4403_CL	ea84e229-bde4-447c-9689-ac50e39dc643	epo+	Epo+	Image	Ellipse	2046	2449.8	55.9878	241.59	571.679	-330.089	aSMA	4145.73	149.49		44.95
Exp44_UUO+rox_7d_SL4403_CL	2bb146c5-cbf4-4da5-9edc-9eee0df05254	epo+	Epo+	Image	Ellipse	2065.9	2380.1	55.9878	304.605	530.924	-226.319	aSMA	2002.25	261.23		58.65
Exp44_UUO+rox_7d_SL4403_CL	75500dc1-a985-46bf-9c01-f6495f8868f8	epo+	Epo+	Image	Ellipse	1419.8	2542.5	278.776	93.4215	256.544	-163.123	aSMA	3115.5	159.61		45.76
Exp44_UUO+rox_7d_SL4403_CL	d3ad0463-e3d2-4370-8167-e7288f74b0fd	epo+	Epo+	Image	Ellipse	1159.4	2677.8	278.776	78.4943	193.05	-114.556	aSMA	2009.32	145.09		44.5
Exp44_UUO+rox_7d_SL4403_CL	f3e11640-f61c-4ccf-94ae-61a6be4055ea	epo+	Epo+	Image	Ellipse	774.64	3190.5	627.968	133.254	179.589	-46.335	aSMA	2729.26	129.25		40.34
Exp44_UUO+rox_7d_SL4403_CL	fa4f9884-ab85-4c5e-aed1-3e9cd5409203	epo+	Epo+	Image	Ellipse	2442.4	1688.4	616.543	94.5312	348.502	-253.97	aSMA	4176.67	230.95		54.23
Exp44_UUO+rox_7d_SL4403_CL	1c3b3317-b773-4f67-8712-123b9bfc7b9e	epo+	Epo+	Image	Ellipse	3057.4	819.65	419.772	88.9691	268.04	-179.071	aSMA	2690.46	58.07		27.08
Exp44_UUO+rox_7d_SL4403_CL	b2d8a71e-07a8-46b2-aa57-7d67f8eecb0a	epo+	Epo+	Image	Ellipse	2973.6	1241.3	419.772	115.578	245.554	-129.976	aSMA	3813.31	78.4		31.78
Exp44_UUO+rox_7d_SL4403_CL	b0decf05-fb54-45ea-929f-1e74aae71e04	epo+	Epo+	Image	Ellipse	3412.5	1929	64.6125	45.2829	85.0889	-39.806	aSMA	1085.44	125.1		42.19
Exp44_UUO+rox_7d_SL4403_CL	703edc71-26cb-4405-a961-2449fd5652de	epo+	Epo+	Image	Ellipse	3480.4	1896.4	64.6125	91.5022	150.638	-59.1356	aSMA	1818.42	31.86		20.63
Exp44_UUO+rox_7d_SL4403_CL	6aebb9c5-e3a6-483a-a059-cbf0e8006cf8	epo+	Epo+	Image	Ellipse	3833.1	1665	169.55	36.1109	251.266	-215.155	aSMA	3430.54	209.05		52.48
Exp44_UUO+rox_7d_SL4403_CL	176cc28d-f143-40d2-8ae7-aa4aea3a4e34	epo+	Epo+	Image	Ellipse	3752.9	1497.9	169.55	142.765	210.56	-67.7944	aSMA	1389.59	101.04		36.55
Exp44_UUO+rox_7d_SL4403_CL	7e18a405-4838-4c61-9344-fe6e82dfb8e2	epo+	Epo+	Image	Ellipse	4434.5	2021.3	440.267	113.972	298.061	-184.088	aSMA	1485.63	138.12		41.96
Exp44_UUO+rox_7d_SL4403_CL	1d6fb5fa-8785-4a22-978e-d5ddcd58ad36	epo+	Epo+	Image	Ellipse	4102	1494.7	304.963	60.8684	440.877	-380.009	aSMA	1525.64	104.03		36.29
Exp44_UUO+rox_7d_SL4403_CL	39309f2c-b94b-42a4-9535-22896bd29008	epo+	Epo+	Image	Ellipse	4460.5	2484.8	108.241	75.6582	149.161	-73.5026	aSMA	1303.49	145.59		42.94
Exp44_UUO+rox_7d_SL4403_CL	ebce2196-4e75-41d1-ba09-78cd86c22d1f	epo+	Epo+	Image	Ellipse	4325.3	2458.1	10.4791	112.591	12.5578	100.033	Kim1	1191.94	55.17		28.18
Exp44_UUO+rox_7d_SL4403_CL	09764177-e31a-477a-99b9-69975218998e	epo+	Epo+	Image	Ellipse	4344.6	2461.6	10.4791	100.229	33.9265	66.3023	Kim1	1107.43	32.85		20.47
Exp44_UUO+rox_7d_SL4403_CL	c872903f-2f44-41bf-b43e-61bf258c8fc4	epo+	Epo+	Image	Ellipse	4781.6	3205.6	7.2979	178.292	877.193	-698.901	aSMA	3277.87	95.15		34.78
Exp44_UUO+rox_7d_SL4403_CL	159517a8-ec72-40ec-8af9-3c67ff73b831	epo+	Epo+	Image	Ellipse	4742.4	3220.4	1.199	188.826	875.87	-687.044	aSMA	9317.65	62.72		31.87
Exp44_UUO+rox_7d_SL4403_CL	5d3b7a3f-2cdb-4b97-b2f3-553e300a6055	epo+	Epo+	Image	Ellipse	4744.7	3234.2	1.199	203.45	888.738	-685.288	aSMA	7286.86	141.19		42.5
Exp44_UUO+rox_7d_SL4403_CL	1c584c14-28fd-48f7-b963-53ff6a694a49	epo+	Epo+	Image	Ellipse	4791.6	3218.3	7.2979	195.383	877.656	-682.273	aSMA	1559.85	33.1		20.43
Exp44_UUO+rox_7d_SL4403_CL	c2034c86-7b07-4401-9382-f0954c593377	epo+	Epo+	Image	Ellipse	4891.7	3278	47.6505	177.488	832.277	-654.789	aSMA	3859.02	45.29		24.06
Exp44_UUO+rox_7d_SL4403_CL	5bf60575-052e-4dec-961f-fb065ecf003e	epo+	Epo+	Image	Ellipse	4930.1	3355.5	24.5252	152.084	816.725	-664.64	aSMA	3053.14	47.04		24.6
Exp44_UUO+rox_7d_SL4403_CL	8f778f53-816e-415c-b0a4-ab42e165bf68	epo+	Epo+	Image	Ellipse	4916.6	3326.7	24.5252	163.536	832.174	-668.638	aSMA	3764.63	19.91		16.59
Exp44_UUO+rox_7d_SL4403_CL	ee0e63c3-a514-458e-a960-b1163f779772	epo+	Epo+	Image	Ellipse	4869.6	3381.8	7.6069	214.353	874.632	-660.278	aSMA	2391.73	100.3		35.85
Exp44_UUO+rox_7d_SL4403_CL	d99292e2-85b3-4fec-a26f-94cb6b7aceee	epo+	Epo+	Image	Ellipse	4871.8	3401.6	2.8269	220.802	876.394	-655.592	aSMA	4891.84	74.66		34.42
Exp44_UUO+rox_7d_SL4403_CL	124f236c-7905-43f2-a39d-29618170cb2b	epo+	Epo+	Image	Ellipse	4883.3	3407.3	2.8269	209.757	862.438	-652.68	aSMA	8775.58	153.47		44.66
Exp44_UUO+rox_7d_SL4403_CL	805473ef-25c6-46cc-8a9b-2a58fc91f875	epo+	Epo+	Image	Ellipse	4832.3	3393	26.6812	253.448	912.378	-658.93	aSMA	3487.93	71.18		31.75
Exp44_UUO+rox_7d_SL4403_CL	5e2db203-afb9-4408-98e4-04147ee899dc	epo+	Epo+	Image	Ellipse	5018.2	3543	176.697	220.73	747.961	-527.231	aSMA	4507.44	175.46		46.97
Exp44_UUO+rox_7d_SL4403_CL	cc694366-e0f6-4994-a200-2a311cc62076	epo+	Epo+	Image	Ellipse	4889.8	3047.8	182.518	135.952	708.989	-573.037	aSMA	4062.76	20.08		17.32
Exp44_UUO+rox_7d_SL4403_CL	ef3a5564-6a59-4bb2-8bdd-ef97c7d25169	epo+	Epo+	Image	Ellipse	5352.8	3785	48.9966	83.2658	577.829	-494.563	aSMA	2702.31	119.46		38.83
Exp44_UUO+rox_7d_SL4403_CL	6da061e3-da2c-457b-abb5-708f65d956b0	epo+	Epo+	Image	Ellipse	5408.8	3766.4	48.9966	43.9816	529.864	-485.883	aSMA	1625.12	26.71		19.17
Exp44_UUO+rox_7d_SL4403_CL	37fe2328-88ee-473b-ba20-f9d3ec609fa7	epo+	Epo+	Image	Ellipse	4829.5	4528.1	897.687	95.9815	554.185	-458.203	aSMA	3947.19	82.29		32.16
Exp44_UUO+rox_7d_SL4403_CL	c0139b0e-aa64-4d52-992d-6d33c7f9f53f	epo+	Epo+	Image	Ellipse	3225.5	4848.2	13.4192	279.896	345.607	-65.7117	aSMA	2150.02	90.01		33.72
Exp44_UUO+rox_7d_SL4403_CL	fb05fe75-8fd2-46f1-ab57-6136075d95f5	epo+	Epo+	Image	Ellipse	3217.2	4820.1	13.4192	284.403	342.893	-58.4898	aSMA	2475.46	270.77		59.66
Exp44_UUO+rox_7d_SL4403_CL	d324612c-07af-427c-8263-039b2528aec5	epo+	Epo+	Image	Ellipse	3167	5042.7	190.963	166.106	155.974	10.1317	aSMA/Kim1	4029.64	135.06		41.43
Exp44_UUO+rox_7d_SL4403_CL	79d428e3-3d87-43d8-bd04-588ed1c9fc18	epo+	Epo+	Image	Ellipse	3247.4	4735.9	74.8715	220.845	279.185	-58.34	aSMA	3299.27	43.8		23.49
Exp44_UUO+rox_7d_SL4403_CL	2f230524-3f22-41e8-b2a7-f987dac3aac4	epo+	Epo+	Image	Ellipse	2377.1	4528.7	676.559	54.136	537.308	-483.172	aSMA	1500.67	118.46		41.19
Exp44_UUO+rox_7d_SL4403_CL	4f0c2614-fa3a-4573-9a22-1fec06830447	epo+	Epo+	Image	Ellipse	1819.5	1605.2	616.543	102.109	283.639	-181.529	aSMA	3376.95	24.89		17.96
Exp44_UUO+rox_7d_SL4403_CL	e1b54161-4a4e-436c-945a-3ced2ef7afe1	PathAnnotationObject		Image	Geometry	3204.5	3236.5				0	aSMA/Kim1		2.02804e+07		29240.4
Exp44_UUO+rox_7d_SL4403_CL	e2a2f1fe-5f5e-4b4b-b4bd-fadaf9856f85	aSMA	aSMA	PathAnnotationObject	Polygon	2908.6	591.45				0	aSMA/Kim1		255.82		92.3
Exp44_UUO+rox_7d_SL4403_CL	18743ac4-ecd8-4c74-bd47-737eb16b9165	aSMA	aSMA	PathAnnotationObject	Polygon	3705.6	619.37				0	aSMA/Kim1		138.26		68.9
Exp44_UUO+rox_7d_SL4403_CL	0d76e653-cc1c-4e54-b0c8-d42bf5b6eca5	aSMA	aSMA	PathAnnotationObject	Polygon	3460.9	629.75				0	aSMA/Kim1		295.75		91
Exp44_UUO+rox_7d_SL4403_CL	722ac813-31c3-4403-8dc9-acfa3fe3c8c6	aSMA	aSMA	PathAnnotationObject	Polygon	3359.4	635.51				0	aSMA/Kim1		422.29		124.8	131924
Exp44_UUO+rox_7d_SL4403_CL	99d4d477-8941-4200-80f7-8b311166daf7	aSMA	aSMA	PathAnnotationObject	Polygon	3034.3	655.54				0	aSMA/Kim1		327.33		92.3
Exp44_UUO+rox_7d_SL4403_CL	6ef1c922-db39-4c00-bc3f-a2288e585d50	aSMA	aSMA	PathAnnotationObject	Polygon	3229.8	667.12				0	aSMA/Kim1		498.55		199.55
Exp44_UUO+rox_7d_SL4403_CL	48975014-9dd0-4a8a-a54c-8f3fb3f35fa4	aSMA	aSMA	PathAnnotationObject	Polygon	3700.6	676.4				0	aSMA/Kim1		175.65		78.65
Exp44_UUO+rox_7d_SL4403_CL	e21c61f2-6dc7-4aae-b3b4-fe6383e03875	aSMA	aSMA	PathAnnotationObject	Polygon	3251.5	683.63				0	aSMA/Kim1		104.46		70.85
Exp44_UUO+rox_7d_SL4403_CL	77ee7510-2b20-4c40-8852-fac9232fd5a1	aSMA	aSMA	PathAnnotationObject	Polygon	3695.3	716.36				0	aSMA/Kim1		418.91		224.9
Exp44_UUO+rox_7d_SL4403_CL	ff966f48-68e8-4c80-a6c2-653cea8e1278	aSMA	aSMA	PathAnnotationObject	Polygon	3726.2	728.2				0	aSMA/Kim1		33.06		39.65
Exp44_UUO+rox_7d_SL4403_CL	5a235d7e-ba05-49c7-b6b1-6a5edc179f32	Kim-1	Kim-1	PathAnnotationObject	Polygon	2521.1	732.4				0	aSMA/Kim1		27.25		26
Exp44_UUO+rox_7d_SL4403_CL	e2dc9746-f0e0-4ea9-b35b-697093d0d54c	aSMA	aSMA	PathAnnotationObject	Polygon	3996.2	758.91				0	aSMA/Kim1		73.09		61.1
Exp44_UUO+rox_7d_SL4403_CL	bb193a3a-1a2d-4267-aab3-c1335e040b91	aSMA	aSMA	PathAnnotationObject	Polygon	2674.8	778.19				0	aSMA/Kim1		483.97		122.85
Exp44_UUO+rox_7d_SL4403_CL	6d62f441-1061-4010-a98d-2cbcdcf7ecb3	aSMA	aSMA	PathAnnotationObject	Polygon	3967.8	804.38				0	aSMA/Kim1		62.42		48.1
Exp44_UUO+rox_7d_SL4403_CL	0c1ff2fa-c820-4b6f-b691-b3e84294f090	aSMA	aSMA	PathAnnotationObject	Polygon	2787	830.87				0	aSMA/Kim1		111.22		83.2
Exp44_UUO+rox_7d_SL4403_CL	70a1d63b-4e04-464b-9350-fecd1dacf237	aSMA	aSMA	PathAnnotationObject	Polygon	2634.7	847.22				0	aSMA/Kim1		210.41		66.95
Exp44_UUO+rox_7d_SL4403_CL	d4b9db45-d841-4238-9aa2-0ceaf04f8383	aSMA	aSMA	PathAnnotationObject	Polygon	2807.2	847.8				0	aSMA/Kim1		196.78		72.15
Exp44_UUO+rox_7d_SL4403_CL	0399d9d9-df53-4ff1-8ce4-4fc56cdee9c4	aSMA	aSMA	PathAnnotationObject	Polygon	3334	859.15				0	aSMA/Kim1		855.46		163.15
Exp44_UUO+rox_7d_SL4403_CL	4bfed675-b606-41c8-a0d4-f7f9fcf4493a	aSMA	aSMA	PathAnnotationObject	Polygon	2804	884.05				0	aSMA/Kim1		33.59		41.6
Exp44_UUO+rox_7d_SL4403_CL	e526ca10-c8ab-4fb6-9437-2c7ac711c27e	aSMA	aSMA	PathAnnotationObject	Polygon	3742.6	885				0	aSMA/Kim1		798.1		164.45
Exp44_UUO+rox_7d_SL4403_CL	857dd189-5996-42bd-8c84-66c139a7a308	aSMA	aSMA	PathAnnotationObject	Polygon	3850.4	892.44				0	aSMA/Kim1		494.22		144.3
Exp44_UUO+rox_7d_SL4403_CL	a9a9f9ab-121f-4269-90f6-e98b8d37e25d	Kim-1	Kim-1	PathAnnotationObject	Polygon	3326.7	906.84				0	aSMA/Kim1		148.72		79.3
Exp44_UUO+rox_7d_SL4403_CL	29ede2f4-1432-4c96-bcb6-2b01f9035514	aSMA	aSMA	PathAnnotationObject	Polygon	3317.5	917.89				0	aSMA/Kim1		366.52		109.2
Exp44_UUO+rox_7d_SL4403_CL	943a7566-d6f0-47ad-a7ff-9b5bde9fb4ec	aSMA	aSMA	PathAnnotationObject	Polygon	3074	919.26				0	aSMA/Kim1		154.74		65.65
Exp44_UUO+rox_7d_SL4403_CL	02797138-b8ce-45cf-8d1d-7918a6471c24	aSMA	aSMA	PathAnnotationObject	Polygon	3369.8	929.14				0	aSMA/Kim1		391.76		131.95
Exp44_UUO+rox_7d_SL4403_CL	35992ec6-513b-44a8-a24f-457b1fd7e955	aSMA	aSMA	PathAnnotationObject	Polygon	3995.8	939.78				0	aSMA/Kim1		255.19		96.2
Exp44_UUO+rox_7d_SL4403_CL	cbabf697-1cad-4600-9042-1f623b5b2f8d	aSMA	aSMA	PathAnnotationObject	Polygon	2707.8	940.38				0	aSMA/Kim1		272.94		79.3
Exp44_UUO+rox_7d_SL4403_CL	4c995a15-1336-4236-a16f-ad26a5f8d8d7	aSMA	aSMA	PathAnnotationObject	Polygon	3386.9	952.63				0	aSMA/Kim1		82.81		82.55
Exp44_UUO+rox_7d_SL4403_CL	4ed8b332-736e-4cb8-8656-c7e6b645cf91	aSMA	aSMA	PathAnnotationObject	Polygon	3920.8	972.55				0	aSMA/Kim1		30.74		45.5
Exp44_UUO+rox_7d_SL4403_CL	2627ebd5-7157-4c76-a8d8-f18d442083f9	aSMA	aSMA	PathAnnotationObject	Polygon	3094.1	991.4				0	aSMA/Kim1		68.23		44.2
Exp44_UUO+rox_7d_SL4403_CL	35fa9cf0-3447-4b32-9214-c29a794d9e52	aSMA	aSMA	PathAnnotationObject	Polygon	3960.9	1011				0	aSMA/Kim1		94.32		46.8
Exp44_UUO+rox_7d_SL4403_CL	c7c5e4f0-5fd8-4bcb-9dfd-60d202f5bbe7	aSMA	aSMA	PathAnnotationObject	Polygon	3728.3	1043.1				0	aSMA/Kim1		1252.5		260.65
Exp44_UUO+rox_7d_SL4403_CL	b4071c4f-f7b5-44fc-befb-4bc1dcf1c387	aSMA	aSMA	PathAnnotationObject	Polygon	3990.8	1055.3				0	aSMA/Kim1		49.96		59.15
Exp44_UUO+rox_7d_SL4403_CL	68b7f39b-2d21-480e-84bc-2da419eef920	aSMA	aSMA	PathAnnotationObject	Polygon	2961.5	1115				0	aSMA/Kim1		112.6		50.05
Exp44_UUO+rox_7d_SL4403_CL	d31171f3-020a-40dc-b53e-5833a13636d8	aSMA	aSMA	PathAnnotationObject	Geometry	2635.5	1130.1				0	aSMA/Kim1		1015.9		235.95
Exp44_UUO+rox_7d_SL4403_CL	b98fb222-ef6e-4f25-be8c-c3eef9e6627f	Kim-1	Kim-1	PathAnnotationObject	Polygon	2734.3	1152.1				0	aSMA/Kim1		55.03		36.4
Exp44_UUO+rox_7d_SL4403_CL	a1132fd5-9fe9-447a-bae4-ad1f48acfe08	aSMA	aSMA	PathAnnotationObject	Polygon	2741.2	1164.3				0	aSMA/Kim1		368.74		169
Exp44_UUO+rox_7d_SL4403_CL	797c47dc-cbd3-4612-9ec3-fc8726476d66	aSMA	aSMA	PathAnnotationObject	Polygon	3560.7	1188.9				0	aSMA/Kim1		101.72		95.55
Exp44_UUO+rox_7d_SL4403_CL	b149861c-d438-49de-bd51-2e523892755f	aSMA	aSMA	PathAnnotationObject	Geometry	3273.7	1193.8				0	aSMA/Kim1		319.52		212.55
Exp44_UUO+rox_7d_SL4403_CL	7c9b0a54-0650-4877-ae66-957ed9c2c0a0	aSMA	aSMA	PathAnnotationObject	Polygon	4127.8	1199				0	aSMA/Kim1		434.54		107.9
Exp44_UUO+rox_7d_SL4403_CL	6bb0d101-6834-43a4-b179-8f6defe2a6c4	aSMA	aSMA	PathAnnotationObject	Polygon	2799.6	1200.4				0	aSMA/Kim1		404.33		173.55
Exp44_UUO+rox_7d_SL4403_CL	9df4fd2b-f344-4a73-84bb-8e7280f77f0c	aSMA	aSMA	PathAnnotationObject	Polygon	3542.1	1209.1				0	aSMA/Kim1		45.74		68.25
Exp44_UUO+rox_7d_SL4403_CL	9dc96dde-f8b1-4d7a-8357-7373a0167b11	aSMA	aSMA	PathAnnotationObject	Geometry	3699	1211.7				0	aSMA/Kim1		2705.4		611.65
Exp44_UUO+rox_7d_SL4403_CL	bbbb164e-d9c5-486a-ba97-1eb4d02174a0	aSMA	aSMA	PathAnnotationObject	Polygon	3546.8	1215.6				0	aSMA/Kim1		60.84		52
Exp44_UUO+rox_7d_SL4403_CL	b23c803f-9feb-4617-bc5d-84a4d706ab26	aSMA	aSMA	PathAnnotationObject	Polygon	4249.9	1229.8				0	aSMA/Kim1		230.47		199.55
Exp44_UUO+rox_7d_SL4403_CL	a4cc1e93-fbc4-4234-8d8b-766f83b0f6d8	aSMA	aSMA	PathAnnotationObject	Polygon	4031.4	1230.8				0	aSMA/Kim1		549.57		142.35
Exp44_UUO+rox_7d_SL4403_CL	e4530886-a78d-4637-93c4-bdff2e6ddb56	aSMA	aSMA	PathAnnotationObject	Polygon	2020.2	1231.4				0	aSMA/Kim1		74.99		65
Exp44_UUO+rox_7d_SL4403_CL	afbde276-986b-450b-bd34-44fc07bf08c8	aSMA	aSMA	PathAnnotationObject	Polygon	3524.3	1234.9				0	aSMA/Kim1		82.39		108.55
Exp44_UUO+rox_7d_SL4403_CL	14ece246-19fd-43e4-850a-51a09cec4e50	aSMA	aSMA	PathAnnotationObject	Polygon	2013.7	1237.5				0	aSMA/Kim1		51.97		46.15
Exp44_UUO+rox_7d_SL4403_CL	343f781a-bf16-41cb-92e7-478f5b190864	aSMA	aSMA	PathAnnotationObject	Polygon	2418.4	1239.3				0	aSMA/Kim1		309.06		147.55
Exp44_UUO+rox_7d_SL4403_CL	cfdb0d69-55e4-41d9-afcf-153fbecabd26	aSMA	aSMA	PathAnnotationObject	Polygon	4182	1249.7				0	aSMA/Kim1		540.8		131.3
Exp44_UUO+rox_7d_SL4403_CL	ca1f0ab6-8456-44f7-9921-79070bdd6afd	aSMA	aSMA	PathAnnotationObject	Polygon	2538.2	1252.5				0	aSMA/Kim1		39.82		46.8
Exp44_UUO+rox_7d_SL4403_CL	68b2c958-18e5-488e-a3f3-d342d64e37e4	aSMA	aSMA	PathAnnotationObject	Geometry	4043.8	1275.5				0	aSMA/Kim1		1224.4		333.45
Exp44_UUO+rox_7d_SL4403_CL	86b9e2da-fb3a-40b9-b5a1-25fc8bb35c1a	Kim-1	Kim-1	PathAnnotationObject	Polygon	3704.5	1278.9				0	aSMA/Kim1		102.35		78.65	128653
Exp44_UUO+rox_7d_SL4403_CL	401891a2-0250-4f85-8182-06efe34c7906	aSMA	aSMA	PathAnnotationObject	Polygon	2037.4	1283.1				0	aSMA/Kim1		89.89		56.55
Exp44_UUO+rox_7d_SL4403_CL	b0afbe2b-56d6-407a-959e-4e072eff2b49	aSMA	aSMA	PathAnnotationObject	Polygon	2558.7	1293.6				0	aSMA/Kim1		57.78		63.05
Exp44_UUO+rox_7d_SL4403_CL	f3cc8c46-1b11-40be-901a-e37baa9b69a6	aSMA	aSMA	PathAnnotationObject	Polygon	3743.8	1315.9				0	aSMA/Kim1		130.45		64.35
Exp44_UUO+rox_7d_SL4403_CL	a0f06715-d756-4e74-8cb7-9048b1319f0b	aSMA	aSMA	PathAnnotationObject	Polygon	4073.5	1343.5				0	aSMA/Kim1		335.68		89.7
Exp44_UUO+rox_7d_SL4403_CL	921bef25-cdd7-436e-8328-4bcd1b1fc50a	aSMA	aSMA	PathAnnotationObject	Polygon	4398.7	1344.1				0	aSMA/Kim1		366.52		278.85
Exp44_UUO+rox_7d_SL4403_CL	9351341b-926b-4a27-bbb7-d767b9162eea	aSMA	aSMA	PathAnnotationObject	Polygon	4426.2	1357.2				0	aSMA/Kim1		43.94		39.65
Exp44_UUO+rox_7d_SL4403_CL	deb3460c-3a85-4efa-8f3e-268b2c83c639	aSMA	aSMA	PathAnnotationObject	Polygon	3855.6	1361.8				0	aSMA/Kim1		215.9		124.15
Exp44_UUO+rox_7d_SL4403_CL	ac6ab473-ce9b-491b-8d16-a7d907e854fa	aSMA	aSMA	PathAnnotationObject	Polygon	2922.5	1362.6				0	aSMA/Kim1		40.24		33.15
Exp44_UUO+rox_7d_SL4403_CL	dd29b536-f667-46fd-a5c4-98149d0ca718	aSMA	aSMA	PathAnnotationObject	Geometry	4029.5	1394.6				0	aSMA/Kim1		1041.8		300.3
Exp44_UUO+rox_7d_SL4403_CL	4d3c0232-16c6-43e7-ab2b-adcd77728445	aSMA	aSMA	PathAnnotationObject	Geometry	3611.9	1413.4				0	aSMA/Kim1		989.28		245.7
Exp44_UUO+rox_7d_SL4403_CL	ea3c24f4-ddb3-4457-afbd-856f167813ab	aSMA	aSMA	PathAnnotationObject	Polygon	3908.8	1416.1				0	aSMA/Kim1		408.35		104.65
Exp44_UUO+rox_7d_SL4403_CL	74763a49-309d-4ec0-bf1c-594f50f1fb2c	aSMA	aSMA	PathAnnotationObject	Polygon	4541	1435.6				0	aSMA/Kim1		146.08		135.2
Exp44_UUO+rox_7d_SL4403_CL	419e2bcb-8b86-427c-a149-ee2923c5f85d	aSMA	aSMA	PathAnnotationObject	Polygon	2622.5	1476.8				0	aSMA/Kim1		928.34		243.75
Exp44_UUO+rox_7d_SL4403_CL	3186223b-a798-4a7f-a61c-bd8e036fdbce	aSMA	aSMA	PathAnnotationObject	Polygon	4015	1477.3				0	aSMA/Kim1		130.87		124.15
Exp44_UUO+rox_7d_SL4403_CL	5cec77c6-b297-4a1a-bc77-f39379b41f8d	aSMA	aSMA	PathAnnotationObject	Polygon	4394.7	1482.1				0	aSMA/Kim1		242.41		75.4
Exp44_UUO+rox_7d_SL4403_CL	05506ba5-80d7-4f86-8530-25844b16c894	aSMA	aSMA	PathAnnotationObject	Geometry	2493.9	1497.5				0	aSMA/Kim1		1858.6		341.9
Exp44_UUO+rox_7d_SL4403_CL	f975299e-1634-41cc-a3d9-1638f29b4968	aSMA	aSMA	PathAnnotationObject	Polygon	4027.9	1499.6				0	aSMA/Kim1		449.43		191.75
Exp44_UUO+rox_7d_SL4403_CL	1e218118-2fbd-4a69-8080-7e478580741c	aSMA	aSMA	PathAnnotationObject	Polygon	4585.3	1516.8				0	aSMA/Kim1		477.74		148.2
Exp44_UUO+rox_7d_SL4403_CL	ea07b319-1bdb-4ae3-a671-7ab112315c3a	aSMA	aSMA	PathAnnotationObject	Polygon	2084	1523.7				0	aSMA/Kim1		32.32		33.8
Exp44_UUO+rox_7d_SL4403_CL	50b651ce-908d-45f4-8c9c-69fd67fae789	aSMA	aSMA	PathAnnotationObject	Polygon	2098.3	1526				0	aSMA/Kim1		29.68		29.9
Exp44_UUO+rox_7d_SL4403_CL	785c1b0b-258c-4149-8eef-18d3c1153ea4	aSMA	aSMA	PathAnnotationObject	Polygon	1937.4	1537.1				0	aSMA/Kim1		63.27		40.95
Exp44_UUO+rox_7d_SL4403_CL	1dfb7afe-e924-4179-8b83-1fd8368b29f9	aSMA	aSMA	PathAnnotationObject	Polygon	1494.5	1539.5				0	aSMA/Kim1		64.85		44.2
Exp44_UUO+rox_7d_SL4403_CL	8fbc7ac7-ac86-42c3-a517-b354074eda6c	aSMA	aSMA	PathAnnotationObject	Polygon	4553.9	1581				0	aSMA/Kim1		26.93		27.3
Exp44_UUO+rox_7d_SL4403_CL	1657ff12-0d03-4313-af59-676400823f06	aSMA	aSMA	PathAnnotationObject	Polygon	1708.1	1586.7				0	aSMA/Kim1		88.51		52
Exp44_UUO+rox_7d_SL4403_CL	27210f34-5029-4cea-adce-7100060c890f	Kim-1	Kim-1	PathAnnotationObject	Polygon	1397.8	1591.4				0	aSMA/Kim1		66.86		40.95
Exp44_UUO+rox_7d_SL4403_CL	43b72988-44d2-4273-b2b5-05a2e5c82811	aSMA	aSMA	PathAnnotationObject	Polygon	4223.8	1605.3				0	aSMA/Kim1		752.05		200.85
Exp44_UUO+rox_7d_SL4403_CL	062e06dc-1ab4-40cf-83bd-4af99d7c26c1	aSMA	aSMA	PathAnnotationObject	Polygon	2724.3	1644.9				0	aSMA/Kim1		585.06		260
Exp44_UUO+rox_7d_SL4403_CL	300b75c5-0f09-4a23-acbc-9af899f091e1	aSMA	aSMA	PathAnnotationObject	Polygon	2809.2	1674.9				0	aSMA/Kim1		157.59		57.2
Exp44_UUO+rox_7d_SL4403_CL	3841f05e-9636-41de-981b-8e9781e87f92	aSMA	aSMA	PathAnnotationObject	Polygon	3854.7	1712.2				0	aSMA/Kim1		88.2		47.45
Exp44_UUO+rox_7d_SL4403_CL	bc493d86-ee65-475b-8101-e95494be05a4	aSMA	aSMA	PathAnnotationObject	Geometry	3578.4	1713.2				0	aSMA/Kim1		579.56		244.4
Exp44_UUO+rox_7d_SL4403_CL	087c7d6b-182e-46a1-b60b-3cdbb73f885c	aSMA	aSMA	PathAnnotationObject	Polygon	4597.9	1731.5				0	aSMA/Kim1		233.43		74.1
Exp44_UUO+rox_7d_SL4403_CL	e6c30419-721c-4da5-a6d8-dc8a2e332542	Kim-1	Kim-1	PathAnnotationObject	Polygon	2082.4	1742.1				0	aSMA/Kim1		102.25		66.95
Exp44_UUO+rox_7d_SL4403_CL	e7b3dfdc-0aa0-4342-a8b2-3dd9197c26f3	aSMA	aSMA	PathAnnotationObject	Polygon	3576.2	1744.9				0	aSMA/Kim1		59.04		37.7
Exp44_UUO+rox_7d_SL4403_CL	df10632d-12ea-4253-9d5f-02c3cc9d0657	aSMA	aSMA	PathAnnotationObject	Polygon	1348.3	1753.8				0	aSMA/Kim1		214.31		68.9
Exp44_UUO+rox_7d_SL4403_CL	bcc72869-8f93-40b6-9477-8289aeafc08b	aSMA	aSMA	PathAnnotationObject	Polygon	2967.2	1780.2				0	aSMA/Kim1		84.39		49.4
Exp44_UUO+rox_7d_SL4403_CL	faf1c2a2-0e3e-49ef-b17d-6b639ac6266f	aSMA	aSMA	PathAnnotationObject	Polygon	1532.7	1788.2				0	aSMA/Kim1		25.67		27.95
Exp44_UUO+rox_7d_SL4403_CL	c993271f-e3f2-4d74-a4ef-31d4fb449605	aSMA	aSMA	PathAnnotationObject	Polygon	1545	1789				0	aSMA/Kim1		32.22		34.45
Exp44_UUO+rox_7d_SL4403_CL	5ab23dce-6c73-44d9-9b37-a00e2c764b90	aSMA	aSMA	PathAnnotationObject	Polygon	4649.4	1789.7				0	aSMA/Kim1		178.82		65
Exp44_UUO+rox_7d_SL4403_CL	2c64f962-dddd-4cce-8e1d-4ab40b6eaf87	aSMA	aSMA	PathAnnotationObject	Polygon	1857.7	1791.5				0	aSMA/Kim1		485.35		237.9
Exp44_UUO+rox_7d_SL4403_CL	ec7db6a2-b4ac-420f-99bf-d0c6230b0eb7	aSMA	aSMA	PathAnnotationObject	Polygon	1664.4	1800.1				0	aSMA/Kim1		111.65		65.65
Exp44_UUO+rox_7d_SL4403_CL	2481f029-989a-4e26-a937-616c3efdb2f4	aSMA	aSMA	PathAnnotationObject	Polygon	2461.2	1810.4				0	aSMA/Kim1		692.9		137.8
Exp44_UUO+rox_7d_SL4403_CL	b620646a-37b7-414c-b60d-024848d9e11c	aSMA	aSMA	PathAnnotationObject	Polygon	2909	1857.7				0	aSMA/Kim1		34.65		30.55
Exp44_UUO+rox_7d_SL4403_CL	b1d307fd-cf1f-4ab6-aafa-3890907d8e01	aSMA	aSMA	PathAnnotationObject	Polygon	3386.3	1860.1				0	aSMA/Kim1		84.71		89.7
Exp44_UUO+rox_7d_SL4403_CL	6e6d1163-d3ad-49f7-9070-e0b28faef20d	aSMA	aSMA	PathAnnotationObject	Polygon	2522.9	1870.2				0	aSMA/Kim1		49.96		52
Exp44_UUO+rox_7d_SL4403_CL	0c5ba172-6c54-4336-bc3c-6c72b89f2891	aSMA	aSMA	PathAnnotationObject	Polygon	2506.3	1882.1				0	aSMA/Kim1		56.83		42.25
Exp44_UUO+rox_7d_SL4403_CL	3132f830-1da5-4a10-b377-1893961c7ca5	aSMA	aSMA	PathAnnotationObject	Polygon	4434.8	1885.8				0	aSMA/Kim1		120.62		83.85
Exp44_UUO+rox_7d_SL4403_CL	c66a6093-f052-461d-9608-5ba8a46722fb	aSMA	aSMA	PathAnnotationObject	Polygon	2899	1887.7				0	aSMA/Kim1		82.81		75.4
Exp44_UUO+rox_7d_SL4403_CL	d0f18c96-c23a-48ef-b02a-9f63c445e0ae	aSMA	aSMA	PathAnnotationObject	Polygon	4449.1	1888.6				0	aSMA/Kim1		60.21		40.3
Exp44_UUO+rox_7d_SL4403_CL	31b98a51-bf04-478c-b629-aad1241e85ce	aSMA	aSMA	PathAnnotationObject	Geometry	2928.7	1899				0	aSMA/Kim1		152.84		100.75
Exp44_UUO+rox_7d_SL4403_CL	e42960d6-78ff-402f-a2b9-c6e6b28ea9c6	aSMA	aSMA	PathAnnotationObject	Polygon	1198.1	1917.2				0	aSMA/Kim1		188.65		74.1
Exp44_UUO+rox_7d_SL4403_CL	c354e8c4-94a4-461b-8cdb-24a65194bcb7	Kim-1	Kim-1	PathAnnotationObject	Polygon	1203.8	1924.8				0	aSMA/Kim1		67.28		40.3
Exp44_UUO+rox_7d_SL4403_CL	dcfb59f3-9aed-449f-9e29-60357fe5e321	Kim-1	Kim-1	PathAnnotationObject	Polygon	3836.6	1931.1				0	aSMA/Kim1		59.78		48.75
Exp44_UUO+rox_7d_SL4403_CL	0f57b584-2238-4b46-bfe7-f1e64172e2dd	aSMA	aSMA	PathAnnotationObject	Polygon	3354.5	1932.6				0	aSMA/Kim1		34.86		28.6
Exp44_UUO+rox_7d_SL4403_CL	ec3f80ba-495d-4dca-9072-5e814432a982	aSMA	aSMA	PathAnnotationObject	Polygon	4535.3	1932.8				0	aSMA/Kim1		30.21		43.55
Exp44_UUO+rox_7d_SL4403_CL	87a66966-b8c7-4fc5-a11f-6539ec4f7422	aSMA	aSMA	PathAnnotationObject	Polygon	4525.6	1936.9				0	aSMA/Kim1		37.29		35.75
Exp44_UUO+rox_7d_SL4403_CL	3a9f628d-e4b8-48ff-9d40-aa18135ef810	aSMA	aSMA	PathAnnotationObject	Polygon	4107	1937.1				0	aSMA/Kim1		246.42		74.1
Exp44_UUO+rox_7d_SL4403_CL	12dc2954-5b68-40ed-ac52-a712996d9b06	aSMA	aSMA	PathAnnotationObject	Polygon	3360	1950.8				0	aSMA/Kim1		27.99		39
Exp44_UUO+rox_7d_SL4403_CL	9f436148-7890-458f-96b8-bb4f0e3d5fc9	aSMA	aSMA	PathAnnotationObject	Polygon	1675.1	1959.3				0	aSMA/Kim1		340.54		120.9
Exp44_UUO+rox_7d_SL4403_CL	4715f42c-56af-46b1-be67-63fd2ad9d3e0	aSMA	aSMA	PathAnnotationObject	Polygon	3634.8	1965.9				0	aSMA/Kim1		143.97		86.45
Exp44_UUO+rox_7d_SL4403_CL	a76bf69d-c892-4cca-9f5a-64bec7bcb564	aSMA	aSMA	PathAnnotationObject	Polygon	2431.6	1971.1				0	aSMA/Kim1		66.02		42.9
Exp44_UUO+rox_7d_SL4403_CL	3c53fbb3-fcce-4d1e-9624-4130161e7edf	Kim-1	Kim-1	PathAnnotationObject	Polygon	4125.3	1975.6				0	aSMA/Kim1		220.44		107.9
Exp44_UUO+rox_7d_SL4403_CL	bd42bf62-ca97-4966-8c38-ab3a11cd04ff	Kim-1	Kim-1	PathAnnotationObject	Polygon	1677.2	1988.3				0	aSMA/Kim1		164.99		102.05
Exp44_UUO+rox_7d_SL4403_CL	79af54f5-64cb-4854-8832-d45d4f0fedd1	aSMA	aSMA	PathAnnotationObject	Polygon	1670.2	1992.3				0	aSMA/Kim1		175.65		100.75
Exp44_UUO+rox_7d_SL4403_CL	53ec4c69-1bc3-4710-a6db-686f61f47840	Kim-1	Kim-1	PathAnnotationObject	Polygon	4119.1	1994.1				0	aSMA/Kim1		76.37		45.5
Exp44_UUO+rox_7d_SL4403_CL	dc38d6e4-04d9-490e-8859-8bb790f28b12	aSMA	aSMA	PathAnnotationObject	Geometry	3362.9	2008.3				0	aSMA/Kim1		175.55		116.35
Exp44_UUO+rox_7d_SL4403_CL	0f54c24f-27eb-4679-b0a1-ff1d42f68c35	aSMA	aSMA	PathAnnotationObject	Geometry	3410.6	2011.6				0	aSMA/Kim1		297.44		130.65
Exp44_UUO+rox_7d_SL4403_CL	4c111c5e-2d26-4c38-a4e7-29f33f41895f	Kim-1	Kim-1	PathAnnotationObject	Polygon	3378.3	2017.1				0	aSMA/Kim1		47.53		35.1
Exp44_UUO+rox_7d_SL4403_CL	acacb4d2-2e70-4fbf-98c3-97b949b0afe9	aSMA	aSMA	PathAnnotationObject	Geometry	2468.6	2023.6				0	aSMA/Kim1		1159.4		373.75
Exp44_UUO+rox_7d_SL4403_CL	926dd25a-98f3-48a9-ba61-3c1e9a446867	aSMA	aSMA	PathAnnotationObject	Polygon	1083	2083.5				0	aSMA/Kim1		150.83		91
Exp44_UUO+rox_7d_SL4403_CL	4aab3aa1-9a06-461e-9db1-f6e3214ad360	aSMA	aSMA	PathAnnotationObject	Polygon	5039.5	2085.4				0	aSMA/Kim1		232.06		85.8
Exp44_UUO+rox_7d_SL4403_CL	d8d4a53b-452b-4797-a2ef-b3d8e957a65d	aSMA	aSMA	PathAnnotationObject	Polygon	1521.7	2097.7				0	aSMA/Kim1		2301		360.1
Exp44_UUO+rox_7d_SL4403_CL	d7c97449-52d1-4f03-83f4-de499f500cbe	aSMA	aSMA	PathAnnotationObject	Polygon	2500.6	2101.8				0	aSMA/Kim1		144.18		72.8
Exp44_UUO+rox_7d_SL4403_CL	64181fd8-2b9d-48f4-923f-13dfea817f50	Kim-1	Kim-1	PathAnnotationObject	Polygon	3343.6	2106.3				0	aSMA/Kim1		75.1		57.85
Exp44_UUO+rox_7d_SL4403_CL	68b69f3b-8f0f-43aa-8acf-f97a5a1f9e1c	aSMA	aSMA	PathAnnotationObject	Geometry	1699.3	2113.9				0	aSMA/Kim1		999.85		255.45
Exp44_UUO+rox_7d_SL4403_CL	c2fc2fc4-51af-44b0-9011-c300ca1e1e4f	aSMA	aSMA	PathAnnotationObject	Polygon	4780.8	2120.5				0	aSMA/Kim1		307.26		87.1
Exp44_UUO+rox_7d_SL4403_CL	10e76edd-0529-47b1-b4b6-b1f8b515161c	aSMA	aSMA	PathAnnotationObject	Polygon	5135.8	2141.3				0	aSMA/Kim1		185.79		82.55
Exp44_UUO+rox_7d_SL4403_CL	8366c48f-76db-473d-bcb7-6cc86b43c910	aSMA	aSMA	PathAnnotationObject	Polygon	1461.9	2144.8				0	aSMA/Kim1		235.97		74.75
Exp44_UUO+rox_7d_SL4403_CL	51c713fd-298b-4c9c-9bfa-e944376bb279	aSMA	aSMA	PathAnnotationObject	Polygon	4332.7	2145				0	aSMA/Kim1		442.89		101.4
Exp44_UUO+rox_7d_SL4403_CL	8989f672-600d-4aee-a069-0a6c085cecf9	aSMA	aSMA	PathAnnotationObject	Polygon	915.13	2167.2				0	aSMA/Kim1		59.78		70.2
Exp44_UUO+rox_7d_SL4403_CL	f9ee9981-9efa-4e5a-867a-7709afa3ea8a	aSMA	aSMA	PathAnnotationObject	Polygon	5100.6	2179.3				0	aSMA/Kim1		457.88		177.45
Exp44_UUO+rox_7d_SL4403_CL	34051795-cd50-4f9b-bdf9-5d6878c1012f	aSMA	aSMA	PathAnnotationObject	Geometry	4139.3	2191.7				0	aSMA/Kim1		173.01		124.8
Exp44_UUO+rox_7d_SL4403_CL	11d3259a-9cd5-4579-a49c-97e8f5aaa5ed	aSMA	aSMA	PathAnnotationObject	Geometry	4744	2192.6				0	aSMA/Kim1		1206.2		248.3
Exp44_UUO+rox_7d_SL4403_CL	291cc2da-5003-470c-8efd-bb051bcfd640	aSMA	aSMA	PathAnnotationObject	Polygon	4316	2198.1				0	aSMA/Kim1		233.33		82.55
Exp44_UUO+rox_7d_SL4403_CL	2f55afc3-72ea-4e61-adc5-ed40a2729461	aSMA	aSMA	PathAnnotationObject	Polygon	1204.4	2200.6				0	aSMA/Kim1		61.37		85.8
Exp44_UUO+rox_7d_SL4403_CL	ea6b4a91-5e4f-4c8d-b9d6-757d077dbd7e	aSMA	aSMA	PathAnnotationObject	Polygon	4325.6	2203.7				0	aSMA/Kim1		25.14		26.65
Exp44_UUO+rox_7d_SL4403_CL	823aece4-99c6-45a8-9c8e-11bae8879786	aSMA	aSMA	PathAnnotationObject	Polygon	5055.1	2258.5				0	aSMA/Kim1		1603.4		306.8
Exp44_UUO+rox_7d_SL4403_CL	2d3644d5-f5bc-4328-9baf-78648c39dab7	aSMA	aSMA	PathAnnotationObject	Polygon	832.66	2280				0	aSMA/Kim1		35.49		32.5
Exp44_UUO+rox_7d_SL4403_CL	a6c99e21-1a41-4071-918c-c7c93b9c7656	aSMA	aSMA	PathAnnotationObject	Polygon	5308.8	2281.7				0	aSMA/Kim1		118.09		73.45
Exp44_UUO+rox_7d_SL4403_CL	997eca5e-4bc4-44e9-9695-af85d9a42ce9	aSMA	aSMA	PathAnnotationObject	Polygon	999.25	2282.7				0	aSMA/Kim1		53.66		57.85
Exp44_UUO+rox_7d_SL4403_CL	21516995-b81d-48ca-a041-42387461ab28	aSMA	aSMA	PathAnnotationObject	Polygon	826.66	2301.1				0	aSMA/Kim1		168.05		111.15
Exp44_UUO+rox_7d_SL4403_CL	1671c5e1-70bc-4ae2-85e5-3e1e29c44bed	aSMA	aSMA	PathAnnotationObject	Geometry	4598.5	2302.5				0	aSMA/Kim1		883.34		211.25
Exp44_UUO+rox_7d_SL4403_CL	6b2103e8-7c7e-4958-ace7-4f45455be65b	aSMA	aSMA	PathAnnotationObject	Geometry	4426.3	2320.5				0	aSMA/Kim1		1394.6		273
Exp44_UUO+rox_7d_SL4403_CL	f269a3c9-fb04-4192-b203-921822deca56	aSMA	aSMA	PathAnnotationObject	Polygon	4624.5	2326.5				0	aSMA/Kim1		330.29		92.95
Exp44_UUO+rox_7d_SL4403_CL	29cb568e-b1b0-4660-9f2e-155e671bd252	aSMA	aSMA	PathAnnotationObject	Polygon	3960.3	2353.1				0	aSMA/Kim1		164.56		105.3
Exp44_UUO+rox_7d_SL4403_CL	42ec6d6f-a494-452f-871f-0d9111be8bbe	aSMA	aSMA	PathAnnotationObject	Polygon	1293.4	2358.3				0	aSMA/Kim1		192.87		66.3
Exp44_UUO+rox_7d_SL4403_CL	59fed581-ef01-4a27-8b87-c7091a616e0a	aSMA	aSMA	PathAnnotationObject	Polygon	5003.4	2369.4				0	aSMA/Kim1		194.35		66.95
Exp44_UUO+rox_7d_SL4403_CL	c3ad4673-00e3-487a-94f2-89643b435009	aSMA	aSMA	PathAnnotationObject	Polygon	3171.1	2372.6				0	aSMA/Kim1		27.15		38.35
Exp44_UUO+rox_7d_SL4403_CL	0224d1dd-9993-4987-93e6-fb878f15be57	aSMA	aSMA	PathAnnotationObject	Polygon	5106.5	2381.9				0	aSMA/Kim1		252.34		79.3
Exp44_UUO+rox_7d_SL4403_CL	803ae968-db5e-4508-b621-4feb52d130de	aSMA	aSMA	PathAnnotationObject	Polygon	1076.7	2396.5				0	aSMA/Kim1		169.11		91
Exp44_UUO+rox_7d_SL4403_CL	0b15feeb-36d2-4326-b592-069da538e06c	Kim-1	Kim-1	PathAnnotationObject	Polygon	1088.5	2397.7				0	aSMA/Kim1		107		60.45
Exp44_UUO+rox_7d_SL4403_CL	98b92fd2-d1fb-40e1-b565-ed124f58c9d0	aSMA	aSMA	PathAnnotationObject	Polygon	825.99	2440.8				0	aSMA/Kim1		229.42		70.2
Exp44_UUO+rox_7d_SL4403_CL	15e8aefa-4a7c-4638-9d82-88281d73b53d	Kim-1	Kim-1	PathAnnotationObject	Polygon	4304.4	2448.1				0	aSMA/Kim1		34.75		36.4
Exp44_UUO+rox_7d_SL4403_CL	751bbce1-e822-4e68-be7d-c847389528d2	aSMA	aSMA	PathAnnotationObject	Polygon	4122.3	2454.9				0	aSMA/Kim1		286.03		92.95
Exp44_UUO+rox_7d_SL4403_CL	35f348f5-e53b-4838-b1d3-bae9dae5bef2	aSMA	aSMA	PathAnnotationObject	Polygon	1283.1	2471.9				0	aSMA/Kim1		110.38		70.85
Exp44_UUO+rox_7d_SL4403_CL	8596f70b-4780-49dd-8028-62ed2b731fba	Kim-1	Kim-1	PathAnnotationObject	Polygon	1161.2	2475.6				0	aSMA/Kim1		50.38		35.75
Exp44_UUO+rox_7d_SL4403_CL	aeb3557e-2d78-4d81-a1ca-d30c27da93f3	aSMA	aSMA	PathAnnotationObject	Geometry	4666.3	2515				0	aSMA/Kim1		1033.6		234
Exp44_UUO+rox_7d_SL4403_CL	011fa969-1103-439c-80d8-7151d6b16892	aSMA	aSMA	PathAnnotationObject	Polygon	1537.6	2519.4				0	aSMA/Kim1		443.73		138.45
Exp44_UUO+rox_7d_SL4403_CL	819a1543-770b-49bd-898d-ef86f93be5d3	aSMA	aSMA	PathAnnotationObject	Polygon	5039.3	2524.8				0	aSMA/Kim1		310.12		109.2
Exp44_UUO+rox_7d_SL4403_CL	552985dd-6974-4eac-a80e-163e6e3bc853	aSMA	aSMA	PathAnnotationObject	Polygon	872.78	2559.7				0	aSMA/Kim1		63.16		78
Exp44_UUO+rox_7d_SL4403_CL	41dc91d8-5c97-479c-a84e-a4193674295e	aSMA	aSMA	PathAnnotationObject	Polygon	4420.7	2564.4				0	aSMA/Kim1		54.4		63.05
Exp44_UUO+rox_7d_SL4403_CL	fe39d73a-fb85-40e2-9dd0-97ce020dc6fb	aSMA	aSMA	PathAnnotationObject	Polygon	5281.2	2566.1				0	aSMA/Kim1		48.27		56.55
Exp44_UUO+rox_7d_SL4403_CL	be6c6636-445e-41c1-8937-75d9b5df9715	aSMA	aSMA	PathAnnotationObject	Polygon	4691.2	2570.7				0	aSMA/Kim1		82.49		72.8
Exp44_UUO+rox_7d_SL4403_CL	0ddb014d-17ee-4bc3-b927-993d5bcf279f	aSMA	aSMA	PathAnnotationObject	Polygon	4393.5	2574				0	aSMA/Kim1		590.76		221.65
Exp44_UUO+rox_7d_SL4403_CL	707c84ef-c347-4d21-8450-02e4152fcaf8	aSMA	aSMA	PathAnnotationObject	Polygon	5287.3	2578.3				0	aSMA/Kim1		56.09		46.15
Exp44_UUO+rox_7d_SL4403_CL	c14a3537-936b-4166-878f-7405a016e24c	aSMA	aSMA	PathAnnotationObject	Polygon	803.38	2581.8				0	aSMA/Kim1		342.33		109.85
Exp44_UUO+rox_7d_SL4403_CL	d02449a7-fc49-42bc-bfa3-e95d912800dc	aSMA	aSMA	PathAnnotationObject	Polygon	4267.5	2586.6				0	aSMA/Kim1		104.78		65.65
Exp44_UUO+rox_7d_SL4403_CL	a44e170e-b671-4a27-ad0b-ac94c6a112ce	aSMA	aSMA	PathAnnotationObject	Polygon	4434	2587.3				0	aSMA/Kim1		360.71		90.35
Exp44_UUO+rox_7d_SL4403_CL	e9f5cc8a-3bb5-4d6d-96ab-b0669c3d60bb	aSMA	aSMA	PathAnnotationObject	Polygon	4299.6	2592.4				0	aSMA/Kim1		51.86		46.15
Exp44_UUO+rox_7d_SL4403_CL	b1f1c276-7e5f-4246-9bd4-c3f6cf4649d4	aSMA	aSMA	PathAnnotationObject	Polygon	731.53	2602.8				0	aSMA/Kim1		53.45		42.9
Exp44_UUO+rox_7d_SL4403_CL	99811682-7c7d-4993-a5ea-eb4f3c8c7b35	aSMA	aSMA	PathAnnotationObject	Polygon	4351.3	2615				0	aSMA/Kim1		44.68		54.6
Exp44_UUO+rox_7d_SL4403_CL	f3ffcdbf-5cdf-4fe8-a693-a869dc81f254	aSMA	aSMA	PathAnnotationObject	Polygon	5399.3	2624.7				0	aSMA/Kim1		354.06		102.05
Exp44_UUO+rox_7d_SL4403_CL	d87d2040-b61b-44c4-81d7-1c8621db175a	aSMA	aSMA	PathAnnotationObject	Polygon	4497	2630.5				0	aSMA/Kim1		196.99		65.65
Exp44_UUO+rox_7d_SL4403_CL	cb9e78e4-8734-4e59-81c2-463d35022063	aSMA	aSMA	PathAnnotationObject	Polygon	1245.5	2642.9				0	aSMA/Kim1		82.28		66.95
Exp44_UUO+rox_7d_SL4403_CL	7aebf5c8-3222-4330-97ea-3a23c0c75bc2	aSMA	aSMA	PathAnnotationObject	Polygon	5173.5	2652.8				0	aSMA/Kim1		108.9		62.4
Exp44_UUO+rox_7d_SL4403_CL	5358ce2e-ef38-44de-8fba-a359bd4147e0	aSMA	aSMA	PathAnnotationObject	Polygon	1247.9	2662.3				0	aSMA/Kim1		40.45		35.75
Exp44_UUO+rox_7d_SL4403_CL	f3acfecc-85bb-4770-8c52-baa6fd8bb65f	aSMA	aSMA	PathAnnotationObject	Geometry	927.02	2679.2				0	aSMA/Kim1		6173.6		1458.6
Exp44_UUO+rox_7d_SL4403_CL	2bc6d52f-4721-456d-b355-70826c2ca485	aSMA	aSMA	PathAnnotationObject	Polygon	5211	2706.4				0	aSMA/Kim1		151.36		65.65
Exp44_UUO+rox_7d_SL4403_CL	476a6aec-2fb0-404b-96a9-e5c22938dcb6	aSMA	aSMA	PathAnnotationObject	Geometry	2076.8	2708.4				0	aSMA/Kim1		220.76		133.9
Exp44_UUO+rox_7d_SL4403_CL	e6b79983-f2bb-4eeb-8937-7e055493a3fc	aSMA	aSMA	PathAnnotationObject	Polygon	5261.3	2734.6				0	aSMA/Kim1		328.28		105.3
Exp44_UUO+rox_7d_SL4403_CL	0f632a8a-cf2f-4475-9d52-8c9ba0867452	Kim-1	Kim-1	PathAnnotationObject	Polygon	5535.7	2738.3				0	aSMA/Kim1		27.04		33.15
Exp44_UUO+rox_7d_SL4403_CL	eaa00f80-ea43-4e59-936d-af24d708f1a3	aSMA	aSMA	PathAnnotationObject	Polygon	5335.7	2742.5				0	aSMA/Kim1		331.98		83.2
Exp44_UUO+rox_7d_SL4403_CL	54ee2c83-49d2-407c-9248-904b71ff3165	aSMA	aSMA	PathAnnotationObject	Polygon	5534.4	2743.7				0	aSMA/Kim1		212.94		127.4
Exp44_UUO+rox_7d_SL4403_CL	7b309f9e-6c6d-42e2-bf15-452a43a17567	aSMA	aSMA	PathAnnotationObject	Polygon	1298.7	2746.3				0	aSMA/Kim1		114.81		78
Exp44_UUO+rox_7d_SL4403_CL	518c82c7-f14a-48ac-97ad-292e8ef06e25	aSMA	aSMA	PathAnnotationObject	Polygon	2072.2	2750.6				0	aSMA/Kim1		54.19		51.35
Exp44_UUO+rox_7d_SL4403_CL	1b2aedb7-b3d3-4244-b169-f1c95d731db0	aSMA	aSMA	PathAnnotationObject	Polygon	701.47	2755.7				0	aSMA/Kim1		38.87		36.4
Exp44_UUO+rox_7d_SL4403_CL	8fe536d8-b98e-441e-b3cf-14b26e48e913	aSMA	aSMA	PathAnnotationObject	Polygon	647.89	2777.3				0	aSMA/Kim1		179.56		80.6
Exp44_UUO+rox_7d_SL4403_CL	ea0b887f-c78d-49ae-8a14-dc61c2ab07d2	aSMA	aSMA	PathAnnotationObject	Polygon	5429.4	2806.5				0	aSMA/Kim1		54.5		57.85
Exp44_UUO+rox_7d_SL4403_CL	137ce1d4-7745-4400-b3b6-dbc4638a5256	aSMA	aSMA	PathAnnotationObject	Polygon	603.86	2830				0	aSMA/Kim1		110.06		67.6
Exp44_UUO+rox_7d_SL4403_CL	2e89552b-b898-46a3-97b0-4c56a0b34e10	aSMA	aSMA	PathAnnotationObject	Polygon	620.69	2851.8				0	aSMA/Kim1		155.06		76.05
Exp44_UUO+rox_7d_SL4403_CL	e63434a3-673a-4492-84cf-c380397844c8	aSMA	aSMA	PathAnnotationObject	Polygon	580.14	2878.3				0	aSMA/Kim1		26.93		28.6
Exp44_UUO+rox_7d_SL4403_CL	52adab30-8e92-4868-8dab-05924a5525a3	aSMA	aSMA	PathAnnotationObject	Polygon	581.39	2889.1				0	aSMA/Kim1		31.48		48.75
Exp44_UUO+rox_7d_SL4403_CL	00180f78-ea78-48af-a032-245c7dde7932	aSMA	aSMA	PathAnnotationObject	Polygon	1168.4	2902.1				0	aSMA/Kim1		375.81		220.35
Exp44_UUO+rox_7d_SL4403_CL	d9984cf7-ba7f-4252-a1b1-80e1cb2402f5	aSMA	aSMA	PathAnnotationObject	Polygon	577.16	2902.2				0	aSMA/Kim1		27.36		27.3
Exp44_UUO+rox_7d_SL4403_CL	e05300ac-1139-4dfd-94b6-6d23f0c5dd88	Kim-1	Kim-1	PathAnnotationObject	Polygon	643.88	2904.4				0	aSMA/Kim1		27.57		27.3
Exp44_UUO+rox_7d_SL4403_CL	8c70e6bb-78c8-467f-88f2-052f66ed771e	aSMA	aSMA	PathAnnotationObject	Polygon	4995.6	2917.2				0	aSMA/Kim1		589.49		212.55
Exp44_UUO+rox_7d_SL4403_CL	1dc88daa-3f05-4081-b4de-784f32a34b5c	aSMA	aSMA	PathAnnotationObject	Geometry	640.6	2917.5				0	aSMA/Kim1		314.34		148.2
Exp44_UUO+rox_7d_SL4403_CL	a8f27362-512c-48dc-a085-59e8e3b10f2c	aSMA	aSMA	PathAnnotationObject	Polygon	1200.3	2927.5				0	aSMA/Kim1		26.51		29.25
Exp44_UUO+rox_7d_SL4403_CL	36b65165-e810-4f84-b2c2-be0e315d6b60	aSMA	aSMA	PathAnnotationObject	Polygon	1357.4	2938.5				0	aSMA/Kim1		44.26		38.35
Exp44_UUO+rox_7d_SL4403_CL	879a0302-c5dd-4501-b0ad-9416d8b3a351	aSMA	aSMA	PathAnnotationObject	Geometry	642.16	2962.6				0	aSMA/Kim1		1715.1		529.75
Exp44_UUO+rox_7d_SL4403_CL	aa58e632-f599-4711-9bfa-d00ac3cefe63	Kim-1	Kim-1	PathAnnotationObject	Polygon	1748	2969.9				0	aSMA/Kim1		91.47		52
Exp44_UUO+rox_7d_SL4403_CL	51226935-bbe7-4c10-9687-4fa906c0f3e1	aSMA	aSMA	PathAnnotationObject	Polygon	1381.9	2973				0	aSMA/Kim1		82.28		47.45
Exp44_UUO+rox_7d_SL4403_CL	9cefb164-51d9-4c19-a089-8c70341e9cee	Kim-1	Kim-1	PathAnnotationObject	Polygon	580.99	2980.5				0	aSMA/Kim1		30.84		24.7
Exp44_UUO+rox_7d_SL4403_CL	ff744557-d64e-4fa9-aaa2-ad002b896e97	aSMA	aSMA	PathAnnotationObject	Polygon	5107.2	2997.7				0	aSMA/Kim1		102.77		89.05
Exp44_UUO+rox_7d_SL4403_CL	7df4e33d-4b20-45e3-bc16-c9902f1fe617	aSMA	aSMA	PathAnnotationObject	Polygon	4670.3	3009				0	aSMA/Kim1		164.56		139.75
Exp44_UUO+rox_7d_SL4403_CL	c56f8612-e5f5-4dcd-a2e6-87430e38abb8	aSMA	aSMA	PathAnnotationObject	Polygon	5092.1	3013.4				0	aSMA/Kim1		77.11		46.8
Exp44_UUO+rox_7d_SL4403_CL	40d81a1b-e33d-4d9c-9b4d-6247120f28c9	aSMA	aSMA	PathAnnotationObject	Polygon	4742.7	3016.6				0	aSMA/Kim1		262.8		82.55
Exp44_UUO+rox_7d_SL4403_CL	fb527241-c9c7-47a5-a0fb-9dee700360a8	Kim-1	Kim-1	PathAnnotationObject	Polygon	887.13	3030.8				0	aSMA/Kim1		136.78		94.25
Exp44_UUO+rox_7d_SL4403_CL	75a3ed62-9d68-45ec-a5d7-67793be56712	aSMA	aSMA	PathAnnotationObject	Polygon	878.22	3035.8				0	aSMA/Kim1		240.09		80.6
Exp44_UUO+rox_7d_SL4403_CL	378255b8-ed5e-4cb7-8d2b-d70f6587504e	aSMA	aSMA	PathAnnotationObject	Polygon	5130.6	3036.1				0	aSMA/Kim1		108.37		50.7
Exp44_UUO+rox_7d_SL4403_CL	474a2de4-0d1c-48c5-821a-9d40725c4f3e	aSMA	aSMA	PathAnnotationObject	Polygon	682.69	3046.2				0	aSMA/Kim1		131.5		53.3
Exp44_UUO+rox_7d_SL4403_CL	8e006ea4-38d7-41ab-9648-f9e96f6c7dce	aSMA	aSMA	PathAnnotationObject	Polygon	1725.9	3056.1				0	aSMA/Kim1		425.25		139.1
Exp44_UUO+rox_7d_SL4403_CL	c049d634-9176-428d-ae88-254daae8e783	aSMA	aSMA	PathAnnotationObject	Polygon	5190.2	3066				0	aSMA/Kim1		56.83		50.05
Exp44_UUO+rox_7d_SL4403_CL	de68de6a-9a4e-48c7-b2a4-26e47609abad	aSMA	aSMA	PathAnnotationObject	Polygon	5448.5	3095.8				0	aSMA/Kim1		924.32		211.25
Exp44_UUO+rox_7d_SL4403_CL	e735af9b-29de-42ec-a243-1672262b8a8b	aSMA	aSMA	PathAnnotationObject	Polygon	5544	3144				0	aSMA/Kim1		839.19		177.45
Exp44_UUO+rox_7d_SL4403_CL	4ddf0f31-c181-4264-a199-aa36459dc6e8	aSMA	aSMA	PathAnnotationObject	Polygon	5450.5	3150				0	aSMA/Kim1		308.64		89.7
Exp44_UUO+rox_7d_SL4403_CL	48cd428e-d2eb-4b9d-93ae-9c8aadc0473e	aSMA	aSMA	PathAnnotationObject	Polygon	507.89	3150.7				0	aSMA/Kim1		33.17		40.3
Exp44_UUO+rox_7d_SL4403_CL	229581a0-47ad-4084-acaa-2ff0af18c0f9	aSMA	aSMA	PathAnnotationObject	Polygon	526.76	3152				0	aSMA/Kim1		164.78		91.65
Exp44_UUO+rox_7d_SL4403_CL	4546184b-c086-4a60-b5cb-7983c0bc9a30	aSMA	aSMA	PathAnnotationObject	Geometry	5333.1	3159.6				0	aSMA/Kim1		3627.7		789.1
Exp44_UUO+rox_7d_SL4403_CL	636514a9-eca5-4309-b6be-8e595bdafe35	aSMA	aSMA	PathAnnotationObject	Geometry	5060	3169.6				0	aSMA/Kim1		799.9		185.9
Exp44_UUO+rox_7d_SL4403_CL	01b7faa5-e168-4593-9aef-529bd4846323	aSMA	aSMA	PathAnnotationObject	Polygon	922.74	3190				0	aSMA/Kim1		134.36		117
Exp44_UUO+rox_7d_SL4403_CL	1cf2d30b-4632-466d-9de5-ea989082efa9	aSMA	aSMA	PathAnnotationObject	Polygon	5383.2	3244.5				0	aSMA/Kim1		54.61		48.1
Exp44_UUO+rox_7d_SL4403_CL	130b29ef-4829-43b8-a9fa-0bbf65cb04cc	aSMA	aSMA	PathAnnotationObject	Polygon	5367.7	3254				0	aSMA/Kim1		189.7		103.35
Exp44_UUO+rox_7d_SL4403_CL	16d66aae-e86b-4922-a73a-b228628892c2	aSMA	aSMA	PathAnnotationObject	Polygon	5352.1	3270.6				0	aSMA/Kim1		57.35		40.95
Exp44_UUO+rox_7d_SL4403_CL	a680f623-2a3a-4e5b-b47d-8470d63ffa8c	aSMA	aSMA	PathAnnotationObject	Polygon	5116.4	3280.1				0	aSMA/Kim1		1216.1		291.2
Exp44_UUO+rox_7d_SL4403_CL	422269b5-44a2-4091-956e-85bc2d420681	aSMA	aSMA	PathAnnotationObject	Polygon	1793.4	3284.2				0	aSMA/Kim1		190.76		114.4
Exp44_UUO+rox_7d_SL4403_CL	3034fd51-5371-4a47-b156-3d5759bf9238	aSMA	aSMA	PathAnnotationObject	Polygon	5191.7	3297.1				0	aSMA/Kim1		407.92		123.5
Exp44_UUO+rox_7d_SL4403_CL	33b072a1-60db-4d12-9afc-6fa84cd6e4cd	aSMA	aSMA	PathAnnotationObject	Polygon	1358	3298.3				0	aSMA/Kim1		585.16		219.05
Exp44_UUO+rox_7d_SL4403_CL	5501efd6-7f13-4bda-882c-d9ffa1d306ce	aSMA	aSMA	PathAnnotationObject	Geometry	1225.9	3309.4				0	aSMA/Kim1		1033		232.05
Exp44_UUO+rox_7d_SL4403_CL	74134b2a-3504-4b2b-9b09-9036e98c4118	aSMA	aSMA	PathAnnotationObject	Polygon	5325.1	3314.7				0	aSMA/Kim1		28.73		38.35
Exp44_UUO+rox_7d_SL4403_CL	e1bda675-2f69-4ba6-a879-110a3cc42db9	aSMA	aSMA	PathAnnotationObject	Polygon	1388.9	3342.3				0	aSMA/Kim1		308		83.2
Exp44_UUO+rox_7d_SL4403_CL	9d41ab98-021e-4843-af3d-c235e0694318	aSMA	aSMA	PathAnnotationObject	Polygon	5199.9	3346.9				0	aSMA/Kim1		226.78		158.6
Exp44_UUO+rox_7d_SL4403_CL	c5ce6b1d-f202-42b2-b787-f46aaa768a83	Kim-1	Kim-1	PathAnnotationObject	Polygon	5753.8	3355.8				0	aSMA/Kim1		29.89		27.95
Exp44_UUO+rox_7d_SL4403_CL	067a0102-35cc-473f-ad71-44caaf89f7f9	aSMA	aSMA	PathAnnotationObject	Polygon	745.58	3356.9				0	aSMA/Kim1		205.55		65.65
Exp44_UUO+rox_7d_SL4403_CL	fc747700-5e2d-49f9-a3fe-d928ac9a2e55	aSMA	aSMA	PathAnnotationObject	Polygon	1298.5	3357.3				0	aSMA/Kim1		330.08		84.5
Exp44_UUO+rox_7d_SL4403_CL	f82a7422-165c-4df7-b12c-8984d0d24518	aSMA	aSMA	PathAnnotationObject	Geometry	1686.7	3365.1				0	aSMA/Kim1		668.82		206.05
Exp44_UUO+rox_7d_SL4403_CL	2480cb26-28d7-41fb-885a-c997033b8b33	aSMA	aSMA	PathAnnotationObject	Polygon	1278	3365.6				0	aSMA/Kim1		330.08		85.8
Exp44_UUO+rox_7d_SL4403_CL	e1e3bdc2-1c10-4ac7-9f55-2456511dd474	aSMA	aSMA	PathAnnotationObject	Polygon	865.98	3409.1				0	aSMA/Kim1		211.88		72.15
Exp44_UUO+rox_7d_SL4403_CL	7c35d0bf-7eec-46ec-8f68-0c5901e858d1	aSMA	aSMA	PathAnnotationObject	Polygon	974.89	3428.7				0	aSMA/Kim1		278.85		81.25
Exp44_UUO+rox_7d_SL4403_CL	6c3b7d70-0e03-42bb-bae1-b5862abc5f06	aSMA	aSMA	PathAnnotationObject	Polygon	5769.6	3431.6				0	aSMA/Kim1		321.73		91.65
Exp44_UUO+rox_7d_SL4403_CL	56e53da1-7c0c-4acc-be07-91dadf4bf7ad	aSMA	aSMA	PathAnnotationObject	Polygon	5701.5	3451.1				0	aSMA/Kim1		215.79		68.9
Exp44_UUO+rox_7d_SL4403_CL	53547512-3d2f-4672-8e7d-eb989a6343b7	aSMA	aSMA	PathAnnotationObject	Polygon	918.91	3480				0	aSMA/Kim1		581.78		280.8
Exp44_UUO+rox_7d_SL4403_CL	af51edd0-ed90-4992-b73b-5b83ef2a046b	Kim-1	Kim-1	PathAnnotationObject	Polygon	927.17	3482.1				0	aSMA/Kim1		63.8		65.65
Exp44_UUO+rox_7d_SL4403_CL	e05cdfc4-5e5d-4dbc-8b7e-7c19bbd3e78c	aSMA	aSMA	PathAnnotationObject	Polygon	1816.9	3507.7				0	aSMA/Kim1		211.04		102.05
Exp44_UUO+rox_7d_SL4403_CL	ba435f2f-91fe-4f06-bf55-ab1add7d7617	aSMA	aSMA	PathAnnotationObject	Polygon	933.25	3513.1				0	aSMA/Kim1		173.86		81.9
Exp44_UUO+rox_7d_SL4403_CL	56ec8097-0ca2-4d41-a658-9f25c3f48f4a	aSMA	aSMA	PathAnnotationObject	Polygon	5588.3	3520.5				0	aSMA/Kim1		242.2		113.75
Exp44_UUO+rox_7d_SL4403_CL	804cb6ae-03a9-486a-98f1-a2ed0f9ff908	aSMA	aSMA	PathAnnotationObject	Polygon	1487.1	3522.4				0	aSMA/Kim1		337.58		84.5
Exp44_UUO+rox_7d_SL4403_CL	31aaf8b1-60e8-4325-a4b9-fe209b4981cb	aSMA	aSMA	PathAnnotationObject	Polygon	5890.6	3592.8				0	aSMA/Kim1		88.83		76.7
Exp44_UUO+rox_7d_SL4403_CL	dacab406-5c0d-45d4-a272-09ab623175b3	aSMA	aSMA	PathAnnotationObject	Geometry	2213.5	3618.2				0	aSMA/Kim1		341.27		214.5
Exp44_UUO+rox_7d_SL4403_CL	354215f7-eacb-4801-ab5b-a732cd1fb4a7	aSMA	aSMA	PathAnnotationObject	Polygon	1526.2	3634.7				0	aSMA/Kim1		334.73		109.85
Exp44_UUO+rox_7d_SL4403_CL	0247f1d1-6912-4c47-a27a-2e34fc6ae34a	aSMA	aSMA	PathAnnotationObject	Polygon	4737	3661.1				0	aSMA/Kim1		42.04		49.4
Exp44_UUO+rox_7d_SL4403_CL	89f6c241-eb15-4e6c-90c8-66a2d8e9e187	aSMA	aSMA	PathAnnotationObject	Polygon	4532.8	3663.3				0	aSMA/Kim1		27.89		31.2
Exp44_UUO+rox_7d_SL4403_CL	abfde729-7347-44f7-851b-1c96cf244b86	aSMA	aSMA	PathAnnotationObject	Polygon	4702.3	3665.4				0	aSMA/Kim1		115.24		87.1
Exp44_UUO+rox_7d_SL4403_CL	41c7c4ac-3a2c-49ff-9c34-cb070ddc3bc2	aSMA	aSMA	PathAnnotationObject	Polygon	4771.7	3665.6				0	aSMA/Kim1		84.18		77.35
Exp44_UUO+rox_7d_SL4403_CL	1f0f9022-1e43-4c65-b60a-0ddf5b3db856	aSMA	aSMA	PathAnnotationObject	Polygon	4511.5	3672.8				0	aSMA/Kim1		39.61		46.15
Exp44_UUO+rox_7d_SL4403_CL	1326e3b9-59f1-4fe9-913d-fe748b29175c	aSMA	aSMA	PathAnnotationObject	Polygon	4524.6	3674.4				0	aSMA/Kim1		57.88		63.05
Exp44_UUO+rox_7d_SL4403_CL	265246e3-fade-4108-a421-4a2757314896	aSMA	aSMA	PathAnnotationObject	Polygon	1755.8	3676.5				0	aSMA/Kim1		138.16		105.3
Exp44_UUO+rox_7d_SL4403_CL	36992f5e-a0cc-4a6d-a566-65e76d2588d6	aSMA	aSMA	PathAnnotationObject	Polygon	4525.6	3691.1				0	aSMA/Kim1		158.94		56.42
Exp44_UUO+rox_7d_SL4403_CL	6bba5062-d425-4ec5-a5fa-d6b2a8153ce9	aSMA	aSMA	PathAnnotationObject	Geometry	1294	3734.9				0	aSMA/Kim1		860		243.75
Exp44_UUO+rox_7d_SL4403_CL	daad3558-6814-413c-a429-4b271a3badf8	aSMA	aSMA	PathAnnotationObject	Polygon	5941.8	3745.2				0	aSMA/Kim1		198.26		76.05
Exp44_UUO+rox_7d_SL4403_CL	e64121ba-1fe1-43df-b994-a8fcbb423035	aSMA	aSMA	PathAnnotationObject	Polygon	2074.3	3762.2				0	aSMA/Kim1		141.85		56.55
Exp44_UUO+rox_7d_SL4403_CL	90f5a266-a44c-4d2a-b9ed-7145f7d6e14d	aSMA	aSMA	PathAnnotationObject	Polygon	2040	3790.4				0	aSMA/Kim1		311.49		89.05
Exp44_UUO+rox_7d_SL4403_CL	64a86d48-7fd1-4ce5-a706-96863e6fec48	aSMA	aSMA	PathAnnotationObject	Polygon	617.41	3791.2				0	aSMA/Kim1		55.66		46.8
Exp44_UUO+rox_7d_SL4403_CL	8ffc1dca-46b4-4e02-8a1c-88ed756b1123	aSMA	aSMA	PathAnnotationObject	Polygon	5791.6	3796.5				0	aSMA/Kim1		174.6		66.95
Exp44_UUO+rox_7d_SL4403_CL	654d4975-22d6-46bb-9f48-6bcc4ec941a6	aSMA	aSMA	PathAnnotationObject	Polygon	624.06	3797				0	aSMA/Kim1		62.42		46.15
Exp44_UUO+rox_7d_SL4403_CL	e58be29d-ef09-4002-be33-c93ce768fd17	aSMA	aSMA	PathAnnotationObject	Polygon	5451.8	3815.8				0	aSMA/Kim1		211.14		137.15
Exp44_UUO+rox_7d_SL4403_CL	f3509b85-8341-43b1-a627-535ee71d5a13	aSMA	aSMA	PathAnnotationObject	Polygon	2034.4	3819.4				0	aSMA/Kim1		239.45		107.9
Exp44_UUO+rox_7d_SL4403_CL	e44ffb2e-994e-43b7-a4c1-16237c85e92d	aSMA	aSMA	PathAnnotationObject	Polygon	5441.7	3861.4				0	aSMA/Kim1		131.93		55.25
Exp44_UUO+rox_7d_SL4403_CL	df878ffd-2881-41b0-ba82-96efa8a60d90	aSMA	aSMA	PathAnnotationObject	Polygon	5321.8	3927.9				0	aSMA/Kim1		222.02		73.45
Exp44_UUO+rox_7d_SL4403_CL	73708349-37ec-4478-a331-a10b52179a01	aSMA	aSMA	PathAnnotationObject	Polygon	1821.2	3970.6				0	aSMA/Kim1		630.37		220.35
Exp44_UUO+rox_7d_SL4403_CL	4e47c278-a619-40fc-b861-985a09ae048b	aSMA	aSMA	PathAnnotationObject	Polygon	718.58	3973				0	aSMA/Kim1		151.15		55.9
Exp44_UUO+rox_7d_SL4403_CL	bdecb438-f6b4-4786-a621-a3cc58af11d9	aSMA	aSMA	PathAnnotationObject	Polygon	5128.1	3982.9				0	aSMA/Kim1		127.6		120.9
Exp44_UUO+rox_7d_SL4403_CL	d86ac095-30af-496d-87e8-4176397c4aef	aSMA	aSMA	PathAnnotationObject	Polygon	1367.8	3992.9				0	aSMA/Kim1		378.14		136.5
Exp44_UUO+rox_7d_SL4403_CL	33ac66b2-ef42-4cfd-8012-e76238794118	aSMA	aSMA	PathAnnotationObject	Polygon	5947.9	4030.2				0	aSMA/Kim1		34.33		40.3
Exp44_UUO+rox_7d_SL4403_CL	599c33b2-ce3c-4698-a562-db1607ea6dfb	aSMA	aSMA	PathAnnotationObject	Polygon	5953.3	4044.4				0	aSMA/Kim1		42.57		42.9
Exp44_UUO+rox_7d_SL4403_CL	0f246b52-0cf1-442d-bb26-61f27edf62dd	aSMA	aSMA	PathAnnotationObject	Polygon	1354.4	4053.5				0	aSMA/Kim1		491.47		211.25
Exp44_UUO+rox_7d_SL4403_CL	810d5450-1b69-4f14-ac43-ab4f19fb3afc	aSMA	aSMA	PathAnnotationObject	Geometry	1525.5	4060.8				0	aSMA/Kim1		1195.3		267.15
Exp44_UUO+rox_7d_SL4403_CL	569dab4a-c1df-4f09-b160-f84bca5283c3	aSMA	aSMA	PathAnnotationObject	Polygon	2479.7	4060.9				0	aSMA/Kim1		27.25		40.3
Exp44_UUO+rox_7d_SL4403_CL	afca366f-7c01-4661-a382-e3f15bbe8b8f	aSMA	aSMA	PathAnnotationObject	Polygon	5951	4065				0	aSMA/Kim1		212.83		130
Exp44_UUO+rox_7d_SL4403_CL	5accd6d0-acb8-4d95-908d-852ffd8e020a	aSMA	aSMA	PathAnnotationObject	Geometry	1469.9	4067.4				0	aSMA/Kim1		2410.7		603.2
Exp44_UUO+rox_7d_SL4403_CL	16a93880-2475-46fd-8cac-1533a2c3bd08	aSMA	aSMA	PathAnnotationObject	Polygon	2465.3	4076.3				0	aSMA/Kim1		112.39		91.65
Exp44_UUO+rox_7d_SL4403_CL	3f2781bf-72c7-47ee-8fbb-71ae8e1fcecc	aSMA	aSMA	PathAnnotationObject	Geometry	5936.9	4099.2				0	aSMA/Kim1		1039.5		263.9
Exp44_UUO+rox_7d_SL4403_CL	00cbcf42-8139-4dc6-8b88-6c4891509cc8	aSMA	aSMA	PathAnnotationObject	Polygon	1967.5	4116.1				0	aSMA/Kim1		120.1		53.95
Exp44_UUO+rox_7d_SL4403_CL	603b66f7-c9f0-4eb9-b9d3-bc323900bc42	aSMA	aSMA	PathAnnotationObject	Polygon	6186.6	4120.5				0	aSMA/Kim1		300.4		84.5
Exp44_UUO+rox_7d_SL4403_CL	35e91264-ba5c-4205-9f11-3376d0829517	aSMA	aSMA	PathAnnotationObject	Geometry	6059.6	4141.8				0	aSMA/Kim1		1633.4		505.7
Exp44_UUO+rox_7d_SL4403_CL	e6d86c7f-d0cf-4b68-bc44-3f8b00546746	aSMA	aSMA	PathAnnotationObject	Geometry	1753.4	4150.2				0	aSMA/Kim1		348.03		123.5
Exp44_UUO+rox_7d_SL4403_CL	86500cad-f132-4878-988f-f2a04e1bec18	aSMA	aSMA	PathAnnotationObject	Geometry	5810	4154.4				0	aSMA/Kim1		1035.7		299.65
Exp44_UUO+rox_7d_SL4403_CL	6eaed214-9ee4-46cd-9315-9787736945a5	aSMA	aSMA	PathAnnotationObject	Polygon	1195.1	4176.6				0	aSMA/Kim1		112.6		66.3
Exp44_UUO+rox_7d_SL4403_CL	4426314f-e17d-4fe6-a5f5-c29250dd4dea	aSMA	aSMA	PathAnnotationObject	Polygon	1824.1	4182.7				0	aSMA/Kim1		71.19		45.5
Exp44_UUO+rox_7d_SL4403_CL	122a86ed-fdce-4036-b918-66f5e31cf895	aSMA	aSMA	PathAnnotationObject	Polygon	1214.1	4187.6				0	aSMA/Kim1		28.94		27.95
Exp44_UUO+rox_7d_SL4403_CL	d5f1b5cb-0d9e-4b2c-9722-e4b67d4b2210	aSMA	aSMA	PathAnnotationObject	Polygon	2485.7	4229.6				0	aSMA/Kim1		107.53		74.75
Exp44_UUO+rox_7d_SL4403_CL	5be70f99-1aac-4c0a-9c5b-069215e7e55c	aSMA	aSMA	PathAnnotationObject	Polygon	1611.9	4243.6				0	aSMA/Kim1		77.21		72.15
Exp44_UUO+rox_7d_SL4403_CL	b24d59d4-d6f8-4a50-a331-c571b09e685b	aSMA	aSMA	PathAnnotationObject	Polygon	6308.6	4248				0	aSMA/Kim1		82.7		50.05
Exp44_UUO+rox_7d_SL4403_CL	277e54b2-cc54-49c7-96a5-2a4273f12bc6	aSMA	aSMA	PathAnnotationObject	Polygon	2739	4279.4				0	aSMA/Kim1		29.47		46.15
Exp44_UUO+rox_7d_SL4403_CL	bfb2657c-a967-4c50-9029-3856181d37fc	aSMA	aSMA	PathAnnotationObject	Polygon	2698.1	4282.7				0	aSMA/Kim1		266.7		142.35
Exp44_UUO+rox_7d_SL4403_CL	94123567-e5c8-4843-a0c7-08075e98462f	aSMA	aSMA	PathAnnotationObject	Polygon	6236.4	4368.8				0	aSMA/Kim1		30.74		34.45
Exp44_UUO+rox_7d_SL4403_CL	1141f030-f740-4b11-8fd6-5d1227e66f6b	aSMA	aSMA	PathAnnotationObject	Polygon	1891.5	4411				0	aSMA/Kim1		70.24		46.15
Exp44_UUO+rox_7d_SL4403_CL	e8a02692-9318-4c24-a907-c3e3b41db5b1	aSMA	aSMA	PathAnnotationObject	Polygon	4876	4433.2				0	aSMA/Kim1		54.82		53.3
Exp44_UUO+rox_7d_SL4403_CL	9c39ec3b-0327-47ea-8e60-2c676b8e0e55	aSMA	aSMA	PathAnnotationObject	Polygon	5142.1	4440.9				0	aSMA/Kim1		167.63		66.95
Exp44_UUO+rox_7d_SL4403_CL	66fcdc79-8ce9-4443-ac36-274b93079248	aSMA	aSMA	PathAnnotationObject	Polygon	2084.3	4459.3				0	aSMA/Kim1		160.97		68.9
Exp44_UUO+rox_7d_SL4403_CL	6f2b6c2b-a7c4-48cf-8e9a-03afc96d69e5	aSMA	aSMA	PathAnnotationObject	Polygon	5808.8	4477.4				0	aSMA/Kim1		32.11		46.8
Exp44_UUO+rox_7d_SL4403_CL	093a9811-fe8b-4062-8f5f-303fcce2306a	Kim-1	Kim-1	PathAnnotationObject	Polygon	3412.2	4501.7				0	aSMA/Kim1		36.44		29.25
Exp44_UUO+rox_7d_SL4403_CL	503b7648-a384-4ea2-8c05-f251fc8b6459	aSMA	aSMA	PathAnnotationObject	Polygon	2576	4526.5				0	aSMA/Kim1		359.55		95.55
Exp44_UUO+rox_7d_SL4403_CL	7f25d39c-31ba-4cd4-9734-94eb7f1b5ac7	aSMA	aSMA	PathAnnotationObject	Polygon	3773.4	4527.4				0	aSMA/Kim1		166.89		70.2
Exp44_UUO+rox_7d_SL4403_CL	8fde0adb-d309-4d72-91c2-44c8834a91a7	aSMA	aSMA	PathAnnotationObject	Geometry	4325.8	4531.7				0	aSMA/Kim1		370.32		135.2
Exp44_UUO+rox_7d_SL4403_CL	ea2ba116-d28f-4483-a78c-e0e5f8885c86	aSMA	aSMA	PathAnnotationObject	Geometry	3627.5	4584.6				0	aSMA/Kim1		2017.8		403
Exp44_UUO+rox_7d_SL4403_CL	2a7e22c6-0f1f-46ce-80c5-5ccd5e421d37	aSMA	aSMA	PathAnnotationObject	Polygon	3765	4586.7				0	aSMA/Kim1		54.4		61.75
Exp44_UUO+rox_7d_SL4403_CL	ab0e915a-6923-43b5-b83c-e22eee4eeb9b	aSMA	aSMA	PathAnnotationObject	Geometry	4613	4588.5				0	aSMA/Kim1		1727.9		576.55
Exp44_UUO+rox_7d_SL4403_CL	c145f275-6b1e-473d-8080-35480eb94aee	aSMA	aSMA	PathAnnotationObject	Geometry	2395.9	4601.2				0	aSMA/Kim1		383.42		121.55
Exp44_UUO+rox_7d_SL4403_CL	c5b6bf49-8220-41cd-b9c6-c0ca7a552267	aSMA	aSMA	PathAnnotationObject	Polygon	5605.4	4601.9				0	aSMA/Kim1		44.68		50.05
Exp44_UUO+rox_7d_SL4403_CL	46e9ed71-d9b6-41c5-b6bd-d94dd6fbec85	aSMA	aSMA	PathAnnotationObject	Polygon	1373.5	4608.2				0	aSMA/Kim1		226.25		71.5
Exp44_UUO+rox_7d_SL4403_CL	9d404b63-6feb-4c6d-8711-630aff411055	aSMA	aSMA	PathAnnotationObject	Polygon	5917	4611.2				0	aSMA/Kim1		134.04		61.1
Exp44_UUO+rox_7d_SL4403_CL	4b2cac0d-038b-40b1-88d7-ac0959c8c32f	aSMA	aSMA	PathAnnotationObject	Polygon	3456.9	4612.1				0	aSMA/Kim1		33.38		39
Exp44_UUO+rox_7d_SL4403_CL	06861a9e-1e1d-4590-84cd-a0a376e5ddee	aSMA	aSMA	PathAnnotationObject	Polygon	3447.4	4618				0	aSMA/Kim1		55.66		80.6
Exp44_UUO+rox_7d_SL4403_CL	1f764493-9293-4dae-b576-9406924cda8c	aSMA	aSMA	PathAnnotationObject	Polygon	1957	4641.1				0	aSMA/Kim1		239.35		83.2
Exp44_UUO+rox_7d_SL4403_CL	9158c327-b984-485d-9b30-5602d5b9f6f2	aSMA	aSMA	PathAnnotationObject	Polygon	1887.4	4641.1				0	aSMA/Kim1		157.49		102.7
Exp44_UUO+rox_7d_SL4403_CL	823936d2-1e96-404a-b7f6-8d6293b5362c	aSMA	aSMA	PathAnnotationObject	Polygon	5326.8	4652.9				0	aSMA/Kim1		74.78		91.65
Exp44_UUO+rox_7d_SL4403_CL	5b5df6d5-ec20-44b7-9835-b52171061ff0	aSMA	aSMA	PathAnnotationObject	Polygon	5311.4	4666.2				0	aSMA/Kim1		161.71		123.5
Exp44_UUO+rox_7d_SL4403_CL	acbde707-079d-4ce1-bec3-e7b76e203301	aSMA	aSMA	PathAnnotationObject	Polygon	5333.4	4667.4				0	aSMA/Kim1		45.21		35.75
Exp44_UUO+rox_7d_SL4403_CL	591d6e2d-0b80-453c-a946-d0727f70cc11	aSMA	aSMA	PathAnnotationObject	Polygon	3485.3	4672.5				0	aSMA/Kim1		53.97		50.05
Exp44_UUO+rox_7d_SL4403_CL	4de586be-3934-42ef-bcec-060889dfbf61	aSMA	aSMA	PathAnnotationObject	Polygon	4499.3	4695				0	aSMA/Kim1		49.96		39.65
Exp44_UUO+rox_7d_SL4403_CL	02ffa63c-cfe8-43e0-a81d-cf71577302bd	aSMA	aSMA	PathAnnotationObject	Geometry	2370	4696.2				0	aSMA/Kim1		939.53		224.9
Exp44_UUO+rox_7d_SL4403_CL	399465ae-24ca-4fa8-a7f9-814e419ac3e7	aSMA	aSMA	PathAnnotationObject	Polygon	4481.8	4700.8				0	aSMA/Kim1		59.15		51.35
Exp44_UUO+rox_7d_SL4403_CL	ee2a16dd-9fee-482b-b24f-372e653836bc	aSMA	aSMA	PathAnnotationObject	Polygon	6094.6	4703.2				0	aSMA/Kim1		56.09		36.4
Exp44_UUO+rox_7d_SL4403_CL	233e699e-482a-4f68-af45-4ec8723d5d87	aSMA	aSMA	PathAnnotationObject	Polygon	5272.8	4706.9				0	aSMA/Kim1		155.48		66.95
Exp44_UUO+rox_7d_SL4403_CL	015fb75b-f179-40a3-8c80-d781d091af77	aSMA	aSMA	PathAnnotationObject	Geometry	1331.4	4711.8				0	aSMA/Kim1		227.09		111.8
Exp44_UUO+rox_7d_SL4403_CL	f59c3538-449e-48ac-9b95-71050edbc452	aSMA	aSMA	PathAnnotationObject	Polygon	4532.8	4714				0	aSMA/Kim1		32.85		42.25
Exp44_UUO+rox_7d_SL4403_CL	2f09e4f8-f6cb-4ee0-a748-e9420b74e73a	aSMA	aSMA	PathAnnotationObject	Geometry	4309.3	4722.8				0	aSMA/Kim1		1277.2		414.7
Exp44_UUO+rox_7d_SL4403_CL	ebc02648-e7b8-4284-8921-033cddc2327e	aSMA	aSMA	PathAnnotationObject	Geometry	4551	4725.1				0	aSMA/Kim1		279.8		145.6
Exp44_UUO+rox_7d_SL4403_CL	885d5914-19a2-4016-8c6f-5a7c680a2cc3	aSMA	aSMA	PathAnnotationObject	Polygon	1297	4749.9				0	aSMA/Kim1		612.41		152.75
Exp44_UUO+rox_7d_SL4403_CL	d0675287-c3c2-422d-a128-987672b26da4	aSMA	aSMA	PathAnnotationObject	Polygon	4346.1	4770.6				0	aSMA/Kim1		242.73		76.05
Exp44_UUO+rox_7d_SL4403_CL	b292a69c-0bed-44ea-8e50-cc3e6fc0514a	Kim-1	Kim-1	PathAnnotationObject	Polygon	2866.6	4773.4				0	aSMA/Kim1		30		29.9
Exp44_UUO+rox_7d_SL4403_CL	bfc1aaa5-9f76-48a2-a64f-1a687cc592a2	aSMA	aSMA	PathAnnotationObject	Polygon	3799.6	4773.5				0	aSMA/Kim1		30.63		38.35
Exp44_UUO+rox_7d_SL4403_CL	9fd2ae46-bf7b-4e18-8a43-c0d2f9c5cdb1	aSMA	aSMA	PathAnnotationObject	Polygon	4666.7	4802.9				0	aSMA/Kim1		329.13		98.15
Exp44_UUO+rox_7d_SL4403_CL	aeb75b2b-824a-40b7-9ba8-6db586a7546d	aSMA	aSMA	PathAnnotationObject	Polygon	5466	4816.1				0	aSMA/Kim1		179.14		71.5
Exp44_UUO+rox_7d_SL4403_CL	ab6ec604-8b27-4e3a-b411-7ad68c6a9ea8	aSMA	aSMA	PathAnnotationObject	Geometry	2524.2	4820.6				0	aSMA/Kim1		877.96		227.5
Exp44_UUO+rox_7d_SL4403_CL	2eb44155-462b-484b-83b4-bfd3afc449fc	aSMA	aSMA	PathAnnotationObject	Geometry	5347.2	4829.9				0	aSMA/Kim1		665.75		317.2
Exp44_UUO+rox_7d_SL4403_CL	ea1ae117-9d83-4460-aa15-c8aec6519d12	aSMA	aSMA	PathAnnotationObject	Polygon	3810.7	4830.6				0	aSMA/Kim1		167.52		85.15
Exp44_UUO+rox_7d_SL4403_CL	c586cd75-cf8f-4609-992d-bba1ac9e53f9	aSMA	aSMA	PathAnnotationObject	Geometry	4191.7	4832.9				0	aSMA/Kim1		4466.7		1140.8
Exp44_UUO+rox_7d_SL4403_CL	8cc561f5-eb31-4cee-a022-2585928dbdbb	aSMA	aSMA	PathAnnotationObject	Geometry	1793.4	4848.6				0	aSMA/Kim1		701.77		269.1
Exp44_UUO+rox_7d_SL4403_CL	5af93f78-1487-4f2b-a372-da97462ba292	aSMA	aSMA	PathAnnotationObject	Polygon	1634.4	4869.7				0	aSMA/Kim1		41.41		57.2
Exp44_UUO+rox_7d_SL4403_CL	e86d619d-6cd8-43a0-83ce-9d4560d5b9e5	aSMA	aSMA	PathAnnotationObject	Polygon	2430.5	4880.8				0	aSMA/Kim1		32.53		40.3
Exp44_UUO+rox_7d_SL4403_CL	08032fd2-3c5c-4329-ad6b-ead99c178eb9	aSMA	aSMA	PathAnnotationObject	Polygon	5053.6	4883.1				0	aSMA/Kim1		181.57		63.7
Exp44_UUO+rox_7d_SL4403_CL	d5837c1e-6863-4a41-91e5-cea612a817ed	aSMA	aSMA	PathAnnotationObject	Polygon	4402.8	4885.8				0	aSMA/Kim1		55.24		52
Exp44_UUO+rox_7d_SL4403_CL	8c5ad415-24f1-4358-9987-b33061972c2c	aSMA	aSMA	PathAnnotationObject	Geometry	1711.3	4894.3				0	aSMA/Kim1		252.87		119.6
Exp44_UUO+rox_7d_SL4403_CL	e9c0fc45-626f-44ec-8632-5dbbde124e5a	aSMA	aSMA	PathAnnotationObject	Polygon	4054.6	4906.3				0	aSMA/Kim1		55.98		50.7
Exp44_UUO+rox_7d_SL4403_CL	5df80aac-e050-4c85-9706-884083f897a6	aSMA	aSMA	PathAnnotationObject	Geometry	5415.3	4908.3				0	aSMA/Kim1		233.85		132.6
Exp44_UUO+rox_7d_SL4403_CL	894fa01b-fa07-4599-91e4-2edfbcc83f38	aSMA	aSMA	PathAnnotationObject	Polygon	2279.9	4918.9				0	aSMA/Kim1		51.33		59.8
Exp44_UUO+rox_7d_SL4403_CL	685e01a6-6136-4d04-b42a-ec43b56fdb25	aSMA	aSMA	PathAnnotationObject	Geometry	4069.1	4936.6				0	aSMA/Kim1		144.39		104
Exp44_UUO+rox_7d_SL4403_CL	00963367-62af-41e0-861e-617bbc09c5b3	aSMA	aSMA	PathAnnotationObject	Polygon	4434.2	4955				0	aSMA/Kim1		309.9		94.9
Exp44_UUO+rox_7d_SL4403_CL	2032ceea-9ad1-447b-92df-963dfafe3892	aSMA	aSMA	PathAnnotationObject	Polygon	4653	4964.8				0	aSMA/Kim1		53.87		46.15
Exp44_UUO+rox_7d_SL4403_CL	c387cbee-2b05-4da4-a015-a0837ceb50ee	aSMA	aSMA	PathAnnotationObject	Polygon	4232.3	4966.7				0	aSMA/Kim1		64.33		66.95
Exp44_UUO+rox_7d_SL4403_CL	0484e270-4260-4c55-a4c6-3279eb27881d	aSMA	aSMA	PathAnnotationObject	Polygon	4731.8	4973.5				0	aSMA/Kim1		204.07		79.3
Exp44_UUO+rox_7d_SL4403_CL	7402c932-9fbd-4548-9717-e0bd58c37606	aSMA	aSMA	PathAnnotationObject	Polygon	4516.3	4983.9				0	aSMA/Kim1		344.87		200.2
Exp44_UUO+rox_7d_SL4403_CL	7c6453ef-23f3-4a08-ad1a-825adeeba6b6	aSMA	aSMA	PathAnnotationObject	Geometry	5437.9	4988.6				0	aSMA/Kim1		450.6		260
Exp44_UUO+rox_7d_SL4403_CL	e222f6af-edc9-4f94-a618-5aed4378813f	aSMA	aSMA	PathAnnotationObject	Polygon	2972.2	4991.6				0	aSMA/Kim1		26.62		30.55
Exp44_UUO+rox_7d_SL4403_CL	6283d8e7-c37f-455c-91c7-b42d6eb21385	Kim-1	Kim-1	PathAnnotationObject	Polygon	4513.1	4999.6				0	aSMA/Kim1		169.11		87.75
Exp44_UUO+rox_7d_SL4403_CL	6d20e3b2-7f15-4eb1-bf0d-257c8ae7feae	aSMA	aSMA	PathAnnotationObject	Polygon	4340.8	5007.8				0	aSMA/Kim1		164.67		112.45
Exp44_UUO+rox_7d_SL4403_CL	3925b705-e854-4de1-a37d-2eb88dbcfc65	aSMA	aSMA	PathAnnotationObject	Polygon	3734.7	5070.8				0	aSMA/Kim1		85.66		59.15
Exp44_UUO+rox_7d_SL4403_CL	6f4dc2fa-e78c-43b1-909e-da926dd5abad	aSMA	aSMA	PathAnnotationObject	Geometry	4771.2	5093.3				0	aSMA/Kim1		1131.5		297.05
Exp44_UUO+rox_7d_SL4403_CL	4d403751-d25b-441a-a81d-860f4ffc56bf	aSMA	aSMA	PathAnnotationObject	Polygon	4939	5100.7				0	aSMA/Kim1		26.2		31.2
Exp44_UUO+rox_7d_SL4403_CL	d46279a8-b79f-435d-a445-0cc56e63f9ae	aSMA	aSMA	PathAnnotationObject	Polygon	4949.3	5100.8				0	aSMA/Kim1		25.88		26
Exp44_UUO+rox_7d_SL4403_CL	5d94876e-6756-4c34-b7f6-44e1d6a1d076	aSMA	aSMA	PathAnnotationObject	Geometry	3628.6	5102.4				0	aSMA/Kim1		364.09		161.2
Exp44_UUO+rox_7d_SL4403_CL	ee481d05-63c6-46ac-88a2-a411dfa6eca4	Kim-1	Kim-1	PathAnnotationObject	Polygon	2796.5	5110.8				0	aSMA/Kim1		388.59		163.8
Exp44_UUO+rox_7d_SL4403_CL	f88c7ea5-d703-42b2-ba4e-2825a88654b5	aSMA	aSMA	PathAnnotationObject	Geometry	2435.6	5133				0	aSMA/Kim1		2574.8		429
Exp44_UUO+rox_7d_SL4403_CL	14236bc3-3bfc-4739-a5e5-1cce96bb070f	aSMA	aSMA	PathAnnotationObject	Geometry	3584.1	5141				0	aSMA/Kim1		686.35		203.45
Exp44_UUO+rox_7d_SL4403_CL	c8d21bc8-d8d0-402f-bd08-60bb1730ae7e	Kim-1	Kim-1	PathAnnotationObject	Polygon	3041.8	5151.3				0	aSMA/Kim1		36.44		28.6
Exp44_UUO+rox_7d_SL4403_CL	e2639716-429e-4378-81ad-8ca591a2f53f	aSMA	aSMA	PathAnnotationObject	Polygon	3903	5158.3				0	aSMA/Kim1		71.93		52
Exp44_UUO+rox_7d_SL4403_CL	74ce17a4-5389-4b37-ad1c-c053a74f75f3	aSMA	aSMA	PathAnnotationObject	Polygon	2409.1	5164.9				0	aSMA/Kim1		103.83		79.95
Exp44_UUO+rox_7d_SL4403_CL	61872f2c-6aa9-4cbd-b5a9-b31c00e14e6c	aSMA	aSMA	PathAnnotationObject	Polygon	2168.1	5167.3				0	aSMA/Kim1		59.78		59.15
Exp44_UUO+rox_7d_SL4403_CL	f0456bd9-49d2-440e-8a0a-b97e14ba3032	aSMA	aSMA	PathAnnotationObject	Polygon	4379.3	5168.7				0	aSMA/Kim1		135.62		86.45
Exp44_UUO+rox_7d_SL4403_CL	696bb40c-a3f9-4734-a31d-eeab9e27533e	aSMA	aSMA	PathAnnotationObject	Geometry	3351.1	5169.5				0	aSMA/Kim1		108.05		81.9
Exp44_UUO+rox_7d_SL4403_CL	9f2768a0-00b9-44b0-9ac7-14a2ad120658	aSMA	aSMA	PathAnnotationObject	Polygon	5409.7	5172.6				0	aSMA/Kim1		33.48		41.6
Exp44_UUO+rox_7d_SL4403_CL	a1cafcac-0060-45dd-99d5-033e03d97877	aSMA	aSMA	PathAnnotationObject	Polygon	3942.1	5183				0	aSMA/Kim1		57.14		64.35
Exp44_UUO+rox_7d_SL4403_CL	beca8e9c-b4b0-4b31-b91c-68f2c325b954	aSMA	aSMA	PathAnnotationObject	Geometry	3617.8	5187.6				0	aSMA/Kim1		2044.2		390.65
Exp44_UUO+rox_7d_SL4403_CL	c464e926-ada3-441a-8f45-ed3756050c33	aSMA	aSMA	PathAnnotationObject	Polygon	1987.7	5196.8				0	aSMA/Kim1		26.3		25.35
Exp44_UUO+rox_7d_SL4403_CL	2b4f8562-11f4-4a01-8f4a-68696db2a8e0	aSMA	aSMA	PathAnnotationObject	Geometry	3083.9	5205				0	aSMA/Kim1		192.03		91.65
Exp44_UUO+rox_7d_SL4403_CL	867019ec-d257-4c67-bc60-cd114fd3fba7	aSMA	aSMA	PathAnnotationObject	Geometry	4843.3	5220.2				0	aSMA/Kim1		1652.4		573.3
Exp44_UUO+rox_7d_SL4403_CL	bd623029-10c6-4d67-9138-80354b9dec18	aSMA	aSMA	PathAnnotationObject	Geometry	4506.3	5232.9				0	aSMA/Kim1		1791.2		395.2
Exp44_UUO+rox_7d_SL4403_CL	4b4f88b2-58b2-4d97-ba67-9d358a975075	aSMA	aSMA	PathAnnotationObject	Polygon	4218	5239.7				0	aSMA/Kim1		57.99		61.75
Exp44_UUO+rox_7d_SL4403_CL	8dd5c1d0-cb4c-4534-9e9d-40c00ee4891c	aSMA	aSMA	PathAnnotationObject	Polygon	4364.2	5316.6				0	aSMA/Kim1		195.09		66.3
Exp44_UUO+rox_7d_SL4403_CL	f170dba9-5acb-490e-85ab-107f13db55df	aSMA	aSMA	PathAnnotationObject	Polygon	2845.4	5320.7				0	aSMA/Kim1		304.31		108.55
Exp44_UUO+rox_7d_SL4403_CL	5615f929-6018-4757-ba98-1a9d70120dba	aSMA	aSMA	PathAnnotationObject	Geometry	2918.6	5322.6				0	aSMA/Kim1		664.49		292.5
Exp44_UUO+rox_7d_SL4403_CL	be8bf7a1-fccd-4838-be76-45ca19c41568	aSMA	aSMA	PathAnnotationObject	Polygon	3536.9	5384.2				0	aSMA/Kim1		33.91		33.8
Exp44_UUO+rox_7d_SL4403_CL	675b12f8-89f0-4e90-88c5-f0cd44f774aa	aSMA	aSMA	PathAnnotationObject	Polygon	4420.2	5394.8				0	aSMA/Kim1		462.22		118.95
Exp44_UUO+rox_7d_SL4403_CL	49dc908d-38c2-47b1-a8a6-dcfb1fcf3ab5	aSMA	aSMA	PathAnnotationObject	Polygon	3879	5402				0	aSMA/Kim1		163.82		61.75
Exp44_UUO+rox_7d_SL4403_CL	5f22e3bb-3001-42b6-9f30-d06e64d98150	Kim-1	Kim-1	PathAnnotationObject	Polygon	3829.7	5505.4				0	aSMA/Kim1		40.77		52.65
Exp44_UUO+rox_7d_SL4403_CL	3ecd294f-a44d-470a-90f7-b46afd899c5b	aSMA	aSMA	PathAnnotationObject	Polygon	3564.9	5511.6				0	aSMA/Kim1		153.68		58.5
Exp44_UUO+rox_7d_SL4403_CL	192fed30-fa88-4305-b416-070dcfe42b6c	aSMA	aSMA	PathAnnotationObject	Polygon	4273.1	5523.3				0	aSMA/Kim1		131.08		85.15
Exp44_UUO+rox_7d_SL4403_CL	b10e70c4-742e-48a0-980d-7e91c6746cf9	aSMA	aSMA	PathAnnotationObject	Geometry	3730.8	5540.9				0	aSMA/Kim1		228.36		114.4
Exp44_UUO+rox_7d_SL4403_CL	5cec8934-57c9-4ce2-8481-ad17cc629b92	aSMA	aSMA	PathAnnotationObject	Polygon	3409.3	5542.9				0	aSMA/Kim1		87.77		48.1
Exp44_UUO+rox_7d_SL4403_CL	4ff5b27e-391c-426d-96a8-bdb5e82d6920	background intensity		Image	Geometry	925.78	3883.8				0	aSMA/Kim1	373.653	20578		2796.6
Exp44_UUO+rox_7d_SL4403_LIG	ede3f89e-00a8-4f60-ae30-1e3aee80a636	Epo+	Epo+	Image	Ellipse	1029.4	2774.7	549.561	2.2835	51.7333	-49.4498	aSMA	5234.38	21.15		16.35
Exp44_UUO+rox_7d_SL4403_LIG	e481cbcd-4791-4d24-b07e-e7d65a8a62ff	Epo+	Epo+	Image	Ellipse	1569.9	2389.1	59.2804	0.0289	36.934	-36.9051	aSMA	1266.57	30.53		20.07
Exp44_UUO+rox_7d_SL4403_LIG	4055a548-814f-4b49-aa49-16f562d50408	Epo+	Epo+	Image	Ellipse	1628.1	2421.6	59.2804	9.2131	29.3985	-20.1854	aSMA	1700.81	49.61		25.04
Exp44_UUO+rox_7d_SL4403_LIG	89876f26-f962-40d6-98fe-55c21284daa2	Epo+	Epo+	Image	Ellipse	1398.3	2356.9	3.7084	0	11.3546	-11.3546	aSMA/Kim1	1455.99	49.28		26.6
Exp44_UUO+rox_7d_SL4403_LIG	b92f7e2b-e515-47b3-a274-86abc3af6bca	Epo+	Epo+	Image	Ellipse	1407.1	2365.7	3.7084	0	11.6275	-11.6275	aSMA/Kim1	1083.84	62.22		28.14
Exp44_UUO+rox_7d_SL4403_LIG	0de03f03-0c08-4cc4-ae05-8ffcd627dbad	Epo+	Epo+	Image	Ellipse	1855.1	2032.6	287.27	0	13.7496	-13.7496	aSMA/Kim1	2155.17	74.33		30.66
Exp44_UUO+rox_7d_SL4403_LIG	7f50b100-a468-4639-9f5d-4b4e81424245	Epo+	Epo+	Image	Ellipse	2025.2	1744.8	10.6263	0	7.9296	-7.9296	aSMA/Kim1	1938.27	42.56		23.66
Exp44_UUO+rox_7d_SL4403_LIG	87e15fb0-9c9b-4a07-9500-38f65c471396	Epo+	Epo+	Image	Ellipse	2016.8	1763.1	10.6263	2.6748	15.9631	-13.2883	aSMA/Kim1	1527.04	87.44		33.2
Exp44_UUO+rox_7d_SL4403_LIG	e191fc6a-ccfa-414a-b16b-1809af47f279	Epo+	Epo+	Image	Ellipse	2055	1792.2	31.6827	13.3134	16.6832	-3.3698	aSMA/Kim1	3802.79	9.955		12.02
Exp44_UUO+rox_7d_SL4403_LIG	497e5da1-65d0-4da6-9ef2-ea8e0223131f	Epo+	Epo+	Image	Ellipse	2067.8	1827.5	13.2595	6.825	19.9068	-13.0818	aSMA/Kim1	971.692	34.68		20.96
Exp44_UUO+rox_7d_SL4403_LIG	2e587463-5303-4d46-81b6-f3029bb9ac07	Epo+	Epo+	Image	Ellipse	2089.6	1833.8	13.2595	4.6419	1.7477	2.8942	aSMA/Kim1	804.259	113.24		37.81
Exp44_UUO+rox_7d_SL4403_LIG	ca7adfc4-0f84-410a-af7f-907dabf09309	Epo+	Epo+	Image	Ellipse	2321.2	1695.7	179.421	0	4.446	-4.446	aSMA/Kim1	2181.98	44.8		24.13
Exp44_UUO+rox_7d_SL4403_LIG	4c48abb8-1a87-470f-92fc-0ac6b28ed4f3	Epo+	Epo+	Image	Ellipse	3417.9	3031.8	14.4375	14.567	348.175	-333.608	aSMA	1371.62	55.17		28.18
Exp44_UUO+rox_7d_SL4403_LIG	38c3269b-cbc3-43b5-af84-752bcfc9cb82	Epo+	Epo+	Image	Ellipse	3439.6	3028.7	14.4375	0	333.342	-333.342	aSMA	827.546	94.07		35.64
Exp44_UUO+rox_7d_SL4403_LIG	5c9813ae-cf88-4684-8622-16f68f989b80	aSMA	aSMA	Epo+	Polygon	3439.5	3028.5				0	aSMA/Kim1		18.34		28.41
Exp44_UUO+rox_7d_SL4403_LIG	f0d9e5ef-2260-4f97-b229-0fc24840fbd8	Epo+	Epo+	Image	Ellipse	2812.7	1740.7	302.211	0	16.0587	-16.0587	aSMA	1121.2	92.08		34.3
Exp44_UUO+rox_7d_SL4403_LIG	32f84d51-17f8-419c-8519-90529bf65c62	aSMA	aSMA	Epo+	Polygon	2808.4	1739.3				0	aSMA/Kim1		10.29		17.49
Exp44_UUO+rox_7d_SL4403_LIG	8cc028a4-34fd-4232-9571-7aac5394dc48	Epo+	Epo+	Image	Ellipse	2505.6	1698.5	179.421	0	14.3253	-14.3253	aSMA/Kim1	1452.01	16.43		15.02
Exp44_UUO+rox_7d_SL4403_LIG	907de956-a948-468a-96bd-5a908e25f8be	Epo+	Epo+	Image	Ellipse	2745.6	5401.5	337.957	0	2.1324	-2.1324	aSMA/Kim1	1294.34	205.74		52.68
Exp44_UUO+rox_7d_SL4403_LIG	61251fcc-3ee5-42d4-beee-848099e35ae1	Epo+	Epo+	Image	Ellipse	3073.7	5221	21.2948	18.2007	24.7607	-6.56	aSMA/Kim1	2087.24	15.51		14.46
Exp44_UUO+rox_7d_SL4403_LIG	dffba28f-3a26-4472-997a-806b517ffeef	Epo+	Epo+	Image	Ellipse	3054.5	5239.5	21.2948	14.3507	23.7696	-9.4189	aSMA/Kim1	1295.01	24.8		18.73
Exp44_UUO+rox_7d_SL4403_LIG	add2812b-5ca7-48f6-8c37-36590f42d812	Epo+	Epo+	Image	Ellipse	1105.8	3882.6	21.9413	24.9474	65.8943	-40.9469	aSMA	1235.64	21.15		16.35
Exp44_UUO+rox_7d_SL4403_LIG	6262f7a7-1b53-44f0-ae0e-ab41ce801d09	Epo+	Epo+	Image	Ellipse	1121.4	3859.9	21.9413	5.3241	74.8097	-69.4856	aSMA	1908.9	26.8		18.39
Exp44_UUO+rox_7d_SL4403_LIG	648570a6-a492-44db-b78e-48e209d8792c	Epo+	Epo+	Image	Ellipse	1169	3869.6	43.5145	0	57.6727	-57.6727	aSMA	1222.11	22.07		16.94
Exp44_UUO+rox_7d_SL4403_LIG	486ccaca-14d4-47d1-9db8-54616260d28e	Epo+	Epo+	Image	Ellipse	1886.6	3261.7	151.15	0	7.5085	-7.5085	aSMA/Kim1	1292.03	63.71		28.73
Exp44_UUO+rox_7d_SL4403_LIG	4f0ae330-36ef-48b4-9ccc-afc70883c111	Epo+	Epo+	Image	Ellipse	1790.1	3389.3	151.15	0.0067	1.9144	-1.9077	aSMA/Kim1	1190.35	53.42		26.1
Exp44_UUO+rox_7d_SL4403_LIG	7c4e3813-4923-4e25-90ff-9e6e40a7fcb9	Epo+	Epo+	Image	Ellipse	4691.5	4494.6	567.024	0.1374	22.1331	-21.9957	aSMA	4883.11	26.13		18.51
Exp44_UUO+rox_7d_SL4403_LIG	9b28cd83-9466-40d7-8a53-f851da635a28	Epo+	Epo+	Image	Ellipse	4443.6	5015.6	290.647	10.4015	18.2133	-7.8118	aSMA/Kim1	1216.34	167.99		45.95
Exp44_UUO+rox_7d_SL4403_LIG	65d27910-317b-4c47-b8e0-dcb239caf3d4	Epo+	Epo+	Image	Ellipse	4149.9	5083.3	2.2517	0	36.4201	-36.4201	aSMA	1701.98	56.41		28.03
Exp44_UUO+rox_7d_SL4403_LIG	178771f3-6308-4b73-91ef-99430500982a	Epo+	Epo+	Image	Ellipse	4144.9	5095.4	2.2517	0	44.2283	-44.2283	aSMA	1207.23	92.58		34.25
Exp44_UUO+rox_7d_SL4403_LIG	11bc87d9-f930-42c5-9003-defbc4aa28dd	PathAnnotationObject		Image	Geometry	3040.4	3177.6				0	aSMA/Kim1		1.5492e+07		27781.2
Exp44_UUO+rox_7d_SL4403_LIG	6c934d03-8e4d-499a-b617-25c12d764614	aSMA	aSMA	PathAnnotationObject	Polygon	2618.2	626.53				0	aSMA/Kim1		10.99		21.45
Exp44_UUO+rox_7d_SL4403_LIG	8257d7e9-2441-4f6e-bee9-a801f5e0e101	aSMA	aSMA	PathAnnotationObject	Polygon	2578.2	627.05				0	aSMA/Kim1		29.36		40.95
Exp44_UUO+rox_7d_SL4403_LIG	7edef9e9-8a32-4175-a87a-0bde8639440d	aSMA	aSMA	PathAnnotationObject	Polygon	2567.4	629.2				0	aSMA/Kim1		14.37		26.65	1.79367e+07
Exp44_UUO+rox_7d_SL4403_LIG	7e34a12c-9aac-471b-8be3-f770a940db61	aSMA	aSMA	PathAnnotationObject	Polygon	2614.8	636.71				0	aSMA/Kim1		73.94		76.7
Exp44_UUO+rox_7d_SL4403_LIG	563b4818-1dcf-42ff-9f9d-e0a1474b7d91	aSMA	aSMA	PathAnnotationObject	Polygon	2727.8	644.44				0	aSMA/Kim1		15.84		22.75
Exp44_UUO+rox_7d_SL4403_LIG	2d979dbc-8f1e-4169-82cf-5a569115f040	aSMA	aSMA	PathAnnotationObject	Geometry	2704.6	656.52				0	aSMA/Kim1		806.02		391.95
Exp44_UUO+rox_7d_SL4403_LIG	eb15326d-1900-45fb-b4b6-490a9982bc77	aSMA	aSMA	PathAnnotationObject	Polygon	2749.7	660.05				0	aSMA/Kim1		39.29		62.4
Exp44_UUO+rox_7d_SL4403_LIG	0edd768e-de52-4010-9e0d-a2e5d880d1df	aSMA	aSMA	PathAnnotationObject	Polygon	2594	674.36				0	aSMA/Kim1		20.28		33.15
Exp44_UUO+rox_7d_SL4403_LIG	c4ba7383-c167-4f4a-a506-989155517cad	aSMA	aSMA	PathAnnotationObject	Polygon	2693.2	674.81				0	aSMA/Kim1		15		21.45
Exp44_UUO+rox_7d_SL4403_LIG	1d4fe02e-dd3e-4669-a71e-0baea865ae83	aSMA	aSMA	PathAnnotationObject	Polygon	2680.6	677.84				0	aSMA/Kim1		29.57		66.3
Exp44_UUO+rox_7d_SL4403_LIG	b339cfa1-7fc7-4f0d-a875-4a07c4045a9b	aSMA	aSMA	PathAnnotationObject	Polygon	2560	681.92				0	aSMA/Kim1		20.17		23.4
Exp44_UUO+rox_7d_SL4403_LIG	514726db-2cfd-4fd1-9a6a-39abf3745d29	aSMA	aSMA	PathAnnotationObject	Polygon	2783.2	682.01				0	aSMA/Kim1		36.34		70.2
Exp44_UUO+rox_7d_SL4403_LIG	19c3f90d-43d8-4686-a396-41acc035c7b5	aSMA	aSMA	PathAnnotationObject	Polygon	2743	682.2				0	aSMA/Kim1		350.99		269.75
Exp44_UUO+rox_7d_SL4403_LIG	894aa944-259a-4e30-8da5-017e6f258ab7	aSMA	aSMA	PathAnnotationObject	Polygon	2668.2	682.38				0	aSMA/Kim1		14.47		18.2
Exp44_UUO+rox_7d_SL4403_LIG	ac5ebefb-7545-41f8-b7ef-10884aa0c857	aSMA	aSMA	PathAnnotationObject	Polygon	2637.9	683.28				0	aSMA/Kim1		43.31		47.45
Exp44_UUO+rox_7d_SL4403_LIG	4c3ea504-af08-49d6-ae45-ee59063b17bb	aSMA	aSMA	PathAnnotationObject	Polygon	2652	687.97				0	aSMA/Kim1		15.32		26
Exp44_UUO+rox_7d_SL4403_LIG	0323ab10-a6c0-4034-b9ed-4c6edaf306ec	aSMA	aSMA	PathAnnotationObject	Polygon	2695.9	690.11				0	aSMA/Kim1		64.43		48.1
Exp44_UUO+rox_7d_SL4403_LIG	091df347-d695-44cc-a2ab-c9ff15398357	aSMA	aSMA	PathAnnotationObject	Polygon	2639.9	693.69				0	aSMA/Kim1		73.52		102.7
Exp44_UUO+rox_7d_SL4403_LIG	3365e724-f5e1-4449-af4c-0f5ebdb63f7e	aSMA	aSMA	PathAnnotationObject	Polygon	2623	694.22				0	aSMA/Kim1		12.57		17.55
Exp44_UUO+rox_7d_SL4403_LIG	4d23d83b-132d-4c3c-ab65-cfb8f2b77d80	aSMA	aSMA	PathAnnotationObject	Polygon	2564	694.84				0	aSMA/Kim1		66.23		94.9
Exp44_UUO+rox_7d_SL4403_LIG	3020bb2f-f125-4e57-b9a5-97d65d8ade13	aSMA	aSMA	PathAnnotationObject	Polygon	2755.8	698.4				0	aSMA/Kim1		20.07		47.45
Exp44_UUO+rox_7d_SL4403_LIG	9e1eaec3-1c5c-45a1-a31b-8b37352c11c2	aSMA	aSMA	PathAnnotationObject	Polygon	2709.1	699				0	aSMA/Kim1		59.68		60.45
Exp44_UUO+rox_7d_SL4403_LIG	de072f0a-2194-457f-84ec-16684c6aa897	aSMA	aSMA	PathAnnotationObject	Polygon	2619.2	700.25				0	aSMA/Kim1		11.62		22.75
Exp44_UUO+rox_7d_SL4403_LIG	a6127d65-8712-4bc6-88e8-a6469de95856	aSMA	aSMA	PathAnnotationObject	Polygon	2669.6	702.28				0	aSMA/Kim1		10.77		22.1
Exp44_UUO+rox_7d_SL4403_LIG	cd93dc48-0357-4d94-8261-d7d550ae9c54	aSMA	aSMA	PathAnnotationObject	Polygon	2717.1	707.74				0	aSMA/Kim1		13.94		20.15
Exp44_UUO+rox_7d_SL4403_LIG	91400ada-0c2c-47db-bdbe-afd78c397ae1	aSMA	aSMA	PathAnnotationObject	Polygon	2735.6	710.01				0	aSMA/Kim1		28.1		48.75
Exp44_UUO+rox_7d_SL4403_LIG	5e602f92-bfa0-4ce5-b580-77c7a0f18310	aSMA	aSMA	PathAnnotationObject	Polygon	2793.5	710.02				0	aSMA/Kim1		16.48		37.7
Exp44_UUO+rox_7d_SL4403_LIG	74573d12-9752-4c39-ba56-a0e5e64d178b	aSMA	aSMA	PathAnnotationObject	Polygon	2701.4	710.24				0	aSMA/Kim1		15.21		21.45
Exp44_UUO+rox_7d_SL4403_LIG	35b136d5-8978-4034-b433-e6fb127f8062	aSMA	aSMA	PathAnnotationObject	Polygon	2651.3	711.76				0	aSMA/Kim1		103.51		128.05
Exp44_UUO+rox_7d_SL4403_LIG	54c6a267-3bac-4751-9260-70f0675a5cee	aSMA	aSMA	PathAnnotationObject	Polygon	2080.3	713.94				0	aSMA/Kim1		12.15		16.25
Exp44_UUO+rox_7d_SL4403_LIG	4b26f944-1ee1-49d5-add0-5213c3d8ab5a	aSMA	aSMA	PathAnnotationObject	Polygon	2007.3	716.45				0	aSMA/Kim1		15.74		29.9
Exp44_UUO+rox_7d_SL4403_LIG	dbf4ea43-fccd-459f-a280-9215c76c3e25	aSMA	aSMA	PathAnnotationObject	Polygon	2671.1	717.36				0	aSMA/Kim1		20.39		29.9
Exp44_UUO+rox_7d_SL4403_LIG	a212b35d-5162-4d8b-abfd-8bc5047fce02	aSMA	aSMA	PathAnnotationObject	Polygon	2659	717.48				0	aSMA/Kim1		25.77		49.4
Exp44_UUO+rox_7d_SL4403_LIG	e20720aa-e3c5-4af0-b835-17fa3a690472	aSMA	aSMA	PathAnnotationObject	Polygon	2569.7	718.63				0	aSMA/Kim1		250.75		174.85
Exp44_UUO+rox_7d_SL4403_LIG	c4ea4472-c407-421c-883f-5e6195d55cfc	aSMA	aSMA	PathAnnotationObject	Polygon	2689.8	719.91				0	aSMA/Kim1		52.5		76.7
Exp44_UUO+rox_7d_SL4403_LIG	05be3706-8605-4b7b-b58c-af4b4a75accc	aSMA	aSMA	PathAnnotationObject	Polygon	2001	721.67				0	aSMA/Kim1		10.25		16.25
Exp44_UUO+rox_7d_SL4403_LIG	4ca8a53a-94dd-44d8-abc3-398a6959b18f	aSMA	aSMA	PathAnnotationObject	Polygon	2596.7	722.4				0	aSMA/Kim1		10.67		27.3
Exp44_UUO+rox_7d_SL4403_LIG	77e0f14c-a196-47b2-8e44-a4426f8ed157	aSMA	aSMA	PathAnnotationObject	Polygon	2704.4	723.01				0	aSMA/Kim1		10.88		33.8
Exp44_UUO+rox_7d_SL4403_LIG	37f84011-9872-4d87-b65a-95f4a9235c25	aSMA	aSMA	PathAnnotationObject	Polygon	2670.3	728.05				0	aSMA/Kim1		13.94		34.45
Exp44_UUO+rox_7d_SL4403_LIG	a7830cdb-6e26-46e3-833a-f5dae30bfa4c	aSMA	aSMA	PathAnnotationObject	Polygon	2635.1	735.03				0	aSMA/Kim1		68.66		46.8
Exp44_UUO+rox_7d_SL4403_LIG	2299f85e-4a29-4045-a746-29cdfb40777a	aSMA	aSMA	PathAnnotationObject	Polygon	2565.6	743.39				0	aSMA/Kim1		16.37		21.45
Exp44_UUO+rox_7d_SL4403_LIG	4668921b-9049-4bc9-86a6-250063b56b58	aSMA	aSMA	PathAnnotationObject	Polygon	2245.2	744.91				0	aSMA/Kim1		22.29		24.7
Exp44_UUO+rox_7d_SL4403_LIG	a99ea514-8e51-4ade-8a34-327f40e5a847	aSMA	aSMA	PathAnnotationObject	Polygon	2197.6	746.71				0	aSMA/Kim1		28.62		25.35
Exp44_UUO+rox_7d_SL4403_LIG	4ca5edd3-0a98-4746-a7d3-502d11d10211	aSMA	aSMA	PathAnnotationObject	Polygon	2571	747.7				0	aSMA/Kim1		10.25		15.6
Exp44_UUO+rox_7d_SL4403_LIG	564a0dcb-12c8-452b-a2be-6e8ef52c0fd7	aSMA	aSMA	PathAnnotationObject	Geometry	2652.1	747.7				0	aSMA/Kim1		417.64		247
Exp44_UUO+rox_7d_SL4403_LIG	c2cfa0a7-3c7d-48e4-9e2a-31ccec7a38cc	aSMA	aSMA	PathAnnotationObject	Geometry	2604.5	747.71				0	aSMA/Kim1		1335.9		832.65
Exp44_UUO+rox_7d_SL4403_LIG	60251eab-8f98-497d-b424-bfe0eb26a306	aSMA	aSMA	PathAnnotationObject	Polygon	1817.4	753.3				0	aSMA/Kim1		54.82		66.95
Exp44_UUO+rox_7d_SL4403_LIG	e4a1402f-f903-4c7e-bae6-428721a071f0	aSMA	aSMA	PathAnnotationObject	Polygon	2483.4	755.77				0	aSMA/Kim1		49.64		39.65
Exp44_UUO+rox_7d_SL4403_LIG	4dbce680-4300-4133-bbdf-b116d479b556	aSMA	aSMA	PathAnnotationObject	Polygon	1774.1	755.96				0	aSMA/Kim1		30.74		48.75
Exp44_UUO+rox_7d_SL4403_LIG	1e362dda-d061-48ad-ad68-50cf3fb71581	aSMA	aSMA	PathAnnotationObject	Polygon	1886.4	756.38				0	aSMA/Kim1		29.68		41.6
Exp44_UUO+rox_7d_SL4403_LIG	14dd130b-3137-40e0-940c-84770abae9a7	aSMA	aSMA	PathAnnotationObject	Polygon	2436.3	757.01				0	aSMA/Kim1		41.83		37.05
Exp44_UUO+rox_7d_SL4403_LIG	cbbe5c90-dce3-44ab-9643-c6df9b41be2c	aSMA	aSMA	PathAnnotationObject	Polygon	2679.8	761.95				0	aSMA/Kim1		16.05		25.35
Exp44_UUO+rox_7d_SL4403_LIG	7693428c-0dc0-47b4-a9c1-bd35eb74d186	aSMA	aSMA	PathAnnotationObject	Polygon	2673.1	768.69				0	aSMA/Kim1		25.67		55.9
Exp44_UUO+rox_7d_SL4403_LIG	a946aaab-c427-4274-ada5-18bf860a08f2	aSMA	aSMA	PathAnnotationObject	Polygon	2475.1	772.74				0	aSMA/Kim1		30.95		34.45
Exp44_UUO+rox_7d_SL4403_LIG	7e711dbb-6d60-4ede-804f-7929134fcdde	aSMA	aSMA	PathAnnotationObject	Polygon	1721.7	773.1				0	aSMA/Kim1		12.89		17.55
Exp44_UUO+rox_7d_SL4403_LIG	5b7f843a-53ba-476f-aa01-089b0da9b5bf	aSMA	aSMA	PathAnnotationObject	Polygon	1729.3	773.93				0	aSMA/Kim1		20.17		27.95
Exp44_UUO+rox_7d_SL4403_LIG	1a35d236-8ae7-410b-8fa1-0f167df7200b	aSMA	aSMA	PathAnnotationObject	Polygon	2591.7	777.58				0	aSMA/Kim1		62		53.95
Exp44_UUO+rox_7d_SL4403_LIG	293c73ad-568b-4522-8d0e-e9c9a71fdc21	aSMA	aSMA	PathAnnotationObject	Polygon	2531.7	778.05				0	aSMA/Kim1		38.76		33.15
Exp44_UUO+rox_7d_SL4403_LIG	17170f8d-38f2-4f83-b658-3011a3851183	aSMA	aSMA	PathAnnotationObject	Polygon	2194.1	778.07				0	aSMA/Kim1		16.37		22.75
Exp44_UUO+rox_7d_SL4403_LIG	f995c14b-e309-4c1a-a447-7a8e71760c94	aSMA	aSMA	PathAnnotationObject	Polygon	2829.6	778.16				0	aSMA/Kim1		96.96		70.2
Exp44_UUO+rox_7d_SL4403_LIG	777173ff-9256-45d7-b436-15c73dad0942	aSMA	aSMA	PathAnnotationObject	Polygon	2585.3	778.16				0	aSMA/Kim1		11.3		29.25
Exp44_UUO+rox_7d_SL4403_LIG	42d94f7e-81bc-4f78-8d66-d806167cb7c8	aSMA	aSMA	PathAnnotationObject	Polygon	2580.2	778.78				0	aSMA/Kim1		13.52		25.35
Exp44_UUO+rox_7d_SL4403_LIG	02adbf8b-060a-486e-bb6b-0182aff22cc3	aSMA	aSMA	PathAnnotationObject	Polygon	2257.8	780.44				0	aSMA/Kim1		34.75		31.2
Exp44_UUO+rox_7d_SL4403_LIG	cebfdd66-063c-4299-b834-76c5dc9c5db6	aSMA	aSMA	PathAnnotationObject	Polygon	2232.2	782.57				0	aSMA/Kim1		13.63		20.8
Exp44_UUO+rox_7d_SL4403_LIG	1ec8ffb1-7916-48ea-a2ee-95da22a10f43	aSMA	aSMA	PathAnnotationObject	Polygon	2265.2	783.2				0	aSMA/Kim1		47.85		57.85
Exp44_UUO+rox_7d_SL4403_LIG	befb44cc-9513-4815-bb7f-0dadfbc0fefc	aSMA	aSMA	PathAnnotationObject	Polygon	2248.8	787.39				0	aSMA/Kim1		33.8		34.45
Exp44_UUO+rox_7d_SL4403_LIG	242a5f7d-908e-49de-894a-bdf1b4d1615b	aSMA	aSMA	PathAnnotationObject	Polygon	2584.4	787.89				0	aSMA/Kim1		20.28		33.15
Exp44_UUO+rox_7d_SL4403_LIG	81f3b82f-1173-4497-ae03-c6217ab27c78	aSMA	aSMA	PathAnnotationObject	Polygon	2648.9	789.38				0	aSMA/Kim1		17.22		32.5
Exp44_UUO+rox_7d_SL4403_LIG	a9e599be-829c-464c-9351-1ca5262a6186	Kim-1	Kim-1	PathAnnotationObject	Polygon	2256	790.77				0	aSMA/Kim1		38.76		31.2
Exp44_UUO+rox_7d_SL4403_LIG	ebcd486a-8554-40a1-b386-d5c88a1141ff	aSMA	aSMA	PathAnnotationObject	Polygon	2809.3	792.01				0	aSMA/Kim1		15.21		19.5
Exp44_UUO+rox_7d_SL4403_LIG	f9e9f03c-e18e-4a39-9d60-74db2b37b7bf	aSMA	aSMA	PathAnnotationObject	Polygon	2165.7	793.47				0	aSMA/Kim1		10.25		17.55
Exp44_UUO+rox_7d_SL4403_LIG	6767dacd-1d92-43cb-b6be-a64278f3fffa	aSMA	aSMA	PathAnnotationObject	Polygon	2641.3	797.63				0	aSMA/Kim1		17.96		22.1
Exp44_UUO+rox_7d_SL4403_LIG	bde9398e-565e-4d35-8c5d-de543a161182	aSMA	aSMA	PathAnnotationObject	Polygon	1637.8	798.95				0	aSMA/Kim1		71.3		82.55
Exp44_UUO+rox_7d_SL4403_LIG	72bf990b-a638-49fd-b881-b48595166984	aSMA	aSMA	PathAnnotationObject	Polygon	2289.2	799				0	aSMA/Kim1		15.84		26
Exp44_UUO+rox_7d_SL4403_LIG	2a03acd2-e8c6-4d99-a71f-385b6021d533	aSMA	aSMA	PathAnnotationObject	Polygon	1746.9	800.3				0	aSMA/Kim1		10.25		24.05
Exp44_UUO+rox_7d_SL4403_LIG	4264c157-39e7-41d5-8047-c733457a0f71	aSMA	aSMA	PathAnnotationObject	Polygon	2247.3	800.46				0	aSMA/Kim1		13.52		18.85
Exp44_UUO+rox_7d_SL4403_LIG	cccec098-eee6-4979-ac0f-85248e4166b5	aSMA	aSMA	PathAnnotationObject	Geometry	2268.1	800.66				0	aSMA/Kim1		95018.2		27359.8
Exp44_UUO+rox_7d_SL4403_LIG	c7a10b3a-80f0-479c-8af9-8fe3a6c89c1f	aSMA	aSMA	PathAnnotationObject	Polygon	2358	802.81				0	aSMA/Kim1		16.48		27.95
Exp44_UUO+rox_7d_SL4403_LIG	9186b0c4-f8dc-495e-bab9-ed786608fff3	aSMA	aSMA	PathAnnotationObject	Polygon	2224.6	804.21				0	aSMA/Kim1		21.23		22.75
Exp44_UUO+rox_7d_SL4403_LIG	b81100ae-3995-45e3-af8c-8285fc3e6cf1	aSMA	aSMA	PathAnnotationObject	Polygon	2237	806.16				0	aSMA/Kim1		46.37		48.75
Exp44_UUO+rox_7d_SL4403_LIG	8a4723ec-4a4c-49db-8900-89fb0e1e5751	aSMA	aSMA	PathAnnotationObject	Polygon	2188.5	806.63				0	aSMA/Kim1		43.62		59.8
Exp44_UUO+rox_7d_SL4403_LIG	714d0cfb-2923-412b-bfbb-664c102d1ecb	aSMA	aSMA	PathAnnotationObject	Polygon	2216.6	806.91				0	aSMA/Kim1		37.81		33.8
Exp44_UUO+rox_7d_SL4403_LIG	84002d3d-7946-4643-9d9c-a790d8dd040f	Kim-1	Kim-1	PathAnnotationObject	Polygon	2398.9	807.57				0	aSMA/Kim1		11.3		15.6
Exp44_UUO+rox_7d_SL4403_LIG	fe2e083a-cc87-448b-92c6-b5901301a302	aSMA	aSMA	PathAnnotationObject	Polygon	1836.9	809.06				0	aSMA/Kim1		16.16		20.8
Exp44_UUO+rox_7d_SL4403_LIG	7590033f-1c09-4b03-8e99-a42f60205678	aSMA	aSMA	PathAnnotationObject	Polygon	1637.8	810.13				0	aSMA/Kim1		10.14		15.6
Exp44_UUO+rox_7d_SL4403_LIG	e916e9a3-ff5e-4a65-9b11-2c81c1cbcd75	aSMA	aSMA	PathAnnotationObject	Polygon	1619	813.19				0	aSMA/Kim1		14.26		45.5
Exp44_UUO+rox_7d_SL4403_LIG	f511454b-0efa-4309-b3eb-0c7b16ca2c78	aSMA	aSMA	PathAnnotationObject	Polygon	2352	813.21				0	aSMA/Kim1		10.88		18.2
Exp44_UUO+rox_7d_SL4403_LIG	f8064e33-59a0-4568-9f9e-2101d494ea19	aSMA	aSMA	PathAnnotationObject	Polygon	1727.8	816.28				0	aSMA/Kim1		11.72		18.85
Exp44_UUO+rox_7d_SL4403_LIG	5ce526aa-699b-4b10-a019-aca67f4d37ac	aSMA	aSMA	PathAnnotationObject	Polygon	2674.6	816.98				0	aSMA/Kim1		35.81		31.85
Exp44_UUO+rox_7d_SL4403_LIG	cbf16b7d-e6b5-4ead-b336-8b752ed2c6bc	aSMA	aSMA	PathAnnotationObject	Geometry	2165	818.18				0	aSMA/Kim1		34.96		56.55
Exp44_UUO+rox_7d_SL4403_LIG	da50e2ce-2941-42bc-abb2-7cab05449c6d	aSMA	aSMA	PathAnnotationObject	Polygon	1621.3	819.88				0	aSMA/Kim1		41.51		33.15
Exp44_UUO+rox_7d_SL4403_LIG	8f9625a2-b045-4266-a39f-812e41acb791	aSMA	aSMA	PathAnnotationObject	Geometry	1678.6	821.61				0	aSMA/Kim1		4472.2		2148.2
Exp44_UUO+rox_7d_SL4403_LIG	fef4702c-ac7e-418f-8118-4efc4e993fad	aSMA	aSMA	PathAnnotationObject	Polygon	2258.8	823.86				0	aSMA/Kim1		272.72		218.4
Exp44_UUO+rox_7d_SL4403_LIG	faeffdc0-7837-41a8-a2f6-f645ca48f711	aSMA	aSMA	PathAnnotationObject	Polygon	2418.8	824.22				0	aSMA/Kim1		12.78		16.9
Exp44_UUO+rox_7d_SL4403_LIG	97d95fc1-3c43-4d2b-855b-420d33cf0a70	aSMA	aSMA	PathAnnotationObject	Polygon	1893.1	826.26				0	aSMA/Kim1		19.12		29.9
Exp44_UUO+rox_7d_SL4403_LIG	9cb81975-3fcf-4ecc-a6e4-f5d844051e48	aSMA	aSMA	PathAnnotationObject	Polygon	1634.7	827.11				0	aSMA/Kim1		14.05		17.55
Exp44_UUO+rox_7d_SL4403_LIG	8b776589-f8a9-46a3-9a47-e8ea0d64fc25	aSMA	aSMA	PathAnnotationObject	Polygon	2276.2	829.04				0	aSMA/Kim1		35.28		45.5
Exp44_UUO+rox_7d_SL4403_LIG	c4aa9423-e852-491b-aa68-c2cab9ad0df1	aSMA	aSMA	PathAnnotationObject	Polygon	2838.1	829.56				0	aSMA/Kim1		15.1		19.5
Exp44_UUO+rox_7d_SL4403_LIG	32ee2602-646c-4991-98fc-d2d2583d4305	aSMA	aSMA	PathAnnotationObject	Polygon	2389.3	830.9				0	aSMA/Kim1		14.89		27.95
Exp44_UUO+rox_7d_SL4403_LIG	be44ac84-743a-4f9b-9073-9006275092fa	aSMA	aSMA	PathAnnotationObject	Polygon	1912.4	831.17				0	aSMA/Kim1		91.47		74.1
Exp44_UUO+rox_7d_SL4403_LIG	c2737a17-f6e1-4c19-82db-727ac18f0f07	Kim-1	Kim-1	PathAnnotationObject	Polygon	2156.8	831.4				0	aSMA/Kim1		92.11		118.3
Exp44_UUO+rox_7d_SL4403_LIG	d08ce70e-baf6-4056-a99a-e82ec50313e0	aSMA	aSMA	PathAnnotationObject	Polygon	1857.3	831.62				0	aSMA/Kim1		10.56		18.2
Exp44_UUO+rox_7d_SL4403_LIG	455aa5dd-32f7-4dde-b2b6-089add35d2e0	Kim-1	Kim-1	PathAnnotationObject	Polygon	2192.3	832.26				0	aSMA/Kim1		32.32		34.45	2.43616e+06
Exp44_UUO+rox_7d_SL4403_LIG	a7c74eb0-9c11-4d1d-b238-073e3b43d19f	aSMA	aSMA	PathAnnotationObject	Polygon	2406.6	832.3				0	aSMA/Kim1		152.52		122.85
Exp44_UUO+rox_7d_SL4403_LIG	105a20b4-a55c-4015-9191-8c6f88fab589	aSMA	aSMA	PathAnnotationObject	Polygon	2190.2	833.2				0	aSMA/Kim1		208.19		269.1
Exp44_UUO+rox_7d_SL4403_LIG	e6fc03cd-c782-4fe6-a594-da1dc37dc1cc	aSMA	aSMA	PathAnnotationObject	Polygon	1879.8	833.28				0	aSMA/Kim1		225.3		126.75
Exp44_UUO+rox_7d_SL4403_LIG	5a2a9328-5075-4d84-b867-3008c653281f	aSMA	aSMA	PathAnnotationObject	Polygon	1748.8	833.34				0	aSMA/Kim1		22.5		26
Exp44_UUO+rox_7d_SL4403_LIG	13bfc0fa-e17a-4dae-b2ef-968a4b8c12be	aSMA	aSMA	PathAnnotationObject	Polygon	1805.7	833.88				0	aSMA/Kim1		17.11		21.45
Exp44_UUO+rox_7d_SL4403_LIG	44a0f4c8-4453-4e4a-905f-735459a3ab06	aSMA	aSMA	PathAnnotationObject	Polygon	1779.4	834.09				0	aSMA/Kim1		70.56		54.6
Exp44_UUO+rox_7d_SL4403_LIG	9aa4e7ca-7fdf-4f50-8d41-47d17b79f492	Kim-1	Kim-1	PathAnnotationObject	Polygon	2184.7	835.37				0	aSMA/Kim1		12.57		24.05
Exp44_UUO+rox_7d_SL4403_LIG	5a30d725-8e13-41a7-a9b2-ef6628dba194	aSMA	aSMA	PathAnnotationObject	Polygon	1656.2	835.44				0	aSMA/Kim1		12.89		17.55
Exp44_UUO+rox_7d_SL4403_LIG	0249da65-9ea3-42f7-9c54-e087552e828c	aSMA	aSMA	PathAnnotationObject	Polygon	1926.5	837.08				0	aSMA/Kim1		220.02		94.25
Exp44_UUO+rox_7d_SL4403_LIG	ccf618de-07e9-46a7-8457-16ebb02d1d7b	aSMA	aSMA	PathAnnotationObject	Polygon	2866.3	837.61				0	aSMA/Kim1		10.14		27.95
Exp44_UUO+rox_7d_SL4403_LIG	0551c77a-d2c1-4a2e-8678-a002725cfe31	aSMA	aSMA	PathAnnotationObject	Polygon	2248.7	839.07				0	aSMA/Kim1		35.07		34.45
Exp44_UUO+rox_7d_SL4403_LIG	0ab3d463-4bd0-4d87-92e3-fe979a55a211	aSMA	aSMA	PathAnnotationObject	Polygon	1595.9	839.33				0	aSMA/Kim1		10.56		20.8
Exp44_UUO+rox_7d_SL4403_LIG	869d8bbf-06ba-4828-9239-db394864f537	aSMA	aSMA	PathAnnotationObject	Polygon	2377.8	842.34				0	aSMA/Kim1		48.9		66.3
Exp44_UUO+rox_7d_SL4403_LIG	9713a525-ce00-49db-83fc-31ca0d81c734	aSMA	aSMA	PathAnnotationObject	Polygon	2644.9	842.44				0	aSMA/Kim1		10.46		23.4
Exp44_UUO+rox_7d_SL4403_LIG	5fc14690-debc-48f8-a28f-81b7bfe23988	aSMA	aSMA	PathAnnotationObject	Polygon	1817.7	843.5				0	aSMA/Kim1		11.2		17.55
Exp44_UUO+rox_7d_SL4403_LIG	24d8ac64-ac63-4c29-9c63-0f3f4e52dded	aSMA	aSMA	PathAnnotationObject	Polygon	2353.5	843.52				0	aSMA/Kim1		101.61		75.4
Exp44_UUO+rox_7d_SL4403_LIG	9ca0fd93-0e21-4c46-93c8-caf1dde34b0d	aSMA	aSMA	PathAnnotationObject	Polygon	1793.2	843.91				0	aSMA/Kim1		15.95		24.7
Exp44_UUO+rox_7d_SL4403_LIG	fcf5515b-73c2-4916-aab8-49d4e57a508e	aSMA	aSMA	PathAnnotationObject	Polygon	2235.1	844.83				0	aSMA/Kim1		17.11		22.1
Exp44_UUO+rox_7d_SL4403_LIG	a1143a8c-c268-413e-a98a-44db84fe2662	aSMA	aSMA	PathAnnotationObject	Polygon	1565.1	844.91				0	aSMA/Kim1		32.74		35.75
Exp44_UUO+rox_7d_SL4403_LIG	e843d3e3-dd03-4053-8622-13fd7823ca4e	aSMA	aSMA	PathAnnotationObject	Polygon	1858.4	845.77				0	aSMA/Kim1		28.1		39.65
Exp44_UUO+rox_7d_SL4403_LIG	eec1adb7-61a5-433b-9614-5bbed1a03c74	aSMA	aSMA	PathAnnotationObject	Polygon	2001.5	846.08				0	aSMA/Kim1		30.1		39
Exp44_UUO+rox_7d_SL4403_LIG	10c40d9d-b83b-454b-8c6f-5fd0e0f00acf	Kim-1	Kim-1	PathAnnotationObject	Polygon	2389.9	848.69				0	aSMA/Kim1		56.83		74.1
Exp44_UUO+rox_7d_SL4403_LIG	d5d29b6a-bb8b-487f-b9a2-f191a44a3560	aSMA	aSMA	PathAnnotationObject	Polygon	2628.8	849.91				0	aSMA/Kim1		53.76		65.65
Exp44_UUO+rox_7d_SL4403_LIG	11a451ff-4a19-4728-b972-b49750597da6	aSMA	aSMA	PathAnnotationObject	Polygon	1604.4	850.13				0	aSMA/Kim1		34.54		40.95
Exp44_UUO+rox_7d_SL4403_LIG	4ec93976-7f63-43ed-a18b-a404e78b021a	aSMA	aSMA	PathAnnotationObject	Polygon	1844.8	851.55				0	aSMA/Kim1		38.66		53.95
Exp44_UUO+rox_7d_SL4403_LIG	bc479626-2faa-4e79-bf87-b07d3202e66e	aSMA	aSMA	PathAnnotationObject	Polygon	2281.6	852.7				0	aSMA/Kim1		352.79		234
Exp44_UUO+rox_7d_SL4403_LIG	375319b8-c51a-457f-a25f-9327662c2c55	aSMA	aSMA	PathAnnotationObject	Polygon	1834.1	852.73				0	aSMA/Kim1		18.27		27.3
Exp44_UUO+rox_7d_SL4403_LIG	1ea62f17-5e2d-49d2-96be-01537cb44692	aSMA	aSMA	PathAnnotationObject	Polygon	1878.3	853.39				0	aSMA/Kim1		10.67		15.6
Exp44_UUO+rox_7d_SL4403_LIG	3f619201-a626-449b-a1f7-b48d337c2a5a	Kim-1	Kim-1	PathAnnotationObject	Polygon	2173.6	853.49				0	aSMA/Kim1		10.25		18.2
Exp44_UUO+rox_7d_SL4403_LIG	b2752796-002f-4444-ba3a-6971578bcc04	aSMA	aSMA	PathAnnotationObject	Polygon	2880.9	854				0	aSMA/Kim1		30.21		39
Exp44_UUO+rox_7d_SL4403_LIG	e4f9ec99-d1bd-45d9-84cc-ced0f83ba383	aSMA	aSMA	PathAnnotationObject	Polygon	2168.4	854.71				0	aSMA/Kim1		13.2		26.65
Exp44_UUO+rox_7d_SL4403_LIG	b5520448-7f5e-460f-9d2d-df64dc725a67	Kim-1	Kim-1	PathAnnotationObject	Polygon	2143.4	855.06				0	aSMA/Kim1		18.7		40.95
Exp44_UUO+rox_7d_SL4403_LIG	bd327d10-5a4a-4fbf-a39f-aa74aa0e4fcb	aSMA	aSMA	PathAnnotationObject	Polygon	2381.6	855.26				0	aSMA/Kim1		55.03		53.95
Exp44_UUO+rox_7d_SL4403_LIG	581ab8f0-acae-45fc-abc2-7239e78c44f0	aSMA	aSMA	PathAnnotationObject	Polygon	1769.6	855.5				0	aSMA/Kim1		41.09		37.05
Exp44_UUO+rox_7d_SL4403_LIG	3617aa62-476d-4f92-bb4e-b7c106e75d34	Kim-1	Kim-1	PathAnnotationObject	Polygon	1614.3	855.69				0	aSMA/Kim1		12.57		20.15
Exp44_UUO+rox_7d_SL4403_LIG	7cf05c0b-1a3f-40d4-9e0a-a9f4b839d714	aSMA	aSMA	PathAnnotationObject	Polygon	2393.5	858.56				0	aSMA/Kim1		21.34		29.25
Exp44_UUO+rox_7d_SL4403_LIG	d71ecad9-546a-436a-84c4-0fa9ce75e819	aSMA	aSMA	PathAnnotationObject	Polygon	2258.5	859.67				0	aSMA/Kim1		206.92		184.6
Exp44_UUO+rox_7d_SL4403_LIG	8af891be-54a0-46d3-9e08-867ce220e048	aSMA	aSMA	PathAnnotationObject	Polygon	1738.1	859.74				0	aSMA/Kim1		24.51		30.55
Exp44_UUO+rox_7d_SL4403_LIG	d8c49497-aec0-4d0c-8d6a-ada0304f7205	aSMA	aSMA	PathAnnotationObject	Polygon	2216.3	861.3				0	aSMA/Kim1		756.49		526.5
Exp44_UUO+rox_7d_SL4403_LIG	080cc4e1-e78f-43d4-bb5d-7999ca63d6d5	aSMA	aSMA	PathAnnotationObject	Polygon	1777	862.47				0	aSMA/Kim1		34.12		34.45
Exp44_UUO+rox_7d_SL4403_LIG	4355f12c-bc26-44b9-b115-548beb27445c	aSMA	aSMA	PathAnnotationObject	Geometry	1913.6	863.44				0	aSMA/Kim1		489.89		277.55
Exp44_UUO+rox_7d_SL4403_LIG	54c60eac-bf18-4c03-aa62-3eb9dd18051e	Kim-1	Kim-1	PathAnnotationObject	Polygon	2352.5	863.77				0	aSMA/Kim1		27.67		33.15
Exp44_UUO+rox_7d_SL4403_LIG	b3a4e523-8451-4d06-919d-f755567ebe7d	aSMA	aSMA	PathAnnotationObject	Polygon	2250.2	864.38				0	aSMA/Kim1		20.28		37.05
Exp44_UUO+rox_7d_SL4403_LIG	5e55bfda-bdf2-431d-af81-1dbbdbaea95d	aSMA	aSMA	PathAnnotationObject	Polygon	1868.7	864.44				0	aSMA/Kim1		23.45		27.95
Exp44_UUO+rox_7d_SL4403_LIG	83b38fe6-bbed-45ff-870c-b4ded5309da2	aSMA	aSMA	PathAnnotationObject	Polygon	1629	864.93				0	aSMA/Kim1		30.74		35.75
Exp44_UUO+rox_7d_SL4403_LIG	3c4e0e0f-a365-4d7c-a2f7-f8546a47b345	aSMA	aSMA	PathAnnotationObject	Geometry	2171.5	865.23				0	aSMA/Kim1		132.77		133.9
Exp44_UUO+rox_7d_SL4403_LIG	de45d09a-1fe8-44fc-90e2-1ef44e553bd9	aSMA	aSMA	PathAnnotationObject	Polygon	2883.8	865.51				0	aSMA/Kim1		43.52		48.1
Exp44_UUO+rox_7d_SL4403_LIG	3f342655-ca17-4fb5-86e1-437f061c49c9	Kim-1	Kim-1	PathAnnotationObject	Polygon	1598.3	866.09				0	aSMA/Kim1		76.58		97.5
Exp44_UUO+rox_7d_SL4403_LIG	a1e96060-5332-4319-a5b4-3347d72eff1a	Kim-1	Kim-1	PathAnnotationObject	Polygon	2395.6	866.23				0	aSMA/Kim1		24.19		37.7
Exp44_UUO+rox_7d_SL4403_LIG	12bbfa41-6612-424c-93ef-cb5f5a1c18c9	aSMA	aSMA	PathAnnotationObject	Polygon	2077.1	866.77				0	aSMA/Kim1		20.28		22.75
Exp44_UUO+rox_7d_SL4403_LIG	ef756200-de1e-4ef5-b8fb-3cc4c8f20e55	aSMA	aSMA	PathAnnotationObject	Polygon	2634.1	867.45				0	aSMA/Kim1		11.83		21.45
Exp44_UUO+rox_7d_SL4403_LIG	d8e00548-6cdd-4620-9da1-9564cafe7ea1	aSMA	aSMA	PathAnnotationObject	Polygon	1576.5	868.1				0	aSMA/Kim1		16.16		29.25
Exp44_UUO+rox_7d_SL4403_LIG	84be36e6-96da-452f-ad16-44b63239d026	aSMA	aSMA	PathAnnotationObject	Polygon	1660	868.22				0	aSMA/Kim1		38.76		61.75
Exp44_UUO+rox_7d_SL4403_LIG	cffb403a-0c7f-45e3-971d-70b6121998c9	aSMA	aSMA	PathAnnotationObject	Geometry	1538.3	869.02				0	aSMA/Kim1		1673.3		885.3
Exp44_UUO+rox_7d_SL4403_LIG	0074345f-7838-47a9-bc92-d69e7073830f	aSMA	aSMA	PathAnnotationObject	Polygon	2407	869.12				0	aSMA/Kim1		19.75		36.4
Exp44_UUO+rox_7d_SL4403_LIG	2c954f53-e204-4058-8d89-d429020d3652	aSMA	aSMA	PathAnnotationObject	Polygon	1848.7	869.28				0	aSMA/Kim1		17.32		32.5
Exp44_UUO+rox_7d_SL4403_LIG	81ae0ee5-878d-4ed3-a043-b6e2ea5871d0	aSMA	aSMA	PathAnnotationObject	Polygon	1501.9	869.53				0	aSMA/Kim1		12.04		20.8
Exp44_UUO+rox_7d_SL4403_LIG	1ed90f5b-feb4-4328-88e0-884e4baf9bfb	aSMA	aSMA	PathAnnotationObject	Polygon	2279.4	869.98				0	aSMA/Kim1		25.56		39.65
Exp44_UUO+rox_7d_SL4403_LIG	92298e05-81d1-48df-a5b9-7005616c6e56	aSMA	aSMA	PathAnnotationObject	Polygon	2946.4	870.75				0	aSMA/Kim1		10.03		15.6
Exp44_UUO+rox_7d_SL4403_LIG	9b571368-c868-41a1-97d0-48ba4b9f473a	aSMA	aSMA	PathAnnotationObject	Polygon	2208.2	871.18				0	aSMA/Kim1		10.35		14.3
Exp44_UUO+rox_7d_SL4403_LIG	06404415-6030-4fee-9ac4-0a117d248262	aSMA	aSMA	PathAnnotationObject	Polygon	1943.7	872.13				0	aSMA/Kim1		51.33		40.95
Exp44_UUO+rox_7d_SL4403_LIG	8f57ea9e-69c2-4bc5-945d-e3c2e1772e9f	aSMA	aSMA	PathAnnotationObject	Geometry	1730.5	872.19				0	aSMA/Kim1		557.28		349.05
Exp44_UUO+rox_7d_SL4403_LIG	45d2150e-d40b-4f0b-bb1e-540827961b26	aSMA	aSMA	PathAnnotationObject	Polygon	1852	873.16				0	aSMA/Kim1		13.63		22.1
Exp44_UUO+rox_7d_SL4403_LIG	90e43ad9-d7aa-4426-ad7c-701ec913bdc1	aSMA	aSMA	PathAnnotationObject	Polygon	1619.4	873.34				0	aSMA/Kim1		17.96		42.25
Exp44_UUO+rox_7d_SL4403_LIG	47bf6411-7133-4f0b-b45e-a5735ea93633	aSMA	aSMA	PathAnnotationObject	Polygon	1743	873.76				0	aSMA/Kim1		18.91		26.65
Exp44_UUO+rox_7d_SL4403_LIG	fac5dc04-48c4-4291-8f1b-bb6f01ecf7d6	aSMA	aSMA	PathAnnotationObject	Polygon	2621.6	873.82				0	aSMA/Kim1		173.33		180.05
Exp44_UUO+rox_7d_SL4403_LIG	1dd586af-50b4-45ec-884a-c3a100b46e54	aSMA	aSMA	PathAnnotationObject	Polygon	2246.6	874.02				0	aSMA/Kim1		86.61		63.7
Exp44_UUO+rox_7d_SL4403_LIG	e916318e-381a-472e-a2a8-c854219d1674	Kim-1	Kim-1	PathAnnotationObject	Polygon	2178.2	875.32				0	aSMA/Kim1		69.71		72.8
Exp44_UUO+rox_7d_SL4403_LIG	0986d588-7c70-43e0-95b2-192ec5a50c93	aSMA	aSMA	PathAnnotationObject	Polygon	1647.4	875.81				0	aSMA/Kim1		75.2		131.3
Exp44_UUO+rox_7d_SL4403_LIG	7aa94662-e962-4f14-911a-2fa3a44bda3b	aSMA	aSMA	PathAnnotationObject	Polygon	2576.8	875.9				0	aSMA/Kim1		18.06		24.05
Exp44_UUO+rox_7d_SL4403_LIG	dbcd3a65-299a-4a7a-a64c-1dad4679e304	aSMA	aSMA	PathAnnotationObject	Polygon	2029.3	876.15				0	aSMA/Kim1		48.38		44.2
Exp44_UUO+rox_7d_SL4403_LIG	3c9766fa-0447-4f90-8b4d-5a2b47784382	aSMA	aSMA	PathAnnotationObject	Polygon	2411.3	877.78				0	aSMA/Kim1		18.59		28.6
Exp44_UUO+rox_7d_SL4403_LIG	6acb30bf-a95a-4df7-ac50-33f8d6f222e6	aSMA	aSMA	PathAnnotationObject	Polygon	2817.7	877.78				0	aSMA/Kim1		16.05		22.1
Exp44_UUO+rox_7d_SL4403_LIG	b3fe99ef-29d8-460f-ac1f-e0c52d859802	aSMA	aSMA	PathAnnotationObject	Polygon	2890.9	878.82				0	aSMA/Kim1		67.49		65
Exp44_UUO+rox_7d_SL4403_LIG	c9bf9ea8-6308-451d-837d-e05595bda727	aSMA	aSMA	PathAnnotationObject	Polygon	2042.2	879.2				0	aSMA/Kim1		24.61		49.4
Exp44_UUO+rox_7d_SL4403_LIG	ffdeee04-8c34-400e-9a27-22213dece058	aSMA	aSMA	PathAnnotationObject	Geometry	2395.1	879.41				0	aSMA/Kim1		273.15		196.95
Exp44_UUO+rox_7d_SL4403_LIG	3ff6de3c-25a6-4896-a43e-d1b11f94dc9e	aSMA	aSMA	PathAnnotationObject	Polygon	1613.8	881.69				0	aSMA/Kim1		11.72		33.15
Exp44_UUO+rox_7d_SL4403_LIG	6a99a28b-4fcc-486c-b27b-b320a4d5bb67	aSMA	aSMA	PathAnnotationObject	Polygon	2269.1	881.69				0	aSMA/Kim1		12.78		17.55
Exp44_UUO+rox_7d_SL4403_LIG	73c6eea7-1d98-4f4e-95ad-eefe27e69e5f	aSMA	aSMA	PathAnnotationObject	Polygon	2607.8	883.83				0	aSMA/Kim1		50.7		46.8
Exp44_UUO+rox_7d_SL4403_LIG	ae97245d-f15d-43a5-a725-652de4e1dc19	aSMA	aSMA	PathAnnotationObject	Polygon	3049.7	885.07				0	aSMA/Kim1		67.92		67.6
Exp44_UUO+rox_7d_SL4403_LIG	4aebddde-05a4-43af-acc6-251bb0635d80	aSMA	aSMA	PathAnnotationObject	Polygon	2309.1	885.26				0	aSMA/Kim1		32.74		41.6
Exp44_UUO+rox_7d_SL4403_LIG	15042273-c2f8-45ae-b050-581b6851c1f1	aSMA	aSMA	PathAnnotationObject	Polygon	1896.8	885.71				0	aSMA/Kim1		17.64		20.15
Exp44_UUO+rox_7d_SL4403_LIG	fecfe9ce-157a-480c-92d7-787eb029a2a3	aSMA	aSMA	PathAnnotationObject	Polygon	1760.8	887.14				0	aSMA/Kim1		146.92		108.55
Exp44_UUO+rox_7d_SL4403_LIG	4107fcfb-feb2-4dc5-b593-0e5df175c503	aSMA	aSMA	PathAnnotationObject	Polygon	1593.1	887.31				0	aSMA/Kim1		90.63		105.3
Exp44_UUO+rox_7d_SL4403_LIG	01e73aa9-e078-40c4-a866-60a5f2e8e97c	aSMA	aSMA	PathAnnotationObject	Polygon	2276	887.39				0	aSMA/Kim1		17.32		22.1
Exp44_UUO+rox_7d_SL4403_LIG	bc4ccaba-13f6-406c-b61d-4a14903cb086	Kim-1	Kim-1	PathAnnotationObject	Polygon	2179.4	887.47				0	aSMA/Kim1		30		37.7
Exp44_UUO+rox_7d_SL4403_LIG	8febf467-ad4d-4f0d-b738-fcacdcacfc34	aSMA	aSMA	PathAnnotationObject	Polygon	1683.9	887.47				0	aSMA/Kim1		57.88		47.45
Exp44_UUO+rox_7d_SL4403_LIG	a88de034-e7f6-4a90-a4b3-516134136924	aSMA	aSMA	PathAnnotationObject	Polygon	2883.7	887.55				0	aSMA/Kim1		30.95		35.1
Exp44_UUO+rox_7d_SL4403_LIG	360f8715-b614-4b89-9d33-1aaea8470363	aSMA	aSMA	PathAnnotationObject	Polygon	1890.6	887.76				0	aSMA/Kim1		12.57		21.45
Exp44_UUO+rox_7d_SL4403_LIG	b48d0288-144a-4a6c-b5dd-f7e469a72e35	aSMA	aSMA	PathAnnotationObject	Polygon	1808.7	887.93				0	aSMA/Kim1		128.33		105.95
Exp44_UUO+rox_7d_SL4403_LIG	8d4b7bb4-696d-47cc-96b8-d8f1e578d127	aSMA	aSMA	PathAnnotationObject	Polygon	2325	889.4				0	aSMA/Kim1		68.76		68.25
Exp44_UUO+rox_7d_SL4403_LIG	eb8c0e06-8438-42ed-aca4-ce6110a3bf56	aSMA	aSMA	PathAnnotationObject	Polygon	1904	889.7				0	aSMA/Kim1		22.6		35.1
Exp44_UUO+rox_7d_SL4403_LIG	25701383-47d8-496a-885e-244279da7e24	Kim-1	Kim-1	PathAnnotationObject	Polygon	2142.4	890.12				0	aSMA/Kim1		72.14		83.85
Exp44_UUO+rox_7d_SL4403_LIG	5153211e-1176-4a0a-9fab-fb7967ae075f	aSMA	aSMA	PathAnnotationObject	Polygon	2263.1	890.6				0	aSMA/Kim1		35.6		40.95
Exp44_UUO+rox_7d_SL4403_LIG	a16e1953-932a-48e4-9b58-74f0afd06a49	aSMA	aSMA	PathAnnotationObject	Polygon	1607.3	890.66				0	aSMA/Kim1		36.23		61.1
Exp44_UUO+rox_7d_SL4403_LIG	95c9000a-f41e-4447-9b1e-ef67a2ae72f6	aSMA	aSMA	PathAnnotationObject	Polygon	2183.4	890.76				0	aSMA/Kim1		38.02		52.65
Exp44_UUO+rox_7d_SL4403_LIG	c25a1f08-7671-41a7-a0f2-6611fa828ddc	aSMA	aSMA	PathAnnotationObject	Polygon	2230.3	891.02				0	aSMA/Kim1		11.09		19.5
Exp44_UUO+rox_7d_SL4403_LIG	df7e8e46-0a4c-4b4e-a50e-d42aa527bb7d	aSMA	aSMA	PathAnnotationObject	Polygon	1999.4	891.2				0	aSMA/Kim1		10.03		21.45
Exp44_UUO+rox_7d_SL4403_LIG	bc232f67-5766-4241-b312-6ff38d2df998	aSMA	aSMA	PathAnnotationObject	Polygon	1632	892.82				0	aSMA/Kim1		10.14		22.75
Exp44_UUO+rox_7d_SL4403_LIG	dd2a06cb-8f92-4aae-89ab-895e29b5d961	aSMA	aSMA	PathAnnotationObject	Polygon	1671.4	892.92				0	aSMA/Kim1		11.94		32.5
Exp44_UUO+rox_7d_SL4403_LIG	1981e761-9560-4f50-8e44-65bda1f6052e	aSMA	aSMA	PathAnnotationObject	Polygon	1939.7	894.18				0	aSMA/Kim1		26.2		24.05
Exp44_UUO+rox_7d_SL4403_LIG	b62a1682-85c7-4de8-90d6-ebe5addeccff	aSMA	aSMA	PathAnnotationObject	Polygon	2385.3	895.35				0	aSMA/Kim1		34.65		38.35
Exp44_UUO+rox_7d_SL4403_LIG	27e6f8a5-ff45-4b36-9c7c-83dc7e2cfdf2	aSMA	aSMA	PathAnnotationObject	Polygon	2202.4	895.59				0	aSMA/Kim1		20.6		32.5
Exp44_UUO+rox_7d_SL4403_LIG	99e7e648-7038-4d9c-9031-db5692c9759b	aSMA	aSMA	PathAnnotationObject	Polygon	1615.6	896.09				0	aSMA/Kim1		48.9		52.65
Exp44_UUO+rox_7d_SL4403_LIG	9f8cf4e6-59dc-4232-b062-b79a485ac94f	aSMA	aSMA	PathAnnotationObject	Polygon	1586.2	896.8				0	aSMA/Kim1		36.55		65
Exp44_UUO+rox_7d_SL4403_LIG	afc0f177-45fb-4fac-8473-46fb2cebfa74	aSMA	aSMA	PathAnnotationObject	Polygon	2595.6	897.43				0	aSMA/Kim1		11.2		18.2
Exp44_UUO+rox_7d_SL4403_LIG	0c448196-fe95-4ad8-b141-4acc05a76b87	aSMA	aSMA	PathAnnotationObject	Polygon	2403.8	897.88				0	aSMA/Kim1		110.27		89.05
Exp44_UUO+rox_7d_SL4403_LIG	8b3c6435-e716-4649-9474-accd42c2b186	aSMA	aSMA	PathAnnotationObject	Polygon	1648	897.92				0	aSMA/Kim1		11.2		29.9
Exp44_UUO+rox_7d_SL4403_LIG	23209e0e-9283-474c-b548-95ee16165222	aSMA	aSMA	PathAnnotationObject	Polygon	1468.1	898.05				0	aSMA/Kim1		51.44		59.8
Exp44_UUO+rox_7d_SL4403_LIG	f068f075-1599-4de4-940c-51f559a2756e	aSMA	aSMA	PathAnnotationObject	Polygon	1694.4	898.89				0	aSMA/Kim1		92		69.55
Exp44_UUO+rox_7d_SL4403_LIG	bfeb6231-87dc-41b0-9087-7cba5e882937	aSMA	aSMA	PathAnnotationObject	Polygon	1950.8	899.03				0	aSMA/Kim1		32.64		31.2
Exp44_UUO+rox_7d_SL4403_LIG	9bc2ee9c-9599-4e16-80ba-deae405f0fda	aSMA	aSMA	PathAnnotationObject	Polygon	2932.4	900.08				0	aSMA/Kim1		23.87		37.05
Exp44_UUO+rox_7d_SL4403_LIG	43f69546-52c9-4afd-a90d-22e53fe47c61	aSMA	aSMA	PathAnnotationObject	Polygon	1656.2	900.14				0	aSMA/Kim1		21.97		39
Exp44_UUO+rox_7d_SL4403_LIG	6ca3237e-5ccc-42f6-bafa-57a927d25ac2	Kim-1	Kim-1	PathAnnotationObject	Polygon	2213.7	900.84				0	aSMA/Kim1		21.23		24.7
Exp44_UUO+rox_7d_SL4403_LIG	6bd13462-bb25-4e8c-9ce0-6d564f07f7e6	aSMA	aSMA	PathAnnotationObject	Polygon	1943.1	901.06				0	aSMA/Kim1		10.88		18.2
Exp44_UUO+rox_7d_SL4403_LIG	44b102a9-31e0-4f93-9949-6d8c48e0761a	aSMA	aSMA	PathAnnotationObject	Polygon	2828.9	901.29				0	aSMA/Kim1		13.2		24.05
Exp44_UUO+rox_7d_SL4403_LIG	21f2bedf-edbe-4b14-ad9d-cfc65836c1ff	aSMA	aSMA	PathAnnotationObject	Polygon	1882.2	901.39				0	aSMA/Kim1		60.63		46.15
Exp44_UUO+rox_7d_SL4403_LIG	b7050d30-9998-408c-81a6-d4eb3c573213	aSMA	aSMA	PathAnnotationObject	Polygon	1872.2	902.06				0	aSMA/Kim1		18.91		27.95
Exp44_UUO+rox_7d_SL4403_LIG	00f6cb42-adbe-417f-8db9-01458e17157c	aSMA	aSMA	PathAnnotationObject	Polygon	1477.8	903.93				0	aSMA/Kim1		10.56		26
Exp44_UUO+rox_7d_SL4403_LIG	556377f7-7793-42e7-9670-03bd0427fde9	aSMA	aSMA	PathAnnotationObject	Polygon	2747.7	903.98				0	aSMA/Kim1		30.84		65.65
Exp44_UUO+rox_7d_SL4403_LIG	8dc9e0c7-f64a-4110-8407-12427de8ecea	aSMA	aSMA	PathAnnotationObject	Polygon	1686.6	906.18				0	aSMA/Kim1		10.77		29.9
Exp44_UUO+rox_7d_SL4403_LIG	5bd179e1-2455-473a-9dcc-1d71251d3054	aSMA	aSMA	PathAnnotationObject	Geometry	2901	906.19				0	aSMA/Kim1		17.32		47.45
Exp44_UUO+rox_7d_SL4403_LIG	5e16e863-2e56-441f-a888-b7f0fac708dd	aSMA	aSMA	PathAnnotationObject	Geometry	2079.3	907.03				0	aSMA/Kim1		2770.2		1326
Exp44_UUO+rox_7d_SL4403_LIG	e80b05ab-7d94-428f-a4ba-d02910b8e3af	aSMA	aSMA	PathAnnotationObject	Polygon	1564.2	907.09				0	aSMA/Kim1		30.95		71.5
Exp44_UUO+rox_7d_SL4403_LIG	f40706e6-e4e2-4c27-8d41-f4f3b00467d8	aSMA	aSMA	PathAnnotationObject	Polygon	2220	907.68				0	aSMA/Kim1		10.46		19.5
Exp44_UUO+rox_7d_SL4403_LIG	3a263fb3-c0d9-4a6d-b4bc-7dd3c9e015d9	aSMA	aSMA	PathAnnotationObject	Polygon	2768.9	909				0	aSMA/Kim1		78.59		55.9
Exp44_UUO+rox_7d_SL4403_LIG	ca5c3c73-a583-4b9c-9d0e-ba6765a7df08	aSMA	aSMA	PathAnnotationObject	Polygon	1529.1	909.09				0	aSMA/Kim1		15.95		32.5
Exp44_UUO+rox_7d_SL4403_LIG	5bac9ba1-2bbd-4140-8c66-440c1415cab0	aSMA	aSMA	PathAnnotationObject	Polygon	2743.7	909.66				0	aSMA/Kim1		10.25		16.9
Exp44_UUO+rox_7d_SL4403_LIG	19a31378-ceaf-42f5-b655-61ec522a7897	aSMA	aSMA	PathAnnotationObject	Polygon	2211.1	909.71				0	aSMA/Kim1		12.99		30.55
Exp44_UUO+rox_7d_SL4403_LIG	a6827b88-32f4-4d10-a209-b4aed01f04c3	aSMA	aSMA	PathAnnotationObject	Geometry	2874.9	909.99				0	aSMA/Kim1		64873.7		21359.7
Exp44_UUO+rox_7d_SL4403_LIG	cb8431ab-e8c4-4c0e-98ee-e2517557fb8b	aSMA	aSMA	PathAnnotationObject	Polygon	1840.8	910				0	aSMA/Kim1		28.41		29.9
Exp44_UUO+rox_7d_SL4403_LIG	b01bb7a4-88ec-450f-8944-033a1469b3bf	aSMA	aSMA	PathAnnotationObject	Polygon	1620.8	910.06				0	aSMA/Kim1		13.41		32.5
Exp44_UUO+rox_7d_SL4403_LIG	c01984e8-cac6-4673-92be-dd24fee1be36	aSMA	aSMA	PathAnnotationObject	Polygon	1596.2	911.8				0	aSMA/Kim1		15.21		36.4
Exp44_UUO+rox_7d_SL4403_LIG	5c10c9f3-02d4-47e8-9702-090bdd23c665	aSMA	aSMA	PathAnnotationObject	Polygon	2036.5	912.01				0	aSMA/Kim1		12.57		18.85
Exp44_UUO+rox_7d_SL4403_LIG	426c8ec3-4de2-4b24-896c-fd556ec1feb0	aSMA	aSMA	PathAnnotationObject	Polygon	2906	912.13				0	aSMA/Kim1		15.32		19.5
Exp44_UUO+rox_7d_SL4403_LIG	c815bfcb-9461-4f93-b4bf-7d98f24eedc7	aSMA	aSMA	PathAnnotationObject	Polygon	2404	912.18				0	aSMA/Kim1		89.36		78.65
Exp44_UUO+rox_7d_SL4403_LIG	15ffbc2a-fcca-47de-916b-ac29203da544	aSMA	aSMA	PathAnnotationObject	Polygon	2879.8	912.41				0	aSMA/Kim1		16.05		37.7
Exp44_UUO+rox_7d_SL4403_LIG	5f635306-b8ae-406c-86be-fa0095151a5b	aSMA	aSMA	PathAnnotationObject	Polygon	2295.5	912.54				0	aSMA/Kim1		95.59		89.05
Exp44_UUO+rox_7d_SL4403_LIG	53319ec1-41cb-4fc2-83d9-99a31dcbb797	aSMA	aSMA	PathAnnotationObject	Polygon	2868.6	912.61				0	aSMA/Kim1		37.5		53.95
Exp44_UUO+rox_7d_SL4403_LIG	31b9f1cf-c944-4454-b4ad-f0dc49c500b6	aSMA	aSMA	PathAnnotationObject	Geometry	2810	912.71				0	aSMA/Kim1		272.94		219.05
Exp44_UUO+rox_7d_SL4403_LIG	1f85ac3d-3a7e-4adf-862f-df40b57205aa	aSMA	aSMA	PathAnnotationObject	Polygon	2167.4	913.75				0	aSMA/Kim1		202.8		95.55
Exp44_UUO+rox_7d_SL4403_LIG	82bfdf7a-c4cc-4b98-bba1-6a3a38fa0b67	aSMA	aSMA	PathAnnotationObject	Polygon	1973.3	913.9				0	aSMA/Kim1		14.58		20.15
Exp44_UUO+rox_7d_SL4403_LIG	fa450584-4a86-49d9-b8db-3e1e42a25bed	aSMA	aSMA	PathAnnotationObject	Polygon	1989.7	913.94				0	aSMA/Kim1		100.98		70.2
Exp44_UUO+rox_7d_SL4403_LIG	6cb61326-ce5b-4fd2-8403-60400a3136d6	aSMA	aSMA	PathAnnotationObject	Polygon	2627.4	914.91				0	aSMA/Kim1		19.33		27.95
Exp44_UUO+rox_7d_SL4403_LIG	192c751e-4818-4fec-8ef5-cd0f2380daef	aSMA	aSMA	PathAnnotationObject	Polygon	1459.4	914.97				0	aSMA/Kim1		239.14		212.55
Exp44_UUO+rox_7d_SL4403_LIG	dab7f85d-6420-423e-a432-b4123d6ff233	aSMA	aSMA	PathAnnotationObject	Polygon	1612.9	915.13				0	aSMA/Kim1		80.06		117.65
Exp44_UUO+rox_7d_SL4403_LIG	c39d95f9-eee5-4f26-a2f4-615d04a91e76	aSMA	aSMA	PathAnnotationObject	Polygon	1520.6	915.59				0	aSMA/Kim1		26.72		52
Exp44_UUO+rox_7d_SL4403_LIG	716cbc83-2d16-4394-86dd-b8e177f52ea5	aSMA	aSMA	PathAnnotationObject	Polygon	3005	915.69				0	aSMA/Kim1		13.63		17.55
Exp44_UUO+rox_7d_SL4403_LIG	ea0eb1f8-0fa2-4d62-a18f-8359e59dc1b6	aSMA	aSMA	PathAnnotationObject	Polygon	1701.1	915.78				0	aSMA/Kim1		12.15		20.15
Exp44_UUO+rox_7d_SL4403_LIG	329ea255-f1ab-41cc-ad3b-9d5bd656152c	aSMA	aSMA	PathAnnotationObject	Polygon	1787.1	916				0	aSMA/Kim1		17.43		22.75
Exp44_UUO+rox_7d_SL4403_LIG	37ab02a9-77bb-4068-8b50-a3c6d96d2976	aSMA	aSMA	PathAnnotationObject	Polygon	2776.1	916.32				0	aSMA/Kim1		28.2		27.3
Exp44_UUO+rox_7d_SL4403_LIG	c44ef1c1-dcc1-41e7-bf33-105103bea7f0	Kim-1	Kim-1	PathAnnotationObject	Polygon	2118.5	916.43				0	aSMA/Kim1		45.21		46.15
Exp44_UUO+rox_7d_SL4403_LIG	10751a3a-38b9-4a04-b418-b37671ded88f	aSMA	aSMA	PathAnnotationObject	Polygon	2890.4	916.63				0	aSMA/Kim1		41.93		44.85
Exp44_UUO+rox_7d_SL4403_LIG	c1ffaf34-3342-4eee-9ac3-ebc245527a96	aSMA	aSMA	PathAnnotationObject	Polygon	1887.7	916.83				0	aSMA/Kim1		19.65		24.7
Exp44_UUO+rox_7d_SL4403_LIG	ce5eba23-2123-4193-bd0b-14f71a9947fb	aSMA	aSMA	PathAnnotationObject	Polygon	1896.7	916.84				0	aSMA/Kim1		72.04		84.5
Exp44_UUO+rox_7d_SL4403_LIG	e21d43ee-489a-4745-a426-0ad877cec13c	aSMA	aSMA	PathAnnotationObject	Polygon	2334.6	916.89				0	aSMA/Kim1		116.08		104
Exp44_UUO+rox_7d_SL4403_LIG	9ed8201d-dd8d-4611-bfd7-a41d6bd95bb8	aSMA	aSMA	PathAnnotationObject	Polygon	1869.9	917.07				0	aSMA/Kim1		11.72		24.7
Exp44_UUO+rox_7d_SL4403_LIG	426fdb67-b278-41bb-aa02-310bdba9eacf	aSMA	aSMA	PathAnnotationObject	Polygon	2785.7	917.2				0	aSMA/Kim1		73.52		59.15
Exp44_UUO+rox_7d_SL4403_LIG	21e99470-2500-4128-b93d-55ed7edfe6d2	aSMA	aSMA	PathAnnotationObject	Polygon	2762.8	917.27				0	aSMA/Kim1		15.21		26
Exp44_UUO+rox_7d_SL4403_LIG	bec23476-8143-4556-a211-cf7a97c78b57	aSMA	aSMA	PathAnnotationObject	Polygon	2852.5	917.63				0	aSMA/Kim1		23.66		45.5
Exp44_UUO+rox_7d_SL4403_LIG	dbb91065-6c04-49be-ad8d-429e32c73f86	aSMA	aSMA	PathAnnotationObject	Polygon	2360.6	918.16				0	aSMA/Kim1		11.51		17.55
Exp44_UUO+rox_7d_SL4403_LIG	b2254f6d-148d-48fb-907e-f828eb44d362	Kim-1	Kim-1	PathAnnotationObject	Polygon	1926	918.57				0	aSMA/Kim1		40.14		53.3
Exp44_UUO+rox_7d_SL4403_LIG	efedd076-bbc2-4c4b-9b29-85239f878c08	aSMA	aSMA	PathAnnotationObject	Polygon	2754.4	918.67				0	aSMA/Kim1		33.17		34.45
Exp44_UUO+rox_7d_SL4403_LIG	2ba393bd-3f87-4ced-af4f-8e82c51b0d1c	aSMA	aSMA	PathAnnotationObject	Polygon	2126.1	919.77				0	aSMA/Kim1		59.99		107.25
Exp44_UUO+rox_7d_SL4403_LIG	37bb9e13-90d5-456e-b56e-912196ce111a	aSMA	aSMA	PathAnnotationObject	Polygon	1605.1	920.61				0	aSMA/Kim1		40.24		56.55
Exp44_UUO+rox_7d_SL4403_LIG	b5969bf3-8b35-4a91-a004-f644fd3e97aa	aSMA	aSMA	PathAnnotationObject	Polygon	2354.8	921.42				0	aSMA/Kim1		11.2		18.85
Exp44_UUO+rox_7d_SL4403_LIG	67062d29-5923-44b4-b6de-e7dae1eccd6d	aSMA	aSMA	PathAnnotationObject	Polygon	2830.7	922				0	aSMA/Kim1		50.91		73.45
Exp44_UUO+rox_7d_SL4403_LIG	6433054d-e183-4f61-a518-590038cada0e	aSMA	aSMA	PathAnnotationObject	Polygon	2841	922.72				0	aSMA/Kim1		18.59		29.25
Exp44_UUO+rox_7d_SL4403_LIG	3221dec6-2894-4d56-aa2f-2500bccacbf9	aSMA	aSMA	PathAnnotationObject	Polygon	2938.3	923.16				0	aSMA/Kim1		11.09		16.25
Exp44_UUO+rox_7d_SL4403_LIG	a97dae45-879c-43d3-8776-5c6783845065	aSMA	aSMA	PathAnnotationObject	Polygon	1495.3	923.51				0	aSMA/Kim1		25.24		29.25
Exp44_UUO+rox_7d_SL4403_LIG	f6227f9f-4c10-43d2-9128-3d295cbfeab3	Kim-1	Kim-1	PathAnnotationObject	Polygon	2041.7	923.6				0	aSMA/Kim1		12.25		17.55
Exp44_UUO+rox_7d_SL4403_LIG	22f1b55b-86f0-4c30-a7bc-b7997ade11ab	aSMA	aSMA	PathAnnotationObject	Polygon	1638.7	924.54				0	aSMA/Kim1		257.94		239.85
Exp44_UUO+rox_7d_SL4403_LIG	52f6347e-a3ce-4ba0-aed1-5f0b4f8dc3fa	aSMA	aSMA	PathAnnotationObject	Polygon	1651.4	924.9				0	aSMA/Kim1		28.84		44.2
Exp44_UUO+rox_7d_SL4403_LIG	ae6f2c5a-a55a-4733-9d13-ba9475a31711	aSMA	aSMA	PathAnnotationObject	Polygon	1775.9	925.15				0	aSMA/Kim1		15.21		27.3
Exp44_UUO+rox_7d_SL4403_LIG	8050bb45-4060-455c-b710-b37f8767e7ba	aSMA	aSMA	PathAnnotationObject	Polygon	2133.4	925.26				0	aSMA/Kim1		23.98		29.9
Exp44_UUO+rox_7d_SL4403_LIG	ef4a4905-852a-44e9-a819-5dc8ca88dfe9	Kim-1	Kim-1	PathAnnotationObject	Polygon	2321.2	926.01				0	aSMA/Kim1		10.14		16.9
Exp44_UUO+rox_7d_SL4403_LIG	ad37e900-7ffd-4063-8589-b60195d3e184	aSMA	aSMA	PathAnnotationObject	Geometry	1951.7	926.02				0	aSMA/Kim1		2260.4		1242.2
Exp44_UUO+rox_7d_SL4403_LIG	6b4a4d03-7660-4ba7-be47-6ddf96fc40d7	aSMA	aSMA	PathAnnotationObject	Polygon	2946.1	926.3				0	aSMA/Kim1		54.08		70.85
Exp44_UUO+rox_7d_SL4403_LIG	5ae0d245-5022-478b-a363-5eb686139bfd	aSMA	aSMA	PathAnnotationObject	Polygon	1957.5	926.73				0	aSMA/Kim1		22.82		27.95
Exp44_UUO+rox_7d_SL4403_LIG	8ff18843-92b5-4b1e-9c82-862f7ff02dd7	aSMA	aSMA	PathAnnotationObject	Polygon	2856.7	927.81				0	aSMA/Kim1		24.08		39
Exp44_UUO+rox_7d_SL4403_LIG	55653ac1-4f00-42fb-8ad9-a37f5ec3623d	aSMA	aSMA	PathAnnotationObject	Polygon	2030	928.16				0	aSMA/Kim1		28.84		27.95
Exp44_UUO+rox_7d_SL4403_LIG	96196463-9815-4cac-83b6-17b48a52ec80	aSMA	aSMA	PathAnnotationObject	Polygon	2819.9	928.47				0	aSMA/Kim1		11.51		24.7
Exp44_UUO+rox_7d_SL4403_LIG	feaab940-76cb-4df7-b04a-f61818ead46d	aSMA	aSMA	PathAnnotationObject	Polygon	1576.7	928.61				0	aSMA/Kim1		10.67		20.8
Exp44_UUO+rox_7d_SL4403_LIG	0ef05268-f727-4d0d-a5ba-7833c4eac2dc	aSMA	aSMA	PathAnnotationObject	Polygon	1584.5	928.67				0	aSMA/Kim1		10.99		21.45
Exp44_UUO+rox_7d_SL4403_LIG	f8e0a910-a37b-44df-a69a-1efa2f0d602f	aSMA	aSMA	PathAnnotationObject	Polygon	1789.2	929.08				0	aSMA/Kim1		117.77		96.2
Exp44_UUO+rox_7d_SL4403_LIG	ee74a742-95bd-4489-9188-1ef8d9ae77db	aSMA	aSMA	PathAnnotationObject	Polygon	1476.5	929.18				0	aSMA/Kim1		52.5		88.4
Exp44_UUO+rox_7d_SL4403_LIG	b043d949-6703-415e-b97d-27bd920140b8	aSMA	aSMA	PathAnnotationObject	Geometry	2604	929.27				0	aSMA/Kim1		1257.4		447.2
Exp44_UUO+rox_7d_SL4403_LIG	1bb4f8b4-a0fc-47c1-b936-e58051ad36c9	aSMA	aSMA	PathAnnotationObject	Polygon	2808.4	929.43				0	aSMA/Kim1		26.3		43.55
Exp44_UUO+rox_7d_SL4403_LIG	cf1f2b5e-5dff-4ab4-9e3c-ba7791d19692	aSMA	aSMA	PathAnnotationObject	Polygon	2334.9	929.56				0	aSMA/Kim1		37.18		33.8
Exp44_UUO+rox_7d_SL4403_LIG	75c21486-5762-42c5-a487-1ca909fc4c49	aSMA	aSMA	PathAnnotationObject	Polygon	2276.3	929.8				0	aSMA/Kim1		67.07		73.45
Exp44_UUO+rox_7d_SL4403_LIG	5910b491-4439-4457-8b4c-81ae5c47cfbf	aSMA	aSMA	PathAnnotationObject	Polygon	1536.2	930				0	aSMA/Kim1		15.74		28.6
Exp44_UUO+rox_7d_SL4403_LIG	c960b740-83b2-4830-b2c0-4ea9864d4529	aSMA	aSMA	PathAnnotationObject	Polygon	1869.9	930.34				0	aSMA/Kim1		17.96		34.45
Exp44_UUO+rox_7d_SL4403_LIG	ac352360-39a0-47da-aa98-2fa065ba472c	Kim-1	Kim-1	PathAnnotationObject	Polygon	2115.4	930.39				0	aSMA/Kim1		16.05		20.15
Exp44_UUO+rox_7d_SL4403_LIG	512315d5-2203-40b8-953b-dd4b6d805870	aSMA	aSMA	PathAnnotationObject	Polygon	2163.2	930.55				0	aSMA/Kim1		974.81		420.55
Exp44_UUO+rox_7d_SL4403_LIG	95b8c151-68e7-4be0-9bdd-e24699ebb4f3	aSMA	aSMA	PathAnnotationObject	Polygon	2317.4	930.94				0	aSMA/Kim1		26.72		29.25
Exp44_UUO+rox_7d_SL4403_LIG	39792652-7832-4a91-81a7-945cb74ff5c1	aSMA	aSMA	PathAnnotationObject	Polygon	1861.6	931.78				0	aSMA/Kim1		34.65		54.6
Exp44_UUO+rox_7d_SL4403_LIG	8c9e470b-4712-4d58-ad7c-0d22cb319786	aSMA	aSMA	PathAnnotationObject	Polygon	1524.4	931.92				0	aSMA/Kim1		27.67		37.7
Exp44_UUO+rox_7d_SL4403_LIG	4283f609-f839-4bd9-abc6-cfdb21b28c34	Kim-1	Kim-1	PathAnnotationObject	Polygon	2793.4	932.12				0	aSMA/Kim1		19.96		36.4
Exp44_UUO+rox_7d_SL4403_LIG	9d2dd7f8-d3ee-4f55-8e96-cdfa20c2e496	aSMA	aSMA	PathAnnotationObject	Polygon	2975.9	932.12				0	aSMA/Kim1		24.08		39
Exp44_UUO+rox_7d_SL4403_LIG	1f1ac925-32a4-4d8c-b5d7-142af9b148c8	aSMA	aSMA	PathAnnotationObject	Polygon	1462.5	932.56				0	aSMA/Kim1		54.29		62.4
Exp44_UUO+rox_7d_SL4403_LIG	2e83159a-867f-46c6-9b3f-ded552ef8431	Kim-1	Kim-1	PathAnnotationObject	Polygon	1534	932.78				0	aSMA/Kim1		33.59		46.8
Exp44_UUO+rox_7d_SL4403_LIG	638636a0-fb4a-4447-8c49-ba0159c7bf03	aSMA	aSMA	PathAnnotationObject	Polygon	1779.8	932.97				0	aSMA/Kim1		20.28		30.55
Exp44_UUO+rox_7d_SL4403_LIG	99221bbf-0542-487c-88f6-0e1728bd1022	aSMA	aSMA	PathAnnotationObject	Polygon	2311.7	933.46				0	aSMA/Kim1		11.83		16.9
Exp44_UUO+rox_7d_SL4403_LIG	23e1fecc-8320-48d3-8517-205d97eff3a1	aSMA	aSMA	PathAnnotationObject	Polygon	1692.5	933.95				0	aSMA/Kim1		17.01		29.25
Exp44_UUO+rox_7d_SL4403_LIG	97ada09c-4abe-4466-9426-a6a396385df4	Kim-1	Kim-1	PathAnnotationObject	Polygon	1671.2	934.53				0	aSMA/Kim1		14.68		38.35
Exp44_UUO+rox_7d_SL4403_LIG	24ee3632-6f00-4c83-ab13-351ec79e928e	aSMA	aSMA	PathAnnotationObject	Polygon	1808.6	934.88				0	aSMA/Kim1		19.01		29.9
Exp44_UUO+rox_7d_SL4403_LIG	e4c5eef4-db59-4d88-a16b-e6a09d75b99f	aSMA	aSMA	PathAnnotationObject	Polygon	2820.3	935.14				0	aSMA/Kim1		24.08		33.15
Exp44_UUO+rox_7d_SL4403_LIG	ca735d39-acd9-495b-9fc2-ed1612181052	aSMA	aSMA	PathAnnotationObject	Polygon	1436.1	936.25				0	aSMA/Kim1		143.02		159.25
Exp44_UUO+rox_7d_SL4403_LIG	6b8e83b3-3d63-4965-91fc-39d2fc7769d7	aSMA	aSMA	PathAnnotationObject	Polygon	1402	936.46				0	aSMA/Kim1		14.26		21.45
Exp44_UUO+rox_7d_SL4403_LIG	b103a671-15b7-44d5-9d37-1986584c0e5f	aSMA	aSMA	PathAnnotationObject	Polygon	1653.9	936.64				0	aSMA/Kim1		10.14		27.95
Exp44_UUO+rox_7d_SL4403_LIG	e03419eb-a276-4dc3-a619-a4c730b4c1a4	Kim-1	Kim-1	PathAnnotationObject	Polygon	1863.6	937.9				0	aSMA/Kim1		11.3		22.1
Exp44_UUO+rox_7d_SL4403_LIG	0af79b60-4662-41de-b57a-81620fda56f7	aSMA	aSMA	PathAnnotationObject	Polygon	1907.7	938.1				0	aSMA/Kim1		32.43		64.35
Exp44_UUO+rox_7d_SL4403_LIG	13dc39a3-78c7-404f-a402-a4ccdb3ff0ad	aSMA	aSMA	PathAnnotationObject	Polygon	2347.3	938.17				0	aSMA/Kim1		23.24		31.2
Exp44_UUO+rox_7d_SL4403_LIG	6cc9bb0c-78b9-4452-94ca-cd69a17abace	aSMA	aSMA	PathAnnotationObject	Polygon	2833.7	938.39				0	aSMA/Kim1		27.57		45.5
Exp44_UUO+rox_7d_SL4403_LIG	fc27094b-b471-4137-8cdc-a5ea1824b84d	aSMA	aSMA	PathAnnotationObject	Polygon	1681	938.79				0	aSMA/Kim1		20.49		52
Exp44_UUO+rox_7d_SL4403_LIG	98d4049a-0852-4a36-b181-2ab12e31b470	aSMA	aSMA	PathAnnotationObject	Polygon	1595.7	938.84				0	aSMA/Kim1		15.63		27.3
Exp44_UUO+rox_7d_SL4403_LIG	1b657e68-e1fe-4e82-8ca9-49451ff1a531	Kim-1	Kim-1	PathAnnotationObject	Polygon	1707.3	939.16				0	aSMA/Kim1		67.71		76.7
Exp44_UUO+rox_7d_SL4403_LIG	fb033490-7cbe-4536-bf9b-cee853c61bcb	aSMA	aSMA	PathAnnotationObject	Geometry	2851.1	939.19				0	aSMA/Kim1		59.15		84.5
Exp44_UUO+rox_7d_SL4403_LIG	4a28caf6-7123-4a26-9236-2ea7aff6b3d3	Kim-1	Kim-1	PathAnnotationObject	Polygon	2116	939.3				0	aSMA/Kim1		17.64		26.65
Exp44_UUO+rox_7d_SL4403_LIG	82f2a4d3-71cb-431e-8e09-2324022882be	aSMA	aSMA	PathAnnotationObject	Polygon	1589	939.66				0	aSMA/Kim1		20.81		39.65
Exp44_UUO+rox_7d_SL4403_LIG	c20a5b03-a6bd-4b61-a64a-eb7cfb2ea057	aSMA	aSMA	PathAnnotationObject	Polygon	2361.9	939.94				0	aSMA/Kim1		33.27		35.1
Exp44_UUO+rox_7d_SL4403_LIG	2b0711c4-439a-4984-8063-749cee2fe269	aSMA	aSMA	PathAnnotationObject	Polygon	1405.8	941.42				0	aSMA/Kim1		13.2		23.4
Exp44_UUO+rox_7d_SL4403_LIG	05231f37-94bd-4908-8cd9-ef2bd8adba81	aSMA	aSMA	PathAnnotationObject	Polygon	2412	941.54				0	aSMA/Kim1		20.39		27.95
Exp44_UUO+rox_7d_SL4403_LIG	eef542c3-0b6c-44f8-87c9-bc37561a97c2	aSMA	aSMA	PathAnnotationObject	Polygon	2085.9	941.54				0	aSMA/Kim1		15.95		24.7
Exp44_UUO+rox_7d_SL4403_LIG	c700d693-6371-4495-9e9a-18abc43cca4f	aSMA	aSMA	PathAnnotationObject	Polygon	1776.2	941.76				0	aSMA/Kim1		26.41		27.95
Exp44_UUO+rox_7d_SL4403_LIG	2e795b9c-b805-4936-83a8-6f3b9668c518	aSMA	aSMA	PathAnnotationObject	Polygon	2095.9	941.98				0	aSMA/Kim1		45.1		48.1
Exp44_UUO+rox_7d_SL4403_LIG	a68ea8fc-5ddb-4f4f-b59a-23024ffa52b3	aSMA	aSMA	PathAnnotationObject	Polygon	1745.7	942.06				0	aSMA/Kim1		15.95		22.1
Exp44_UUO+rox_7d_SL4403_LIG	3512d444-f5dc-4d96-a59a-c72270d926bf	aSMA	aSMA	PathAnnotationObject	Polygon	2972.5	942.33				0	aSMA/Kim1		23.24		26.65
Exp44_UUO+rox_7d_SL4403_LIG	32b0386e-2dda-4620-8504-51948320ecca	Kim-1	Kim-1	PathAnnotationObject	Polygon	1554.7	942.44				0	aSMA/Kim1		24.19		27.95
Exp44_UUO+rox_7d_SL4403_LIG	3e3a549c-f8ba-4850-aba4-229e73f046a2	aSMA	aSMA	PathAnnotationObject	Polygon	1383.9	942.71				0	aSMA/Kim1		51.02		60.45
Exp44_UUO+rox_7d_SL4403_LIG	2e7f8401-e4bd-4f6a-af3e-55cfe8300889	Kim-1	Kim-1	PathAnnotationObject	Polygon	2826.9	942.79				0	aSMA/Kim1		42.88		66.3
Exp44_UUO+rox_7d_SL4403_LIG	395dabdf-49b0-4f6a-a58e-f35485b69656	aSMA	aSMA	PathAnnotationObject	Geometry	2301.4	942.93				0	aSMA/Kim1		370.43		282.1
Exp44_UUO+rox_7d_SL4403_LIG	50670036-9faf-4629-b063-1ef3d2b19db1	aSMA	aSMA	PathAnnotationObject	Polygon	2287.6	943.09				0	aSMA/Kim1		15		21.45
Exp44_UUO+rox_7d_SL4403_LIG	b746b4fc-2712-4e82-a97c-d0365a4f0058	aSMA	aSMA	PathAnnotationObject	Polygon	1557.7	943.2				0	aSMA/Kim1		129.28		136.5
Exp44_UUO+rox_7d_SL4403_LIG	08c72bf8-acca-44dd-96a4-9eb793a96cad	aSMA	aSMA	PathAnnotationObject	Geometry	2223	944.26				0	aSMA/Kim1		2890.2		1093.3
Exp44_UUO+rox_7d_SL4403_LIG	b3139838-8ff1-40ad-98c0-bde3f2362d0d	Kim-1	Kim-1	PathAnnotationObject	Polygon	1718.3	944.41				0	aSMA/Kim1		11.09		16.9
Exp44_UUO+rox_7d_SL4403_LIG	ef2c507a-b6a1-450a-b157-5f266ec2c1a3	aSMA	aSMA	PathAnnotationObject	Geometry	2117.1	944.41				0	aSMA/Kim1		246.42		269.75
Exp44_UUO+rox_7d_SL4403_LIG	368fed58-e7ec-45a4-912d-685bd2fe1fae	aSMA	aSMA	PathAnnotationObject	Polygon	1484.8	944.79				0	aSMA/Kim1		44.15		73.45
Exp44_UUO+rox_7d_SL4403_LIG	ee12dcdb-0a72-412f-ace4-38c61ed116d6	aSMA	aSMA	PathAnnotationObject	Polygon	1920.9	945.19				0	aSMA/Kim1		40.77		43.55
Exp44_UUO+rox_7d_SL4403_LIG	c74e55c9-f52a-43bb-915c-951a0103b52d	aSMA	aSMA	PathAnnotationObject	Geometry	1899.6	945.38				0	aSMA/Kim1		22.29		44.2
Exp44_UUO+rox_7d_SL4403_LIG	177949cf-71dd-4aeb-bafa-9f041713aa0f	aSMA	aSMA	PathAnnotationObject	Polygon	1613.3	946.22				0	aSMA/Kim1		107.53		105.95
Exp44_UUO+rox_7d_SL4403_LIG	7381fc0c-6722-4dd0-a157-5febd62b238f	aSMA	aSMA	PathAnnotationObject	Polygon	1597.2	946.23				0	aSMA/Kim1		11.51		26
Exp44_UUO+rox_7d_SL4403_LIG	a6a29dc8-ea81-4f19-811e-420dfd39a2a2	aSMA	aSMA	PathAnnotationObject	Polygon	2816.2	948.2				0	aSMA/Kim1		23.03		44.2
Exp44_UUO+rox_7d_SL4403_LIG	c22dccb8-9005-47eb-ab7f-70baee4ad6b9	aSMA	aSMA	PathAnnotationObject	Polygon	1885.6	948.26				0	aSMA/Kim1		17.11		25.35
Exp44_UUO+rox_7d_SL4403_LIG	5dbe9345-a031-40a9-b55e-832b1f150e35	aSMA	aSMA	PathAnnotationObject	Polygon	1458.6	949.59				0	aSMA/Kim1		11.62		17.55
Exp44_UUO+rox_7d_SL4403_LIG	161379e9-5b79-40fd-9ac1-ff3d0e50ea17	aSMA	aSMA	PathAnnotationObject	Polygon	1685.3	949.76				0	aSMA/Kim1		98.02		74.75
Exp44_UUO+rox_7d_SL4403_LIG	715f958f-4d85-4110-afcf-3f5b50412893	aSMA	aSMA	PathAnnotationObject	Polygon	1512.6	950.02				0	aSMA/Kim1		50.28		88.4
Exp44_UUO+rox_7d_SL4403_LIG	5c21df5e-6910-4531-a2be-44e96954d26f	aSMA	aSMA	PathAnnotationObject	Polygon	1808.1	951.45				0	aSMA/Kim1		134.46		130.65
Exp44_UUO+rox_7d_SL4403_LIG	5ad970cd-2ffc-46dd-9c8b-6500d38fc1b7	aSMA	aSMA	PathAnnotationObject	Polygon	2073.9	951.91				0	aSMA/Kim1		116.19		82.55
Exp44_UUO+rox_7d_SL4403_LIG	a15e8b8e-0f37-411b-a25d-661d6540a702	aSMA	aSMA	PathAnnotationObject	Polygon	2313.6	952.92				0	aSMA/Kim1		38.34		40.3
Exp44_UUO+rox_7d_SL4403_LIG	c489ce17-00ab-4151-bd88-eeee1d204027	aSMA	aSMA	PathAnnotationObject	Polygon	2972.5	954.29				0	aSMA/Kim1		43.52		58.5
Exp44_UUO+rox_7d_SL4403_LIG	b68bb623-160d-44f9-aaf0-ce9fdd25a2a5	aSMA	aSMA	PathAnnotationObject	Polygon	2612.8	954.76				0	aSMA/Kim1		10.56		24.7
Exp44_UUO+rox_7d_SL4403_LIG	ba0d76c1-e1c0-4b57-ab91-232254abdf38	Kim-1	Kim-1	PathAnnotationObject	Polygon	1520.9	954.95				0	aSMA/Kim1		21.76		35.75
Exp44_UUO+rox_7d_SL4403_LIG	d135a215-0342-4fda-8364-2789684961d4	Kim-1	Kim-1	PathAnnotationObject	Polygon	1725.2	955.34				0	aSMA/Kim1		31.05		42.25
Exp44_UUO+rox_7d_SL4403_LIG	fb1ac060-fa88-4ebe-93d0-df9b7e17ca7a	aSMA	aSMA	PathAnnotationObject	Polygon	2473.3	955.68				0	aSMA/Kim1		253.5		178.75
Exp44_UUO+rox_7d_SL4403_LIG	493f557d-0399-4c79-8b6c-387bf800c3fd	aSMA	aSMA	PathAnnotationObject	Polygon	1399.1	955.8				0	aSMA/Kim1		25.56		44.85
Exp44_UUO+rox_7d_SL4403_LIG	185e3773-6242-419c-be2e-0cc6951c4e6e	Kim-1	Kim-1	PathAnnotationObject	Polygon	2834.3	956.32				0	aSMA/Kim1		40.88		46.8
Exp44_UUO+rox_7d_SL4403_LIG	35b9c06a-fe3e-4163-a1b8-ef9bd932a207	aSMA	aSMA	PathAnnotationObject	Polygon	1608.8	956.51				0	aSMA/Kim1		25.56		52.65
Exp44_UUO+rox_7d_SL4403_LIG	abaff476-7915-438a-a9b1-920eb6cd2dbd	aSMA	aSMA	PathAnnotationObject	Polygon	1633.5	957.64				0	aSMA/Kim1		246.21		245.05
Exp44_UUO+rox_7d_SL4403_LIG	8841d1ff-4f20-43b4-9f27-dd6b43d8a74c	aSMA	aSMA	PathAnnotationObject	Polygon	1471.9	957.9				0	aSMA/Kim1		162.45		137.15
Exp44_UUO+rox_7d_SL4403_LIG	2f1bc72b-fe69-4068-899c-0b0310793630	aSMA	aSMA	PathAnnotationObject	Polygon	2279.4	958.04				0	aSMA/Kim1		22.82		29.25
Exp44_UUO+rox_7d_SL4403_LIG	423c2bc9-436b-4726-b131-44a69cb6c102	aSMA	aSMA	PathAnnotationObject	Polygon	1719.3	958.11				0	aSMA/Kim1		61.37		60.45
Exp44_UUO+rox_7d_SL4403_LIG	699b60c0-b9f3-493b-80e0-3fca62a95568	aSMA	aSMA	PathAnnotationObject	Polygon	1598.7	958.18				0	aSMA/Kim1		48.06		62.4
Exp44_UUO+rox_7d_SL4403_LIG	9c240de5-83ad-40c8-a6c9-e40d5dbd6f1e	aSMA	aSMA	PathAnnotationObject	Polygon	2416.2	958.72				0	aSMA/Kim1		12.36		19.5
Exp44_UUO+rox_7d_SL4403_LIG	876da4f3-0b63-43e8-8346-042c7468bb8a	aSMA	aSMA	PathAnnotationObject	Polygon	1453.3	959.06				0	aSMA/Kim1		34.65		36.4
Exp44_UUO+rox_7d_SL4403_LIG	e51c6b1e-2e2a-49a4-b556-b884df2106a1	aSMA	aSMA	PathAnnotationObject	Polygon	2040.4	959.13				0	aSMA/Kim1		149.67		104.65
Exp44_UUO+rox_7d_SL4403_LIG	bafad11b-0418-4b1e-91e4-5b2d000e525c	aSMA	aSMA	PathAnnotationObject	Polygon	1702.7	959.99				0	aSMA/Kim1		15		29.9
Exp44_UUO+rox_7d_SL4403_LIG	5860087e-f054-4fd0-b1a6-07a34922f50f	aSMA	aSMA	PathAnnotationObject	Polygon	2260.2	960.17				0	aSMA/Kim1		261		183.3
Exp44_UUO+rox_7d_SL4403_LIG	d14c101f-4cca-49c3-8ebc-977ade28408a	aSMA	aSMA	PathAnnotationObject	Polygon	2840.1	960.83				0	aSMA/Kim1		120.1		105.3
Exp44_UUO+rox_7d_SL4403_LIG	79fa0a07-9201-4ce1-8b5f-c58ac64ae69f	Kim-1	Kim-1	PathAnnotationObject	Polygon	1864.9	960.9				0	aSMA/Kim1		93.69		80.6
Exp44_UUO+rox_7d_SL4403_LIG	531689ae-a429-4f3c-a654-0826bc85873a	aSMA	aSMA	PathAnnotationObject	Polygon	2059.4	961.7				0	aSMA/Kim1		24.72		41.6
Exp44_UUO+rox_7d_SL4403_LIG	e3e71a92-691a-4e13-aa46-f6d41ed1d672	aSMA	aSMA	PathAnnotationObject	Polygon	2667.2	961.86				0	aSMA/Kim1		17.85		20.8
Exp44_UUO+rox_7d_SL4403_LIG	18dbcd0f-25ee-496b-8f91-5e2c9e0af448	aSMA	aSMA	PathAnnotationObject	Polygon	2166.4	962.04				0	aSMA/Kim1		34.75		62.4
Exp44_UUO+rox_7d_SL4403_LIG	49620603-16c0-4ae9-b617-72afbb9dc25d	Kim-1	Kim-1	PathAnnotationObject	Polygon	1677.2	962.52				0	aSMA/Kim1		177.34		118.3
Exp44_UUO+rox_7d_SL4403_LIG	140f929a-f78b-499e-84e5-85d5e881b067	aSMA	aSMA	PathAnnotationObject	Geometry	2346.1	963.19				0	aSMA/Kim1		712.76		493.35
Exp44_UUO+rox_7d_SL4403_LIG	2995ed5c-a22c-4c1c-83e5-04e44d334b56	aSMA	aSMA	PathAnnotationObject	Polygon	2602.5	963.99				0	aSMA/Kim1		98.44		127.4
Exp44_UUO+rox_7d_SL4403_LIG	91493296-1f6a-4505-80cc-f1f9fb0c734a	aSMA	aSMA	PathAnnotationObject	Polygon	1758.2	964.02				0	aSMA/Kim1		10.56		17.55
Exp44_UUO+rox_7d_SL4403_LIG	2da9b4b1-e070-4697-ac18-def3753108da	aSMA	aSMA	PathAnnotationObject	Polygon	2616.6	964.33				0	aSMA/Kim1		10.14		18.85
Exp44_UUO+rox_7d_SL4403_LIG	aecbad44-8137-451d-b48e-f9973cb87980	aSMA	aSMA	PathAnnotationObject	Polygon	1787.5	964.76				0	aSMA/Kim1		10.99		18.2
Exp44_UUO+rox_7d_SL4403_LIG	a6aa9bba-ad69-454c-b730-114a63048a6b	aSMA	aSMA	PathAnnotationObject	Polygon	1554.5	965.11				0	aSMA/Kim1		38.02		40.95
Exp44_UUO+rox_7d_SL4403_LIG	afc52573-5c49-4f48-8d6b-8e72dddceee6	aSMA	aSMA	PathAnnotationObject	Polygon	1875.5	965.6				0	aSMA/Kim1		42.36		59.15
Exp44_UUO+rox_7d_SL4403_LIG	069a5f3d-8e78-4f49-b87a-2faefe9ec362	aSMA	aSMA	PathAnnotationObject	Polygon	1438.9	965.69				0	aSMA/Kim1		120.84		88.4
Exp44_UUO+rox_7d_SL4403_LIG	7307a522-e614-4b1a-be20-336df01c3066	Kim-1	Kim-1	PathAnnotationObject	Polygon	2454	966.5				0	aSMA/Kim1		94.32		55.9
Exp44_UUO+rox_7d_SL4403_LIG	708d9265-ae88-4938-aaf5-fab742452312	aSMA	aSMA	PathAnnotationObject	Polygon	1482.4	966.69				0	aSMA/Kim1		18.38		20.15
Exp44_UUO+rox_7d_SL4403_LIG	6cb5c614-e006-46da-82a2-301be092842e	aSMA	aSMA	PathAnnotationObject	Polygon	2087.9	967.02				0	aSMA/Kim1		294.91		168.35
Exp44_UUO+rox_7d_SL4403_LIG	07b8f368-6cd7-4d7a-9a2e-ef81a153bf58	aSMA	aSMA	PathAnnotationObject	Polygon	2284.3	967.2				0	aSMA/Kim1		148.72		107.25
Exp44_UUO+rox_7d_SL4403_LIG	d3e57b7f-2364-4ca5-ba4e-441fd25184fd	aSMA	aSMA	PathAnnotationObject	Polygon	2272.1	967.27				0	aSMA/Kim1		53.87		45.5
Exp44_UUO+rox_7d_SL4403_LIG	b4530f5e-56ff-41d5-8fe7-a36b4bc530d5	aSMA	aSMA	PathAnnotationObject	Polygon	1710.6	967.5				0	aSMA/Kim1		10.46		24.05
Exp44_UUO+rox_7d_SL4403_LIG	a174bfe7-c240-432d-ac48-06f062b4be19	aSMA	aSMA	PathAnnotationObject	Polygon	1460.2	968.62				0	aSMA/Kim1		151.04		111.15
Exp44_UUO+rox_7d_SL4403_LIG	d97cf123-6662-4106-b2bb-cf55cf7e434b	aSMA	aSMA	PathAnnotationObject	Polygon	2127.7	970.1				0	aSMA/Kim1		168.58		190.45
Exp44_UUO+rox_7d_SL4403_LIG	c1647ef2-3505-4f6b-96a8-e68a34d9066d	aSMA	aSMA	PathAnnotationObject	Polygon	2246.9	970.26				0	aSMA/Kim1		60.84		64.35
Exp44_UUO+rox_7d_SL4403_LIG	ec689932-04b2-4e84-8171-aaacfaff5559	aSMA	aSMA	PathAnnotationObject	Polygon	1574.4	970.38				0	aSMA/Kim1		143.65		145.6
Exp44_UUO+rox_7d_SL4403_LIG	9a9e1624-0842-4e86-8452-3813221e431e	Kim-1	Kim-1	PathAnnotationObject	Polygon	2423.9	970.52				0	aSMA/Kim1		79.96		52
Exp44_UUO+rox_7d_SL4403_LIG	e194f36d-ab73-407b-83cf-a401872d7e18	aSMA	aSMA	PathAnnotationObject	Polygon	2156.5	971.23				0	aSMA/Kim1		86.4		112.45
Exp44_UUO+rox_7d_SL4403_LIG	bf7dfa3e-f9f3-4cf2-9686-5951165fae7c	aSMA	aSMA	PathAnnotationObject	Polygon	2331.8	971.8				0	aSMA/Kim1		31.58		39
Exp44_UUO+rox_7d_SL4403_LIG	2861b0ac-3019-4b9e-9613-dd199bea7a6f	Kim-1	Kim-1	PathAnnotationObject	Polygon	2127.1	971.81				0	aSMA/Kim1		11.3		16.25
Exp44_UUO+rox_7d_SL4403_LIG	cd06b652-0f1a-475f-874b-f3811947ff1b	Kim-1	Kim-1	PathAnnotationObject	Polygon	2507.3	971.89				0	aSMA/Kim1		168.58		111.15
Exp44_UUO+rox_7d_SL4403_LIG	b18335b5-5a36-40f4-b0ab-0f3bdcc7e47f	aSMA	aSMA	PathAnnotationObject	Polygon	1418.5	972.03				0	aSMA/Kim1		112.39		129.35
Exp44_UUO+rox_7d_SL4403_LIG	97a65d99-a448-40bf-8bb5-96f8d88dec6a	aSMA	aSMA	PathAnnotationObject	Polygon	2912.8	972.1				0	aSMA/Kim1		108.69		126.1
Exp44_UUO+rox_7d_SL4403_LIG	accd42a9-e3d9-4bd4-a6ac-ff96a56cff5d	aSMA	aSMA	PathAnnotationObject	Polygon	2415.1	972.37				0	aSMA/Kim1		13.63		21.45
Exp44_UUO+rox_7d_SL4403_LIG	25927348-09d4-4c9e-af8d-7677a9eb82b2	Kim-1	Kim-1	PathAnnotationObject	Polygon	2606.9	972.49				0	aSMA/Kim1		38.24		36.4
Exp44_UUO+rox_7d_SL4403_LIG	5547142d-899f-4a57-927f-fa2ab82ecf37	aSMA	aSMA	PathAnnotationObject	Polygon	1868.3	973.13				0	aSMA/Kim1		16.37		26
Exp44_UUO+rox_7d_SL4403_LIG	aecf8ca3-d42d-4469-862d-6f20656dce73	aSMA	aSMA	PathAnnotationObject	Polygon	1785.9	974.03				0	aSMA/Kim1		26.09		28.6
Exp44_UUO+rox_7d_SL4403_LIG	6c93c07a-dee1-462f-bdd1-8c42faee64a5	aSMA	aSMA	PathAnnotationObject	Polygon	2050.9	974.38				0	aSMA/Kim1		78.59		89.05
Exp44_UUO+rox_7d_SL4403_LIG	1cdce771-8c1b-4f04-856d-a2acd7412811	aSMA	aSMA	PathAnnotationObject	Polygon	2828.2	975.02				0	aSMA/Kim1		64.01		66.3
Exp44_UUO+rox_7d_SL4403_LIG	b8c56448-3430-477b-9bc2-43e2b5787014	aSMA	aSMA	PathAnnotationObject	Polygon	1375.9	975.2				0	aSMA/Kim1		12.36		20.15
Exp44_UUO+rox_7d_SL4403_LIG	38f3a5df-03c5-4307-97e8-6b9463c67e1e	aSMA	aSMA	PathAnnotationObject	Polygon	2008.7	975.47				0	aSMA/Kim1		1759.3		462.8
Exp44_UUO+rox_7d_SL4403_LIG	325f48b5-83dc-4615-856a-5b7928e58ce9	aSMA	aSMA	PathAnnotationObject	Polygon	2522.2	975.58				0	aSMA/Kim1		23.13		26.65
Exp44_UUO+rox_7d_SL4403_LIG	f36561c0-f3da-44b0-bbf8-2198954b20e4	aSMA	aSMA	PathAnnotationObject	Polygon	1582.9	976				0	aSMA/Kim1		27.99		47.45
Exp44_UUO+rox_7d_SL4403_LIG	af901f30-7d3a-449e-b251-81b7ced467dd	aSMA	aSMA	PathAnnotationObject	Polygon	2968.1	976.31				0	aSMA/Kim1		45.74		44.85
Exp44_UUO+rox_7d_SL4403_LIG	0831eedc-ad15-430d-b335-76397b8790f0	aSMA	aSMA	PathAnnotationObject	Polygon	2586	976.92				0	aSMA/Kim1		13.2		34.45
Exp44_UUO+rox_7d_SL4403_LIG	b0d501ce-0403-4c12-95c8-5777e808e54e	aSMA	aSMA	PathAnnotationObject	Polygon	1509.7	977.08				0	aSMA/Kim1		11.2		23.4
Exp44_UUO+rox_7d_SL4403_LIG	d0b46e05-347d-460d-9c7c-a0f860b453c4	Kim-1	Kim-1	PathAnnotationObject	Polygon	1863.7	977.27				0	aSMA/Kim1		25.46		30.55
Exp44_UUO+rox_7d_SL4403_LIG	cca2589c-2da8-4b3e-afb8-6541c5769bea	aSMA	aSMA	PathAnnotationObject	Polygon	2633.6	977.29				0	aSMA/Kim1		29.26		35.1
Exp44_UUO+rox_7d_SL4403_LIG	a7f1a603-6fc5-4b75-9e46-70444a44c9b6	aSMA	aSMA	PathAnnotationObject	Polygon	2100	977.33				0	aSMA/Kim1		51.76		65.65
Exp44_UUO+rox_7d_SL4403_LIG	85d14ae1-ee06-4976-b5ae-cc75194c67eb	aSMA	aSMA	PathAnnotationObject	Polygon	2215.4	977.71				0	aSMA/Kim1		16.9		24.05
Exp44_UUO+rox_7d_SL4403_LIG	f13a7b8a-73fb-43b4-9cae-bdfbf8ba83e6	Kim-1	Kim-1	PathAnnotationObject	Polygon	2210.1	977.78				0	aSMA/Kim1		34.01		54.6
Exp44_UUO+rox_7d_SL4403_LIG	c26b35ee-b187-45ed-95ff-376218bfcd5b	aSMA	aSMA	PathAnnotationObject	Polygon	2316.2	977.79				0	aSMA/Kim1		110.91		98.15
Exp44_UUO+rox_7d_SL4403_LIG	fed346bf-f29c-4166-a104-92162133156c	aSMA	aSMA	PathAnnotationObject	Polygon	1522.5	977.99				0	aSMA/Kim1		31.37		67.6
Exp44_UUO+rox_7d_SL4403_LIG	18dc007a-7429-4bcc-a2b1-01169baa9f62	aSMA	aSMA	PathAnnotationObject	Polygon	2295.3	978.17				0	aSMA/Kim1		28.1		42.9
Exp44_UUO+rox_7d_SL4403_LIG	a0f89255-6a7a-42a0-8347-fac074f6c51f	aSMA	aSMA	PathAnnotationObject	Polygon	1442.6	978.27				0	aSMA/Kim1		31.48		33.8
Exp44_UUO+rox_7d_SL4403_LIG	8b878abf-000a-4bcb-b302-d9274382c31b	aSMA	aSMA	PathAnnotationObject	Polygon	1804.1	978.42				0	aSMA/Kim1		117.98		96.2
Exp44_UUO+rox_7d_SL4403_LIG	e07027cb-ea09-4379-9eb2-bdf2676699a5	aSMA	aSMA	PathAnnotationObject	Polygon	2594.9	978.93				0	aSMA/Kim1		32.74		43.55
Exp44_UUO+rox_7d_SL4403_LIG	2e412495-17ca-4c91-8f85-56d2464f8264	aSMA	aSMA	PathAnnotationObject	Geometry	1398	979.04				0	aSMA/Kim1		358.81		144.95
Exp44_UUO+rox_7d_SL4403_LIG	a79d1cf0-89c2-4c7b-8c9d-f262e2338e99	aSMA	aSMA	PathAnnotationObject	Geometry	1906.4	980.05				0	aSMA/Kim1		783.74		428.35
Exp44_UUO+rox_7d_SL4403_LIG	322ad4b0-bb7a-4c58-bb7d-24856ccaee75	aSMA	aSMA	PathAnnotationObject	Polygon	3012.5	980.09				0	aSMA/Kim1		19.44		46.15
Exp44_UUO+rox_7d_SL4403_LIG	aa202978-6ecc-4f9a-ad9b-38e3fa633ea1	aSMA	aSMA	PathAnnotationObject	Polygon	2329.2	980.41				0	aSMA/Kim1		17.64		35.1
Exp44_UUO+rox_7d_SL4403_LIG	958c337e-a66e-4c59-89e2-4d2e0e39b7f7	aSMA	aSMA	PathAnnotationObject	Polygon	2621.9	980.73				0	aSMA/Kim1		17.11		31.2
Exp44_UUO+rox_7d_SL4403_LIG	776c3185-364b-4fb5-affe-946342b466a1	Kim-1	Kim-1	PathAnnotationObject	Polygon	2814.8	980.93				0	aSMA/Kim1		16.37		27.95
Exp44_UUO+rox_7d_SL4403_LIG	fdace67b-c4e3-4646-9bd6-b924e9bd4cc7	Kim-1	Kim-1	PathAnnotationObject	Polygon	2422	981.25				0	aSMA/Kim1		19.54		23.4
Exp44_UUO+rox_7d_SL4403_LIG	a6f5d256-8b67-40cb-ae90-35ced1358021	aSMA	aSMA	PathAnnotationObject	Polygon	2134.6	981.69				0	aSMA/Kim1		24.08		40.3
Exp44_UUO+rox_7d_SL4403_LIG	5126b9f5-e8cd-4263-8291-ae821d53aa46	aSMA	aSMA	PathAnnotationObject	Polygon	1372	981.88				0	aSMA/Kim1		33.69		36.4
Exp44_UUO+rox_7d_SL4403_LIG	fcc91cfa-e15d-488c-9a32-988507d05855	aSMA	aSMA	PathAnnotationObject	Polygon	2610.1	982.17				0	aSMA/Kim1		19.54		27.95
Exp44_UUO+rox_7d_SL4403_LIG	7af2905d-a0c3-408b-841f-3d252d01f4c5	aSMA	aSMA	PathAnnotationObject	Polygon	2410	982.4				0	aSMA/Kim1		31.16		31.85
Exp44_UUO+rox_7d_SL4403_LIG	5056e510-e661-44ad-b55a-a6c3bc20a715	aSMA	aSMA	PathAnnotationObject	Geometry	1497.2	983.04				0	aSMA/Kim1		112.81		128.05
Exp44_UUO+rox_7d_SL4403_LIG	5824d4c6-30aa-4488-9688-ba2d141abfac	aSMA	aSMA	PathAnnotationObject	Polygon	2384.3	983.06				0	aSMA/Kim1		14.47		17.55
Exp44_UUO+rox_7d_SL4403_LIG	910bb832-6947-4e9c-ab66-3d6f2d7a32a8	aSMA	aSMA	PathAnnotationObject	Polygon	2218.4	983.5				0	aSMA/Kim1		16.79		35.75
Exp44_UUO+rox_7d_SL4403_LIG	a865530a-2393-4679-a6bc-4823aec183a4	aSMA	aSMA	PathAnnotationObject	Polygon	2492.8	983.52				0	aSMA/Kim1		190.02		83.2
Exp44_UUO+rox_7d_SL4403_LIG	a24bdd72-d37c-40de-82c0-5b3881d1ea87	aSMA	aSMA	PathAnnotationObject	Polygon	2287.3	984.08				0	aSMA/Kim1		32.43		33.8
Exp44_UUO+rox_7d_SL4403_LIG	cfcdc1b7-de78-4b7b-a74e-3c7dbfb82121	Kim-1	Kim-1	PathAnnotationObject	Polygon	2439.4	984.09				0	aSMA/Kim1		26.41		25.35
Exp44_UUO+rox_7d_SL4403_LIG	f577886f-253b-46d8-a87c-e705fdb01b5c	Kim-1	Kim-1	PathAnnotationObject	Polygon	1515.2	984.12				0	aSMA/Kim1		22.39		43.55
Exp44_UUO+rox_7d_SL4403_LIG	e344201c-a810-4dae-b378-bfca82f27f31	Kim-1	Kim-1	PathAnnotationObject	Polygon	2591.8	984.16				0	aSMA/Kim1		19.44		22.75
Exp44_UUO+rox_7d_SL4403_LIG	2e4cde38-9f2f-4b82-8e7b-cca3d6701e17	aSMA	aSMA	PathAnnotationObject	Polygon	2145.9	984.51				0	aSMA/Kim1		13.63		20.15
Exp44_UUO+rox_7d_SL4403_LIG	957877d7-a287-4db5-9cdd-ac1faa9954d6	aSMA	aSMA	PathAnnotationObject	Polygon	3195.3	984.76				0	aSMA/Kim1		12.36		29.9
Exp44_UUO+rox_7d_SL4403_LIG	d7afb111-e0c5-4743-9c7e-365855ddd6ba	aSMA	aSMA	PathAnnotationObject	Polygon	2989.6	985.05				0	aSMA/Kim1		336.2		294.45
Exp44_UUO+rox_7d_SL4403_LIG	0157b047-5010-4801-8170-81b782bc9907	aSMA	aSMA	PathAnnotationObject	Polygon	2044.7	985.7				0	aSMA/Kim1		23.77		36.4
Exp44_UUO+rox_7d_SL4403_LIG	f9a56575-e509-4aba-9362-0b11389c3bb4	aSMA	aSMA	PathAnnotationObject	Polygon	1967	985.79				0	aSMA/Kim1		44.26		46.8
Exp44_UUO+rox_7d_SL4403_LIG	dc816fdb-036a-40c5-a4c2-76d38f4918c6	aSMA	aSMA	PathAnnotationObject	Polygon	1359.6	986.38				0	aSMA/Kim1		96.75		101.4
Exp44_UUO+rox_7d_SL4403_LIG	c5ec5a4b-2c55-4e46-b1ec-103bfa4017cb	Kim-1	Kim-1	PathAnnotationObject	Polygon	2107.6	986.69				0	aSMA/Kim1		44.79		37.7
Exp44_UUO+rox_7d_SL4403_LIG	3086a46f-e485-4b55-92d2-48c2921f3d39	aSMA	aSMA	PathAnnotationObject	Geometry	2559.1	986.9				0	aSMA/Kim1		1912.1		746.85
Exp44_UUO+rox_7d_SL4403_LIG	55772d5d-2719-4f99-aeed-2121228b98fe	Kim-1	Kim-1	PathAnnotationObject	Polygon	2343.2	987.24				0	aSMA/Kim1		131.08		115.7
Exp44_UUO+rox_7d_SL4403_LIG	ac64d22f-6d35-4b15-81cb-e301973a7f92	aSMA	aSMA	PathAnnotationObject	Polygon	2174.3	987.74				0	aSMA/Kim1		160.02		120.9
Exp44_UUO+rox_7d_SL4403_LIG	d6518614-5c7e-4fb0-9398-99f9d196095e	aSMA	aSMA	PathAnnotationObject	Geometry	2884.1	988.06				0	aSMA/Kim1		7612		4153.5
Exp44_UUO+rox_7d_SL4403_LIG	decfcdd5-82df-48ec-a2b2-c9d136b29d8b	aSMA	aSMA	PathAnnotationObject	Geometry	1419.8	988.29				0	aSMA/Kim1		42.46		75.4
Exp44_UUO+rox_7d_SL4403_LIG	f9cd157a-ab01-4ab9-98f6-9b36adf0669a	Kim-1	Kim-1	PathAnnotationObject	Polygon	1701.7	988.41				0	aSMA/Kim1		201.32		185.25
Exp44_UUO+rox_7d_SL4403_LIG	d2967bc6-90ae-4c98-bad2-677ea38c8beb	aSMA	aSMA	PathAnnotationObject	Polygon	2250	988.42				0	aSMA/Kim1		23.98		24.7
Exp44_UUO+rox_7d_SL4403_LIG	5289c65b-cc23-4449-8459-00082435e6c2	aSMA	aSMA	PathAnnotationObject	Polygon	2997.8	988.8				0	aSMA/Kim1		15		22.1
Exp44_UUO+rox_7d_SL4403_LIG	fd613d84-d32f-4a1b-b2f8-8c54ffcdd26c	Kim-1	Kim-1	PathAnnotationObject	Polygon	1862.8	988.87				0	aSMA/Kim1		74.78		85.15
Exp44_UUO+rox_7d_SL4403_LIG	be718faf-b692-417d-a938-4d5490a8b8dc	aSMA	aSMA	PathAnnotationObject	Polygon	1480.8	988.92				0	aSMA/Kim1		65.07		65.65
Exp44_UUO+rox_7d_SL4403_LIG	3723a77b-8556-4458-aae6-0865be732ef4	aSMA	aSMA	PathAnnotationObject	Polygon	2054.4	989.27				0	aSMA/Kim1		48.17		47.45
Exp44_UUO+rox_7d_SL4403_LIG	03898732-c2e5-495e-b4ef-cdef0c4398dd	aSMA	aSMA	PathAnnotationObject	Polygon	2303	989.79				0	aSMA/Kim1		117.35		100.75
Exp44_UUO+rox_7d_SL4403_LIG	07cd490f-d2b2-4f96-ad33-20bad7513eb7	aSMA	aSMA	PathAnnotationObject	Polygon	2516.9	990.02				0	aSMA/Kim1		19.12		26
Exp44_UUO+rox_7d_SL4403_LIG	181ecb47-b21f-43bf-9353-f419ee3b3829	aSMA	aSMA	PathAnnotationObject	Polygon	2118.9	990.28				0	aSMA/Kim1		115.24		87.1
Exp44_UUO+rox_7d_SL4403_LIG	af8729b8-99d4-4266-88aa-2ed573d93bc9	Kim-1	Kim-1	PathAnnotationObject	Polygon	2200.4	990.89				0	aSMA/Kim1		33.06		39
Exp44_UUO+rox_7d_SL4403_LIG	faf7b3ac-f285-4245-a1a2-ae31aafc6fa7	Kim-1	Kim-1	PathAnnotationObject	Polygon	2442.9	991.18				0	aSMA/Kim1		15.63		18.85
Exp44_UUO+rox_7d_SL4403_LIG	49c9262a-aa4f-4a1e-8744-07d020890e07	aSMA	aSMA	PathAnnotationObject	Geometry	1764.6	991.18				0	aSMA/Kim1		4999.5		2500.6
Exp44_UUO+rox_7d_SL4403_LIG	e98bb8a4-1038-4686-8f01-29d5da3ac517	aSMA	aSMA	PathAnnotationObject	Geometry	1564.9	991.45				0	aSMA/Kim1		409.51		262.6
Exp44_UUO+rox_7d_SL4403_LIG	e866db7c-97bf-4923-a52a-155968dec6a6	aSMA	aSMA	PathAnnotationObject	Polygon	1630.4	991.86				0	aSMA/Kim1		23.34		29.25
Exp44_UUO+rox_7d_SL4403_LIG	b426e70c-8064-4245-ae46-6462c74ec630	aSMA	aSMA	PathAnnotationObject	Polygon	1294.9	991.97				0	aSMA/Kim1		39.29		52
Exp44_UUO+rox_7d_SL4403_LIG	21f02cd5-e120-4c53-9464-c7a619070f72	aSMA	aSMA	PathAnnotationObject	Polygon	2508.2	992.03				0	aSMA/Kim1		20.7		33.15
Exp44_UUO+rox_7d_SL4403_LIG	62534c9d-5006-450c-ac4f-e6aa82b9a34b	aSMA	aSMA	PathAnnotationObject	Polygon	1433.7	992.04				0	aSMA/Kim1		156.33		130.65
Exp44_UUO+rox_7d_SL4403_LIG	08bf77d5-59c8-4329-8b9b-1601b1ccc5ed	aSMA	aSMA	PathAnnotationObject	Polygon	2157.5	992.18				0	aSMA/Kim1		103.51		79.3
Exp44_UUO+rox_7d_SL4403_LIG	d9dbe702-53b9-4502-9c4e-ec29da1f8537	aSMA	aSMA	PathAnnotationObject	Polygon	2221.9	992.21				0	aSMA/Kim1		13.1		18.2
Exp44_UUO+rox_7d_SL4403_LIG	f3a2cdc5-643a-40d4-a67e-1cf5926d192f	aSMA	aSMA	PathAnnotationObject	Polygon	1463.5	992.37				0	aSMA/Kim1		11.62		22.75
Exp44_UUO+rox_7d_SL4403_LIG	e34e6a82-1caa-49ef-98ad-25760297b777	aSMA	aSMA	PathAnnotationObject	Polygon	2619.7	992.53				0	aSMA/Kim1		130.97		104
Exp44_UUO+rox_7d_SL4403_LIG	8ab02bbd-12e7-4d50-aa56-39b202e622ed	aSMA	aSMA	PathAnnotationObject	Polygon	2324.3	992.81				0	aSMA/Kim1		14.47		24.7
Exp44_UUO+rox_7d_SL4403_LIG	1912ac8e-a9a4-433c-b804-25fb1b6e357d	aSMA	aSMA	PathAnnotationObject	Polygon	2880.5	993.11				0	aSMA/Kim1		24.72		57.85
Exp44_UUO+rox_7d_SL4403_LIG	77f33056-df2a-4946-b4fe-5969458b3d1a	Kim-1	Kim-1	PathAnnotationObject	Polygon	2799.4	993.88				0	aSMA/Kim1		58.83		40.3
Exp44_UUO+rox_7d_SL4403_LIG	2bd4b162-ff00-4fc6-948d-d2b20e981996	aSMA	aSMA	PathAnnotationObject	Polygon	2808.1	994.45				0	aSMA/Kim1		18.38		31.2
Exp44_UUO+rox_7d_SL4403_LIG	9525e913-e87c-4bcc-b970-7d50c338577e	aSMA	aSMA	PathAnnotationObject	Polygon	2737.9	994.55				0	aSMA/Kim1		10.88		29.25
Exp44_UUO+rox_7d_SL4403_LIG	be414baa-3a4d-42f8-ba66-f76d65e723d9	aSMA	aSMA	PathAnnotationObject	Polygon	1504.6	994.63				0	aSMA/Kim1		50.07		60.45
Exp44_UUO+rox_7d_SL4403_LIG	fddbdd84-fd91-458e-aa8e-54f7e06119ff	aSMA	aSMA	PathAnnotationObject	Polygon	1876.7	994.77				0	aSMA/Kim1		33.48		27.95
Exp44_UUO+rox_7d_SL4403_LIG	98f463c5-4907-49ac-b615-f2e42fd76575	aSMA	aSMA	PathAnnotationObject	Polygon	1455.7	996.05				0	aSMA/Kim1		20.6		24.7
Exp44_UUO+rox_7d_SL4403_LIG	4c9f8d2b-ae51-45f2-bd4e-6e9ecfadbf0c	aSMA	aSMA	PathAnnotationObject	Polygon	3008.7	997.09				0	aSMA/Kim1		30.31		46.8
Exp44_UUO+rox_7d_SL4403_LIG	dd88dbdd-6ea0-46b7-90e5-22ce2886b7a3	aSMA	aSMA	PathAnnotationObject	Polygon	2035.1	997.44				0	aSMA/Kim1		35.49		35.75
Exp44_UUO+rox_7d_SL4403_LIG	e87572ec-d72a-4f86-a9fd-0cac20489692	aSMA	aSMA	PathAnnotationObject	Polygon	2773.7	997.77				0	aSMA/Kim1		21.12		31.2
Exp44_UUO+rox_7d_SL4403_LIG	56248057-4949-4104-b179-957534aa6b9c	aSMA	aSMA	PathAnnotationObject	Polygon	2605.5	997.84				0	aSMA/Kim1		11.62		18.85
Exp44_UUO+rox_7d_SL4403_LIG	38f501d4-b2b6-4982-8d8f-78754a48ac2d	aSMA	aSMA	PathAnnotationObject	Polygon	2280.5	998.58				0	aSMA/Kim1		14.15		27.3
Exp44_UUO+rox_7d_SL4403_LIG	b7b3ac73-0aeb-451a-8d73-7a673f08d597	aSMA	aSMA	PathAnnotationObject	Polygon	2069.8	998.76				0	aSMA/Kim1		539.53		403.65
Exp44_UUO+rox_7d_SL4403_LIG	e7c5522c-479b-4375-96ab-250fe47eaf29	aSMA	aSMA	PathAnnotationObject	Polygon	2092.5	998.88				0	aSMA/Kim1		10.99		33.8
Exp44_UUO+rox_7d_SL4403_LIG	f7b6abb8-0474-433b-bccf-67e008735e5e	Kim-1	Kim-1	PathAnnotationObject	Geometry	1641.6	999.76				0	aSMA/Kim1		608.29		347.75
Exp44_UUO+rox_7d_SL4403_LIG	b526928a-25fa-4ad3-bf0b-37cbaffbca85	aSMA	aSMA	PathAnnotationObject	Polygon	2342	999.8				0	aSMA/Kim1		57.46		61.1
Exp44_UUO+rox_7d_SL4403_LIG	a8a83612-7c60-40f4-a380-76e19cac1da5	aSMA	aSMA	PathAnnotationObject	Polygon	2814.6	999.85				0	aSMA/Kim1		50.81		83.2
Exp44_UUO+rox_7d_SL4403_LIG	ae3fdbb0-b354-4c0d-b21f-eb9c30a22733	aSMA	aSMA	PathAnnotationObject	Polygon	1966.5	999.92				0	aSMA/Kim1		57.88		40.95
Exp44_UUO+rox_7d_SL4403_LIG	9276659b-552d-4f3e-b1bd-dfd2e99b3191	aSMA	aSMA	PathAnnotationObject	Polygon	2263.2	1000.1				0	aSMA/Kim1		14.89		19.5
Exp44_UUO+rox_7d_SL4403_LIG	b47f32a1-0b22-4f4e-954e-2deff72208c7	aSMA	aSMA	PathAnnotationObject	Polygon	1398.5	1000.4				0	aSMA/Kim1		15		18.2
Exp44_UUO+rox_7d_SL4403_LIG	269de4ae-020f-4149-98dc-adb6db71d2d7	aSMA	aSMA	PathAnnotationObject	Geometry	1846.4	1000.5				0	aSMA/Kim1		5341.2		2512.9
Exp44_UUO+rox_7d_SL4403_LIG	14aa10ff-62bb-4140-8747-a44a8abbecba	aSMA	aSMA	PathAnnotationObject	Polygon	1510.5	1001				0	aSMA/Kim1		28.2		31.2
Exp44_UUO+rox_7d_SL4403_LIG	7b841815-8c4c-49e2-9137-34be88c6df8d	aSMA	aSMA	PathAnnotationObject	Polygon	1631.4	1001.2				0	aSMA/Kim1		11.83		29.9
Exp44_UUO+rox_7d_SL4403_LIG	c657928b-e093-4f7a-9b9a-51ca236f45d1	aSMA	aSMA	PathAnnotationObject	Geometry	2369.2	1001.3				0	aSMA/Kim1		788.6		462.8
Exp44_UUO+rox_7d_SL4403_LIG	d598c0a2-932e-4e0c-8415-6d58dca8b412	aSMA	aSMA	PathAnnotationObject	Polygon	2972.7	1001.4				0	aSMA/Kim1		84.5		55.9
Exp44_UUO+rox_7d_SL4403_LIG	5991e567-facc-41cf-a1e6-030b9242a6e4	Kim-1	Kim-1	PathAnnotationObject	Polygon	2528.8	1001.4				0	aSMA/Kim1		17.11		21.45
Exp44_UUO+rox_7d_SL4403_LIG	9b6bdc42-b37b-4740-802c-57ac878b7018	aSMA	aSMA	PathAnnotationObject	Polygon	2599.3	1002.4				0	aSMA/Kim1		13.2		19.5
Exp44_UUO+rox_7d_SL4403_LIG	e0f0ceb5-d2ee-4ca7-93e1-5f131a4485db	aSMA	aSMA	PathAnnotationObject	Polygon	2590.7	1002.8				0	aSMA/Kim1		76.79		93.6
Exp44_UUO+rox_7d_SL4403_LIG	04b58218-3691-4e55-b237-eb6491db7f83	aSMA	aSMA	PathAnnotationObject	Polygon	2832	1002.9				0	aSMA/Kim1		23.87		33.15
Exp44_UUO+rox_7d_SL4403_LIG	abc16257-70f5-409d-8e30-0e38e18c0e22	aSMA	aSMA	PathAnnotationObject	Polygon	1323.9	1003.4				0	aSMA/Kim1		12.25		19.5
Exp44_UUO+rox_7d_SL4403_LIG	c494198c-29e7-4505-82c2-449a6ae1611c	aSMA	aSMA	PathAnnotationObject	Polygon	3252.1	1003.4				0	aSMA/Kim1		21.97		28.6
Exp44_UUO+rox_7d_SL4403_LIG	ceac8e47-7218-4689-8e62-235a01e07036	aSMA	aSMA	PathAnnotationObject	Polygon	2500	1003.5				0	aSMA/Kim1		40.88		49.4
Exp44_UUO+rox_7d_SL4403_LIG	b2e363c2-2116-40fb-b9f4-a1d8d716335a	Kim-1	Kim-1	PathAnnotationObject	Polygon	2099.1	1003.8				0	aSMA/Kim1		30.74		40.95
Exp44_UUO+rox_7d_SL4403_LIG	9e2f9150-3c7e-4dba-9d28-063958cdf830	aSMA	aSMA	PathAnnotationObject	Polygon	1450.1	1004.1				0	aSMA/Kim1		24.29		25.35
Exp44_UUO+rox_7d_SL4403_LIG	f47e0a7b-d798-4715-b217-498ef922a9c0	aSMA	aSMA	PathAnnotationObject	Polygon	2778	1004.5				0	aSMA/Kim1		37.92		66.3
Exp44_UUO+rox_7d_SL4403_LIG	41ed2665-7531-41ab-ad48-083227e8fc64	aSMA	aSMA	PathAnnotationObject	Polygon	1984.7	1005.5				0	aSMA/Kim1		52.39		55.9
Exp44_UUO+rox_7d_SL4403_LIG	1d93329e-0db3-431d-be80-30897aa0dade	Kim-1	Kim-1	PathAnnotationObject	Polygon	2789.1	1006.4				0	aSMA/Kim1		68.23		46.15
Exp44_UUO+rox_7d_SL4403_LIG	9f8aa670-eb0e-4fd1-ae87-95942439d77a	aSMA	aSMA	PathAnnotationObject	Polygon	1364.1	1006.7				0	aSMA/Kim1		12.89		26.65
Exp44_UUO+rox_7d_SL4403_LIG	d3b065c1-4f06-4e85-b853-37577cd9f740	aSMA	aSMA	PathAnnotationObject	Polygon	1374.7	1006.9				0	aSMA/Kim1		38.24		58.5
Exp44_UUO+rox_7d_SL4403_LIG	a6c20548-904a-4ff2-a9d8-eb4910545108	aSMA	aSMA	PathAnnotationObject	Polygon	1333.1	1008.1				0	aSMA/Kim1		72.35		111.8
Exp44_UUO+rox_7d_SL4403_LIG	ddeb1676-1955-40c1-8504-ff7f43e1dfeb	aSMA	aSMA	PathAnnotationObject	Polygon	2021.9	1009.5				0	aSMA/Kim1		29.05		42.9
Exp44_UUO+rox_7d_SL4403_LIG	43535781-5ac0-4725-9687-c16f9db5b6e9	aSMA	aSMA	PathAnnotationObject	Polygon	1714.9	1009.8				0	aSMA/Kim1		50.17		68.9
Exp44_UUO+rox_7d_SL4403_LIG	c4d048c1-e0ae-43b7-81dc-46d3d9b7ecf5	aSMA	aSMA	PathAnnotationObject	Polygon	1512.7	1009.9				0	aSMA/Kim1		10.03		17.55
Exp44_UUO+rox_7d_SL4403_LIG	4956142b-0816-43c3-a63c-ced70998596c	aSMA	aSMA	PathAnnotationObject	Polygon	1396.6	1010.6				0	aSMA/Kim1		63.69		68.25
Exp44_UUO+rox_7d_SL4403_LIG	345c54fe-8f9f-466f-aa4d-6f7b54c113c0	Kim-1	Kim-1	PathAnnotationObject	Polygon	1802.6	1010.8				0	aSMA/Kim1		19.54		41.6
Exp44_UUO+rox_7d_SL4403_LIG	b0730f0d-bc52-4c92-88e3-afd6b6e0b09b	aSMA	aSMA	PathAnnotationObject	Polygon	2188.3	1011.1				0	aSMA/Kim1		43.2		44.2
Exp44_UUO+rox_7d_SL4403_LIG	c293f1c0-4fb9-4ccb-905e-be92ec375afb	aSMA	aSMA	PathAnnotationObject	Polygon	2809.2	1011.6				0	aSMA/Kim1		18.38		29.25
Exp44_UUO+rox_7d_SL4403_LIG	8a6699c0-7414-42c1-a27e-99a71e7ab9bd	aSMA	aSMA	PathAnnotationObject	Polygon	1386.6	1011.6				0	aSMA/Kim1		11.83		25.35
Exp44_UUO+rox_7d_SL4403_LIG	26787ab8-1305-4bc0-ab72-2b48bd9f9e8e	aSMA	aSMA	PathAnnotationObject	Polygon	2115	1011.8				0	aSMA/Kim1		43.83		36.4
Exp44_UUO+rox_7d_SL4403_LIG	f16cfb70-e383-47e1-b9c1-e227495a63cd	aSMA	aSMA	PathAnnotationObject	Polygon	2175.2	1011.9				0	aSMA/Kim1		24.29		26.65
Exp44_UUO+rox_7d_SL4403_LIG	5ae7a8e6-de2c-4868-a7f4-58de7e854b19	aSMA	aSMA	PathAnnotationObject	Polygon	2271.1	1012.2				0	aSMA/Kim1		33.91		36.4
Exp44_UUO+rox_7d_SL4403_LIG	c7d12b24-2b89-4064-9545-e147db83e97a	aSMA	aSMA	PathAnnotationObject	Polygon	2106.5	1012.4				0	aSMA/Kim1		64.33		45.5
Exp44_UUO+rox_7d_SL4403_LIG	6e888369-fa0c-446f-9e9f-846b9dde995e	aSMA	aSMA	PathAnnotationObject	Polygon	2892.3	1012.6				0	aSMA/Kim1		109.53		107.25
Exp44_UUO+rox_7d_SL4403_LIG	305a2ae1-a907-4f35-9787-a3b141d8dbcc	aSMA	aSMA	PathAnnotationObject	Polygon	2916.8	1013.3				0	aSMA/Kim1		34.86		27.95
Exp44_UUO+rox_7d_SL4403_LIG	307c3d9a-8eeb-434f-b0e9-a393e812a39e	aSMA	aSMA	PathAnnotationObject	Polygon	1963.3	1013.5				0	aSMA/Kim1		59.04		44.85
Exp44_UUO+rox_7d_SL4403_LIG	4dba8955-9ebf-4a49-9175-bf81fe8b7465	aSMA	aSMA	PathAnnotationObject	Polygon	2781.7	1013.7				0	aSMA/Kim1		33.48		35.1
Exp44_UUO+rox_7d_SL4403_LIG	8997bcd7-9087-44db-a259-b716b9975d3f	aSMA	aSMA	PathAnnotationObject	Polygon	3091	1014				0	aSMA/Kim1		24.82		27.3
Exp44_UUO+rox_7d_SL4403_LIG	15df48ed-80c7-4471-b825-85bcb743cb92	aSMA	aSMA	PathAnnotationObject	Polygon	2972.6	1014.2				0	aSMA/Kim1		15.32		37.05
Exp44_UUO+rox_7d_SL4403_LIG	e7ae88ef-8d61-46fa-bf3f-9d0aff1474be	aSMA	aSMA	PathAnnotationObject	Polygon	2986.6	1014.4				0	aSMA/Kim1		125.17		83.85
Exp44_UUO+rox_7d_SL4403_LIG	28dd3056-c726-4766-ae3d-7b7918aeb510	aSMA	aSMA	PathAnnotationObject	Polygon	1632.8	1014.8				0	aSMA/Kim1		36.86		45.5
Exp44_UUO+rox_7d_SL4403_LIG	273d3940-d280-4ec5-b1fe-8a5139ac7c06	aSMA	aSMA	PathAnnotationObject	Polygon	2608.5	1015.1				0	aSMA/Kim1		143.86		129.35
Exp44_UUO+rox_7d_SL4403_LIG	da0099eb-8f44-47f7-9dba-24a07bea6848	aSMA	aSMA	PathAnnotationObject	Polygon	2083.5	1015.7				0	aSMA/Kim1		20.39		38.35
Exp44_UUO+rox_7d_SL4403_LIG	93fbc160-596a-4169-9055-65841ece76c2	aSMA	aSMA	PathAnnotationObject	Polygon	2575	1015.8				0	aSMA/Kim1		10.46		17.55
Exp44_UUO+rox_7d_SL4403_LIG	34e8bcd8-6d57-4c72-b6b7-81b0faf55f50	aSMA	aSMA	PathAnnotationObject	Polygon	1509.7	1016.1				0	aSMA/Kim1		15.95		22.1
Exp44_UUO+rox_7d_SL4403_LIG	d20ef6e1-ecd3-4fe2-b4eb-91200a22a929	aSMA	aSMA	PathAnnotationObject	Polygon	2530.4	1016.3				0	aSMA/Kim1		11.62		16.9
Exp44_UUO+rox_7d_SL4403_LIG	e88d8451-11ad-41f0-8d2f-252cf5570eb7	aSMA	aSMA	PathAnnotationObject	Polygon	3165.4	1016.9				0	aSMA/Kim1		22.39		26.65
Exp44_UUO+rox_7d_SL4403_LIG	8f7dc8b0-f309-4ad5-a57d-9a2a811b47c1	aSMA	aSMA	PathAnnotationObject	Polygon	2588.8	1017.7				0	aSMA/Kim1		65.17		46.8
Exp44_UUO+rox_7d_SL4403_LIG	dd6b438c-6149-43aa-90e7-a88c4544149a	aSMA	aSMA	PathAnnotationObject	Polygon	1410.2	1018.3				0	aSMA/Kim1		349.09		230.1
Exp44_UUO+rox_7d_SL4403_LIG	229e887b-0ad0-47f6-a7ca-2dd7caa45805	aSMA	aSMA	PathAnnotationObject	Polygon	2013.9	1019				0	aSMA/Kim1		10.35		26
Exp44_UUO+rox_7d_SL4403_LIG	bbe5b4f8-576a-4970-9728-f113972c004f	aSMA	aSMA	PathAnnotationObject	Polygon	2180.9	1019.4				0	aSMA/Kim1		15.42		30.55
Exp44_UUO+rox_7d_SL4403_LIG	3a334a7d-d45d-477d-8355-1f581e21821a	aSMA	aSMA	PathAnnotationObject	Polygon	1558.4	1019.9				0	aSMA/Kim1		89.04		92.3
Exp44_UUO+rox_7d_SL4403_LIG	1418b8c1-e35f-4738-94a9-768027703dd4	aSMA	aSMA	PathAnnotationObject	Polygon	2931.4	1019.9				0	aSMA/Kim1		32.96		57.2
Exp44_UUO+rox_7d_SL4403_LIG	874d852d-79c6-4e93-b45d-3d8a0f678d11	aSMA	aSMA	PathAnnotationObject	Polygon	2624.7	1020.1				0	aSMA/Kim1		34.65		53.95
Exp44_UUO+rox_7d_SL4403_LIG	ac2792ca-58fb-433a-bd7c-dd3f33efb286	aSMA	aSMA	PathAnnotationObject	Polygon	2169.1	1020.5				0	aSMA/Kim1		58.31		59.15
Exp44_UUO+rox_7d_SL4403_LIG	1a3098f3-2f7f-43d9-bf6a-cdaae8e189ac	aSMA	aSMA	PathAnnotationObject	Polygon	2395.9	1021.1				0	aSMA/Kim1		25.03		25.35
Exp44_UUO+rox_7d_SL4403_LIG	0e6ea2dc-d22e-4c3e-9c02-9e08f0d734cb	aSMA	aSMA	PathAnnotationObject	Polygon	2097.9	1021.4				0	aSMA/Kim1		15.21		29.9
Exp44_UUO+rox_7d_SL4403_LIG	627613d8-2d19-49dc-888a-79c22cf91c66	aSMA	aSMA	PathAnnotationObject	Polygon	1573.2	1022.2				0	aSMA/Kim1		19.75		23.4
Exp44_UUO+rox_7d_SL4403_LIG	f40f13ca-3f03-43a2-be8b-4c36aa9bf06a	aSMA	aSMA	PathAnnotationObject	Polygon	2067.2	1022.5				0	aSMA/Kim1		61.58		108.55
Exp44_UUO+rox_7d_SL4403_LIG	2bbd6811-e860-4551-a7e2-6516b8614b47	aSMA	aSMA	PathAnnotationObject	Polygon	2509.9	1022.6				0	aSMA/Kim1		34.86		56.55
Exp44_UUO+rox_7d_SL4403_LIG	aa2e8795-7402-4b02-b0be-9b7302c00e00	aSMA	aSMA	PathAnnotationObject	Geometry	1617.5	1022.7				0	aSMA/Kim1		1137.9		994.5
Exp44_UUO+rox_7d_SL4403_LIG	576b505a-0ad7-4ef4-a73f-f232510dfeb4	Kim-1	Kim-1	PathAnnotationObject	Polygon	2074	1023.2				0	aSMA/Kim1		20.81		25.35
Exp44_UUO+rox_7d_SL4403_LIG	f35706d1-ffcc-4cac-9cad-5e7159221ac0	aSMA	aSMA	PathAnnotationObject	Polygon	3197.5	1023.7				0	aSMA/Kim1		18.27		23.4
Exp44_UUO+rox_7d_SL4403_LIG	e80c15f0-1847-415b-90f0-e3914eebb8a8	aSMA	aSMA	PathAnnotationObject	Polygon	1724.1	1023.9				0	aSMA/Kim1		12.15		18.85
Exp44_UUO+rox_7d_SL4403_LIG	f45f8921-5a19-4027-9d4b-86ee953685c4	aSMA	aSMA	PathAnnotationObject	Polygon	1436.4	1024				0	aSMA/Kim1		219.81		156.65
Exp44_UUO+rox_7d_SL4403_LIG	17be1209-86a8-4003-b14f-9408cf99160e	Kim-1	Kim-1	PathAnnotationObject	Polygon	1783.8	1024.3				0	aSMA/Kim1		22.29		29.25
Exp44_UUO+rox_7d_SL4403_LIG	484f3a18-63b9-4d46-bdf6-23e92b375ac4	aSMA	aSMA	PathAnnotationObject	Geometry	2238.7	1024.3				0	aSMA/Kim1		2382.9		768.3
Exp44_UUO+rox_7d_SL4403_LIG	e502278d-4c8f-4cbd-b70f-9c266e7b7b41	aSMA	aSMA	PathAnnotationObject	Polygon	1365.3	1024.4				0	aSMA/Kim1		15.74		25.35
Exp44_UUO+rox_7d_SL4403_LIG	c947dba0-3c81-4166-823b-4646ff8796fb	aSMA	aSMA	PathAnnotationObject	Polygon	1359.3	1025.4				0	aSMA/Kim1		20.07		29.9
Exp44_UUO+rox_7d_SL4403_LIG	1b81b23f-bd15-4a0d-8843-7eed065f6ede	aSMA	aSMA	PathAnnotationObject	Polygon	1638.5	1025.7				0	aSMA/Kim1		22.6		35.75
Exp44_UUO+rox_7d_SL4403_LIG	15d6307f-c8f7-4ad5-aea0-05688c016363	aSMA	aSMA	PathAnnotationObject	Polygon	2798.7	1026.3				0	aSMA/Kim1		38.87		28.6
Exp44_UUO+rox_7d_SL4403_LIG	9fe35904-7070-44dc-a52a-3d63045cfcf2	aSMA	aSMA	PathAnnotationObject	Polygon	3335.8	1026.7				0	aSMA/Kim1		10.67		22.75
Exp44_UUO+rox_7d_SL4403_LIG	e11287e1-fc6d-4086-80ef-a55ad6757960	aSMA	aSMA	PathAnnotationObject	Polygon	2404.4	1027.1				0	aSMA/Kim1		14.15		18.85
Exp44_UUO+rox_7d_SL4403_LIG	8838af6e-d362-4c2b-80fc-b555bc685b2a	aSMA	aSMA	PathAnnotationObject	Polygon	2622	1027.2				0	aSMA/Kim1		27.89		29.25
Exp44_UUO+rox_7d_SL4403_LIG	8f71f80b-0744-4367-9615-279088c1161a	aSMA	aSMA	PathAnnotationObject	Polygon	1927.7	1027.3				0	aSMA/Kim1		47.21		35.75
Exp44_UUO+rox_7d_SL4403_LIG	a9c84301-dca3-49a3-b2bc-8cdbde6bba7c	Kim-1	Kim-1	PathAnnotationObject	Polygon	2477.9	1027.7				0	aSMA/Kim1		114.5		55.9
Exp44_UUO+rox_7d_SL4403_LIG	e9132141-2e62-44fa-b665-8d0a5dd327ed	aSMA	aSMA	PathAnnotationObject	Polygon	2927.6	1028				0	aSMA/Kim1		485.77		475.15
Exp44_UUO+rox_7d_SL4403_LIG	a519c495-f7f3-404c-9388-d8c18cfde938	Kim-1	Kim-1	PathAnnotationObject	Polygon	2696.1	1028.7				0	aSMA/Kim1		125.38		113.75
Exp44_UUO+rox_7d_SL4403_LIG	0464c2d0-5eb4-4fba-9c08-6526de949dcc	aSMA	aSMA	PathAnnotationObject	Polygon	2813.2	1029.1				0	aSMA/Kim1		55.88		39
Exp44_UUO+rox_7d_SL4403_LIG	062467bd-ca14-4625-ac6f-abf5d537931b	aSMA	aSMA	PathAnnotationObject	Polygon	2495.8	1029.1				0	aSMA/Kim1		29.47		46.8
Exp44_UUO+rox_7d_SL4403_LIG	51ae7728-a431-4dd7-a9f6-5841ee890c15	aSMA	aSMA	PathAnnotationObject	Polygon	1593.1	1030.9				0	aSMA/Kim1		11.83		19.5
Exp44_UUO+rox_7d_SL4403_LIG	42f5a373-643f-4fbc-a3a4-14489caf1902	aSMA	aSMA	PathAnnotationObject	Polygon	3341.4	1031.3				0	aSMA/Kim1		25.03		48.75
Exp44_UUO+rox_7d_SL4403_LIG	613c7857-6bac-438f-a3ef-63664db1a26f	Kim-1	Kim-1	PathAnnotationObject	Polygon	2754	1031.6				0	aSMA/Kim1		560.87		332.8
Exp44_UUO+rox_7d_SL4403_LIG	2030cb9e-490b-4937-a144-d46167c639c7	Kim-1	Kim-1	PathAnnotationObject	Polygon	2657.9	1031.7				0	aSMA/Kim1		70.14		42.9
Exp44_UUO+rox_7d_SL4403_LIG	5ebf321c-432e-4c69-b7b3-b01a2d8bd07d	aSMA	aSMA	PathAnnotationObject	Polygon	2784.7	1032.1				0	aSMA/Kim1		19.86		33.8
Exp44_UUO+rox_7d_SL4403_LIG	891fabe7-847d-448f-a8ae-9b8f69008159	aSMA	aSMA	PathAnnotationObject	Polygon	3325	1032.3				0	aSMA/Kim1		33.8		57.85
Exp44_UUO+rox_7d_SL4403_LIG	6d535172-67a8-4850-a735-fd3c3fb01b73	aSMA	aSMA	PathAnnotationObject	Polygon	2363.5	1032.5				0	aSMA/Kim1		21.02		29.25
Exp44_UUO+rox_7d_SL4403_LIG	315f1a8e-087f-4731-92ed-868b9ced0038	aSMA	aSMA	PathAnnotationObject	Polygon	2161.1	1032.7				0	aSMA/Kim1		12.25		20.8
Exp44_UUO+rox_7d_SL4403_LIG	c4756cd4-8237-4540-956e-b594caa5d5e1	aSMA	aSMA	PathAnnotationObject	Polygon	1545.2	1032.9				0	aSMA/Kim1		225.09		269.1
Exp44_UUO+rox_7d_SL4403_LIG	f9f44bfa-847b-4367-b796-08fe53432ded	aSMA	aSMA	PathAnnotationObject	Polygon	2010.1	1033				0	aSMA/Kim1		16.16		24.7
Exp44_UUO+rox_7d_SL4403_LIG	c67b10be-0d36-47ff-8a0b-eb737835627c	Kim-1	Kim-1	PathAnnotationObject	Polygon	2610	1033.1				0	aSMA/Kim1		12.46		16.9
Exp44_UUO+rox_7d_SL4403_LIG	a3b98812-926a-4843-8a92-bdf0b9ca6fc8	aSMA	aSMA	PathAnnotationObject	Polygon	1394.2	1033.7				0	aSMA/Kim1		14.79		27.95
Exp44_UUO+rox_7d_SL4403_LIG	5f57737f-238b-4558-b775-796f27304445	aSMA	aSMA	PathAnnotationObject	Polygon	1481.6	1034.2				0	aSMA/Kim1		10.25		16.25
Exp44_UUO+rox_7d_SL4403_LIG	fc98cd09-ed4e-41e2-b6c1-c8b480e60f83	aSMA	aSMA	PathAnnotationObject	Polygon	2572.9	1034.5				0	aSMA/Kim1		253.92		210.6
Exp44_UUO+rox_7d_SL4403_LIG	c30359b2-6715-46e8-bdc8-0615b89366fe	aSMA	aSMA	PathAnnotationObject	Polygon	1996.3	1034.8				0	aSMA/Kim1		17.22		26
Exp44_UUO+rox_7d_SL4403_LIG	31addcac-ae7d-4a07-b1c3-6ef25ecbf94e	aSMA	aSMA	PathAnnotationObject	Polygon	1794	1035.2				0	aSMA/Kim1		43.62		42.25
Exp44_UUO+rox_7d_SL4403_LIG	36dfd85a-e629-4e19-bec0-e7de0a2fa581	aSMA	aSMA	PathAnnotationObject	Polygon	2595	1035.3				0	aSMA/Kim1		48.06		52
Exp44_UUO+rox_7d_SL4403_LIG	7ac3f5b7-59ba-489c-84d4-a6732746b40f	aSMA	aSMA	PathAnnotationObject	Polygon	1645.9	1035.5				0	aSMA/Kim1		26.72		39.65
Exp44_UUO+rox_7d_SL4403_LIG	1813eabb-9330-4f59-a285-fad7a5e29b00	aSMA	aSMA	PathAnnotationObject	Polygon	2546.3	1036				0	aSMA/Kim1		36.76		31.85
Exp44_UUO+rox_7d_SL4403_LIG	90ee8459-c9b5-4b3a-8069-42d7d20d978c	aSMA	aSMA	PathAnnotationObject	Polygon	1943	1036.1				0	aSMA/Kim1		164.67		131.95
Exp44_UUO+rox_7d_SL4403_LIG	b6c3c6c8-dc74-40c3-91dc-d9a4cf014b68	aSMA	aSMA	PathAnnotationObject	Polygon	2954.8	1037				0	aSMA/Kim1		37.5		48.75
Exp44_UUO+rox_7d_SL4403_LIG	e16ae1b9-074b-451d-a975-0ce6841de9f7	aSMA	aSMA	PathAnnotationObject	Polygon	2270.2	1037.2				0	aSMA/Kim1		100.13		102.7
Exp44_UUO+rox_7d_SL4403_LIG	5c9b7893-1986-419e-b791-298f193fe47f	Kim-1	Kim-1	PathAnnotationObject	Polygon	2028.6	1037.7				0	aSMA/Kim1		41.83		44.2
Exp44_UUO+rox_7d_SL4403_LIG	65be45f8-8e12-48b8-ab51-8ade78a505e8	Kim-1	Kim-1	PathAnnotationObject	Polygon	1562.7	1037.9				0	aSMA/Kim1		56.09		73.45
Exp44_UUO+rox_7d_SL4403_LIG	ae39835f-e1de-4b16-bf72-1166878a066a	aSMA	aSMA	PathAnnotationObject	Polygon	1471.5	1038.1				0	aSMA/Kim1		48.17		57.85
Exp44_UUO+rox_7d_SL4403_LIG	b44a73ea-a06c-42e0-a4aa-d7ef7522a5f3	Kim-1	Kim-1	PathAnnotationObject	Polygon	3184.7	1039				0	aSMA/Kim1		19.75		22.75
Exp44_UUO+rox_7d_SL4403_LIG	0b49bcb9-0d68-4f7d-a23b-68c0bf04e6b0	aSMA	aSMA	PathAnnotationObject	Polygon	1310.3	1039.8				0	aSMA/Kim1		34.01		65
Exp44_UUO+rox_7d_SL4403_LIG	2f1653ed-ddec-4dbc-99ed-b60ff2e611a7	aSMA	aSMA	PathAnnotationObject	Polygon	3206.9	1039.8				0	aSMA/Kim1		139.32		102.05
Exp44_UUO+rox_7d_SL4403_LIG	b836f722-5e6a-4a1f-b15c-df456b6e6469	aSMA	aSMA	PathAnnotationObject	Polygon	2021.6	1040.3				0	aSMA/Kim1		41.72		74.1
Exp44_UUO+rox_7d_SL4403_LIG	52d36b3f-9bac-4161-a05a-729a15293743	Kim-1	Kim-1	PathAnnotationObject	Polygon	2573.2	1040.5				0	aSMA/Kim1		137.74		72.8
Exp44_UUO+rox_7d_SL4403_LIG	2fd8983e-b8ad-41d0-b403-526f874a6ba4	Kim-1	Kim-1	PathAnnotationObject	Polygon	1590.4	1040.7				0	aSMA/Kim1		15.1		34.45
Exp44_UUO+rox_7d_SL4403_LIG	659fd644-08de-4693-94b3-fac3fef462e9	aSMA	aSMA	PathAnnotationObject	Polygon	1614.4	1041.3				0	aSMA/Kim1		21.02		30.55
Exp44_UUO+rox_7d_SL4403_LIG	05cc6a4d-357a-432d-b252-97f4c08a59e3	aSMA	aSMA	PathAnnotationObject	Polygon	2201.4	1041.9				0	aSMA/Kim1		11.3		18.85
Exp44_UUO+rox_7d_SL4403_LIG	86ddab66-591f-4b9e-a09f-3023324f24c6	aSMA	aSMA	PathAnnotationObject	Polygon	2532.7	1042.6				0	aSMA/Kim1		33.38		37.05
Exp44_UUO+rox_7d_SL4403_LIG	d5c0380b-43fa-45b5-8039-0ece139ea691	aSMA	aSMA	PathAnnotationObject	Polygon	2702.1	1042.7				0	aSMA/Kim1		34.86		48.75
Exp44_UUO+rox_7d_SL4403_LIG	7f9ef2e7-e76c-4ffb-8912-56b2f29f0212	aSMA	aSMA	PathAnnotationObject	Polygon	3144.1	1042.8				0	aSMA/Kim1		27.67		25.35
Exp44_UUO+rox_7d_SL4403_LIG	c7d93e7e-d2e1-42d6-9965-0d2b0dd0edf2	aSMA	aSMA	PathAnnotationObject	Polygon	2162.3	1042.8				0	aSMA/Kim1		57.67		68.25
Exp44_UUO+rox_7d_SL4403_LIG	309641bf-5ad0-4afe-beef-92ff3d79b1b7	aSMA	aSMA	PathAnnotationObject	Polygon	2480	1042.9				0	aSMA/Kim1		12.78		22.1
Exp44_UUO+rox_7d_SL4403_LIG	e33360a0-b662-457a-8c50-d2ecd1064b75	aSMA	aSMA	PathAnnotationObject	Polygon	2815.4	1043.1				0	aSMA/Kim1		56.19		61.75
Exp44_UUO+rox_7d_SL4403_LIG	24f40786-52e6-450c-99ee-b54b0c7f6976	aSMA	aSMA	PathAnnotationObject	Polygon	1424	1043.2				0	aSMA/Kim1		10.88		17.55
Exp44_UUO+rox_7d_SL4403_LIG	6d6e8a20-be25-4026-bd01-afcd322f5e24	Kim-1	Kim-1	PathAnnotationObject	Polygon	2607.2	1043.3				0	aSMA/Kim1		35.49		35.1
Exp44_UUO+rox_7d_SL4403_LIG	831815e0-251b-4abc-aba8-c7c4eb5381eb	Kim-1	Kim-1	PathAnnotationObject	Polygon	2796.6	1043.3				0	aSMA/Kim1		30.84		31.85
Exp44_UUO+rox_7d_SL4403_LIG	d26f281f-eaca-46f3-a208-bc92deeff43c	aSMA	aSMA	PathAnnotationObject	Geometry	2772.5	1043.6				0	aSMA/Kim1		385.74		253.5
Exp44_UUO+rox_7d_SL4403_LIG	88ca136f-80a3-4acd-8888-f715e3f69c8e	aSMA	aSMA	PathAnnotationObject	Polygon	2823.9	1043.7				0	aSMA/Kim1		14.89		20.8
Exp44_UUO+rox_7d_SL4403_LIG	033bc0a9-b872-4387-8ed8-a0febd3a0921	Kim-1	Kim-1	PathAnnotationObject	Polygon	2563.3	1043.8				0	aSMA/Kim1		12.57		22.75
Exp44_UUO+rox_7d_SL4403_LIG	6f21920a-dd1a-4db5-bf44-9e6989674d9a	Kim-1	Kim-1	PathAnnotationObject	Polygon	2678.6	1043.9				0	aSMA/Kim1		686.88		228.15
Exp44_UUO+rox_7d_SL4403_LIG	9b358842-3bba-4959-88f0-53a57cc63cee	aSMA	aSMA	PathAnnotationObject	Polygon	1797.9	1044.2				0	aSMA/Kim1		19.54		37.7
Exp44_UUO+rox_7d_SL4403_LIG	7d52be44-95d9-4a1e-a1e3-bf93ccc0d959	aSMA	aSMA	PathAnnotationObject	Polygon	1518.3	1044.8				0	aSMA/Kim1		136.78		133.9
Exp44_UUO+rox_7d_SL4403_LIG	779239c1-534e-44e0-b7a5-31b7b5400639	aSMA	aSMA	PathAnnotationObject	Polygon	2896.6	1044.9				0	aSMA/Kim1		16.48		38.35
Exp44_UUO+rox_7d_SL4403_LIG	cdac37df-0a53-4e76-b8d1-8b62a0acef84	aSMA	aSMA	PathAnnotationObject	Polygon	1851	1045				0	aSMA/Kim1		128.44		77.35
Exp44_UUO+rox_7d_SL4403_LIG	04a56f78-6bdc-4ba6-83a5-834a03a6214d	aSMA	aSMA	PathAnnotationObject	Polygon	1410.5	1046				0	aSMA/Kim1		14.47		23.4
Exp44_UUO+rox_7d_SL4403_LIG	0551eb0c-2c59-4620-9979-40f6ca4e4944	aSMA	aSMA	PathAnnotationObject	Polygon	1769.7	1046.2				0	aSMA/Kim1		39.08		46.8
Exp44_UUO+rox_7d_SL4403_LIG	f6433fc9-0cde-4ddf-a9dd-67f6b6f2794d	aSMA	aSMA	PathAnnotationObject	Polygon	1599.9	1046.4				0	aSMA/Kim1		14.47		20.8
Exp44_UUO+rox_7d_SL4403_LIG	2985e24b-476c-4015-83a9-b07a57662756	aSMA	aSMA	PathAnnotationObject	Polygon	3051.2	1046.5				0	aSMA/Kim1		160.23		144.95
Exp44_UUO+rox_7d_SL4403_LIG	abf31647-61e9-42bf-bcd2-d29c2d8e1e0d	aSMA	aSMA	PathAnnotationObject	Polygon	1620.6	1046.7				0	aSMA/Kim1		17.96		35.1
Exp44_UUO+rox_7d_SL4403_LIG	ffb70b3d-a039-43e2-96d2-5061bff4c53d	aSMA	aSMA	PathAnnotationObject	Polygon	2960	1047.1				0	aSMA/Kim1		63.06		69.55
Exp44_UUO+rox_7d_SL4403_LIG	1905210a-a7b1-4f58-8229-8c883ba84b64	aSMA	aSMA	PathAnnotationObject	Polygon	2943.4	1047.3				0	aSMA/Kim1		128.23		110.5
Exp44_UUO+rox_7d_SL4403_LIG	920dc897-76dc-4b3e-9f7a-cebe75cb55de	aSMA	aSMA	PathAnnotationObject	Polygon	1737.6	1047.5				0	aSMA/Kim1		37.71		42.9
Exp44_UUO+rox_7d_SL4403_LIG	35f3daa8-9554-4670-9be1-e7b1e9757da1	Kim-1	Kim-1	PathAnnotationObject	Polygon	2657.2	1048.2				0	aSMA/Kim1		69.61		44.2
Exp44_UUO+rox_7d_SL4403_LIG	6538a26f-8f8e-4b35-9926-6770ad890fd7	aSMA	aSMA	PathAnnotationObject	Polygon	2204.4	1048.3				0	aSMA/Kim1		14.58		20.15
Exp44_UUO+rox_7d_SL4403_LIG	0e7476c7-8396-4b14-9e44-9741be73c626	aSMA	aSMA	PathAnnotationObject	Polygon	1652.9	1048.5				0	aSMA/Kim1		24.08		31.2
Exp44_UUO+rox_7d_SL4403_LIG	b62a02b8-a322-4fa0-87a4-00030550cb44	Kim-1	Kim-1	PathAnnotationObject	Polygon	2066.9	1048.7				0	aSMA/Kim1		41.3		33.8
Exp44_UUO+rox_7d_SL4403_LIG	5b8d458a-1ceb-4609-8402-4e3fee3f9e71	aSMA	aSMA	PathAnnotationObject	Polygon	2983.1	1048.8				0	aSMA/Kim1		79.32		104.65
Exp44_UUO+rox_7d_SL4403_LIG	d200f0a7-fe9d-408a-9c8c-daceb2540540	aSMA	aSMA	PathAnnotationObject	Polygon	2582.6	1049.2				0	aSMA/Kim1		39.08		67.6
Exp44_UUO+rox_7d_SL4403_LIG	c3224a75-08ae-470f-b3ee-3bbf1eb1915c	Kim-1	Kim-1	PathAnnotationObject	Polygon	2167.8	1049.2				0	aSMA/Kim1		199.95		127.4
Exp44_UUO+rox_7d_SL4403_LIG	d1129a0b-9e9f-4376-a7fe-c0daa10faed5	aSMA	aSMA	PathAnnotationObject	Polygon	3170.3	1049.8				0	aSMA/Kim1		29.05		61.75
Exp44_UUO+rox_7d_SL4403_LIG	ff555006-8a3f-43f2-b766-5fa80ee56f69	aSMA	aSMA	PathAnnotationObject	Polygon	1413.1	1050				0	aSMA/Kim1		25.77		33.15
Exp44_UUO+rox_7d_SL4403_LIG	f294c5ec-9dc3-4a57-890e-ef2b6ce28e27	Kim-1	Kim-1	PathAnnotationObject	Polygon	2715.3	1050.1				0	aSMA/Kim1		631.74		189.15
Exp44_UUO+rox_7d_SL4403_LIG	75637727-3836-49dc-8390-2b8c0b580111	aSMA	aSMA	PathAnnotationObject	Geometry	2055.7	1050.6				0	aSMA/Kim1		2218.2		1211.6
Exp44_UUO+rox_7d_SL4403_LIG	0b504a22-bd0b-4467-9957-ba0f02772bbe	aSMA	aSMA	PathAnnotationObject	Polygon	2522.7	1050.6				0	aSMA/Kim1		11.2		20.8
Exp44_UUO+rox_7d_SL4403_LIG	3aaec635-fce9-4079-9b89-1ca17cf70401	Kim-1	Kim-1	PathAnnotationObject	Polygon	2427.5	1051.5				0	aSMA/Kim1		154.21		100.75
Exp44_UUO+rox_7d_SL4403_LIG	ab7d5958-20c6-4119-b968-61e4f53c8dd4	aSMA	aSMA	PathAnnotationObject	Polygon	1948.2	1051.7				0	aSMA/Kim1		14.89		40.95
Exp44_UUO+rox_7d_SL4403_LIG	a96ec987-c8ed-41e4-a467-b94c37050a3b	aSMA	aSMA	PathAnnotationObject	Polygon	1826.3	1051.8				0	aSMA/Kim1		72.56		46.8
Exp44_UUO+rox_7d_SL4403_LIG	31c8155f-e60c-4b54-9b16-c789d47e2ffe	aSMA	aSMA	PathAnnotationObject	Polygon	2725.1	1051.8				0	aSMA/Kim1		101.61		103.35
Exp44_UUO+rox_7d_SL4403_LIG	2e117e5b-9392-4578-b415-8a40ee052002	aSMA	aSMA	PathAnnotationObject	Polygon	1375	1052.7				0	aSMA/Kim1		94.43		112.45
Exp44_UUO+rox_7d_SL4403_LIG	6d3e3f31-d806-4111-aeea-e8d1bab5c1da	Kim-1	Kim-1	PathAnnotationObject	Polygon	2995.7	1053				0	aSMA/Kim1		30.21		27.3
Exp44_UUO+rox_7d_SL4403_LIG	c3ad2f03-c8a9-4210-ad39-673377108457	aSMA	aSMA	PathAnnotationObject	Polygon	1746.6	1053				0	aSMA/Kim1		15.21		27.95
Exp44_UUO+rox_7d_SL4403_LIG	748c78b0-cc56-443c-b368-3b566fd162a6	aSMA	aSMA	PathAnnotationObject	Polygon	2735.1	1053.2				0	aSMA/Kim1		33.48		44.85
Exp44_UUO+rox_7d_SL4403_LIG	bba9dbaa-0ed3-47de-af50-1ab952952edc	aSMA	aSMA	PathAnnotationObject	Polygon	1987.3	1053.3				0	aSMA/Kim1		38.45		55.25
Exp44_UUO+rox_7d_SL4403_LIG	9164202c-ece8-49e0-a111-ba54f0e66f66	aSMA	aSMA	PathAnnotationObject	Polygon	2560.9	1053.5				0	aSMA/Kim1		11.2		17.55
Exp44_UUO+rox_7d_SL4403_LIG	b0a20b4b-25b7-45fe-a05a-0f6d2a38376e	aSMA	aSMA	PathAnnotationObject	Polygon	1464.6	1053.6				0	aSMA/Kim1		68.23		58.5
Exp44_UUO+rox_7d_SL4403_LIG	fa68ffd6-0cf1-436f-a002-90913578fbdb	aSMA	aSMA	PathAnnotationObject	Polygon	2227.7	1053.7				0	aSMA/Kim1		52.28		53.95
Exp44_UUO+rox_7d_SL4403_LIG	7a51cfc6-b35f-4025-afe8-6004cd642542	aSMA	aSMA	PathAnnotationObject	Polygon	1349.5	1053.8				0	aSMA/Kim1		45.74		102.05
Exp44_UUO+rox_7d_SL4403_LIG	e961f737-50c8-44a4-9912-da4fd7e89549	Kim-1	Kim-1	PathAnnotationObject	Polygon	1973.1	1054				0	aSMA/Kim1		15.95		19.5
Exp44_UUO+rox_7d_SL4403_LIG	87da5b25-839b-4794-8574-e329fdce68ae	Kim-1	Kim-1	PathAnnotationObject	Polygon	2387	1054.2				0	aSMA/Kim1		70.03		50.7
Exp44_UUO+rox_7d_SL4403_LIG	2925ce92-b6c9-429e-a78c-7ff3a0d77ba2	aSMA	aSMA	PathAnnotationObject	Polygon	2606.3	1054.2				0	aSMA/Kim1		15.1		24.7
Exp44_UUO+rox_7d_SL4403_LIG	8d839130-5cbf-4daf-807e-0dd53b9b8bf6	aSMA	aSMA	PathAnnotationObject	Polygon	2834.5	1054.3				0	aSMA/Kim1		16.79		19.5
Exp44_UUO+rox_7d_SL4403_LIG	0cc4f24a-9986-44df-8451-eeb7415fdc40	aSMA	aSMA	PathAnnotationObject	Polygon	2998.8	1054.3				0	aSMA/Kim1		248.32		254.8
Exp44_UUO+rox_7d_SL4403_LIG	bd20f2ff-3db0-4cb2-9356-35a3fa94ba3c	aSMA	aSMA	PathAnnotationObject	Polygon	1479.6	1054.9				0	aSMA/Kim1		72.56		70.85
Exp44_UUO+rox_7d_SL4403_LIG	f022f110-08b1-484c-a210-5a96a89e32de	Kim-1	Kim-1	PathAnnotationObject	Polygon	1910.2	1055.9				0	aSMA/Kim1		206.39		127.4
Exp44_UUO+rox_7d_SL4403_LIG	79a9c074-529a-4252-80d9-e40f0c019950	aSMA	aSMA	PathAnnotationObject	Polygon	1419.2	1056				0	aSMA/Kim1		29.68		50.7
Exp44_UUO+rox_7d_SL4403_LIG	5de973b6-697b-4c01-95a1-8636b9624534	aSMA	aSMA	PathAnnotationObject	Polygon	1539.9	1056				0	aSMA/Kim1		23.13		26
Exp44_UUO+rox_7d_SL4403_LIG	a9854624-d46d-4c1b-beb0-c9dcdf64bacf	aSMA	aSMA	PathAnnotationObject	Polygon	2501.5	1056.4				0	aSMA/Kim1		524.01		469.95
Exp44_UUO+rox_7d_SL4403_LIG	e5f85b9b-28b2-478e-a817-0e61278f2164	aSMA	aSMA	PathAnnotationObject	Polygon	2647.5	1056.5				0	aSMA/Kim1		18.7		33.8
Exp44_UUO+rox_7d_SL4403_LIG	b2aded85-2ca2-4df1-abf9-d8931feeeca1	aSMA	aSMA	PathAnnotationObject	Polygon	2386.1	1056.8				0	aSMA/Kim1		971.12		694.85
Exp44_UUO+rox_7d_SL4403_LIG	49005090-b6a7-44d1-85a6-8b76ff9598fb	aSMA	aSMA	PathAnnotationObject	Polygon	2706	1057				0	aSMA/Kim1		24.08		36.4
Exp44_UUO+rox_7d_SL4403_LIG	a7def1ee-2a18-4fdd-b036-13de2c168327	aSMA	aSMA	PathAnnotationObject	Geometry	2122.3	1057.3				0	aSMA/Kim1		1211.4		850.85
Exp44_UUO+rox_7d_SL4403_LIG	175f2715-2e23-4b9d-8823-4336f1613100	aSMA	aSMA	PathAnnotationObject	Polygon	1658.1	1057.9				0	aSMA/Kim1		14.37		23.4
Exp44_UUO+rox_7d_SL4403_LIG	3d178359-a226-41ea-91df-99891dcc1d03	Kim-1	Kim-1	PathAnnotationObject	Polygon	2881.2	1058.3				0	aSMA/Kim1		133.93		81.25
Exp44_UUO+rox_7d_SL4403_LIG	c27c87eb-663a-4dd2-9ed3-48f065a23e62	aSMA	aSMA	PathAnnotationObject	Polygon	2408	1058.3				0	aSMA/Kim1		41.72		41.6
Exp44_UUO+rox_7d_SL4403_LIG	734aa6c8-22a5-4092-9626-7ac95610cada	aSMA	aSMA	PathAnnotationObject	Polygon	1361.5	1058.9				0	aSMA/Kim1		22.82		27.95
Exp44_UUO+rox_7d_SL4403_LIG	267ad1c0-b951-49da-9a1e-ca8c1bc6527a	aSMA	aSMA	PathAnnotationObject	Polygon	3260.9	1058.9				0	aSMA/Kim1		19.86		31.85
Exp44_UUO+rox_7d_SL4403_LIG	e3e79990-afe6-4725-967b-58c4a6e51ce3	aSMA	aSMA	PathAnnotationObject	Polygon	3061.2	1059				0	aSMA/Kim1		11.62		16.9
Exp44_UUO+rox_7d_SL4403_LIG	8f6f080e-fc2a-4bb7-89ea-8368d3aac711	Kim-1	Kim-1	PathAnnotationObject	Polygon	2695.9	1059.3				0	aSMA/Kim1		10.35		14.95
Exp44_UUO+rox_7d_SL4403_LIG	ff298927-1375-49a1-9d66-afc1e955dee9	aSMA	aSMA	PathAnnotationObject	Polygon	1800.8	1059.4				0	aSMA/Kim1		52.5		41.6
Exp44_UUO+rox_7d_SL4403_LIG	d25211e7-287c-4d61-9ff5-d480c8718638	aSMA	aSMA	PathAnnotationObject	Polygon	2684	1059.5				0	aSMA/Kim1		12.25		18.85
Exp44_UUO+rox_7d_SL4403_LIG	87b0a33d-4cea-47e7-a0d6-2754337e4350	aSMA	aSMA	PathAnnotationObject	Polygon	2894.4	1059.6				0	aSMA/Kim1		196.04		159.9
Exp44_UUO+rox_7d_SL4403_LIG	09c8ea36-ce0e-48c7-a5c3-7031c0927dda	aSMA	aSMA	PathAnnotationObject	Polygon	1964.5	1059.8				0	aSMA/Kim1		14.68		29.9
Exp44_UUO+rox_7d_SL4403_LIG	2375f97f-f075-4c54-a079-6093c5d6fba1	aSMA	aSMA	PathAnnotationObject	Polygon	2788.6	1059.9				0	aSMA/Kim1		11.62		24.7
Exp44_UUO+rox_7d_SL4403_LIG	c2755c96-e806-49c2-9007-9f184f7455d1	aSMA	aSMA	PathAnnotationObject	Polygon	1563.4	1060.1				0	aSMA/Kim1		18.38		44.2
Exp44_UUO+rox_7d_SL4403_LIG	af4778fd-0cea-4f51-a366-e87bf1b1d718	aSMA	aSMA	PathAnnotationObject	Polygon	1955.6	1060.8				0	aSMA/Kim1		20.81		33.15
Exp44_UUO+rox_7d_SL4403_LIG	573d158e-9a7b-411e-8e6d-f8fbd6c09e13	Kim-1	Kim-1	PathAnnotationObject	Polygon	2103.7	1060.8				0	aSMA/Kim1		152.21		77.35
Exp44_UUO+rox_7d_SL4403_LIG	fcdc8fa5-73e1-4446-a0af-3218a758695f	aSMA	aSMA	PathAnnotationObject	Geometry	1249.5	1060.9				0	aSMA/Kim1		188.33		162.5
Exp44_UUO+rox_7d_SL4403_LIG	b9fc0c33-ae6f-4676-9969-4a5083864e03	aSMA	aSMA	PathAnnotationObject	Polygon	1931.8	1060.9				0	aSMA/Kim1		40.98		52.65
Exp44_UUO+rox_7d_SL4403_LIG	768f763a-6418-4ffa-941f-a825861592ce	aSMA	aSMA	PathAnnotationObject	Polygon	2547.8	1061.3				0	aSMA/Kim1		45		32.5
Exp44_UUO+rox_7d_SL4403_LIG	08686e3a-4c8e-42af-b99d-dfd6e54e6b6d	aSMA	aSMA	PathAnnotationObject	Polygon	1842.8	1061.6				0	aSMA/Kim1		42.14		37.7
Exp44_UUO+rox_7d_SL4403_LIG	b0e0c029-6ea2-455b-a71e-ec1153c0cf67	Kim-1	Kim-1	PathAnnotationObject	Polygon	1377.1	1061.6				0	aSMA/Kim1		175.87		91.65
Exp44_UUO+rox_7d_SL4403_LIG	cf98821e-96f8-4b42-947f-2350c32a5ee9	aSMA	aSMA	PathAnnotationObject	Polygon	3168	1061.7				0	aSMA/Kim1		29.36		33.15
Exp44_UUO+rox_7d_SL4403_LIG	0c19dffe-bc6b-48e0-af4c-8635e166bbcf	aSMA	aSMA	PathAnnotationObject	Polygon	1356.5	1062.5				0	aSMA/Kim1		11.83		22.75
Exp44_UUO+rox_7d_SL4403_LIG	2258aedd-932f-4c55-9568-176d13858599	Kim-1	Kim-1	PathAnnotationObject	Polygon	1780.9	1063				0	aSMA/Kim1		10.14		15.6
Exp44_UUO+rox_7d_SL4403_LIG	07d820b5-5fc9-436b-a207-9ea5a331d95d	aSMA	aSMA	PathAnnotationObject	Polygon	1971.6	1063.4				0	aSMA/Kim1		47.21		45.5
Exp44_UUO+rox_7d_SL4403_LIG	373436fd-135f-4d28-b4b9-d36956809668	aSMA	aSMA	PathAnnotationObject	Polygon	1616.1	1063.8				0	aSMA/Kim1		60.84		52.65
Exp44_UUO+rox_7d_SL4403_LIG	46063169-7efc-4aab-b882-fe7030bffec8	aSMA	aSMA	PathAnnotationObject	Polygon	3031.7	1063.9				0	aSMA/Kim1		17.43		28.6
Exp44_UUO+rox_7d_SL4403_LIG	a2dc47d8-0e75-4e7f-a700-d68f7db83e34	aSMA	aSMA	PathAnnotationObject	Polygon	2943.8	1064				0	aSMA/Kim1		32.22		31.2
Exp44_UUO+rox_7d_SL4403_LIG	9e836de5-5ca7-417d-a66d-1fb4966908b1	aSMA	aSMA	PathAnnotationObject	Polygon	3404.1	1064.2				0	aSMA/Kim1		16.48		23.4
Exp44_UUO+rox_7d_SL4403_LIG	acbd074c-5816-4776-a05e-ff4f8c546b6a	aSMA	aSMA	PathAnnotationObject	Polygon	1341.5	1064.7				0	aSMA/Kim1		21.12		37.05
Exp44_UUO+rox_7d_SL4403_LIG	c92df88f-2ea8-4864-a87f-f280307b1665	aSMA	aSMA	PathAnnotationObject	Polygon	3205.1	1064.8				0	aSMA/Kim1		49.86		69.55
Exp44_UUO+rox_7d_SL4403_LIG	19257fa5-51c6-4559-8e34-8feb93e54e87	Kim-1	Kim-1	PathAnnotationObject	Polygon	2009.9	1064.9				0	aSMA/Kim1		145.66		98.8
Exp44_UUO+rox_7d_SL4403_LIG	0d42b3a7-09be-4b31-ba50-8ddc95a402fa	aSMA	aSMA	PathAnnotationObject	Polygon	2561	1065.3				0	aSMA/Kim1		103.72		129.35
Exp44_UUO+rox_7d_SL4403_LIG	f6649889-18d3-4c50-89e8-fe8855dfe577	aSMA	aSMA	PathAnnotationObject	Polygon	3186.3	1065.5				0	aSMA/Kim1		26.3		35.75
Exp44_UUO+rox_7d_SL4403_LIG	d92fb952-2b83-440f-b889-258168162fb2	aSMA	aSMA	PathAnnotationObject	Polygon	1458.2	1065.7				0	aSMA/Kim1		16.9		20.8
Exp44_UUO+rox_7d_SL4403_LIG	ce7e67b7-eacc-4de2-af68-d48f76adce35	aSMA	aSMA	PathAnnotationObject	Polygon	2526.7	1067				0	aSMA/Kim1		27.15		27.3
Exp44_UUO+rox_7d_SL4403_LIG	03893ca1-f64a-460e-bc52-1f40d8661441	aSMA	aSMA	PathAnnotationObject	Polygon	3056.7	1067.3				0	aSMA/Kim1		12.25		22.75
Exp44_UUO+rox_7d_SL4403_LIG	8aaba5a3-4a2a-47a6-9163-333bf64c9be4	aSMA	aSMA	PathAnnotationObject	Polygon	1425	1067.5				0	aSMA/Kim1		29.89		40.95
Exp44_UUO+rox_7d_SL4403_LIG	64f7e8a4-f371-4cdd-8b8c-452eca0eeee2	aSMA	aSMA	PathAnnotationObject	Polygon	1494.1	1068				0	aSMA/Kim1		376.03		258.05
Exp44_UUO+rox_7d_SL4403_LIG	32f7bd1a-6ec2-4896-ac36-9a0eb9906c80	aSMA	aSMA	PathAnnotationObject	Polygon	1370.6	1068.1				0	aSMA/Kim1		10.88		24.7
Exp44_UUO+rox_7d_SL4403_LIG	37df126d-f7e9-4627-943d-71b026077046	aSMA	aSMA	PathAnnotationObject	Polygon	3020.7	1068.1				0	aSMA/Kim1		67.28		96.85
Exp44_UUO+rox_7d_SL4403_LIG	c0e1bcc3-d744-4758-a781-7286735aeebd	aSMA	aSMA	PathAnnotationObject	Polygon	1547.1	1068.6				0	aSMA/Kim1		39.93		38.35
Exp44_UUO+rox_7d_SL4403_LIG	e89c3e65-d796-4f58-819e-4eb6b3a24670	aSMA	aSMA	PathAnnotationObject	Polygon	3062.2	1069.3				0	aSMA/Kim1		10.46		20.8
Exp44_UUO+rox_7d_SL4403_LIG	1c08dfbd-6e5d-4467-a2d3-bee499a3cb7f	aSMA	aSMA	PathAnnotationObject	Polygon	3257	1069.7				0	aSMA/Kim1		29.68		47.45
Exp44_UUO+rox_7d_SL4403_LIG	d95676e7-0989-488b-b84d-5026805d2e6f	aSMA	aSMA	PathAnnotationObject	Polygon	2576.2	1069.8				0	aSMA/Kim1		14.15		26.65
Exp44_UUO+rox_7d_SL4403_LIG	bdd914ce-4c3e-4253-b12e-97936b461b11	Kim-1	Kim-1	PathAnnotationObject	Polygon	1662.5	1070.7				0	aSMA/Kim1		124.32		74.1
Exp44_UUO+rox_7d_SL4403_LIG	a75d14f7-90ba-463a-9f12-0a352bcee85d	aSMA	aSMA	PathAnnotationObject	Polygon	1446.3	1071.1				0	aSMA/Kim1		10.56		16.25
Exp44_UUO+rox_7d_SL4403_LIG	bba7611e-0c3f-4c60-932d-7b37bac8b2ed	aSMA	aSMA	PathAnnotationObject	Polygon	2501.2	1071.4				0	aSMA/Kim1		36.76		46.8
Exp44_UUO+rox_7d_SL4403_LIG	f59e471e-51df-4d17-a0c0-4772921a5eec	Kim-1	Kim-1	PathAnnotationObject	Polygon	2694.5	1071.4				0	aSMA/Kim1		23.87		34.45
Exp44_UUO+rox_7d_SL4403_LIG	b3284a46-a708-46d9-bd78-d6fe7c37de93	Kim-1	Kim-1	PathAnnotationObject	Polygon	1568.9	1071.4				0	aSMA/Kim1		48.59		70.85
Exp44_UUO+rox_7d_SL4403_LIG	a985b144-1ae5-4222-9ee5-5176fc0aa629	aSMA	aSMA	PathAnnotationObject	Polygon	1746.7	1072				0	aSMA/Kim1		36.65		58.5
Exp44_UUO+rox_7d_SL4403_LIG	4a53d105-f934-4cc8-9473-a5ee01509915	aSMA	aSMA	PathAnnotationObject	Polygon	3250.5	1072.4				0	aSMA/Kim1		41.09		57.2
Exp44_UUO+rox_7d_SL4403_LIG	4eeac979-b36b-41ae-b3b9-b42be7d1fded	aSMA	aSMA	PathAnnotationObject	Polygon	1674.4	1072.5				0	aSMA/Kim1		27.99		46.15
Exp44_UUO+rox_7d_SL4403_LIG	4fb2b715-05e9-4935-a02f-a6f986087732	aSMA	aSMA	PathAnnotationObject	Polygon	1772.1	1072.5				0	aSMA/Kim1		24.29		35.1
Exp44_UUO+rox_7d_SL4403_LIG	31343312-d233-4ecb-a9a2-1aca0d8efa7f	aSMA	aSMA	PathAnnotationObject	Polygon	1337.3	1072.7				0	aSMA/Kim1		32.64		36.4
Exp44_UUO+rox_7d_SL4403_LIG	6695e518-3121-4cf5-91ec-a13e3bf0c7bb	Kim-1	Kim-1	PathAnnotationObject	Polygon	2754	1072.9				0	aSMA/Kim1		19.01		53.3
Exp44_UUO+rox_7d_SL4403_LIG	3991aa3d-d688-4b80-93f0-a2704c2b259a	aSMA	aSMA	PathAnnotationObject	Polygon	2643.2	1072.9				0	aSMA/Kim1		33.69		41.6
Exp44_UUO+rox_7d_SL4403_LIG	f42da620-9d64-49b1-9078-af818b6e232d	aSMA	aSMA	PathAnnotationObject	Polygon	1946.3	1073.1				0	aSMA/Kim1		67.39		74.1
Exp44_UUO+rox_7d_SL4403_LIG	0b27653b-8061-494f-a0e8-9144b7791719	aSMA	aSMA	PathAnnotationObject	Polygon	2954.4	1073.4				0	aSMA/Kim1		11.41		20.15
Exp44_UUO+rox_7d_SL4403_LIG	6a9115a0-f1ed-4591-91b3-f68f9280fafb	aSMA	aSMA	PathAnnotationObject	Polygon	1801.9	1073.4				0	aSMA/Kim1		38.87		29.9
Exp44_UUO+rox_7d_SL4403_LIG	2b102cb5-a4b1-4a38-af7f-9dc09914e99b	aSMA	aSMA	PathAnnotationObject	Polygon	1407.9	1073.5				0	aSMA/Kim1		13.94		34.45
Exp44_UUO+rox_7d_SL4403_LIG	bb63e947-1600-4bcd-8a9b-31b1c76a9b11	Kim-1	Kim-1	PathAnnotationObject	Polygon	2149.8	1073.8				0	aSMA/Kim1		129.71		93.6
Exp44_UUO+rox_7d_SL4403_LIG	7204831b-708e-490a-a03f-1b3fb1bf5b0a	aSMA	aSMA	PathAnnotationObject	Polygon	1436.8	1073.8				0	aSMA/Kim1		14.89		18.2
Exp44_UUO+rox_7d_SL4403_LIG	fa2f7e2b-8b58-4065-ba96-e8a0d04e3156	aSMA	aSMA	PathAnnotationObject	Polygon	1620.6	1074.3				0	aSMA/Kim1		15.84		26
Exp44_UUO+rox_7d_SL4403_LIG	6c021bba-2cb1-4ebc-923f-d9bb87fa7333	aSMA	aSMA	PathAnnotationObject	Polygon	2173.3	1074.6				0	aSMA/Kim1		12.25		18.2
Exp44_UUO+rox_7d_SL4403_LIG	9b9b926a-a369-404b-beb0-0349939eaa55	aSMA	aSMA	PathAnnotationObject	Polygon	2947.6	1074.7				0	aSMA/Kim1		27.99		31.85
Exp44_UUO+rox_7d_SL4403_LIG	320c5ee1-f1b5-4a76-a583-d1885b7c4718	aSMA	aSMA	PathAnnotationObject	Polygon	1901.8	1074.8				0	aSMA/Kim1		158.75		171.6
Exp44_UUO+rox_7d_SL4403_LIG	ea69a3b1-eb98-4fd2-b26e-96b09d37d4dd	aSMA	aSMA	PathAnnotationObject	Polygon	2470.9	1075.8				0	aSMA/Kim1		12.78		18.85
Exp44_UUO+rox_7d_SL4403_LIG	baa1b48e-6bec-42f5-8c15-719f3e83f490	aSMA	aSMA	PathAnnotationObject	Polygon	2603.3	1076				0	aSMA/Kim1		33.91		33.15
Exp44_UUO+rox_7d_SL4403_LIG	67b69f8a-58c6-4f5f-acee-37ea367d5ed4	aSMA	aSMA	PathAnnotationObject	Geometry	2194.7	1076.6				0	aSMA/Kim1		1991.3		1030.9
Exp44_UUO+rox_7d_SL4403_LIG	28d7c7e1-d0c3-4b2c-a477-7f8fd8942d40	aSMA	aSMA	PathAnnotationObject	Polygon	2783.9	1076.9				0	aSMA/Kim1		41.09		37.7
Exp44_UUO+rox_7d_SL4403_LIG	d02eb68b-49e8-4ed5-b6e5-2065468690df	aSMA	aSMA	PathAnnotationObject	Polygon	3202.8	1077.1				0	aSMA/Kim1		10.46		16.25
Exp44_UUO+rox_7d_SL4403_LIG	0055eb28-362f-4189-857d-51b6b62bac72	aSMA	aSMA	PathAnnotationObject	Polygon	1931.7	1077.7				0	aSMA/Kim1		36.97		50.7
Exp44_UUO+rox_7d_SL4403_LIG	526fc746-d6a4-4f4a-91f4-2d71f677805c	Kim-1	Kim-1	PathAnnotationObject	Polygon	2747.5	1077.9				0	aSMA/Kim1		30.31		45.5
Exp44_UUO+rox_7d_SL4403_LIG	b006545c-d969-4259-b74a-b92ba69102fd	aSMA	aSMA	PathAnnotationObject	Polygon	2404.2	1077.9				0	aSMA/Kim1		17.53		27.3
Exp44_UUO+rox_7d_SL4403_LIG	28149ee3-f411-4047-a096-0cbfb424026b	Kim-1	Kim-1	PathAnnotationObject	Polygon	2550.3	1078.1				0	aSMA/Kim1		47.21		66.3
Exp44_UUO+rox_7d_SL4403_LIG	c303ab6f-b23d-4d44-b798-cc234cc0a70d	Kim-1	Kim-1	PathAnnotationObject	Polygon	1869.6	1078.2				0	aSMA/Kim1		196.46		92.3
Exp44_UUO+rox_7d_SL4403_LIG	25dcf44b-eccd-4769-8bc4-7f739af6b838	aSMA	aSMA	PathAnnotationObject	Polygon	2959.2	1078.4				0	aSMA/Kim1		10.56		22.1
Exp44_UUO+rox_7d_SL4403_LIG	c0078aac-b136-4606-a806-1fc05c6a4e7e	aSMA	aSMA	PathAnnotationObject	Polygon	1611.7	1078.4				0	aSMA/Kim1		26.72		40.3
Exp44_UUO+rox_7d_SL4403_LIG	0a28564d-6f71-401a-a570-f953a2e01ccb	aSMA	aSMA	PathAnnotationObject	Polygon	2365.2	1078.6				0	aSMA/Kim1		36.65		33.8
Exp44_UUO+rox_7d_SL4403_LIG	bcf38779-894d-452e-837c-f473731a6c00	aSMA	aSMA	PathAnnotationObject	Polygon	2866.1	1078.7				0	aSMA/Kim1		33.38		35.1
Exp44_UUO+rox_7d_SL4403_LIG	4c5d69ff-6e36-4b71-a3ab-cb3308f84b23	aSMA	aSMA	PathAnnotationObject	Polygon	2885.5	1078.7				0	aSMA/Kim1		10.77		26.65
Exp44_UUO+rox_7d_SL4403_LIG	66add1d6-46b9-4936-b97d-4195d6fd0a5f	aSMA	aSMA	PathAnnotationObject	Polygon	2982.1	1078.8				0	aSMA/Kim1		31.48		31.85
Exp44_UUO+rox_7d_SL4403_LIG	2b4290d0-02e9-4d36-82b9-3012c1371d7f	aSMA	aSMA	PathAnnotationObject	Polygon	2619.3	1079.1				0	aSMA/Kim1		12.04		18.2
Exp44_UUO+rox_7d_SL4403_LIG	9526763b-e008-45b3-99ae-e8b2db801d32	aSMA	aSMA	PathAnnotationObject	Polygon	2480.8	1079.3				0	aSMA/Kim1		64.43		77.35
Exp44_UUO+rox_7d_SL4403_LIG	23066d90-6b12-4138-a7ad-8122edbbf511	Kim-1	Kim-1	PathAnnotationObject	Polygon	1678.8	1079.3				0	aSMA/Kim1		57.25		66.3
Exp44_UUO+rox_7d_SL4403_LIG	d84e897b-028f-4595-b98f-8e42d624e244	aSMA	aSMA	PathAnnotationObject	Polygon	2593.8	1079.5				0	aSMA/Kim1		63.69		81.9
Exp44_UUO+rox_7d_SL4403_LIG	8340c188-8aae-4ca1-9424-211e2d6fbf77	aSMA	aSMA	PathAnnotationObject	Polygon	2719	1079.7				0	aSMA/Kim1		170.8		150.15
Exp44_UUO+rox_7d_SL4403_LIG	e5a47666-e080-4f07-b04f-b3f1bab6a651	aSMA	aSMA	PathAnnotationObject	Polygon	2171.6	1079.8				0	aSMA/Kim1		10.77		22.1
Exp44_UUO+rox_7d_SL4403_LIG	9ce52337-f11b-46e4-af65-a9579759da80	aSMA	aSMA	PathAnnotationObject	Polygon	3422.4	1080.4				0	aSMA/Kim1		122.21		100.75
Exp44_UUO+rox_7d_SL4403_LIG	796c7e14-412e-4d64-a1a0-6fcda51fc846	aSMA	aSMA	PathAnnotationObject	Geometry	2995.6	1080.6				0	aSMA/Kim1		107.95		110.5
Exp44_UUO+rox_7d_SL4403_LIG	7c1d4423-eb2f-481e-891a-5ea754c80810	aSMA	aSMA	PathAnnotationObject	Polygon	1314.8	1080.8				0	aSMA/Kim1		34.01		60.45
Exp44_UUO+rox_7d_SL4403_LIG	7a1cc5d6-17c7-457d-ab01-f996f22721de	aSMA	aSMA	PathAnnotationObject	Polygon	3268.2	1080.9				0	aSMA/Kim1		88.83		62.4
Exp44_UUO+rox_7d_SL4403_LIG	80a61712-38c7-4d59-a1fa-0cb5018212c8	Kim-1	Kim-1	PathAnnotationObject	Geometry	1794	1081.2				0	aSMA/Kim1		382.36		183.3
Exp44_UUO+rox_7d_SL4403_LIG	9bafb78b-f839-4d1d-8170-03d4c5c20094	aSMA	aSMA	PathAnnotationObject	Polygon	2968.4	1081.6				0	aSMA/Kim1		149.46		123.5
Exp44_UUO+rox_7d_SL4403_LIG	1267b084-d024-4535-839a-8600869fd31c	aSMA	aSMA	PathAnnotationObject	Polygon	2769.1	1081.8				0	aSMA/Kim1		42.14		54.6
Exp44_UUO+rox_7d_SL4403_LIG	19677b57-24ec-4aea-87c6-e3ddb9dbdf17	Kim-1	Kim-1	PathAnnotationObject	Polygon	2089.6	1082				0	aSMA/Kim1		83.66		67.6
Exp44_UUO+rox_7d_SL4403_LIG	5f6d9e3c-6d85-4e42-8ce1-9d4e557efb94	Kim-1	Kim-1	PathAnnotationObject	Polygon	2008.9	1082.4				0	aSMA/Kim1		16.48		20.8
Exp44_UUO+rox_7d_SL4403_LIG	7cd3fabb-b081-4e63-ac94-99c835ff0300	aSMA	aSMA	PathAnnotationObject	Polygon	1430.5	1082.6				0	aSMA/Kim1		17.22		21.45
Exp44_UUO+rox_7d_SL4403_LIG	4ecbc5f0-9e48-4e38-9d9b-5f3b79e5bad7	aSMA	aSMA	PathAnnotationObject	Polygon	1347.1	1083.4				0	aSMA/Kim1		79.22		58.5
Exp44_UUO+rox_7d_SL4403_LIG	f01229be-40b9-4e59-b945-447f86da3817	aSMA	aSMA	PathAnnotationObject	Polygon	2147.8	1083.5				0	aSMA/Kim1		20.7		42.25
Exp44_UUO+rox_7d_SL4403_LIG	12fa10e1-a50c-47e3-9dd4-76d86de4f90a	Kim-1	Kim-1	PathAnnotationObject	Polygon	1390	1083.8				0	aSMA/Kim1		12.89		31.85
Exp44_UUO+rox_7d_SL4403_LIG	a78b6801-5b96-44e3-9cec-177b217a55b7	aSMA	aSMA	PathAnnotationObject	Polygon	2001.7	1084				0	aSMA/Kim1		12.04		25.35
Exp44_UUO+rox_7d_SL4403_LIG	d3b74fb0-fa2d-4b15-ac1e-fb965ed8bc06	Kim-1	Kim-1	PathAnnotationObject	Polygon	2120.6	1084.3				0	aSMA/Kim1		123.05		112.45
Exp44_UUO+rox_7d_SL4403_LIG	92293b3f-4a65-4a64-9bfa-d6c1f5a18690	aSMA	aSMA	PathAnnotationObject	Polygon	1328.8	1084.5				0	aSMA/Kim1		51.86		59.15
Exp44_UUO+rox_7d_SL4403_LIG	10cff87f-fbba-4959-aecd-b16175fcf346	aSMA	aSMA	PathAnnotationObject	Polygon	2166.8	1084.9				0	aSMA/Kim1		23.55		34.45
Exp44_UUO+rox_7d_SL4403_LIG	a063bf67-0aa0-4f36-8dfc-f7838068f0cd	aSMA	aSMA	PathAnnotationObject	Polygon	1991.7	1085				0	aSMA/Kim1		804.12		536.9
Exp44_UUO+rox_7d_SL4403_LIG	e32dea06-d817-41d2-9063-fab9e26993f9	Kim-1	Kim-1	PathAnnotationObject	Polygon	1737.3	1085.2				0	aSMA/Kim1		772.33		318.5
Exp44_UUO+rox_7d_SL4403_LIG	9f7b890a-adde-468a-8c92-cbebafd3fd64	aSMA	aSMA	PathAnnotationObject	Polygon	3108.5	1085.3				0	aSMA/Kim1		15.84		22.1
Exp44_UUO+rox_7d_SL4403_LIG	aea70da9-349b-4c44-9933-862d5685d4bf	aSMA	aSMA	PathAnnotationObject	Polygon	1386.6	1085.4				0	aSMA/Kim1		17.53		25.35
Exp44_UUO+rox_7d_SL4403_LIG	ddef7e39-47ed-4de1-a2d1-fb69c2bc1ab3	aSMA	aSMA	PathAnnotationObject	Polygon	1922.6	1085.5				0	aSMA/Kim1		19.96		22.75
Exp44_UUO+rox_7d_SL4403_LIG	1c3a3044-1fa6-44ac-b434-c0824bace7a5	aSMA	aSMA	PathAnnotationObject	Polygon	2560.1	1085.9				0	aSMA/Kim1		10.46		19.5
Exp44_UUO+rox_7d_SL4403_LIG	fa1201e2-1fa3-4392-bbb3-0c2d9ba1aec6	Kim-1	Kim-1	PathAnnotationObject	Polygon	1612.4	1086.5				0	aSMA/Kim1		69.82		70.85
Exp44_UUO+rox_7d_SL4403_LIG	1b37b23d-8c22-4038-98e5-1f8e15157dc0	aSMA	aSMA	PathAnnotationObject	Polygon	2947.5	1086.7				0	aSMA/Kim1		48.9		48.75
Exp44_UUO+rox_7d_SL4403_LIG	92d19ac2-21f3-4d5e-963b-097a6d1a81cf	aSMA	aSMA	PathAnnotationObject	Polygon	1679.8	1086.8				0	aSMA/Kim1		34.43		47.45
Exp44_UUO+rox_7d_SL4403_LIG	bb194203-2412-4736-8be8-2085a816e4ed	Kim-1	Kim-1	PathAnnotationObject	Polygon	2175.9	1087.3				0	aSMA/Kim1		50.91		48.75
Exp44_UUO+rox_7d_SL4403_LIG	29bf8dc5-4c52-4151-b8d5-c77cde28468b	aSMA	aSMA	PathAnnotationObject	Geometry	1250.3	1087.4				0	aSMA/Kim1		320.47		164.45
Exp44_UUO+rox_7d_SL4403_LIG	4f5e69de-ed66-47fc-81cd-76ebd873c5b7	aSMA	aSMA	PathAnnotationObject	Geometry	1657.4	1087.5				0	aSMA/Kim1		239.03		169
Exp44_UUO+rox_7d_SL4403_LIG	e2e25f26-354a-426d-93fa-dd833b762215	aSMA	aSMA	PathAnnotationObject	Polygon	2367.8	1087.5				0	aSMA/Kim1		17.85		22.75
Exp44_UUO+rox_7d_SL4403_LIG	26b54743-6a99-4dd5-9f01-72a79952190d	aSMA	aSMA	PathAnnotationObject	Polygon	2677.7	1087.8				0	aSMA/Kim1		958.55		661.7
Exp44_UUO+rox_7d_SL4403_LIG	80a27973-66e6-4731-83c7-61cf7fb5e5bd	aSMA	aSMA	PathAnnotationObject	Polygon	1338.9	1088.1				0	aSMA/Kim1		26.2		35.1
Exp44_UUO+rox_7d_SL4403_LIG	254ef162-87f8-4c76-a656-913004f7f444	aSMA	aSMA	PathAnnotationObject	Polygon	1293.8	1088.4				0	aSMA/Kim1		20.28		27.95
Exp44_UUO+rox_7d_SL4403_LIG	fd0e81b0-0eed-4033-afdf-0ec48b692599	aSMA	aSMA	PathAnnotationObject	Polygon	2406.8	1088.5				0	aSMA/Kim1		21.23		27.95
Exp44_UUO+rox_7d_SL4403_LIG	e51f02c3-dbdf-4c26-abb1-d484f7f9feeb	aSMA	aSMA	PathAnnotationObject	Polygon	2748.4	1088.9				0	aSMA/Kim1		17.75		27.3
Exp44_UUO+rox_7d_SL4403_LIG	058bf842-ccf6-4b47-b5ab-a5749f27e834	aSMA	aSMA	PathAnnotationObject	Polygon	2779.4	1088.9				0	aSMA/Kim1		45.21		73.45
Exp44_UUO+rox_7d_SL4403_LIG	f0307b6d-ec58-448b-8b3d-d681b529e3b1	aSMA	aSMA	PathAnnotationObject	Polygon	3013.9	1088.9				0	aSMA/Kim1		10.77		16.9
Exp44_UUO+rox_7d_SL4403_LIG	9b6061ce-be90-48a2-b2fd-7136dc6e22d5	aSMA	aSMA	PathAnnotationObject	Polygon	2135.1	1088.9				0	aSMA/Kim1		40.67		51.35
Exp44_UUO+rox_7d_SL4403_LIG	32a83367-343b-4c98-bffe-66e879b1d84a	aSMA	aSMA	PathAnnotationObject	Polygon	2845.1	1089.1				0	aSMA/Kim1		15.42		22.1
Exp44_UUO+rox_7d_SL4403_LIG	d77b0890-247f-4943-8b25-b8a296bf5b54	aSMA	aSMA	PathAnnotationObject	Geometry	2804.6	1089.5				0	aSMA/Kim1		971.96		533.65
Exp44_UUO+rox_7d_SL4403_LIG	108993d7-c5ba-4c2b-8e51-7ee4103361e8	aSMA	aSMA	PathAnnotationObject	Polygon	2732.5	1089.6				0	aSMA/Kim1		34.22		34.45
Exp44_UUO+rox_7d_SL4403_LIG	5abb7932-5c93-4cff-b867-20d0c7a6a169	aSMA	aSMA	PathAnnotationObject	Polygon	3029.6	1089.9				0	aSMA/Kim1		13.2		22.75
Exp44_UUO+rox_7d_SL4403_LIG	a918c20a-71ea-400c-b1fb-0a384542355b	Kim-1	Kim-1	PathAnnotationObject	Polygon	2642	1090.4				0	aSMA/Kim1		79.75		67.6
Exp44_UUO+rox_7d_SL4403_LIG	04020dfb-e1ab-4e39-96bb-dddde5180408	aSMA	aSMA	PathAnnotationObject	Polygon	2540.2	1090.6				0	aSMA/Kim1		11.94		28.6
Exp44_UUO+rox_7d_SL4403_LIG	f37805eb-8c8c-407d-b139-0be74acdba8b	aSMA	aSMA	PathAnnotationObject	Polygon	1750.7	1090.8				0	aSMA/Kim1		42.67		37.05
Exp44_UUO+rox_7d_SL4403_LIG	c7386b40-163a-4783-8f82-cbcead431ddc	aSMA	aSMA	PathAnnotationObject	Polygon	1420	1090.8				0	aSMA/Kim1		20.39		26
Exp44_UUO+rox_7d_SL4403_LIG	97eebda9-e36c-4b46-930b-d6c3f487f939	aSMA	aSMA	PathAnnotationObject	Polygon	1756	1090.8				0	aSMA/Kim1		15.74		39.65
Exp44_UUO+rox_7d_SL4403_LIG	b5b90070-52d0-4c9b-bac3-c95c9bd61e41	aSMA	aSMA	PathAnnotationObject	Polygon	3168.4	1091.4				0	aSMA/Kim1		826.52		488.15
Exp44_UUO+rox_7d_SL4403_LIG	bca78518-1f79-4219-987d-bc9b98275143	aSMA	aSMA	PathAnnotationObject	Polygon	3052.9	1091.8				0	aSMA/Kim1		14.26		33.15
Exp44_UUO+rox_7d_SL4403_LIG	36a4c48e-7d1d-4fb2-9904-f2ae4c6a677b	aSMA	aSMA	PathAnnotationObject	Polygon	1334.4	1092.4				0	aSMA/Kim1		10.67		18.85
Exp44_UUO+rox_7d_SL4403_LIG	6fb3b467-bed5-473f-9542-5824b8103404	aSMA	aSMA	PathAnnotationObject	Polygon	1548.4	1092.5				0	aSMA/Kim1		336.94		293.15
Exp44_UUO+rox_7d_SL4403_LIG	40818ac4-6835-4292-827d-4910787c06db	aSMA	aSMA	PathAnnotationObject	Polygon	1926.6	1092.5				0	aSMA/Kim1		17.22		23.4
Exp44_UUO+rox_7d_SL4403_LIG	24ce4244-fe3f-47de-b54b-b20051ed6215	aSMA	aSMA	PathAnnotationObject	Polygon	2158.1	1092.8				0	aSMA/Kim1		27.57		33.15
Exp44_UUO+rox_7d_SL4403_LIG	49577f86-d4fb-4823-8c0b-033ee93c64de	aSMA	aSMA	PathAnnotationObject	Polygon	2573.7	1092.8				0	aSMA/Kim1		90.52		89.7
Exp44_UUO+rox_7d_SL4403_LIG	e1c564ee-91e0-4c0d-89b2-9025b96cb805	aSMA	aSMA	PathAnnotationObject	Polygon	1915.8	1093.1				0	aSMA/Kim1		69.5		57.85
Exp44_UUO+rox_7d_SL4403_LIG	d347f10f-1a78-444e-be7a-e2a1406bfa79	aSMA	aSMA	PathAnnotationObject	Polygon	1643.8	1093.3				0	aSMA/Kim1		14.05		37.05
Exp44_UUO+rox_7d_SL4403_LIG	c7a65e4b-3aaf-474e-9d72-67de0843aaac	aSMA	aSMA	PathAnnotationObject	Polygon	1400.6	1093.3				0	aSMA/Kim1		14.68		20.8
Exp44_UUO+rox_7d_SL4403_LIG	86ff7890-fa15-43ea-b4ab-87e9278a86e7	Kim-1	Kim-1	PathAnnotationObject	Polygon	1832.2	1093.5				0	aSMA/Kim1		176.18		116.35
Exp44_UUO+rox_7d_SL4403_LIG	b46fc6da-016d-45c6-b755-e45b43c038b8	aSMA	aSMA	PathAnnotationObject	Polygon	2225.4	1093.7				0	aSMA/Kim1		19.12		23.4
Exp44_UUO+rox_7d_SL4403_LIG	e7c930fe-cb2f-4ff8-991e-f7066420e5d0	aSMA	aSMA	PathAnnotationObject	Polygon	2964.2	1093.7				0	aSMA/Kim1		42.67		33.15
Exp44_UUO+rox_7d_SL4403_LIG	1b730459-b06b-4218-bb4c-545def09d60d	aSMA	aSMA	PathAnnotationObject	Polygon	2949.5	1094				0	aSMA/Kim1		21.97		26.65
Exp44_UUO+rox_7d_SL4403_LIG	95528466-5786-4fc4-8be1-63d30909a894	aSMA	aSMA	PathAnnotationObject	Polygon	1774.2	1094.2				0	aSMA/Kim1		12.78		31.2
Exp44_UUO+rox_7d_SL4403_LIG	1bbd2629-cf97-42d1-a9fa-757bbf422813	Kim-1	Kim-1	PathAnnotationObject	Polygon	1854.8	1094.4				0	aSMA/Kim1		32.85		36.4
Exp44_UUO+rox_7d_SL4403_LIG	3c5ebac7-4e88-4462-83e9-ea539c3bc5f3	aSMA	aSMA	PathAnnotationObject	Polygon	2989.5	1094.5				0	aSMA/Kim1		32.85		48.75
Exp44_UUO+rox_7d_SL4403_LIG	e26047f2-7079-4564-97ff-becb77f98ccb	aSMA	aSMA	PathAnnotationObject	Polygon	1394.6	1095.1				0	aSMA/Kim1		18.06		24.05
Exp44_UUO+rox_7d_SL4403_LIG	5a9619b3-a680-4488-8887-309f142ae536	aSMA	aSMA	PathAnnotationObject	Polygon	2627.8	1095.6				0	aSMA/Kim1		55.56		73.45
Exp44_UUO+rox_7d_SL4403_LIG	c7cad8ac-86ac-47fc-9b16-ea3a2a77859b	Kim-1	Kim-1	PathAnnotationObject	Polygon	1899.5	1095.6				0	aSMA/Kim1		47.95		35.75
Exp44_UUO+rox_7d_SL4403_LIG	06d02f26-a989-42fa-adf7-f11de1167969	aSMA	aSMA	PathAnnotationObject	Polygon	1369.9	1095.7				0	aSMA/Kim1		21.23		24.7
Exp44_UUO+rox_7d_SL4403_LIG	2c368d46-ca5c-48ac-8b4b-0918c14e73ee	aSMA	aSMA	PathAnnotationObject	Polygon	2371.5	1095.9				0	aSMA/Kim1		16.48		23.4
Exp44_UUO+rox_7d_SL4403_LIG	7a88af1c-c713-4878-95cc-3cc939ffeb9e	aSMA	aSMA	PathAnnotationObject	Polygon	1604.8	1096				0	aSMA/Kim1		10.46		32.5
Exp44_UUO+rox_7d_SL4403_LIG	eaa4b24d-ff97-4930-b788-805637f60022	aSMA	aSMA	PathAnnotationObject	Polygon	3059.3	1096				0	aSMA/Kim1		25.24		26.65
Exp44_UUO+rox_7d_SL4403_LIG	be8de39a-6790-4b79-bc53-7765d1a1f9b3	aSMA	aSMA	PathAnnotationObject	Polygon	3195.1	1096.2				0	aSMA/Kim1		21.12		27.3
Exp44_UUO+rox_7d_SL4403_LIG	880a6471-3798-4f86-9dd2-4f07a46aeb34	aSMA	aSMA	PathAnnotationObject	Polygon	2045.3	1096.5				0	aSMA/Kim1		10.99		24.7
Exp44_UUO+rox_7d_SL4403_LIG	67cae4bc-e58e-4965-8e34-1837e38abdd9	aSMA	aSMA	PathAnnotationObject	Polygon	1638.7	1096.6				0	aSMA/Kim1		16.9		37.05
Exp44_UUO+rox_7d_SL4403_LIG	9807f7d5-85e3-46fc-8d7c-56f7c5ac2ff1	aSMA	aSMA	PathAnnotationObject	Polygon	2392.7	1096.9				0	aSMA/Kim1		10.35		16.25
Exp44_UUO+rox_7d_SL4403_LIG	cf6ecf0b-2f04-4547-9fb3-744408ddd220	Kim-1	Kim-1	PathAnnotationObject	Polygon	1714.3	1097				0	aSMA/Kim1		26.93		32.5
Exp44_UUO+rox_7d_SL4403_LIG	c5717cef-6521-413c-a0f7-7b79fcb26c67	aSMA	aSMA	PathAnnotationObject	Polygon	2221.8	1097				0	aSMA/Kim1		11.62		19.5
Exp44_UUO+rox_7d_SL4403_LIG	b3c543b2-0c8c-410f-993b-f0dd4adf8ab7	aSMA	aSMA	PathAnnotationObject	Polygon	2647.3	1097.3				0	aSMA/Kim1		27.78		31.2
Exp44_UUO+rox_7d_SL4403_LIG	db898a46-160d-484e-9335-f9e54e755c87	aSMA	aSMA	PathAnnotationObject	Polygon	1303.2	1097.5				0	aSMA/Kim1		15.53		18.85
Exp44_UUO+rox_7d_SL4403_LIG	89507f5d-f6c9-4871-82a9-febe973e8bfa	aSMA	aSMA	PathAnnotationObject	Polygon	3287.8	1097.7				0	aSMA/Kim1		14.68		22.75
Exp44_UUO+rox_7d_SL4403_LIG	67c6002a-c104-41bf-b276-ee344feb1449	aSMA	aSMA	PathAnnotationObject	Polygon	2977.6	1098.2				0	aSMA/Kim1		11.62		19.5
Exp44_UUO+rox_7d_SL4403_LIG	ce338e95-7582-4a4a-af5d-89c7c05f1241	aSMA	aSMA	PathAnnotationObject	Polygon	2360.8	1098.9				0	aSMA/Kim1		75.31		62.4
Exp44_UUO+rox_7d_SL4403_LIG	254611ce-6504-41ad-b695-c5eed5ac1a22	aSMA	aSMA	PathAnnotationObject	Polygon	3041.2	1099.2				0	aSMA/Kim1		15.1		22.75
Exp44_UUO+rox_7d_SL4403_LIG	1ec63a57-4796-4dcd-a479-b70e2d3bb9ba	aSMA	aSMA	PathAnnotationObject	Polygon	2715.1	1099.3				0	aSMA/Kim1		20.6		29.9
Exp44_UUO+rox_7d_SL4403_LIG	a26ee4f0-2464-41bd-b2cb-e5674f750beb	aSMA	aSMA	PathAnnotationObject	Polygon	2824.2	1099.3				0	aSMA/Kim1		53.87		39.65
Exp44_UUO+rox_7d_SL4403_LIG	54516f11-2bfb-4d75-9086-e8a1c287b7b9	aSMA	aSMA	PathAnnotationObject	Polygon	1478.8	1099.8				0	aSMA/Kim1		26.51		32.5
Exp44_UUO+rox_7d_SL4403_LIG	15edde5e-2cd7-4b66-9bf7-e59704e5bb36	aSMA	aSMA	PathAnnotationObject	Polygon	2588.9	1100.3				0	aSMA/Kim1		27.36		26
Exp44_UUO+rox_7d_SL4403_LIG	2532ab4c-d18a-45ea-a6e7-2362f0308bd8	aSMA	aSMA	PathAnnotationObject	Geometry	3312.5	1100.7				0	aSMA/Kim1		8125.1		4010.5
Exp44_UUO+rox_7d_SL4403_LIG	74ac3ef5-bf03-4257-b557-dc068e1b9ef5	aSMA	aSMA	PathAnnotationObject	Polygon	1515	1100.9				0	aSMA/Kim1		11.3		19.5
Exp44_UUO+rox_7d_SL4403_LIG	ea791000-d451-4512-859c-75f9331a4164	aSMA	aSMA	PathAnnotationObject	Polygon	1431.2	1101				0	aSMA/Kim1		10.56		16.9
Exp44_UUO+rox_7d_SL4403_LIG	c3087362-0633-4fd4-8507-5ebc075b31e0	aSMA	aSMA	PathAnnotationObject	Polygon	2543.3	1101.1				0	aSMA/Kim1		17.53		22.75
Exp44_UUO+rox_7d_SL4403_LIG	bddc887d-1cff-472b-abb3-553c9e518279	aSMA	aSMA	PathAnnotationObject	Polygon	2969	1102.8				0	aSMA/Kim1		15.32		22.75
Exp44_UUO+rox_7d_SL4403_LIG	608e5a98-43ca-4875-86df-a2cbb9586e53	aSMA	aSMA	PathAnnotationObject	Polygon	1739.2	1103				0	aSMA/Kim1		34.22		48.1
Exp44_UUO+rox_7d_SL4403_LIG	cd77e371-91a9-4202-8a89-d57f0f82ddb7	aSMA	aSMA	PathAnnotationObject	Polygon	3372.5	1103.7				0	aSMA/Kim1		11.41		20.15
Exp44_UUO+rox_7d_SL4403_LIG	dcb1052f-4bfd-4c11-bc9d-1291a0b3943d	Kim-1	Kim-1	PathAnnotationObject	Polygon	2373.3	1104.1				0	aSMA/Kim1		100.87		54.6
Exp44_UUO+rox_7d_SL4403_LIG	e9f78c26-5aaf-463c-bf27-94dfb5f3129b	Kim-1	Kim-1	PathAnnotationObject	Polygon	1651.9	1104.8				0	aSMA/Kim1		224.88		130
Exp44_UUO+rox_7d_SL4403_LIG	15e3d40a-0ff9-48f7-84ac-6b764573f704	aSMA	aSMA	PathAnnotationObject	Polygon	1674.8	1104.9				0	aSMA/Kim1		60.73		68.25
Exp44_UUO+rox_7d_SL4403_LIG	9f47a57e-8a7d-405a-b4e3-792ae71f137f	aSMA	aSMA	PathAnnotationObject	Polygon	1408.2	1104.9				0	aSMA/Kim1		30		27.95
Exp44_UUO+rox_7d_SL4403_LIG	1879cebc-8dbd-459e-8c4a-4a6b7e0de8ad	aSMA	aSMA	PathAnnotationObject	Geometry	2610.8	1105				0	aSMA/Kim1		604.81		255.45
Exp44_UUO+rox_7d_SL4403_LIG	e9dbc7e4-2a3f-4972-9643-2ddcd5893e33	Kim-1	Kim-1	PathAnnotationObject	Polygon	2632.9	1105.1				0	aSMA/Kim1		89.04		69.55
Exp44_UUO+rox_7d_SL4403_LIG	df55c80a-7ba5-4f06-b797-751dde198bf5	aSMA	aSMA	PathAnnotationObject	Polygon	2706	1105.2				0	aSMA/Kim1		16.69		21.45
Exp44_UUO+rox_7d_SL4403_LIG	cb7cd575-334f-4f04-9f3e-28556fc95f10	aSMA	aSMA	PathAnnotationObject	Polygon	1306.7	1105.9				0	aSMA/Kim1		11.2		19.5
Exp44_UUO+rox_7d_SL4403_LIG	a139b575-4421-4192-b7f9-407c0992ba21	aSMA	aSMA	PathAnnotationObject	Polygon	2734.6	1106				0	aSMA/Kim1		48.59		53.3
Exp44_UUO+rox_7d_SL4403_LIG	affc836d-8a4a-4aa0-be59-ccc8af02a219	aSMA	aSMA	PathAnnotationObject	Polygon	2023.5	1106.1				0	aSMA/Kim1		23.34		28.6
Exp44_UUO+rox_7d_SL4403_LIG	8c459c1b-def9-4778-ae33-4e7fe9691b94	aSMA	aSMA	PathAnnotationObject	Polygon	2986.8	1106.1				0	aSMA/Kim1		126.22		96.2
Exp44_UUO+rox_7d_SL4403_LIG	2817e54e-bd1e-4552-a8ba-3ccbbd02f99d	aSMA	aSMA	PathAnnotationObject	Geometry	2259	1106.3				0	aSMA/Kim1		2420		999.7
Exp44_UUO+rox_7d_SL4403_LIG	078de99e-e572-4ccd-b203-bc08a5614829	Kim-1	Kim-1	PathAnnotationObject	Polygon	2843.7	1106.3				0	aSMA/Kim1		115.66		57.85
Exp44_UUO+rox_7d_SL4403_LIG	19ca37fe-f59e-4f8f-ac70-d644c04b7450	aSMA	aSMA	PathAnnotationObject	Polygon	1817.7	1106.3				0	aSMA/Kim1		11.72		15.6
Exp44_UUO+rox_7d_SL4403_LIG	05ae0e26-01b4-43ba-82aa-78fae15faa61	Kim-1	Kim-1	PathAnnotationObject	Polygon	1620.9	1106.3				0	aSMA/Kim1		14.37		21.45
Exp44_UUO+rox_7d_SL4403_LIG	8e56f483-f3d5-4c96-8c53-3ef475c13ef1	aSMA	aSMA	PathAnnotationObject	Polygon	2549	1106.4				0	aSMA/Kim1		28.2		29.25
Exp44_UUO+rox_7d_SL4403_LIG	6e06df21-3f9a-46bb-a1e7-b585a7cff7b8	aSMA	aSMA	PathAnnotationObject	Geometry	1794.1	1106.5				0	aSMA/Kim1		846.9		642.2
Exp44_UUO+rox_7d_SL4403_LIG	d1b3f737-fde8-4e8b-b5e6-2d14e95b4b96	aSMA	aSMA	PathAnnotationObject	Polygon	1330	1106.6				0	aSMA/Kim1		211.67		154.05
Exp44_UUO+rox_7d_SL4403_LIG	3072f80d-d9f0-4f9b-ba40-26ac8c4bbbab	aSMA	aSMA	PathAnnotationObject	Polygon	1907.1	1107				0	aSMA/Kim1		55.88		63.05
Exp44_UUO+rox_7d_SL4403_LIG	7f80555b-3ee0-4d0f-b7f4-de69a34d72ef	aSMA	aSMA	PathAnnotationObject	Polygon	1508.1	1107.3				0	aSMA/Kim1		61.37		56.55
Exp44_UUO+rox_7d_SL4403_LIG	68b4b60f-bb01-452b-b876-118463cab0d9	aSMA	aSMA	PathAnnotationObject	Polygon	2050.3	1107.5				0	aSMA/Kim1		10.03		20.15
Exp44_UUO+rox_7d_SL4403_LIG	c33f597d-0aa1-44aa-aa64-9b8b7b4fb12b	aSMA	aSMA	PathAnnotationObject	Polygon	1608	1107.6				0	aSMA/Kim1		50.7		64.35
Exp44_UUO+rox_7d_SL4403_LIG	40483058-b4b0-45e5-a7b6-34d330c34ec9	aSMA	aSMA	PathAnnotationObject	Polygon	2003.5	1108.3				0	aSMA/Kim1		36.65		52
Exp44_UUO+rox_7d_SL4403_LIG	61232cd9-bc69-4618-96be-ecd992111bae	aSMA	aSMA	PathAnnotationObject	Polygon	1625.9	1108.6				0	aSMA/Kim1		29.36		33.8
Exp44_UUO+rox_7d_SL4403_LIG	7494ff5e-bcd7-403b-8118-dfdd9cb47a00	Kim-1	Kim-1	PathAnnotationObject	Polygon	2180.4	1108.8				0	aSMA/Kim1		135.09		95.55
Exp44_UUO+rox_7d_SL4403_LIG	c2646d55-09ae-42be-943f-6136c57d6495	aSMA	aSMA	PathAnnotationObject	Polygon	2945	1109				0	aSMA/Kim1		167.2		140.4
Exp44_UUO+rox_7d_SL4403_LIG	c641ed86-fb21-4403-b826-f755bf4612dc	aSMA	aSMA	PathAnnotationObject	Polygon	1748.1	1109.1				0	aSMA/Kim1		45		36.4
Exp44_UUO+rox_7d_SL4403_LIG	f2e396b6-ba51-419a-88ff-0eb0ae8e88bf	aSMA	aSMA	PathAnnotationObject	Polygon	2098.4	1109.2				0	aSMA/Kim1		19.44		31.2
Exp44_UUO+rox_7d_SL4403_LIG	1cf11740-aec7-43b0-84f2-f5c47f3875e8	aSMA	aSMA	PathAnnotationObject	Polygon	1456.6	1109.9				0	aSMA/Kim1		835.28		435.5
Exp44_UUO+rox_7d_SL4403_LIG	ab798fa5-e4a0-4b08-9fae-c8a8f1cd62b2	aSMA	aSMA	PathAnnotationObject	Polygon	1234.6	1110.3				0	aSMA/Kim1		115.66		69.55
Exp44_UUO+rox_7d_SL4403_LIG	12172bfe-d003-4d78-b11a-97b160103999	aSMA	aSMA	PathAnnotationObject	Polygon	3026.5	1110.6				0	aSMA/Kim1		20.39		26
Exp44_UUO+rox_7d_SL4403_LIG	a3ce5663-5517-4d7f-8abf-7b324640e7e7	aSMA	aSMA	PathAnnotationObject	Polygon	1373.3	1110.6				0	aSMA/Kim1		12.46		16.25
Exp44_UUO+rox_7d_SL4403_LIG	e664328c-b88a-4440-89a4-30e2979c73a0	aSMA	aSMA	PathAnnotationObject	Polygon	3036.7	1110.7				0	aSMA/Kim1		28.62		43.55
Exp44_UUO+rox_7d_SL4403_LIG	ce46d65b-a253-46fa-91ba-6abda3025d1b	aSMA	aSMA	PathAnnotationObject	Polygon	2354.6	1110.8				0	aSMA/Kim1		28.52		27.3
Exp44_UUO+rox_7d_SL4403_LIG	f75065a5-3455-41a3-8318-deae2cef397b	Kim-1	Kim-1	PathAnnotationObject	Polygon	2740	1112.1				0	aSMA/Kim1		113.65		100.1
Exp44_UUO+rox_7d_SL4403_LIG	989131a6-c2ce-4511-97e1-33fb83337b9e	aSMA	aSMA	PathAnnotationObject	Geometry	2121.7	1112.7				0	aSMA/Kim1		941.54		594.1
Exp44_UUO+rox_7d_SL4403_LIG	3b23c4c7-3113-4432-8fd1-2f3d39fc6875	aSMA	aSMA	PathAnnotationObject	Polygon	2020.1	1113				0	aSMA/Kim1		15		28.6
Exp44_UUO+rox_7d_SL4403_LIG	42ccad37-daf4-4d2e-adea-757c97f55636	Kim-1	Kim-1	PathAnnotationObject	Polygon	2537.8	1113				0	aSMA/Kim1		10.46		16.25
Exp44_UUO+rox_7d_SL4403_LIG	6c1607d6-518b-42d8-8d04-59872e316058	aSMA	aSMA	PathAnnotationObject	Polygon	3013.8	1114				0	aSMA/Kim1		343.49		187.85
Exp44_UUO+rox_7d_SL4403_LIG	57a338c2-ec21-4115-a02d-1ab5584252f0	aSMA	aSMA	PathAnnotationObject	Polygon	2964.8	1114.1				0	aSMA/Kim1		10.35		24.05
Exp44_UUO+rox_7d_SL4403_LIG	f26ae628-d2e8-4bac-8a5c-a55711be93a4	aSMA	aSMA	PathAnnotationObject	Polygon	1815.6	1115.4				0	aSMA/Kim1		90.52		74.75
Exp44_UUO+rox_7d_SL4403_LIG	401964fa-45b6-4b16-a7d4-2c123441a2e0	aSMA	aSMA	PathAnnotationObject	Polygon	3460.4	1115.5				0	aSMA/Kim1		12.78		17.55
Exp44_UUO+rox_7d_SL4403_LIG	34b045f8-e9b4-4358-9eb8-eab76829070e	aSMA	aSMA	PathAnnotationObject	Polygon	2973.1	1116				0	aSMA/Kim1		30.21		37.05
Exp44_UUO+rox_7d_SL4403_LIG	7aafbf22-f4cc-4acc-a3de-662a4f83cc6f	aSMA	aSMA	PathAnnotationObject	Polygon	2707.9	1116				0	aSMA/Kim1		78.9		73.45
Exp44_UUO+rox_7d_SL4403_LIG	b9684116-d9c5-478c-892d-1a166f9c93d5	aSMA	aSMA	PathAnnotationObject	Geometry	2860.6	1116.1				0	aSMA/Kim1		2291.5		1320.8
Exp44_UUO+rox_7d_SL4403_LIG	4a800ef3-ad52-49ce-87b4-51e4513e4805	aSMA	aSMA	PathAnnotationObject	Polygon	2568.6	1116.1				0	aSMA/Kim1		22.08		53.3
Exp44_UUO+rox_7d_SL4403_LIG	0450bc7e-8539-43a2-a268-2ed3e6324188	aSMA	aSMA	PathAnnotationObject	Polygon	1592.6	1116.5				0	aSMA/Kim1		15.42		29.9
Exp44_UUO+rox_7d_SL4403_LIG	43527b33-8224-4704-a0e1-b23f13f4321f	aSMA	aSMA	PathAnnotationObject	Polygon	1315.4	1116.7				0	aSMA/Kim1		10.56		17.55
Exp44_UUO+rox_7d_SL4403_LIG	cf62ccd6-3dd9-44ec-b1b4-c942b7ff7c2e	aSMA	aSMA	PathAnnotationObject	Polygon	2385.7	1117.1				0	aSMA/Kim1		737.9		442
Exp44_UUO+rox_7d_SL4403_LIG	8e5585c6-6cee-4aff-80c2-da30a95376b0	aSMA	aSMA	PathAnnotationObject	Polygon	2227.1	1117.2				0	aSMA/Kim1		54.71		45.5
Exp44_UUO+rox_7d_SL4403_LIG	d4552ccd-cd45-45cd-b245-f632c71142f6	aSMA	aSMA	PathAnnotationObject	Polygon	1400.1	1117.4				0	aSMA/Kim1		44.36		41.6
Exp44_UUO+rox_7d_SL4403_LIG	47e55dbc-3c2e-43ff-95eb-db0366af3944	aSMA	aSMA	PathAnnotationObject	Polygon	2785.4	1117.8				0	aSMA/Kim1		30.95		44.2
Exp44_UUO+rox_7d_SL4403_LIG	6d2ca576-d8be-4f50-bd5c-5dd70cd21e7e	aSMA	aSMA	PathAnnotationObject	Polygon	1490.3	1118				0	aSMA/Kim1		66.44		63.05
Exp44_UUO+rox_7d_SL4403_LIG	993ec376-70f2-4736-873b-56591a8f7bd7	aSMA	aSMA	PathAnnotationObject	Polygon	1385.5	1118				0	aSMA/Kim1		38.87		37.05
Exp44_UUO+rox_7d_SL4403_LIG	8a14fd74-6621-4985-a3c2-91fc6c8e6f62	aSMA	aSMA	PathAnnotationObject	Polygon	3031.6	1118.6				0	aSMA/Kim1		42.57		42.25
Exp44_UUO+rox_7d_SL4403_LIG	b5ca3d27-1d02-4902-9864-2c61ae736584	aSMA	aSMA	PathAnnotationObject	Polygon	2539.4	1118.7				0	aSMA/Kim1		230.16		182
Exp44_UUO+rox_7d_SL4403_LIG	d553187c-cb4a-44cd-ae4d-46f00f5a931c	aSMA	aSMA	PathAnnotationObject	Polygon	2349.2	1118.8				0	aSMA/Kim1		25.88		30.55
Exp44_UUO+rox_7d_SL4403_LIG	60bfd327-54ff-4159-8e7b-7f389798144c	aSMA	aSMA	PathAnnotationObject	Polygon	2003.7	1119.1				0	aSMA/Kim1		25.88		33.15
Exp44_UUO+rox_7d_SL4403_LIG	96808d02-8085-4ff7-bc9b-1ad98659c10d	aSMA	aSMA	PathAnnotationObject	Polygon	3092.9	1119.5				0	aSMA/Kim1		19.65		27.95
Exp44_UUO+rox_7d_SL4403_LIG	b0563c04-5abc-4bb4-9a4e-5b9f2160a55d	aSMA	aSMA	PathAnnotationObject	Polygon	1724.4	1119.6				0	aSMA/Kim1		21.23		22.75
Exp44_UUO+rox_7d_SL4403_LIG	345ab7da-7f6c-4ce5-b2a8-d88c103b1b89	aSMA	aSMA	PathAnnotationObject	Geometry	2159.3	1119.8				0	aSMA/Kim1		567.63		473.2
Exp44_UUO+rox_7d_SL4403_LIG	0bdf0a52-bb55-4f9a-87e8-36688393ca99	aSMA	aSMA	PathAnnotationObject	Polygon	1850.9	1120				0	aSMA/Kim1		34.01		59.15
Exp44_UUO+rox_7d_SL4403_LIG	39a62bdd-892e-441a-a620-e1657eea2974	aSMA	aSMA	PathAnnotationObject	Polygon	1759.4	1120.4				0	aSMA/Kim1		85.03		106.6
Exp44_UUO+rox_7d_SL4403_LIG	050539c3-46e6-4a0b-b7b8-ef7a4747a5b0	aSMA	aSMA	PathAnnotationObject	Polygon	2085.1	1120.5				0	aSMA/Kim1		28.1		44.85
Exp44_UUO+rox_7d_SL4403_LIG	0757e0ff-701e-49c6-a562-c9cd45d9408e	aSMA	aSMA	PathAnnotationObject	Polygon	2687.5	1120.6				0	aSMA/Kim1		161.29		143.65
Exp44_UUO+rox_7d_SL4403_LIG	05bc2bf6-68a2-44c1-a1a5-765be595a208	aSMA	aSMA	PathAnnotationObject	Polygon	1370.9	1121.7				0	aSMA/Kim1		14.58		17.55
Exp44_UUO+rox_7d_SL4403_LIG	9c9d9e27-2ea7-4ef3-955f-079f7334731e	aSMA	aSMA	PathAnnotationObject	Polygon	3000.3	1121.9				0	aSMA/Kim1		30.21		39
Exp44_UUO+rox_7d_SL4403_LIG	a0c0d458-b8d0-4845-98b6-2d4ce452a4bc	Kim-1	Kim-1	PathAnnotationObject	Polygon	3059.3	1122.6				0	aSMA/Kim1		19.86		22.1
Exp44_UUO+rox_7d_SL4403_LIG	b2cf0aa4-12a6-470d-bbb6-e7405573780e	aSMA	aSMA	PathAnnotationObject	Geometry	2745.5	1123.3				0	aSMA/Kim1		1155.9		649.35
Exp44_UUO+rox_7d_SL4403_LIG	1d010b87-d2d5-45f5-a878-a2de566df7cb	Kim-1	Kim-1	PathAnnotationObject	Polygon	2531.4	1123.3				0	aSMA/Kim1		64.75		45.5
Exp44_UUO+rox_7d_SL4403_LIG	f506f4b6-26af-4423-94a3-e62ec9e4762f	aSMA	aSMA	PathAnnotationObject	Polygon	2904.1	1123.3				0	aSMA/Kim1		22.82		24.05
Exp44_UUO+rox_7d_SL4403_LIG	7b0af996-b08f-4f41-a0af-b06c5764e97a	aSMA	aSMA	PathAnnotationObject	Polygon	2142.2	1123.3				0	aSMA/Kim1		16.9		27.3
Exp44_UUO+rox_7d_SL4403_LIG	4a52d2c0-0e05-4a04-a9bc-7865e3afa59c	aSMA	aSMA	PathAnnotationObject	Geometry	1653.4	1123.3				0	aSMA/Kim1		455.56		366.6
Exp44_UUO+rox_7d_SL4403_LIG	56831d0f-c3fd-4ba0-a9ee-b1ad0da79cb9	aSMA	aSMA	PathAnnotationObject	Polygon	1974.9	1123.6				0	aSMA/Kim1		16.16		20.15
Exp44_UUO+rox_7d_SL4403_LIG	8a83cefa-9402-442d-adbd-99c8c8a20496	aSMA	aSMA	PathAnnotationObject	Polygon	2966.8	1123.8				0	aSMA/Kim1		39.08		43.55
Exp44_UUO+rox_7d_SL4403_LIG	a8fc9593-22ac-4599-a903-7e41ae757a10	Kim-1	Kim-1	PathAnnotationObject	Polygon	3064.8	1124				0	aSMA/Kim1		12.68		16.9
Exp44_UUO+rox_7d_SL4403_LIG	42e5924e-5c00-4cef-bd1c-dbf0cc050357	aSMA	aSMA	PathAnnotationObject	Polygon	1568.1	1124.2				0	aSMA/Kim1		52.71		76.05
Exp44_UUO+rox_7d_SL4403_LIG	b1943c6b-7559-4926-a1a0-15deb3a3dfa4	aSMA	aSMA	PathAnnotationObject	Polygon	1594.6	1124.3				0	aSMA/Kim1		14.05		23.4
Exp44_UUO+rox_7d_SL4403_LIG	5714dd62-3f4a-4d6c-a420-ff7d3161ab29	aSMA	aSMA	PathAnnotationObject	Polygon	1494.3	1124.8				0	aSMA/Kim1		21.34		38.35
Exp44_UUO+rox_7d_SL4403_LIG	dfcafeb7-bad8-4611-824a-d528a426809a	aSMA	aSMA	PathAnnotationObject	Polygon	3168.2	1125.2				0	aSMA/Kim1		32.96		26.65
Exp44_UUO+rox_7d_SL4403_LIG	c38099e6-73ba-43dd-8cf7-3f002f67c1ad	aSMA	aSMA	PathAnnotationObject	Polygon	2453.3	1125.4				0	aSMA/Kim1		20.17		27.3
Exp44_UUO+rox_7d_SL4403_LIG	e8e067e4-4180-4650-8c87-04af1285a1ec	aSMA	aSMA	PathAnnotationObject	Polygon	2765.6	1125.6				0	aSMA/Kim1		24.61		29.25
Exp44_UUO+rox_7d_SL4403_LIG	6f737133-889f-4f1b-83e0-755586f3a7df	aSMA	aSMA	PathAnnotationObject	Polygon	2524.8	1125.7				0	aSMA/Kim1		12.15		29.25
Exp44_UUO+rox_7d_SL4403_LIG	e9b033d3-8953-447e-8099-48b55218d614	aSMA	aSMA	PathAnnotationObject	Polygon	2584.7	1126				0	aSMA/Kim1		254.35		161.85
Exp44_UUO+rox_7d_SL4403_LIG	69f0b745-2458-4210-8458-53095ab7f2de	aSMA	aSMA	PathAnnotationObject	Polygon	2618.5	1126.2				0	aSMA/Kim1		44.26		45.5
Exp44_UUO+rox_7d_SL4403_LIG	7e29a5c9-7445-4c1b-b1b7-86d9c0463ca7	aSMA	aSMA	PathAnnotationObject	Polygon	1806.4	1126.4				0	aSMA/Kim1		14.47		19.5
Exp44_UUO+rox_7d_SL4403_LIG	103101fc-88b4-4409-b598-cae86356eeaf	aSMA	aSMA	PathAnnotationObject	Polygon	1608.9	1126.7				0	aSMA/Kim1		27.99		50.7
Exp44_UUO+rox_7d_SL4403_LIG	2a0565d7-ace3-4441-8ad2-101bcd0e2bdf	aSMA	aSMA	PathAnnotationObject	Polygon	2923.6	1126.8				0	aSMA/Kim1		27.78		43.55
Exp44_UUO+rox_7d_SL4403_LIG	bc2c4776-7ac0-48b0-af32-4990bae37c7e	aSMA	aSMA	PathAnnotationObject	Polygon	2947	1126.9				0	aSMA/Kim1		12.46		22.75
Exp44_UUO+rox_7d_SL4403_LIG	03caadeb-9d21-4855-8f50-f8fca3243e1a	aSMA	aSMA	PathAnnotationObject	Geometry	2049.4	1126.9				0	aSMA/Kim1		784.79		516.1
Exp44_UUO+rox_7d_SL4403_LIG	9be76e40-ebc4-4ed1-b277-ea1de924067d	aSMA	aSMA	PathAnnotationObject	Polygon	3327.2	1127				0	aSMA/Kim1		16.05		24.05
Exp44_UUO+rox_7d_SL4403_LIG	9bc74209-47cf-4e76-b8cd-108eff9662bc	aSMA	aSMA	PathAnnotationObject	Polygon	1842.6	1127.1				0	aSMA/Kim1		13.73		37.7
Exp44_UUO+rox_7d_SL4403_LIG	41a1044b-4f31-4a0e-8223-846f4749fa99	Kim-1	Kim-1	PathAnnotationObject	Polygon	2388.5	1127.2				0	aSMA/Kim1		120.1		60.45
Exp44_UUO+rox_7d_SL4403_LIG	42b4afee-e1f9-4921-b813-02208fe7c840	aSMA	aSMA	PathAnnotationObject	Polygon	2791.6	1127.2				0	aSMA/Kim1		39.72		51.35
Exp44_UUO+rox_7d_SL4403_LIG	702b3128-66be-4f35-a21f-6814e082ba69	aSMA	aSMA	PathAnnotationObject	Polygon	1900.2	1127.2				0	aSMA/Kim1		29.15		35.1
Exp44_UUO+rox_7d_SL4403_LIG	e7f03bc0-5167-4473-b504-cabb02e1dd8e	aSMA	aSMA	PathAnnotationObject	Polygon	2915.3	1127.3				0	aSMA/Kim1		21.23		26.65
Exp44_UUO+rox_7d_SL4403_LIG	ea919bd1-a509-4e2b-9123-4a4ddfab2b0b	Kim-1	Kim-1	PathAnnotationObject	Polygon	2405.8	1127.5				0	aSMA/Kim1		25.24		28.6
Exp44_UUO+rox_7d_SL4403_LIG	e1892dc6-874d-4c5a-84f1-b4a25788f690	aSMA	aSMA	PathAnnotationObject	Polygon	2550.8	1127.6				0	aSMA/Kim1		24.93		38.35
Exp44_UUO+rox_7d_SL4403_LIG	e282276d-e795-4c80-9bd5-0dbadbff1c9d	Kim-1	Kim-1	PathAnnotationObject	Polygon	2776.7	1128.1				0	aSMA/Kim1		11.94		24.05
Exp44_UUO+rox_7d_SL4403_LIG	ee9978b6-edc8-4f1f-8134-7abe774c0c92	aSMA	aSMA	PathAnnotationObject	Polygon	1820.6	1128.2				0	aSMA/Kim1		28.52		37.05
Exp44_UUO+rox_7d_SL4403_LIG	fe54a100-1c12-4a9a-8acd-712a82e43a17	aSMA	aSMA	PathAnnotationObject	Polygon	1540.5	1128.3				0	aSMA/Kim1		10.46		16.9
Exp44_UUO+rox_7d_SL4403_LIG	c8927c7a-82a8-4dae-b000-7deb868227fb	aSMA	aSMA	PathAnnotationObject	Geometry	1740.2	1128.3				0	aSMA/Kim1		487.78		358.8
Exp44_UUO+rox_7d_SL4403_LIG	686228af-2ddd-4465-8c26-0c20c1230cb8	aSMA	aSMA	PathAnnotationObject	Polygon	2935.5	1128.7				0	aSMA/Kim1		14.47		39
Exp44_UUO+rox_7d_SL4403_LIG	8af42e11-cde8-44de-9855-047e172fe12f	Kim-1	Kim-1	PathAnnotationObject	Polygon	2181.4	1129.1				0	aSMA/Kim1		90.63		73.45
Exp44_UUO+rox_7d_SL4403_LIG	b6b661b7-1325-42e5-be95-b7e6d8b99ec4	aSMA	aSMA	PathAnnotationObject	Polygon	2372.4	1129.3				0	aSMA/Kim1		13.31		20.15
Exp44_UUO+rox_7d_SL4403_LIG	09d3a772-b7b8-4d1e-9534-8fd6ba648c14	Kim-1	Kim-1	PathAnnotationObject	Polygon	2581.4	1129.4				0	aSMA/Kim1		97.91		53.3
Exp44_UUO+rox_7d_SL4403_LIG	aa6b9025-0371-422e-a9b6-746e2cd1251d	aSMA	aSMA	PathAnnotationObject	Polygon	1276	1129.8				0	aSMA/Kim1		26.62		44.2
Exp44_UUO+rox_7d_SL4403_LIG	68dbe6bd-8690-4ae9-8957-4639739f19d8	aSMA	aSMA	PathAnnotationObject	Polygon	2511.6	1129.9				0	aSMA/Kim1		14.15		26.65
Exp44_UUO+rox_7d_SL4403_LIG	98601749-c1aa-47f8-a11e-93f1dcfd072c	aSMA	aSMA	PathAnnotationObject	Polygon	2018	1130				0	aSMA/Kim1		142.17		177.45
Exp44_UUO+rox_7d_SL4403_LIG	58b7ff20-499d-4266-8541-596a7b1d7031	aSMA	aSMA	PathAnnotationObject	Polygon	2172.1	1130				0	aSMA/Kim1		35.07		29.9
Exp44_UUO+rox_7d_SL4403_LIG	8138cf54-826d-437c-8aa2-721f6478de0b	aSMA	aSMA	PathAnnotationObject	Polygon	3038.7	1130.1				0	aSMA/Kim1		12.15		22.1
Exp44_UUO+rox_7d_SL4403_LIG	b9cfa619-4f32-4b4c-80d7-6f995eb815c6	aSMA	aSMA	PathAnnotationObject	Polygon	2428.2	1131				0	aSMA/Kim1		22.18		26
Exp44_UUO+rox_7d_SL4403_LIG	12b60ea6-2001-4e07-8e69-497efdcf9bbc	Kim-1	Kim-1	PathAnnotationObject	Polygon	1686.4	1131.3				0	aSMA/Kim1		63.38		53.3
Exp44_UUO+rox_7d_SL4403_LIG	59e16274-87e1-4e54-937f-d682c0ebf30f	aSMA	aSMA	PathAnnotationObject	Polygon	2412.7	1131.7				0	aSMA/Kim1		75.63		76.05
Exp44_UUO+rox_7d_SL4403_LIG	41e1860a-312c-4482-bae5-46e3b02167fb	aSMA	aSMA	PathAnnotationObject	Polygon	3113.9	1131.8				0	aSMA/Kim1		12.15		18.2
Exp44_UUO+rox_7d_SL4403_LIG	9f397d93-cece-43ec-8472-f2d9c245a289	aSMA	aSMA	PathAnnotationObject	Polygon	2958.3	1131.8				0	aSMA/Kim1		177.24		165.1
Exp44_UUO+rox_7d_SL4403_LIG	468f6a0b-5da9-4567-8693-54166975aba9	aSMA	aSMA	PathAnnotationObject	Polygon	1593.5	1132				0	aSMA/Kim1		32		38.35
Exp44_UUO+rox_7d_SL4403_LIG	07172927-6707-427e-bb7b-d021477d2965	aSMA	aSMA	PathAnnotationObject	Polygon	2226.8	1132.2				0	aSMA/Kim1		26.83		28.6
Exp44_UUO+rox_7d_SL4403_LIG	25b633a4-0b87-485c-b8a3-0fbd6543b796	aSMA	aSMA	PathAnnotationObject	Polygon	3425.7	1132.3				0	aSMA/Kim1		94.53		110.5
Exp44_UUO+rox_7d_SL4403_LIG	4316d46e-f886-4ae0-aa45-1326507b356c	aSMA	aSMA	PathAnnotationObject	Polygon	2032.1	1132.4				0	aSMA/Kim1		18.17		36.4
Exp44_UUO+rox_7d_SL4403_LIG	09f06827-ed19-45d7-bdb8-ec41e89bceb1	aSMA	aSMA	PathAnnotationObject	Polygon	2536.9	1132.5				0	aSMA/Kim1		56.83		57.2
Exp44_UUO+rox_7d_SL4403_LIG	b08ee709-89a8-4371-92c9-d939f1da920d	aSMA	aSMA	PathAnnotationObject	Polygon	1975.4	1133.3				0	aSMA/Kim1		202.06		143
Exp44_UUO+rox_7d_SL4403_LIG	3037df06-360c-423d-a215-25cdcfe2158c	aSMA	aSMA	PathAnnotationObject	Polygon	2998.7	1133.7				0	aSMA/Kim1		83.55		81.25
Exp44_UUO+rox_7d_SL4403_LIG	4ef7d3b3-bbbb-4d14-ac3a-1f06cef7f4ad	aSMA	aSMA	PathAnnotationObject	Polygon	1552.7	1133.8				0	aSMA/Kim1		13.84		22.75
Exp44_UUO+rox_7d_SL4403_LIG	965204a7-dd0a-4d07-aa44-829e6eea3ef3	aSMA	aSMA	PathAnnotationObject	Polygon	3352	1134.5				0	aSMA/Kim1		10.77		21.45
Exp44_UUO+rox_7d_SL4403_LIG	f28561e9-a9cf-45c5-a281-f463ed2c00f5	aSMA	aSMA	PathAnnotationObject	Polygon	2642.8	1134.5				0	aSMA/Kim1		33.38		33.8
Exp44_UUO+rox_7d_SL4403_LIG	e0b6a51b-85cc-4cb4-9eb3-0ab72f49ffe6	aSMA	aSMA	PathAnnotationObject	Polygon	2654.3	1134.8				0	aSMA/Kim1		198.89		165.75
Exp44_UUO+rox_7d_SL4403_LIG	ff599894-81b9-4dcf-b0f1-8c6d0f47d9e0	Kim-1	Kim-1	PathAnnotationObject	Polygon	1458.5	1135.2				0	aSMA/Kim1		19.22		29.9
Exp44_UUO+rox_7d_SL4403_LIG	d69f2a72-82c5-43a3-a419-c155c52cd0c0	aSMA	aSMA	PathAnnotationObject	Polygon	3234.3	1135.2				0	aSMA/Kim1		11.09		18.2
Exp44_UUO+rox_7d_SL4403_LIG	70d2b28d-10f9-4948-bfb1-af333eca0bfa	aSMA	aSMA	PathAnnotationObject	Polygon	3095.5	1135.2				0	aSMA/Kim1		25.77		31.85
Exp44_UUO+rox_7d_SL4403_LIG	203a3921-f4a5-4c97-8a51-6169675c5cd1	aSMA	aSMA	PathAnnotationObject	Polygon	2766	1135.2				0	aSMA/Kim1		23.24		55.25
Exp44_UUO+rox_7d_SL4403_LIG	7f16bd06-a69b-45d1-b26d-41083a520fa8	aSMA	aSMA	PathAnnotationObject	Polygon	2233.7	1135.7				0	aSMA/Kim1		71.4		59.15
Exp44_UUO+rox_7d_SL4403_LIG	c73c555d-862e-44aa-bb35-a208716000fb	aSMA	aSMA	PathAnnotationObject	Polygon	2981.4	1135.7				0	aSMA/Kim1		78.8		82.55
Exp44_UUO+rox_7d_SL4403_LIG	68dcd6ae-f90a-4487-829d-35741bc7a885	Kim-1	Kim-1	PathAnnotationObject	Polygon	2942.2	1135.9				0	aSMA/Kim1		49.64		33.8
Exp44_UUO+rox_7d_SL4403_LIG	15c48168-99b0-4cb1-b1f4-c395e371d9d5	aSMA	aSMA	PathAnnotationObject	Polygon	2932	1135.9				0	aSMA/Kim1		30.63		33.8
Exp44_UUO+rox_7d_SL4403_LIG	d88e5a2b-c19f-4385-a24d-a4b9d2894fc0	aSMA	aSMA	PathAnnotationObject	Polygon	3073.3	1136.2				0	aSMA/Kim1		11.72		15.6
Exp44_UUO+rox_7d_SL4403_LIG	b1d74c6e-e2b2-4a2e-8ed9-9c52935093ab	aSMA	aSMA	PathAnnotationObject	Polygon	1684.3	1136.2				0	aSMA/Kim1		10.99		26.65
Exp44_UUO+rox_7d_SL4403_LIG	2ab70a3c-6342-41b9-89b1-9bcc0df00cd8	aSMA	aSMA	PathAnnotationObject	Polygon	1295.8	1136.3				0	aSMA/Kim1		10.25		26.65
Exp44_UUO+rox_7d_SL4403_LIG	ff4c0601-406a-4449-8940-5cfa9e6da6b7	aSMA	aSMA	PathAnnotationObject	Polygon	2799.5	1136.4				0	aSMA/Kim1		146.92		129.35
Exp44_UUO+rox_7d_SL4403_LIG	cbc148d1-2975-49c2-90d3-fb09ed8b99e8	aSMA	aSMA	PathAnnotationObject	Polygon	2783.9	1136.5				0	aSMA/Kim1		17.85		31.2
Exp44_UUO+rox_7d_SL4403_LIG	b67f351e-c3e7-483b-9cc4-92824c2c5ce6	aSMA	aSMA	PathAnnotationObject	Polygon	2627.9	1136.5				0	aSMA/Kim1		18.06		27.95
Exp44_UUO+rox_7d_SL4403_LIG	60013a76-0d86-429c-a9c8-c42e4f344d06	Kim-1	Kim-1	PathAnnotationObject	Polygon	3052.9	1136.6				0	aSMA/Kim1		14.68		17.55
Exp44_UUO+rox_7d_SL4403_LIG	47fd7526-f72f-4c2b-a1b4-f1e27e6733ba	aSMA	aSMA	PathAnnotationObject	Polygon	2567.3	1136.9				0	aSMA/Kim1		14.89		28.6
Exp44_UUO+rox_7d_SL4403_LIG	8c4a90d1-e0ce-45ca-b690-2d10fac7cd6f	Kim-1	Kim-1	PathAnnotationObject	Polygon	1717.7	1137.3				0	aSMA/Kim1		1647.1		638.95
Exp44_UUO+rox_7d_SL4403_LIG	0ffc9015-9ef0-4f45-b5d0-a98c2e4e1085	aSMA	aSMA	PathAnnotationObject	Polygon	2179.8	1137.3				0	aSMA/Kim1		34.22		36.4
Exp44_UUO+rox_7d_SL4403_LIG	8bed0702-fd51-4eed-a310-aa00b973af36	aSMA	aSMA	PathAnnotationObject	Polygon	1495	1137.5				0	aSMA/Kim1		22.08		29.25
Exp44_UUO+rox_7d_SL4403_LIG	fa941901-1631-40c0-8a99-5bc7efcb7fc7	Kim-1	Kim-1	PathAnnotationObject	Polygon	1861.5	1137.7				0	aSMA/Kim1		31.48		26.65
Exp44_UUO+rox_7d_SL4403_LIG	a887fe1b-1f62-416c-903c-8e5440c8dc08	aSMA	aSMA	PathAnnotationObject	Polygon	1518.9	1138.1				0	aSMA/Kim1		482.5		279.5
Exp44_UUO+rox_7d_SL4403_LIG	cb778be5-9e3e-47c6-adf3-8d3aa95715d7	aSMA	aSMA	PathAnnotationObject	Polygon	1287	1139				0	aSMA/Kim1		23.77		35.75
Exp44_UUO+rox_7d_SL4403_LIG	e041b082-33f5-4acf-bee7-7d4198fcd9d5	aSMA	aSMA	PathAnnotationObject	Polygon	1346.7	1139.1				0	aSMA/Kim1		64.43		72.15
Exp44_UUO+rox_7d_SL4403_LIG	01c76b5b-f849-4bd5-ac27-8aee573d6e0a	aSMA	aSMA	PathAnnotationObject	Polygon	2334.6	1139.3				0	aSMA/Kim1		24.72		39
Exp44_UUO+rox_7d_SL4403_LIG	6a396b55-d1de-4190-9dab-f30d4ffc1d9e	aSMA	aSMA	PathAnnotationObject	Polygon	3361.9	1139.9				0	aSMA/Kim1		22.82		29.25
Exp44_UUO+rox_7d_SL4403_LIG	e4fb4b35-2313-4022-b993-f30f882870da	aSMA	aSMA	PathAnnotationObject	Polygon	2701.1	1140.2				0	aSMA/Kim1		87.25		81.9
Exp44_UUO+rox_7d_SL4403_LIG	12c1dbe9-03ea-4e05-bbec-784307de12e7	aSMA	aSMA	PathAnnotationObject	Polygon	2615.1	1140.4				0	aSMA/Kim1		37.29		35.75
Exp44_UUO+rox_7d_SL4403_LIG	492e5a23-e6a3-40bb-8fa0-59bcfcd8afaa	Kim-1	Kim-1	PathAnnotationObject	Polygon	2035.8	1140.5				0	aSMA/Kim1		21.44		27.95
Exp44_UUO+rox_7d_SL4403_LIG	7fc2207c-99b1-4f54-9b0d-d09112458ccc	aSMA	aSMA	PathAnnotationObject	Polygon	2907.6	1140.7				0	aSMA/Kim1		19.22		44.2
Exp44_UUO+rox_7d_SL4403_LIG	71db0ea6-bd42-489b-8ad6-555dc61c6023	aSMA	aSMA	PathAnnotationObject	Polygon	2432.6	1140.8				0	aSMA/Kim1		12.15		17.55
Exp44_UUO+rox_7d_SL4403_LIG	ade310c3-8ad4-48b9-8a44-779f1aa5227a	aSMA	aSMA	PathAnnotationObject	Polygon	2189.2	1141				0	aSMA/Kim1		112.7		105.95
Exp44_UUO+rox_7d_SL4403_LIG	08f6184c-d732-4334-96e1-3d30902d3502	aSMA	aSMA	PathAnnotationObject	Polygon	2971	1141				0	aSMA/Kim1		61.47		44.2
Exp44_UUO+rox_7d_SL4403_LIG	0d8bd45f-2a9c-4929-93a6-f1147a6ec382	aSMA	aSMA	PathAnnotationObject	Polygon	1955.3	1141.1				0	aSMA/Kim1		32.32		31.2
Exp44_UUO+rox_7d_SL4403_LIG	508e8297-ac6b-4bae-a8a7-532b799021d1	aSMA	aSMA	PathAnnotationObject	Polygon	2403.3	1141.3				0	aSMA/Kim1		56.62		58.5
Exp44_UUO+rox_7d_SL4403_LIG	83bdc48c-474f-4373-b800-30afbe056be9	aSMA	aSMA	PathAnnotationObject	Polygon	2010	1141.6				0	aSMA/Kim1		26.72		31.85
Exp44_UUO+rox_7d_SL4403_LIG	9943dc4f-b2c7-4e35-88ec-0c7de7f6738b	aSMA	aSMA	PathAnnotationObject	Polygon	2764.2	1142.3				0	aSMA/Kim1		12.57		17.55
Exp44_UUO+rox_7d_SL4403_LIG	b01b4042-7353-4c5f-aff3-c6e4ff14d2aa	aSMA	aSMA	PathAnnotationObject	Polygon	3412.2	1142.4				0	aSMA/Kim1		48.27		41.6
Exp44_UUO+rox_7d_SL4403_LIG	ce43b2fe-a3b9-4e62-ae1b-48331b76cb75	aSMA	aSMA	PathAnnotationObject	Polygon	2221.7	1142.5				0	aSMA/Kim1		38.24		32.5
Exp44_UUO+rox_7d_SL4403_LIG	3c5238a0-0342-4608-a2d4-963b4b388e15	aSMA	aSMA	PathAnnotationObject	Polygon	2600.7	1142.9				0	aSMA/Kim1		28.73		35.75
Exp44_UUO+rox_7d_SL4403_LIG	c59d8a20-eb22-4414-a024-7187f5f42a94	aSMA	aSMA	PathAnnotationObject	Polygon	1483.4	1143.1				0	aSMA/Kim1		76.37		48.75
Exp44_UUO+rox_7d_SL4403_LIG	c11dc975-3978-4dfa-b290-89f438b8c3cf	aSMA	aSMA	PathAnnotationObject	Polygon	2000.3	1143.7				0	aSMA/Kim1		11.51		22.1
Exp44_UUO+rox_7d_SL4403_LIG	86c9e40a-6f9b-41fd-a787-c18620aa6f29	aSMA	aSMA	PathAnnotationObject	Polygon	2210.3	1143.9				0	aSMA/Kim1		24.08		24.05
Exp44_UUO+rox_7d_SL4403_LIG	ffb77bb5-28aa-4d54-9593-6ff8dc399e4b	aSMA	aSMA	PathAnnotationObject	Polygon	2419.1	1143.9				0	aSMA/Kim1		29.36		32.5
Exp44_UUO+rox_7d_SL4403_LIG	42e8bb8d-5666-49f5-a1bd-1ea72421ac0a	aSMA	aSMA	PathAnnotationObject	Polygon	1655	1144.2				0	aSMA/Kim1		22.29		24.05
Exp44_UUO+rox_7d_SL4403_LIG	2a4d9932-d3f2-4833-abb6-b5a2ab6ae8e3	Kim-1	Kim-1	PathAnnotationObject	Polygon	2901.1	1144.2				0	aSMA/Kim1		119.25		68.25
Exp44_UUO+rox_7d_SL4403_LIG	c8b38ab9-c27b-4046-ab3f-1355ac7a6948	aSMA	aSMA	PathAnnotationObject	Polygon	1228	1144.4				0	aSMA/Kim1		12.04		22.1
Exp44_UUO+rox_7d_SL4403_LIG	8f389b66-8636-43be-973a-9f66fc57951f	aSMA	aSMA	PathAnnotationObject	Polygon	1464	1145				0	aSMA/Kim1		27.99		36.4
Exp44_UUO+rox_7d_SL4403_LIG	a9563606-b9b4-406d-9088-cf6eb5673b11	aSMA	aSMA	PathAnnotationObject	Polygon	2785.4	1145.1				0	aSMA/Kim1		23.03		40.95
Exp44_UUO+rox_7d_SL4403_LIG	05fe1f9e-7515-47c7-9b8a-15b051138e48	aSMA	aSMA	PathAnnotationObject	Polygon	2574.6	1145.2				0	aSMA/Kim1		18.48		31.85
Exp44_UUO+rox_7d_SL4403_LIG	f53252e2-8373-4e16-875e-10af97c7f8bb	aSMA	aSMA	PathAnnotationObject	Polygon	2310.5	1145.6				0	aSMA/Kim1		10.25		16.25
Exp44_UUO+rox_7d_SL4403_LIG	dad35e4f-c830-450d-a417-54be7091796a	aSMA	aSMA	PathAnnotationObject	Polygon	2323.1	1145.8				0	aSMA/Kim1		25.98		29.9
Exp44_UUO+rox_7d_SL4403_LIG	a858a314-9885-464b-b60d-9168be471aa0	aSMA	aSMA	PathAnnotationObject	Polygon	1636.5	1146.3				0	aSMA/Kim1		124.53		81.9
Exp44_UUO+rox_7d_SL4403_LIG	eff5e7eb-9a68-4775-956a-52773a0258f1	aSMA	aSMA	PathAnnotationObject	Polygon	3462.6	1146.3				0	aSMA/Kim1		14.47		26
Exp44_UUO+rox_7d_SL4403_LIG	60dab3e9-81e4-42bb-a993-468ee04ad5ca	aSMA	aSMA	PathAnnotationObject	Polygon	1797.5	1146.6				0	aSMA/Kim1		10.56		23.4
Exp44_UUO+rox_7d_SL4403_LIG	0156f54c-71e9-43e5-b63a-6034a87a7a59	aSMA	aSMA	PathAnnotationObject	Polygon	3372.5	1146.6				0	aSMA/Kim1		21.34		27.3
Exp44_UUO+rox_7d_SL4403_LIG	b18b4f2e-ecfc-4c88-8361-90ec6c0a5be3	aSMA	aSMA	PathAnnotationObject	Polygon	2845.9	1146.8				0	aSMA/Kim1		36.86		33.8
Exp44_UUO+rox_7d_SL4403_LIG	571f4ac9-5822-4aad-b56e-e673e5a6ef6a	aSMA	aSMA	PathAnnotationObject	Polygon	1222	1146.9				0	aSMA/Kim1		39.61		52.65
Exp44_UUO+rox_7d_SL4403_LIG	c7d66056-7dde-49da-abd7-6d10be019a4f	aSMA	aSMA	PathAnnotationObject	Geometry	1856.7	1147				0	aSMA/Kim1		3714.3		2187.2
Exp44_UUO+rox_7d_SL4403_LIG	06e58b02-7457-4079-94ed-726721d8423d	aSMA	aSMA	PathAnnotationObject	Polygon	1988.4	1147.4				0	aSMA/Kim1		93.27		102.05
Exp44_UUO+rox_7d_SL4403_LIG	68aa238e-6f8b-447f-be37-345346c81118	aSMA	aSMA	PathAnnotationObject	Polygon	1594.3	1147.5				0	aSMA/Kim1		32.43		70.2
Exp44_UUO+rox_7d_SL4403_LIG	7a927e06-17e3-40f4-a34c-6dbbdda8f57d	aSMA	aSMA	PathAnnotationObject	Polygon	2679.4	1147.5				0	aSMA/Kim1		33.91		37.7
Exp44_UUO+rox_7d_SL4403_LIG	9df1fa6b-860b-438f-98db-2390114535aa	aSMA	aSMA	PathAnnotationObject	Polygon	2158.6	1147.7				0	aSMA/Kim1		14.58		20.8
Exp44_UUO+rox_7d_SL4403_LIG	29106873-ef3e-47c8-b443-50945c0dde5d	aSMA	aSMA	PathAnnotationObject	Polygon	2525.4	1147.8				0	aSMA/Kim1		12.36		25.35
Exp44_UUO+rox_7d_SL4403_LIG	896e91bc-43ea-4c40-97e7-0ba265a1d44e	aSMA	aSMA	PathAnnotationObject	Polygon	1274.4	1148.2				0	aSMA/Kim1		360.18		266.5
Exp44_UUO+rox_7d_SL4403_LIG	8ab016d0-4ad8-44e0-b8d4-3fd3f50c3e8a	aSMA	aSMA	PathAnnotationObject	Polygon	1353.9	1148.3				0	aSMA/Kim1		20.81		25.35
Exp44_UUO+rox_7d_SL4403_LIG	15871fca-51ce-4911-8e06-e1fd914bd71e	Kim-1	Kim-1	PathAnnotationObject	Polygon	1696.5	1149.1				0	aSMA/Kim1		67.6		66.95
Exp44_UUO+rox_7d_SL4403_LIG	8fe0568c-769b-4d95-aff2-9dd062eb0b3d	aSMA	aSMA	PathAnnotationObject	Polygon	3390.4	1149.7				0	aSMA/Kim1		53.97		68.25
Exp44_UUO+rox_7d_SL4403_LIG	0beeef76-cf65-4950-94a7-19fa7b9fbbba	aSMA	aSMA	PathAnnotationObject	Polygon	3536.3	1149.8				0	aSMA/Kim1		58.73		66.3
Exp44_UUO+rox_7d_SL4403_LIG	868c7290-6fc3-4257-82a3-1dda589cd72d	aSMA	aSMA	PathAnnotationObject	Polygon	1539.1	1150				0	aSMA/Kim1		16.16		38.35
Exp44_UUO+rox_7d_SL4403_LIG	2794884c-1b7d-4356-9774-e13d996717ff	aSMA	aSMA	PathAnnotationObject	Polygon	2013.5	1150.1				0	aSMA/Kim1		44.68		53.95
Exp44_UUO+rox_7d_SL4403_LIG	896fcc9f-c910-4f5b-bdf7-6a2acb2694e7	aSMA	aSMA	PathAnnotationObject	Polygon	1437.1	1150.1				0	aSMA/Kim1		69.4		42.25
Exp44_UUO+rox_7d_SL4403_LIG	67729e9c-da15-457d-8b4f-85afa06e1ad7	aSMA	aSMA	PathAnnotationObject	Polygon	3124.1	1150.3				0	aSMA/Kim1		17.85		24.05
Exp44_UUO+rox_7d_SL4403_LIG	1c4a2413-59a0-49bd-be64-6a63ba9db665	aSMA	aSMA	PathAnnotationObject	Polygon	2887.6	1150.6				0	aSMA/Kim1		132.56		120.9
Exp44_UUO+rox_7d_SL4403_LIG	7dc192ae-00ac-4714-8d15-4fe031b146bb	Kim-1	Kim-1	PathAnnotationObject	Polygon	2031	1151.3				0	aSMA/Kim1		56.09		46.15
Exp44_UUO+rox_7d_SL4403_LIG	f019b99f-4caa-4e4d-8f29-60bd955f09d2	aSMA	aSMA	PathAnnotationObject	Polygon	1693.1	1151.6				0	aSMA/Kim1		15.84		23.4
Exp44_UUO+rox_7d_SL4403_LIG	bf829a24-b775-4fbc-b145-d5eb940d5a0a	Kim-1	Kim-1	PathAnnotationObject	Polygon	2105.9	1151.6				0	aSMA/Kim1		104.15		78
Exp44_UUO+rox_7d_SL4403_LIG	3d9c2f5f-79ae-4ae9-a7e7-ab8e1550aa26	aSMA	aSMA	PathAnnotationObject	Polygon	1469.8	1151.7				0	aSMA/Kim1		10.03		21.45
Exp44_UUO+rox_7d_SL4403_LIG	ae7295e3-b8ab-41bd-8f08-8f835a0b97e3	aSMA	aSMA	PathAnnotationObject	Polygon	2165	1151.8				0	aSMA/Kim1		12.15		23.4
Exp44_UUO+rox_7d_SL4403_LIG	ac3d6820-492f-4e63-a1c1-6610c880dedf	aSMA	aSMA	PathAnnotationObject	Polygon	2431.2	1152				0	aSMA/Kim1		16.79		25.35
Exp44_UUO+rox_7d_SL4403_LIG	21aad9ce-e2a8-4f80-980f-b5a50b6a1c5f	aSMA	aSMA	PathAnnotationObject	Polygon	1420	1152.4				0	aSMA/Kim1		19.01		18.85
Exp44_UUO+rox_7d_SL4403_LIG	792e9fa8-92d7-4464-8db6-df5e2e2d8ee8	aSMA	aSMA	PathAnnotationObject	Polygon	2625.4	1153.2				0	aSMA/Kim1		120.1		148.85
Exp44_UUO+rox_7d_SL4403_LIG	53bb6fc0-1959-4496-9b48-39635266eb81	aSMA	aSMA	PathAnnotationObject	Polygon	3460.2	1153.3				0	aSMA/Kim1		12.15		14.95
Exp44_UUO+rox_7d_SL4403_LIG	e879b48a-8b99-4772-9980-3e7544f18122	aSMA	aSMA	PathAnnotationObject	Polygon	3130.4	1153.4				0	aSMA/Kim1		12.25		19.5
Exp44_UUO+rox_7d_SL4403_LIG	a3b30ab1-4080-4f94-be20-c4ea4bd5be21	aSMA	aSMA	PathAnnotationObject	Polygon	3376.9	1154				0	aSMA/Kim1		21.55		41.6
Exp44_UUO+rox_7d_SL4403_LIG	e245b544-5fd0-4ef2-a44e-6d6b0dee8d7b	aSMA	aSMA	PathAnnotationObject	Polygon	1343.4	1154.1				0	aSMA/Kim1		21.97		28.6
Exp44_UUO+rox_7d_SL4403_LIG	3d4d8eb7-2e4e-4b83-bf62-f4e90dbfef4f	aSMA	aSMA	PathAnnotationObject	Polygon	1683.7	1154.3				0	aSMA/Kim1		29.47		26.65
Exp44_UUO+rox_7d_SL4403_LIG	0a82c346-dc12-4c06-ab21-42bce252dc02	Kim-1	Kim-1	PathAnnotationObject	Polygon	2665.7	1154.7				0	aSMA/Kim1		1025.3		430.95
Exp44_UUO+rox_7d_SL4403_LIG	2c9942d1-a2a6-4d0c-bc0c-b766c52d514b	aSMA	aSMA	PathAnnotationObject	Geometry	3504.3	1154.7				0	aSMA/Kim1		2352.7		1436.5
Exp44_UUO+rox_7d_SL4403_LIG	13ec3343-c073-4d68-94e2-e6b8bc9a3e76	aSMA	aSMA	PathAnnotationObject	Polygon	2835.4	1154.8				0	aSMA/Kim1		49.54		50.7
Exp44_UUO+rox_7d_SL4403_LIG	dad17e0b-9dd1-4ffa-b229-bb75281bde0a	aSMA	aSMA	PathAnnotationObject	Polygon	2235.6	1155				0	aSMA/Kim1		17.22		27.3
Exp44_UUO+rox_7d_SL4403_LIG	ef02b19b-5fdb-47dd-bf05-e90faea9122e	aSMA	aSMA	PathAnnotationObject	Polygon	3354.8	1155				0	aSMA/Kim1		29.36		72.8
Exp44_UUO+rox_7d_SL4403_LIG	af87b367-2eec-4d59-8976-a5b4cfb667d5	Kim-1	Kim-1	PathAnnotationObject	Polygon	2625.8	1155				0	aSMA/Kim1		16.16		26.65
Exp44_UUO+rox_7d_SL4403_LIG	3df7fa77-3fd5-4d21-9043-2646738e83e8	aSMA	aSMA	PathAnnotationObject	Polygon	2121.9	1155.1				0	aSMA/Kim1		11.51		20.15
Exp44_UUO+rox_7d_SL4403_LIG	ce978101-520a-48ea-80bd-6dfc7e66df73	Kim-1	Kim-1	PathAnnotationObject	Polygon	1838.8	1155.1				0	aSMA/Kim1		84.39		46.15
Exp44_UUO+rox_7d_SL4403_LIG	3fa8ec11-312b-48ab-8723-766c4b9fd2d0	aSMA	aSMA	PathAnnotationObject	Polygon	1368	1155.2				0	aSMA/Kim1		36.02		37.7
Exp44_UUO+rox_7d_SL4403_LIG	23cce848-757d-43af-a65e-f0c0afc84df4	aSMA	aSMA	PathAnnotationObject	Polygon	2128.4	1155.3				0	aSMA/Kim1		42.14		44.2
Exp44_UUO+rox_7d_SL4403_LIG	5061d28c-1eea-4719-9084-77a8f56b7b50	aSMA	aSMA	PathAnnotationObject	Polygon	3512.2	1155.4				0	aSMA/Kim1		16.79		19.5
Exp44_UUO+rox_7d_SL4403_LIG	90eb521e-0b4f-489a-b8b8-c2cc582dc635	aSMA	aSMA	PathAnnotationObject	Polygon	3051.8	1155.5				0	aSMA/Kim1		21.55		24.7
Exp44_UUO+rox_7d_SL4403_LIG	c019183f-3cde-4fd7-bb2f-2ba5e4f74dfd	aSMA	aSMA	PathAnnotationObject	Polygon	2556.3	1155.6				0	aSMA/Kim1		315.19		189.15
Exp44_UUO+rox_7d_SL4403_LIG	cabae181-d1ea-4b35-8ac7-3f4fb6abc67d	Kim-1	Kim-1	PathAnnotationObject	Polygon	1621.5	1155.7				0	aSMA/Kim1		10.25		16.9
Exp44_UUO+rox_7d_SL4403_LIG	f5e0afb9-2397-4e05-8a28-f87f664adb60	aSMA	aSMA	PathAnnotationObject	Geometry	3184.9	1155.9				0	aSMA/Kim1		5313.6		1792
Exp44_UUO+rox_7d_SL4403_LIG	e72a96f3-4cc5-48c2-aba3-5d190fcae713	aSMA	aSMA	PathAnnotationObject	Polygon	2580.7	1156.5				0	aSMA/Kim1		11.62		18.2
Exp44_UUO+rox_7d_SL4403_LIG	3a2c0865-7347-4a79-a873-3fe43b8ccf76	Kim-1	Kim-1	PathAnnotationObject	Polygon	2790.6	1156.7				0	aSMA/Kim1		214.42		127.4
Exp44_UUO+rox_7d_SL4403_LIG	2d0a8281-9513-45b9-b68c-1500d4879c9c	aSMA	aSMA	PathAnnotationObject	Polygon	1670.6	1156.8				0	aSMA/Kim1		286.35		209.95
Exp44_UUO+rox_7d_SL4403_LIG	a1df700c-0b2d-4fce-9de3-c46515ea482d	aSMA	aSMA	PathAnnotationObject	Polygon	2250.6	1156.9				0	aSMA/Kim1		21.55		37.05
Exp44_UUO+rox_7d_SL4403_LIG	32622a68-9534-469b-a67c-c77b209bf3af	aSMA	aSMA	PathAnnotationObject	Polygon	2024.5	1157.1				0	aSMA/Kim1		16.69		35.75
Exp44_UUO+rox_7d_SL4403_LIG	1b204382-ce05-4433-bd5d-27c10b2c54d4	aSMA	aSMA	PathAnnotationObject	Polygon	3061.2	1157.3				0	aSMA/Kim1		54.61		52
Exp44_UUO+rox_7d_SL4403_LIG	7c93921d-9baa-4524-965f-2068c51297f3	aSMA	aSMA	PathAnnotationObject	Polygon	1477	1157.6				0	aSMA/Kim1		24.19		25.35
Exp44_UUO+rox_7d_SL4403_LIG	c80e8d9c-463e-4133-88db-3b6754f94b1f	Kim-1	Kim-1	PathAnnotationObject	Polygon	2557.6	1157.6				0	aSMA/Kim1		101.82		53.3
Exp44_UUO+rox_7d_SL4403_LIG	6e7aa24c-06db-4e53-9b4e-47139207b6de	aSMA	aSMA	PathAnnotationObject	Polygon	2870.8	1157.8				0	aSMA/Kim1		13.1		16.9
Exp44_UUO+rox_7d_SL4403_LIG	181d141a-7051-42b4-b690-6681691c3917	aSMA	aSMA	PathAnnotationObject	Polygon	1466	1158				0	aSMA/Kim1		51.97		46.8
Exp44_UUO+rox_7d_SL4403_LIG	0a499395-8847-45c7-9292-c1654fc9b2ae	aSMA	aSMA	PathAnnotationObject	Polygon	2918.4	1158.1				0	aSMA/Kim1		149.35		116.35
Exp44_UUO+rox_7d_SL4403_LIG	d1eba957-1a41-4256-895b-7460374cb1f9	aSMA	aSMA	PathAnnotationObject	Polygon	3439.8	1159.2				0	aSMA/Kim1		27.67		52
Exp44_UUO+rox_7d_SL4403_LIG	2dc86bc5-5314-4343-9ee0-e5db906c75b4	Kim-1	Kim-1	PathAnnotationObject	Polygon	2799.1	1159.4				0	aSMA/Kim1		14.26		19.5
Exp44_UUO+rox_7d_SL4403_LIG	f860dd7a-cff3-4dd8-aca5-7061d6982c2b	aSMA	aSMA	PathAnnotationObject	Geometry	2993.4	1159.4				0	aSMA/Kim1		560.45		330.85
Exp44_UUO+rox_7d_SL4403_LIG	c796861c-0f3c-41e2-a4d7-46b34a3eb98c	aSMA	aSMA	PathAnnotationObject	Polygon	2030.7	1159.4				0	aSMA/Kim1		23.03		39
Exp44_UUO+rox_7d_SL4403_LIG	58cd2984-3f82-482d-a011-a464dc850db7	aSMA	aSMA	PathAnnotationObject	Polygon	1300.3	1159.7				0	aSMA/Kim1		24.51		25.35
Exp44_UUO+rox_7d_SL4403_LIG	f8ee9ca3-5c1b-4813-9bdd-46e22681ded3	aSMA	aSMA	PathAnnotationObject	Polygon	1781.2	1160				0	aSMA/Kim1		127.49		130.65
Exp44_UUO+rox_7d_SL4403_LIG	c13b02c2-3b35-4d3d-a81f-003803503ea9	aSMA	aSMA	PathAnnotationObject	Polygon	2594.1	1160				0	aSMA/Kim1		48.38		65
Exp44_UUO+rox_7d_SL4403_LIG	024c372e-5c04-4bd8-b3eb-369bd05300d0	aSMA	aSMA	PathAnnotationObject	Polygon	2294.4	1160.1				0	aSMA/Kim1		141.96		111.8
Exp44_UUO+rox_7d_SL4403_LIG	57ff1ae9-e4d8-4459-b3d3-8efe7d77e908	Kim-1	Kim-1	PathAnnotationObject	Polygon	2762	1160.7				0	aSMA/Kim1		118.41		107.9
Exp44_UUO+rox_7d_SL4403_LIG	469f79ea-ec40-45d4-badf-7ee03d75a564	Kim-1	Kim-1	PathAnnotationObject	Polygon	2536.7	1161				0	aSMA/Kim1		11.3		14.95
Exp44_UUO+rox_7d_SL4403_LIG	29f18eb4-48e9-4e4f-839f-4f7235107add	aSMA	aSMA	PathAnnotationObject	Polygon	2781	1161.2				0	aSMA/Kim1		55.24		80.6
Exp44_UUO+rox_7d_SL4403_LIG	30a48e34-fbc1-440b-a6fa-2cb105d2cdfd	aSMA	aSMA	PathAnnotationObject	Polygon	1587.4	1161.9				0	aSMA/Kim1		15.21		31.85
Exp44_UUO+rox_7d_SL4403_LIG	c4beb33b-d5bc-4fff-a870-7b12bd015ea2	aSMA	aSMA	PathAnnotationObject	Polygon	3581.9	1162.3				0	aSMA/Kim1		11.3		16.9
Exp44_UUO+rox_7d_SL4403_LIG	8c0b0930-b008-4db1-900d-21b5db897d7f	aSMA	aSMA	PathAnnotationObject	Polygon	1808	1162.5				0	aSMA/Kim1		97.7		109.2
Exp44_UUO+rox_7d_SL4403_LIG	74bdd155-fd72-40c7-9fbb-8f0d24d16e09	aSMA	aSMA	PathAnnotationObject	Polygon	2819.3	1162.8				0	aSMA/Kim1		10.99		26
Exp44_UUO+rox_7d_SL4403_LIG	3f6c0387-5012-4698-baa5-016fa4d007a1	aSMA	aSMA	PathAnnotationObject	Polygon	2658.1	1162.9				0	aSMA/Kim1		102.25		85.8
Exp44_UUO+rox_7d_SL4403_LIG	5e4ae85b-c284-43b3-a458-8c966edc8954	aSMA	aSMA	PathAnnotationObject	Polygon	3132.6	1163				0	aSMA/Kim1		44.05		44.85
Exp44_UUO+rox_7d_SL4403_LIG	a2115322-7519-4fb5-bc68-62b4cebbf062	aSMA	aSMA	PathAnnotationObject	Polygon	3071.3	1163.4				0	aSMA/Kim1		12.25		18.85
Exp44_UUO+rox_7d_SL4403_LIG	df4bee1a-a18f-4792-9ee8-c3ae9eb8ba89	aSMA	aSMA	PathAnnotationObject	Polygon	2067.6	1163.7				0	aSMA/Kim1		19.96		28.6
Exp44_UUO+rox_7d_SL4403_LIG	26a22df7-040c-42fe-a3fa-6dd634f7b6f4	aSMA	aSMA	PathAnnotationObject	Polygon	3516.7	1163.8				0	aSMA/Kim1		18.8		33.15
Exp44_UUO+rox_7d_SL4403_LIG	1f2d8849-42a5-49e9-9675-7e96bef036e4	aSMA	aSMA	PathAnnotationObject	Polygon	2400.7	1163.8				0	aSMA/Kim1		190.86		213.2
Exp44_UUO+rox_7d_SL4403_LIG	813c02e1-b1ff-4d3d-91fd-cca15d22c435	aSMA	aSMA	PathAnnotationObject	Polygon	1518.4	1164.3				0	aSMA/Kim1		17.96		22.1
Exp44_UUO+rox_7d_SL4403_LIG	7ad20078-8548-434f-ab21-523597b90ef5	aSMA	aSMA	PathAnnotationObject	Polygon	2504.4	1164.4				0	aSMA/Kim1		34.01		32.5
Exp44_UUO+rox_7d_SL4403_LIG	1fca8ac9-69cc-4764-a5f4-16a7312eebf5	aSMA	aSMA	PathAnnotationObject	Polygon	1702.7	1164.5				0	aSMA/Kim1		12.78		22.1
Exp44_UUO+rox_7d_SL4403_LIG	1d80b961-3a79-45de-b6e5-365e4a01067d	aSMA	aSMA	PathAnnotationObject	Polygon	1949.6	1164.9				0	aSMA/Kim1		163.72		183.3
Exp44_UUO+rox_7d_SL4403_LIG	c8e715e6-62f6-43f9-b3f9-6be2bcfb708b	aSMA	aSMA	PathAnnotationObject	Polygon	1956.4	1165.1				0	aSMA/Kim1		37.5		54.6
Exp44_UUO+rox_7d_SL4403_LIG	b8d4c87f-77db-470e-83f2-679c65d35380	Kim-1	Kim-1	PathAnnotationObject	Geometry	2691.1	1165.1				0	aSMA/Kim1		1238.3		556.4
Exp44_UUO+rox_7d_SL4403_LIG	09c05c41-2b46-452c-a199-fe8d48e28a0c	aSMA	aSMA	PathAnnotationObject	Polygon	3237.7	1165.3				0	aSMA/Kim1		20.17		26
Exp44_UUO+rox_7d_SL4403_LIG	4f6f3049-c1ee-4c5b-a031-273a7dc1add7	aSMA	aSMA	PathAnnotationObject	Polygon	2556.8	1165.5				0	aSMA/Kim1		35.17		39
Exp44_UUO+rox_7d_SL4403_LIG	5775c60d-f5f5-4f33-ae9b-dfeefc06063b	aSMA	aSMA	PathAnnotationObject	Polygon	3080.8	1165.6				0	aSMA/Kim1		16.16		19.5
Exp44_UUO+rox_7d_SL4403_LIG	2a4997f1-8c00-4e1c-889c-2564208e8c44	aSMA	aSMA	PathAnnotationObject	Geometry	2280.1	1165.6				0	aSMA/Kim1		191.39		109.85
Exp44_UUO+rox_7d_SL4403_LIG	bc936df8-62fe-4db5-ad1a-6997bc0700fb	aSMA	aSMA	PathAnnotationObject	Polygon	1451.6	1166.1				0	aSMA/Kim1		16.79		18.2
Exp44_UUO+rox_7d_SL4403_LIG	9b0881b3-0a71-4ed7-965b-2e4404133a62	aSMA	aSMA	PathAnnotationObject	Polygon	2440.1	1166.2				0	aSMA/Kim1		282.34		256.75
Exp44_UUO+rox_7d_SL4403_LIG	f612819d-5432-43a4-9a06-63aef92734ff	Kim-1	Kim-1	PathAnnotationObject	Polygon	2165.5	1166.3				0	aSMA/Kim1		46.05		35.1
Exp44_UUO+rox_7d_SL4403_LIG	50be80e1-6345-4a30-b1cf-0bc827e673e3	aSMA	aSMA	PathAnnotationObject	Polygon	2036	1166.6				0	aSMA/Kim1		44.68		66.3
Exp44_UUO+rox_7d_SL4403_LIG	89d7d4cd-145a-4d49-b727-0cc6ced46c5d	aSMA	aSMA	PathAnnotationObject	Polygon	3502.1	1166.6				0	aSMA/Kim1		20.17		21.45
Exp44_UUO+rox_7d_SL4403_LIG	7c5085d4-1646-49e1-975b-68e54a3c55e1	aSMA	aSMA	PathAnnotationObject	Polygon	2172.1	1167.7				0	aSMA/Kim1		22.71		25.35
Exp44_UUO+rox_7d_SL4403_LIG	7c0f7fde-8e56-4cf7-ab81-22246b537533	aSMA	aSMA	PathAnnotationObject	Polygon	1215.8	1167.7				0	aSMA/Kim1		16.16		24.7
Exp44_UUO+rox_7d_SL4403_LIG	0be1bb14-8502-47fb-a59c-f4c74abc1718	aSMA	aSMA	PathAnnotationObject	Polygon	2883.2	1167.8				0	aSMA/Kim1		23.45		36.4
Exp44_UUO+rox_7d_SL4403_LIG	104c1512-7902-4cb8-a8ef-18114d894ac0	aSMA	aSMA	PathAnnotationObject	Geometry	2528.6	1168.1				0	aSMA/Kim1		299.24		209.95
Exp44_UUO+rox_7d_SL4403_LIG	1baf40c1-81f3-4f06-83e3-e6d574f4fa8d	Kim-1	Kim-1	PathAnnotationObject	Polygon	1752.5	1168.4				0	aSMA/Kim1		14.15		27.95
Exp44_UUO+rox_7d_SL4403_LIG	d052d78b-0c05-4b14-8d37-a7a38d08eb67	aSMA	aSMA	PathAnnotationObject	Polygon	2823.9	1168.5				0	aSMA/Kim1		103.41		108.55
Exp44_UUO+rox_7d_SL4403_LIG	ec098ee7-c1d3-4c9b-889e-534d2d2215c3	aSMA	aSMA	PathAnnotationObject	Polygon	2606.7	1168.6				0	aSMA/Kim1		14.58		22.1
Exp44_UUO+rox_7d_SL4403_LIG	f722074e-fa90-433d-96cb-3a7ff79314ae	aSMA	aSMA	PathAnnotationObject	Polygon	2193.7	1168.9				0	aSMA/Kim1		243.04		210.6
Exp44_UUO+rox_7d_SL4403_LIG	0b64d8c9-8666-494a-823c-d56212731f79	Kim-1	Kim-1	PathAnnotationObject	Polygon	2400.8	1169.1				0	aSMA/Kim1		13.41		22.75
Exp44_UUO+rox_7d_SL4403_LIG	67f703ed-15ff-40a9-a491-fa3700a08141	aSMA	aSMA	PathAnnotationObject	Polygon	1270.1	1169.2				0	aSMA/Kim1		83.87		52
Exp44_UUO+rox_7d_SL4403_LIG	7ecba05d-7eae-431e-9af2-66df3116ebb5	aSMA	aSMA	PathAnnotationObject	Polygon	2247.4	1169.6				0	aSMA/Kim1		40.98		39.65
Exp44_UUO+rox_7d_SL4403_LIG	bae500a3-5b7d-4166-a7ac-f6e7058082b7	aSMA	aSMA	PathAnnotationObject	Polygon	3440.8	1169.7				0	aSMA/Kim1		16.16		27.3
Exp44_UUO+rox_7d_SL4403_LIG	a1bbd4ab-9c88-4f9c-9f50-b0d2e6b07ba0	aSMA	aSMA	PathAnnotationObject	Polygon	2673.6	1170.1				0	aSMA/Kim1		45.74		60.45
Exp44_UUO+rox_7d_SL4403_LIG	12f4cf23-e57a-4f16-a44c-29dff45edb65	aSMA	aSMA	PathAnnotationObject	Polygon	1473.1	1170.2				0	aSMA/Kim1		36.23		35.1
Exp44_UUO+rox_7d_SL4403_LIG	28126a59-3d00-4dc5-b588-5f1f90ca078d	aSMA	aSMA	PathAnnotationObject	Polygon	1439	1170.2				0	aSMA/Kim1		92.74		74.75
Exp44_UUO+rox_7d_SL4403_LIG	300e365c-05ea-4c0f-81c8-8ae74e4386dc	aSMA	aSMA	PathAnnotationObject	Polygon	2681	1170.3				0	aSMA/Kim1		107.74		98.15
Exp44_UUO+rox_7d_SL4403_LIG	c6720322-0dbd-4a9c-be1b-f0325c80eb06	aSMA	aSMA	PathAnnotationObject	Polygon	2356.9	1170.3				0	aSMA/Kim1		272.72		153.4
Exp44_UUO+rox_7d_SL4403_LIG	49040780-8a52-4982-b333-646b39c96b75	aSMA	aSMA	PathAnnotationObject	Polygon	2239.8	1170.4				0	aSMA/Kim1		31.05		45.5
Exp44_UUO+rox_7d_SL4403_LIG	adc61c3d-11b8-4055-af0e-d38799524946	aSMA	aSMA	PathAnnotationObject	Polygon	1291.2	1170.5				0	aSMA/Kim1		114.81		83.85
Exp44_UUO+rox_7d_SL4403_LIG	7e88fe8b-5bb5-4709-a589-042ee3f05ac3	aSMA	aSMA	PathAnnotationObject	Polygon	3426.3	1171.5				0	aSMA/Kim1		14.37		19.5
Exp44_UUO+rox_7d_SL4403_LIG	9a494053-6445-403f-aec5-d2320b0b1b92	aSMA	aSMA	PathAnnotationObject	Polygon	2739.1	1171.9				0	aSMA/Kim1		36.65		35.75
Exp44_UUO+rox_7d_SL4403_LIG	b21c18e3-8f0f-45e3-845b-0c450bb3dcdd	aSMA	aSMA	PathAnnotationObject	Polygon	2053.6	1172				0	aSMA/Kim1		69.92		71.5
Exp44_UUO+rox_7d_SL4403_LIG	0f398632-8ad5-498e-b3c2-8cff4a79e205	aSMA	aSMA	PathAnnotationObject	Polygon	1622.9	1172.1				0	aSMA/Kim1		67.92		63.7
Exp44_UUO+rox_7d_SL4403_LIG	24f1ebc4-e5b8-4bb0-a9fd-a2f92a698c11	aSMA	aSMA	PathAnnotationObject	Polygon	3078.5	1172.5				0	aSMA/Kim1		28.73		28.6
Exp44_UUO+rox_7d_SL4403_LIG	f79bfa53-beff-435f-a04d-181f2d29a81f	aSMA	aSMA	PathAnnotationObject	Polygon	1720.1	1172.7				0	aSMA/Kim1		13.84		20.8
Exp44_UUO+rox_7d_SL4403_LIG	e27830c5-e803-4138-8c70-f6aaa1e2a035	aSMA	aSMA	PathAnnotationObject	Polygon	2905.6	1172.7				0	aSMA/Kim1		24.82		42.9
Exp44_UUO+rox_7d_SL4403_LIG	615bc58c-50fb-406d-bde4-0340d641c831	aSMA	aSMA	PathAnnotationObject	Polygon	3434.8	1173				0	aSMA/Kim1		11.3		17.55
Exp44_UUO+rox_7d_SL4403_LIG	e1a9f507-aec8-4cf7-ba0c-866ef62d755f	aSMA	aSMA	PathAnnotationObject	Geometry	2803.8	1173.2				0	aSMA/Kim1		615.9		438.75
Exp44_UUO+rox_7d_SL4403_LIG	082da734-a0ef-49f0-ae8e-06702fe03230	aSMA	aSMA	PathAnnotationObject	Polygon	2261.1	1173.5				0	aSMA/Kim1		52.81		61.75
Exp44_UUO+rox_7d_SL4403_LIG	a45809cc-0968-4980-bf02-5ea658f80f5a	Kim-1	Kim-1	PathAnnotationObject	Polygon	2620.4	1173.6				0	aSMA/Kim1		195.2		86.45
Exp44_UUO+rox_7d_SL4403_LIG	87d8e20c-ebbd-4478-a131-d30910548edb	Kim-1	Kim-1	PathAnnotationObject	Polygon	2199.7	1174				0	aSMA/Kim1		131.93		92.95
Exp44_UUO+rox_7d_SL4403_LIG	fba37386-64ce-446e-818d-e46f90cfb270	aSMA	aSMA	PathAnnotationObject	Polygon	2219	1174.6				0	aSMA/Kim1		22.18		27.3
Exp44_UUO+rox_7d_SL4403_LIG	13593f1c-6301-4edb-b8c0-16928a416b30	aSMA	aSMA	PathAnnotationObject	Polygon	2641.4	1174.7				0	aSMA/Kim1		687.72		343.85
Exp44_UUO+rox_7d_SL4403_LIG	b72e1824-1086-4428-a520-1e7842ec49f8	aSMA	aSMA	PathAnnotationObject	Polygon	1788.6	1174.8				0	aSMA/Kim1		16.9		41.6
Exp44_UUO+rox_7d_SL4403_LIG	a7207b2a-5959-4ef0-89ae-cb45473698fa	aSMA	aSMA	PathAnnotationObject	Polygon	3640.3	1174.9				0	aSMA/Kim1		13.63		35.1
Exp44_UUO+rox_7d_SL4403_LIG	7eeecff2-585b-496d-b87a-d2934ebd8333	aSMA	aSMA	PathAnnotationObject	Polygon	1923	1175				0	aSMA/Kim1		35.7		41.6
Exp44_UUO+rox_7d_SL4403_LIG	a8e85763-6c13-4197-ba7a-3b5d74f413f8	Kim-1	Kim-1	PathAnnotationObject	Polygon	1418.7	1175.4				0	aSMA/Kim1		37.39		31.2
Exp44_UUO+rox_7d_SL4403_LIG	29dc78ab-0df0-4ac4-b981-45d8c2a25ebf	aSMA	aSMA	PathAnnotationObject	Polygon	3385.8	1175.8				0	aSMA/Kim1		26.3		55.9
Exp44_UUO+rox_7d_SL4403_LIG	1873ec3d-6148-4ac6-b085-2f001522f284	aSMA	aSMA	PathAnnotationObject	Polygon	2964.6	1175.9				0	aSMA/Kim1		54.29		53.95
Exp44_UUO+rox_7d_SL4403_LIG	ebb9069d-5036-4359-a72f-661168e09c38	aSMA	aSMA	PathAnnotationObject	Polygon	3661.7	1175.9				0	aSMA/Kim1		15.42		26
Exp44_UUO+rox_7d_SL4403_LIG	2c005293-f931-449f-8d2b-62b73ee685dc	Kim-1	Kim-1	PathAnnotationObject	Polygon	3061.4	1176.1				0	aSMA/Kim1		23.34		36.4
Exp44_UUO+rox_7d_SL4403_LIG	fe5072c8-6a32-4692-b4a3-a5a6647a541e	aSMA	aSMA	PathAnnotationObject	Polygon	1714.1	1176.3				0	aSMA/Kim1		14.79		24.7
Exp44_UUO+rox_7d_SL4403_LIG	de26ef0c-e610-40eb-a08e-20f669bd8a85	aSMA	aSMA	PathAnnotationObject	Polygon	3288.6	1176.4				0	aSMA/Kim1		47.95		55.25
Exp44_UUO+rox_7d_SL4403_LIG	31d62c8d-f8db-4fd7-99d5-0222b7491a77	aSMA	aSMA	PathAnnotationObject	Polygon	2415.1	1176.5				0	aSMA/Kim1		16.48		20.15
Exp44_UUO+rox_7d_SL4403_LIG	51071da8-23f3-473f-95d1-1064ee80f004	aSMA	aSMA	PathAnnotationObject	Polygon	3007.7	1176.5				0	aSMA/Kim1		10.99		18.2
Exp44_UUO+rox_7d_SL4403_LIG	a3cc783e-774e-412e-9d3a-2af051ae66f1	aSMA	aSMA	PathAnnotationObject	Polygon	2698.4	1176.7				0	aSMA/Kim1		101.51		73.45
Exp44_UUO+rox_7d_SL4403_LIG	1bac3e7e-d55a-4ca9-972a-5bbfc5aa1509	aSMA	aSMA	PathAnnotationObject	Polygon	1241	1177.1				0	aSMA/Kim1		14.15		27.95
Exp44_UUO+rox_7d_SL4403_LIG	4740cdba-5575-4fa7-9fd8-23eb8292e89f	aSMA	aSMA	PathAnnotationObject	Polygon	1721.2	1177.1				0	aSMA/Kim1		10.77		17.55
Exp44_UUO+rox_7d_SL4403_LIG	c17b26c6-ce16-4bef-a292-41f991e46881	aSMA	aSMA	PathAnnotationObject	Geometry	1967	1177.1				0	aSMA/Kim1		122.53		180.7
Exp44_UUO+rox_7d_SL4403_LIG	b86a44d0-aa8d-443a-94b5-abdc871a6019	aSMA	aSMA	PathAnnotationObject	Polygon	1254.6	1177.2				0	aSMA/Kim1		79.75		83.85
Exp44_UUO+rox_7d_SL4403_LIG	46e3e5c3-7fa3-4f51-a8d4-5b27c46cce62	aSMA	aSMA	PathAnnotationObject	Polygon	1513	1177.3				0	aSMA/Kim1		44.05		50.05
Exp44_UUO+rox_7d_SL4403_LIG	7ae2791d-34e1-4cb2-8c20-f66556dad58a	aSMA	aSMA	PathAnnotationObject	Polygon	2943.6	1177.4				0	aSMA/Kim1		478.69		320.45
Exp44_UUO+rox_7d_SL4403_LIG	3988907e-687d-4c7f-a551-9ad76a5124f1	aSMA	aSMA	PathAnnotationObject	Polygon	1989	1177.4				0	aSMA/Kim1		54.08		93.6
Exp44_UUO+rox_7d_SL4403_LIG	3bb3800e-eb84-460c-b00f-0f96de81692b	aSMA	aSMA	PathAnnotationObject	Geometry	2146.2	1177.5				0	aSMA/Kim1		602.59		510.9
Exp44_UUO+rox_7d_SL4403_LIG	2464a9ee-0be5-400a-a91b-0513551916a4	aSMA	aSMA	PathAnnotationObject	Polygon	2378.1	1177.6				0	aSMA/Kim1		279.17		179.4
Exp44_UUO+rox_7d_SL4403_LIG	780e28d6-79ae-4617-b23b-c51c6fd82ebc	aSMA	aSMA	PathAnnotationObject	Polygon	3459.6	1177.8				0	aSMA/Kim1		12.25		18.2
Exp44_UUO+rox_7d_SL4403_LIG	cef778a2-7509-4b43-b3e7-b47015f4714c	aSMA	aSMA	PathAnnotationObject	Polygon	1822.5	1177.9				0	aSMA/Kim1		119.15		107.25
Exp44_UUO+rox_7d_SL4403_LIG	c9a69187-0054-49d0-9ea5-81e668496d25	aSMA	aSMA	PathAnnotationObject	Polygon	3001.5	1178				0	aSMA/Kim1		18.91		26.65
Exp44_UUO+rox_7d_SL4403_LIG	a6eff182-c62f-4926-a079-e130350e1350	aSMA	aSMA	PathAnnotationObject	Polygon	2778.1	1178.1				0	aSMA/Kim1		21.02		44.85
Exp44_UUO+rox_7d_SL4403_LIG	cdac18cb-09fe-412c-9ee1-56bd06426d15	aSMA	aSMA	PathAnnotationObject	Polygon	3242.3	1178.1				0	aSMA/Kim1		11.41		14.95
Exp44_UUO+rox_7d_SL4403_LIG	7cdf18e3-d4c3-4d9c-b032-4d16bcfcd68e	aSMA	aSMA	PathAnnotationObject	Geometry	1764.1	1178.2				0	aSMA/Kim1		1006.9		505.7
Exp44_UUO+rox_7d_SL4403_LIG	acf90ec8-e19d-44a4-a4d7-0e520c40adec	aSMA	aSMA	PathAnnotationObject	Polygon	3073	1178.4				0	aSMA/Kim1		89.57		94.9
Exp44_UUO+rox_7d_SL4403_LIG	e9412af0-8c6b-42f6-81a4-20887af0c3a1	aSMA	aSMA	PathAnnotationObject	Polygon	2604.3	1178.7				0	aSMA/Kim1		25.56		29.9
Exp44_UUO+rox_7d_SL4403_LIG	e953570e-8be9-4006-8aaf-c9b1fedc316f	Kim-1	Kim-1	PathAnnotationObject	Polygon	1956.4	1178.9				0	aSMA/Kim1		10.56		19.5
Exp44_UUO+rox_7d_SL4403_LIG	f7a8ec5c-9eb3-4873-b97b-b8b445926666	aSMA	aSMA	PathAnnotationObject	Polygon	2044.3	1179.2				0	aSMA/Kim1		25.67		45.5
Exp44_UUO+rox_7d_SL4403_LIG	2e996c5a-c01a-4842-837c-90ea9c91e697	aSMA	aSMA	PathAnnotationObject	Polygon	2309.3	1179.2				0	aSMA/Kim1		41.72		44.85
Exp44_UUO+rox_7d_SL4403_LIG	8bd4db1e-00d6-4e45-ad50-fed56d3b999e	aSMA	aSMA	PathAnnotationObject	Polygon	1811.4	1179.3				0	aSMA/Kim1		11.62		15.6
Exp44_UUO+rox_7d_SL4403_LIG	d23746c9-8afd-4cc4-bf69-a9b61fec920e	aSMA	aSMA	PathAnnotationObject	Polygon	2562.1	1179.5				0	aSMA/Kim1		17.64		27.95
Exp44_UUO+rox_7d_SL4403_LIG	93d59aa8-f056-4a08-bf49-d54def4c7fa6	aSMA	aSMA	PathAnnotationObject	Geometry	1413.8	1179.5				0	aSMA/Kim1		607.24		338
Exp44_UUO+rox_7d_SL4403_LIG	58febbb2-5292-4e5b-a10a-c56e38362367	aSMA	aSMA	PathAnnotationObject	Polygon	3654.5	1179.7				0	aSMA/Kim1		38.24		57.85
Exp44_UUO+rox_7d_SL4403_LIG	82988679-dc60-421e-8b0e-34a05969a6b0	aSMA	aSMA	PathAnnotationObject	Polygon	2009.3	1179.8				0	aSMA/Kim1		150.94		206.7
Exp44_UUO+rox_7d_SL4403_LIG	e1699290-7db1-4987-8924-2fd54e973830	Kim-1	Kim-1	PathAnnotationObject	Polygon	2054.2	1179.9				0	aSMA/Kim1		16.48		18.85
Exp44_UUO+rox_7d_SL4403_LIG	cfaa4796-0f23-44ad-93c6-5cc04507ea6a	aSMA	aSMA	PathAnnotationObject	Geometry	2764.6	1180.2				0	aSMA/Kim1		598.05		492.7
Exp44_UUO+rox_7d_SL4403_LIG	57a8825b-05d9-4664-97e2-bad3a7674ec0	aSMA	aSMA	PathAnnotationObject	Polygon	1590.9	1180.2				0	aSMA/Kim1		23.13		39
Exp44_UUO+rox_7d_SL4403_LIG	f17960b6-b4d8-4c33-b3e6-7c7740c88936	Kim-1	Kim-1	PathAnnotationObject	Geometry	2063.9	1180.3				0	aSMA/Kim1		887.25		475.8
Exp44_UUO+rox_7d_SL4403_LIG	9faeca9d-403a-4bdc-be4e-8bc020103003	aSMA	aSMA	PathAnnotationObject	Polygon	3685.8	1180.5				0	aSMA/Kim1		27.67		51.35
Exp44_UUO+rox_7d_SL4403_LIG	38c7c327-56f1-4076-8908-fa0235efa070	aSMA	aSMA	PathAnnotationObject	Polygon	2487.5	1180.5				0	aSMA/Kim1		18.38		29.25
Exp44_UUO+rox_7d_SL4403_LIG	025f4dbf-91fc-4521-ada1-c79795247203	aSMA	aSMA	PathAnnotationObject	Polygon	3482.7	1180.7				0	aSMA/Kim1		11.3		26
Exp44_UUO+rox_7d_SL4403_LIG	d816db53-b723-4442-9c2f-887895e537ed	aSMA	aSMA	PathAnnotationObject	Polygon	2923.1	1180.7				0	aSMA/Kim1		31.79		39.65
Exp44_UUO+rox_7d_SL4403_LIG	800a7624-9644-438e-ad39-c166334f17b3	aSMA	aSMA	PathAnnotationObject	Polygon	1456.7	1180.8				0	aSMA/Kim1		19.86		25.35
Exp44_UUO+rox_7d_SL4403_LIG	b0e75b43-de5b-49bd-a30e-8a4d0379b5e0	aSMA	aSMA	PathAnnotationObject	Polygon	3466.9	1180.9				0	aSMA/Kim1		34.86		52
Exp44_UUO+rox_7d_SL4403_LIG	a5445084-5a8c-4c42-b6ae-91b3d1b3e6ba	aSMA	aSMA	PathAnnotationObject	Polygon	2476.8	1180.9				0	aSMA/Kim1		19.01		33.15
Exp44_UUO+rox_7d_SL4403_LIG	5f50e745-afee-4b19-9afc-bc971326f6b9	aSMA	aSMA	PathAnnotationObject	Polygon	3233.1	1181				0	aSMA/Kim1		13.84		20.15
Exp44_UUO+rox_7d_SL4403_LIG	84fab0d9-a8c2-4688-a8c4-58431811376f	aSMA	aSMA	PathAnnotationObject	Polygon	2209	1181.1				0	aSMA/Kim1		28.94		39
Exp44_UUO+rox_7d_SL4403_LIG	4a2d565f-52a3-45be-8a88-824b4839846b	aSMA	aSMA	PathAnnotationObject	Polygon	1564.9	1181.2				0	aSMA/Kim1		13.63		33.15
Exp44_UUO+rox_7d_SL4403_LIG	308824a2-0cc0-4d26-99a0-249537d5f386	aSMA	aSMA	PathAnnotationObject	Polygon	2951.7	1181.3				0	aSMA/Kim1		21.97		35.1
Exp44_UUO+rox_7d_SL4403_LIG	32e33ada-5177-4a0c-96b3-6992387e00a5	aSMA	aSMA	PathAnnotationObject	Polygon	2930.9	1181.4				0	aSMA/Kim1		24.19		25.35
Exp44_UUO+rox_7d_SL4403_LIG	b1d7c567-30d5-4278-bf84-9679d7b03ed4	aSMA	aSMA	PathAnnotationObject	Polygon	1790.8	1181.4				0	aSMA/Kim1		12.25		35.1
Exp44_UUO+rox_7d_SL4403_LIG	0107e7ca-b4a4-47e1-9122-c8da0e2ddf09	Kim-1	Kim-1	PathAnnotationObject	Geometry	1611.9	1181.4				0	aSMA/Kim1		1086.5		543.4
Exp44_UUO+rox_7d_SL4403_LIG	60524103-5411-4ca9-986e-4f1b23eac880	aSMA	aSMA	PathAnnotationObject	Polygon	2891.3	1181.7				0	aSMA/Kim1		11.72		21.45
Exp44_UUO+rox_7d_SL4403_LIG	ba1f5b1b-ead3-4e43-b2a1-61346abeed9c	aSMA	aSMA	PathAnnotationObject	Polygon	2578.7	1182				0	aSMA/Kim1		266.49		177.45
Exp44_UUO+rox_7d_SL4403_LIG	b2897e98-6dc0-4896-8799-e6380599b3f1	aSMA	aSMA	PathAnnotationObject	Polygon	3207.3	1182				0	aSMA/Kim1		36.02		55.25
Exp44_UUO+rox_7d_SL4403_LIG	02457dc6-b2ac-4f3f-8616-ba5160d5d997	aSMA	aSMA	PathAnnotationObject	Polygon	2501.5	1182.2				0	aSMA/Kim1		11.2		27.95
Exp44_UUO+rox_7d_SL4403_LIG	ff43bb52-5515-4b7b-9d02-2bf5090018d6	Kim-1	Kim-1	PathAnnotationObject	Polygon	1552.1	1182.2				0	aSMA/Kim1		18.17		27.95
Exp44_UUO+rox_7d_SL4403_LIG	85fb9f31-a986-48e3-a836-6f65c266d6b0	aSMA	aSMA	PathAnnotationObject	Polygon	2626	1182.2				0	aSMA/Kim1		36.86		52.65
Exp44_UUO+rox_7d_SL4403_LIG	fcbdc42f-42c2-4476-ae84-2a03f6195cbc	aSMA	aSMA	PathAnnotationObject	Polygon	3238.7	1182.4				0	aSMA/Kim1		12.25		24.7
Exp44_UUO+rox_7d_SL4403_LIG	c435a15c-5f5a-45e4-a911-59aa8955f3bc	aSMA	aSMA	PathAnnotationObject	Polygon	1550.6	1182.4				0	aSMA/Kim1		86.4		106.6
Exp44_UUO+rox_7d_SL4403_LIG	4cd870dd-1a7b-461e-98d0-3c242e36b970	Kim-1	Kim-1	PathAnnotationObject	Polygon	2550.8	1182.5				0	aSMA/Kim1		127.91		94.25
Exp44_UUO+rox_7d_SL4403_LIG	8c7d3c51-27bf-4fd1-982e-be66fc2fc57c	Kim-1	Kim-1	PathAnnotationObject	Polygon	2012.1	1183				0	aSMA/Kim1		238.92		92.95
Exp44_UUO+rox_7d_SL4403_LIG	1b37ae2e-d393-4401-9d9d-bdfdaba3557f	aSMA	aSMA	PathAnnotationObject	Polygon	1436.5	1183.1				0	aSMA/Kim1		21.55		22.75
Exp44_UUO+rox_7d_SL4403_LIG	9757c302-fbda-428e-b346-ca1ff08cdbb0	aSMA	aSMA	PathAnnotationObject	Polygon	2265.9	1183.1				0	aSMA/Kim1		21.97		33.15
Exp44_UUO+rox_7d_SL4403_LIG	a1af93e1-f904-47b3-97db-b02604dee6a8	Kim-1	Kim-1	PathAnnotationObject	Polygon	3211	1183.3				0	aSMA/Kim1		27.67		29.9
Exp44_UUO+rox_7d_SL4403_LIG	5932dad3-0853-471c-bcce-c23e07bf0180	aSMA	aSMA	PathAnnotationObject	Polygon	3667.7	1183.4				0	aSMA/Kim1		40.77		44.85
Exp44_UUO+rox_7d_SL4403_LIG	2cb108b0-219b-4650-8f2d-45ca02d09d13	aSMA	aSMA	PathAnnotationObject	Polygon	2539.9	1183.4				0	aSMA/Kim1		19.96		27.95
Exp44_UUO+rox_7d_SL4403_LIG	0609312f-ccfc-4c31-b5f6-99b4c68f4c79	aSMA	aSMA	PathAnnotationObject	Polygon	1697.7	1183.5				0	aSMA/Kim1		41.62		50.7
Exp44_UUO+rox_7d_SL4403_LIG	10faf089-f073-452c-a285-0684dd1a97cf	aSMA	aSMA	PathAnnotationObject	Polygon	3059.4	1183.6				0	aSMA/Kim1		111.22		117
Exp44_UUO+rox_7d_SL4403_LIG	c2a2405a-26c0-45be-b549-bfedf8d5648b	aSMA	aSMA	PathAnnotationObject	Polygon	3162.2	1183.8				0	aSMA/Kim1		42.67		37.05
Exp44_UUO+rox_7d_SL4403_LIG	2fc409c2-be56-43ce-8a3a-3aa4c1a7a521	aSMA	aSMA	PathAnnotationObject	Polygon	1218.6	1183.9				0	aSMA/Kim1		50.59		56.55
Exp44_UUO+rox_7d_SL4403_LIG	1b517611-6444-402e-be75-8d834ec7e821	aSMA	aSMA	PathAnnotationObject	Polygon	2819.5	1184				0	aSMA/Kim1		12.57		19.5
Exp44_UUO+rox_7d_SL4403_LIG	a90fb39b-e441-40ab-b247-0af3f82d203e	aSMA	aSMA	PathAnnotationObject	Polygon	2566.5	1184.3				0	aSMA/Kim1		15		24.05
Exp44_UUO+rox_7d_SL4403_LIG	910c5de9-c82d-4a38-a921-97acaf578cb3	Kim-1	Kim-1	PathAnnotationObject	Polygon	1958.1	1184.8				0	aSMA/Kim1		12.25		23.4
Exp44_UUO+rox_7d_SL4403_LIG	9c66cf4a-99a7-44ad-81dc-0e8d70d04274	aSMA	aSMA	PathAnnotationObject	Polygon	1733.5	1185.1				0	aSMA/Kim1		10.46		14.95
Exp44_UUO+rox_7d_SL4403_LIG	7a24b18e-e7b5-4f6e-a904-e9662bfb4ddb	aSMA	aSMA	PathAnnotationObject	Polygon	3243.8	1185.1				0	aSMA/Kim1		13.41		22.1
Exp44_UUO+rox_7d_SL4403_LIG	3a4da4a2-a32c-4907-96b2-d70fdfdf1e2e	aSMA	aSMA	PathAnnotationObject	Polygon	3422.7	1185.1				0	aSMA/Kim1		243.15		138.45
Exp44_UUO+rox_7d_SL4403_LIG	adfa1ac6-1288-4c27-90c2-89ec9318080e	aSMA	aSMA	PathAnnotationObject	Polygon	2711	1185.4				0	aSMA/Kim1		147.98		105.95
Exp44_UUO+rox_7d_SL4403_LIG	48f31858-8edd-48c9-bc47-9d6c81d96abc	aSMA	aSMA	PathAnnotationObject	Polygon	2516.2	1185.7				0	aSMA/Kim1		19.96		24.7
Exp44_UUO+rox_7d_SL4403_LIG	a1f6d350-4b10-4b1e-a5f7-ef88da96fa33	Kim-1	Kim-1	PathAnnotationObject	Polygon	1357.4	1186.4				0	aSMA/Kim1		62.64		46.15
Exp44_UUO+rox_7d_SL4403_LIG	414c6964-cc21-442c-84ba-037b323ace8e	aSMA	aSMA	PathAnnotationObject	Polygon	1572.1	1186.6				0	aSMA/Kim1		16.69		22.75
Exp44_UUO+rox_7d_SL4403_LIG	2a847c7d-6b8a-46ed-bf0e-7b04ebf0ee21	Kim-1	Kim-1	PathAnnotationObject	Polygon	2405.5	1186.6				0	aSMA/Kim1		35.81		29.9
Exp44_UUO+rox_7d_SL4403_LIG	b692a46e-630a-41a1-ada0-17667f2cf74d	aSMA	aSMA	PathAnnotationObject	Polygon	2346.8	1186.7				0	aSMA/Kim1		15		18.85
Exp44_UUO+rox_7d_SL4403_LIG	3e92ac60-effe-4bf4-8a3d-654e7245a966	aSMA	aSMA	PathAnnotationObject	Polygon	1517.3	1187				0	aSMA/Kim1		14.47		22.1
Exp44_UUO+rox_7d_SL4403_LIG	533e3192-7abb-4da5-a9b2-9788a0092c23	aSMA	aSMA	PathAnnotationObject	Polygon	1387.4	1187.2				0	aSMA/Kim1		38.24		44.85
Exp44_UUO+rox_7d_SL4403_LIG	483ea609-db0b-4e0a-b309-1047ccc5ac60	aSMA	aSMA	PathAnnotationObject	Polygon	1154	1187.6				0	aSMA/Kim1		25.24		35.75
Exp44_UUO+rox_7d_SL4403_LIG	27877e26-1bb0-4c27-99df-4f1d2b2e4d82	aSMA	aSMA	PathAnnotationObject	Polygon	3698.7	1187.7				0	aSMA/Kim1		12.46		21.45
Exp44_UUO+rox_7d_SL4403_LIG	5815fb00-0c2b-4e5c-99c2-ef6ec83c815d	aSMA	aSMA	PathAnnotationObject	Polygon	1477.3	1187.7				0	aSMA/Kim1		71.61		59.8
Exp44_UUO+rox_7d_SL4403_LIG	df5df9da-12d5-4ce3-a9e8-92eadbc443db	Kim-1	Kim-1	PathAnnotationObject	Polygon	2808.7	1187.7				0	aSMA/Kim1		13.84		18.85
Exp44_UUO+rox_7d_SL4403_LIG	4d2b6297-6368-45ec-bbcb-2fe3ac48ff4e	aSMA	aSMA	PathAnnotationObject	Polygon	2187.2	1187.9				0	aSMA/Kim1		22.5		29.25
Exp44_UUO+rox_7d_SL4403_LIG	f929feec-10be-425d-9e91-f545ff7f9e7c	aSMA	aSMA	PathAnnotationObject	Polygon	3048	1187.9				0	aSMA/Kim1		44.57		44.2
Exp44_UUO+rox_7d_SL4403_LIG	acc3f7d0-eb07-4b06-bcf8-2302a19b1d1f	aSMA	aSMA	PathAnnotationObject	Polygon	1270.7	1188.2				0	aSMA/Kim1		13.41		46.8
Exp44_UUO+rox_7d_SL4403_LIG	2a349509-a02a-46e6-9a98-f4a2196733b9	aSMA	aSMA	PathAnnotationObject	Polygon	2597.3	1188.6				0	aSMA/Kim1		38.34		43.55
Exp44_UUO+rox_7d_SL4403_LIG	5574ac1f-cc64-4ba6-93dd-4728aa456c5c	aSMA	aSMA	PathAnnotationObject	Polygon	2545.9	1189.3				0	aSMA/Kim1		20.17		37.7
Exp44_UUO+rox_7d_SL4403_LIG	92613849-7c48-41ec-a15d-81dcae70a3f9	aSMA	aSMA	PathAnnotationObject	Polygon	2966	1189.4				0	aSMA/Kim1		15.21		20.8
Exp44_UUO+rox_7d_SL4403_LIG	dbf8456c-1dc5-451e-8a73-b37fa358df1e	Kim-1	Kim-1	PathAnnotationObject	Polygon	2314	1189.4				0	aSMA/Kim1		19.44		25.35
Exp44_UUO+rox_7d_SL4403_LIG	a78bdd87-5b7f-4a11-92ac-595f9fb149fd	aSMA	aSMA	PathAnnotationObject	Polygon	1915.7	1189.5				0	aSMA/Kim1		14.58		27.3
Exp44_UUO+rox_7d_SL4403_LIG	68ab45f8-6786-4a30-b9c6-846c113acc22	aSMA	aSMA	PathAnnotationObject	Polygon	3541.6	1189.8				0	aSMA/Kim1		28.2		34.45
Exp44_UUO+rox_7d_SL4403_LIG	f1355f69-c49a-4107-be10-df5a8a355ad4	Kim-1	Kim-1	PathAnnotationObject	Polygon	1556.7	1190				0	aSMA/Kim1		19.65		20.8
Exp44_UUO+rox_7d_SL4403_LIG	5246eafd-a60e-4bd3-9976-dbc73b85304c	aSMA	aSMA	PathAnnotationObject	Polygon	2927.1	1190.1				0	aSMA/Kim1		15.1		22.1
Exp44_UUO+rox_7d_SL4403_LIG	5bf5474b-3c30-412b-9cde-8edc68263752	Kim-1	Kim-1	PathAnnotationObject	Polygon	3208.7	1190.5				0	aSMA/Kim1		16.37		23.4
Exp44_UUO+rox_7d_SL4403_LIG	35ef15bd-5cb0-4187-89c6-ba7eb6d00026	aSMA	aSMA	PathAnnotationObject	Polygon	2422.4	1190.6				0	aSMA/Kim1		10.35		16.9
Exp44_UUO+rox_7d_SL4403_LIG	88ce6297-db45-44dc-b5fb-0bc7681b0821	aSMA	aSMA	PathAnnotationObject	Polygon	3549.2	1190.8				0	aSMA/Kim1		86.72		81.25
Exp44_UUO+rox_7d_SL4403_LIG	268e5038-e27b-4b7f-af17-7e5cde6a4d38	aSMA	aSMA	PathAnnotationObject	Polygon	2553.4	1191				0	aSMA/Kim1		18.17		27.3
Exp44_UUO+rox_7d_SL4403_LIG	d7c45f60-aeb9-4d83-91d8-8f62c130f98d	Kim-1	Kim-1	PathAnnotationObject	Polygon	2040.2	1191				0	aSMA/Kim1		12.15		20.15
Exp44_UUO+rox_7d_SL4403_LIG	3d64ac55-b531-40bd-9c2c-ea0aa901fa73	aSMA	aSMA	PathAnnotationObject	Polygon	3406.5	1191.1				0	aSMA/Kim1		58.62		59.15
Exp44_UUO+rox_7d_SL4403_LIG	bb1da68d-da8e-42e3-8f5f-91b0a40d4aff	aSMA	aSMA	PathAnnotationObject	Polygon	1693.6	1191.3				0	aSMA/Kim1		15.42		20.8
Exp44_UUO+rox_7d_SL4403_LIG	b1af058d-6b6a-4b8e-8ce2-6a3ad035c7dd	aSMA	aSMA	PathAnnotationObject	Polygon	3072.9	1191.4				0	aSMA/Kim1		15.21		26.65
Exp44_UUO+rox_7d_SL4403_LIG	8a177a6c-8844-4976-92b1-79832432486d	aSMA	aSMA	PathAnnotationObject	Polygon	1492.9	1191.4				0	aSMA/Kim1		55.35		49.4
Exp44_UUO+rox_7d_SL4403_LIG	29d3e319-f5e0-45dc-b661-1dcd88ee3053	aSMA	aSMA	PathAnnotationObject	Polygon	1594.5	1192.2				0	aSMA/Kim1		34.75		53.95
Exp44_UUO+rox_7d_SL4403_LIG	d9b588b2-2984-415d-b158-d78301e3f68d	aSMA	aSMA	PathAnnotationObject	Polygon	2796.6	1192.3				0	aSMA/Kim1		47.64		54.6
Exp44_UUO+rox_7d_SL4403_LIG	eed1dee3-0451-4cff-ba23-1f3afec60d35	aSMA	aSMA	PathAnnotationObject	Polygon	1352.4	1192.3				0	aSMA/Kim1		519.15		298.35
Exp44_UUO+rox_7d_SL4403_LIG	67e838b0-584f-4829-8477-1093a1d94e51	Kim-1	Kim-1	PathAnnotationObject	Polygon	1917.8	1192.6				0	aSMA/Kim1		24.72		24.7
Exp44_UUO+rox_7d_SL4403_LIG	80df3319-228d-4315-864a-81c467400a15	aSMA	aSMA	PathAnnotationObject	Polygon	2610	1192.6				0	aSMA/Kim1		31.05		46.15
Exp44_UUO+rox_7d_SL4403_LIG	c74457f4-ea92-4f5b-8d1b-b1bc53e2e7f5	aSMA	aSMA	PathAnnotationObject	Polygon	3532.1	1192.8				0	aSMA/Kim1		13.94		27.3
Exp44_UUO+rox_7d_SL4403_LIG	d83b701a-81e1-46a3-937b-b49d63a198f9	aSMA	aSMA	PathAnnotationObject	Polygon	1801	1193				0	aSMA/Kim1		82.18		77.35
Exp44_UUO+rox_7d_SL4403_LIG	23904d41-d387-4292-9a85-7053fa9de946	aSMA	aSMA	PathAnnotationObject	Polygon	3491.7	1193.3				0	aSMA/Kim1		22.29		42.25
Exp44_UUO+rox_7d_SL4403_LIG	75d3584f-725e-4e4d-9244-30461a81549d	aSMA	aSMA	PathAnnotationObject	Polygon	3184	1193.4				0	aSMA/Kim1		15.84		20.15
Exp44_UUO+rox_7d_SL4403_LIG	77a7d468-ec38-4892-8c05-fa726b3d0656	aSMA	aSMA	PathAnnotationObject	Polygon	2201.3	1193.5				0	aSMA/Kim1		17.96		29.9
Exp44_UUO+rox_7d_SL4403_LIG	ae078c1c-650c-4a8b-87c8-73f2027f7bbf	aSMA	aSMA	PathAnnotationObject	Polygon	2339.9	1193.5				0	aSMA/Kim1		14.58		24.05
Exp44_UUO+rox_7d_SL4403_LIG	a340c71a-69c9-4449-ac66-625d8e8bc3c3	aSMA	aSMA	PathAnnotationObject	Polygon	2672.4	1193.7				0	aSMA/Kim1		10.14		24.05
Exp44_UUO+rox_7d_SL4403_LIG	31da71b8-7f9c-4ba8-9f9c-b686d17c6b22	Kim-1	Kim-1	PathAnnotationObject	Polygon	2918.4	1193.7				0	aSMA/Kim1		93.9		118.95
Exp44_UUO+rox_7d_SL4403_LIG	b74cadeb-3097-4017-8a8a-929cf187e0c7	aSMA	aSMA	PathAnnotationObject	Polygon	2175.8	1193.9				0	aSMA/Kim1		16.79		31.85
Exp44_UUO+rox_7d_SL4403_LIG	e4c4fba1-c7e3-468b-8ba3-51dbd21e2d1a	aSMA	aSMA	PathAnnotationObject	Polygon	1740.4	1194.1				0	aSMA/Kim1		27.36		46.8
Exp44_UUO+rox_7d_SL4403_LIG	0ae6a9fc-31e2-459c-ab8a-8f7e40be67c0	Kim-1	Kim-1	PathAnnotationObject	Polygon	3235.2	1194.2				0	aSMA/Kim1		102.14		61.75
Exp44_UUO+rox_7d_SL4403_LIG	c8902ffc-bd38-435d-8128-9eacdede0218	Kim-1	Kim-1	PathAnnotationObject	Polygon	2487.7	1194.2				0	aSMA/Kim1		42.88		41.6
Exp44_UUO+rox_7d_SL4403_LIG	716b3293-aba7-48fd-a252-0d58973e5417	aSMA	aSMA	PathAnnotationObject	Polygon	1274.4	1194.4				0	aSMA/Kim1		10.77		22.1
Exp44_UUO+rox_7d_SL4403_LIG	a81b41fb-0f71-49fd-bcff-f0e625d7f981	aSMA	aSMA	PathAnnotationObject	Polygon	2981.1	1194.7				0	aSMA/Kim1		24.61		25.35
Exp44_UUO+rox_7d_SL4403_LIG	72f74e68-a685-4149-8988-489d11729cc3	Kim-1	Kim-1	PathAnnotationObject	Polygon	1871.8	1194.7				0	aSMA/Kim1		553.69		221
Exp44_UUO+rox_7d_SL4403_LIG	69b0b622-4023-4bb0-931c-d8a159a4a22d	aSMA	aSMA	PathAnnotationObject	Polygon	3689.6	1194.8				0	aSMA/Kim1		13.52		24.05
Exp44_UUO+rox_7d_SL4403_LIG	98b18a72-d9a5-430c-9e5e-29993414fcb3	aSMA	aSMA	PathAnnotationObject	Polygon	1711.2	1194.9				0	aSMA/Kim1		14.05		23.4
Exp44_UUO+rox_7d_SL4403_LIG	5f7358ff-3feb-445b-8f81-aecb4f97311e	aSMA	aSMA	PathAnnotationObject	Geometry	1523.3	1195				0	aSMA/Kim1		150.94		193.7
Exp44_UUO+rox_7d_SL4403_LIG	3f45e207-8a70-4e88-a835-e065370137ec	Kim-1	Kim-1	PathAnnotationObject	Polygon	3483.5	1195				0	aSMA/Kim1		10.14		23.4
Exp44_UUO+rox_7d_SL4403_LIG	3a959c1a-2945-4086-aa9a-f277a5c04daa	Kim-1	Kim-1	PathAnnotationObject	Polygon	2519.7	1195.1				0	aSMA/Kim1		15		17.55
Exp44_UUO+rox_7d_SL4403_LIG	c6981e6d-14e1-4dc6-af38-b4f0e9674b94	aSMA	aSMA	PathAnnotationObject	Polygon	1921.6	1195.2				0	aSMA/Kim1		15.84		31.85
Exp44_UUO+rox_7d_SL4403_LIG	6e6339ce-86d2-44c5-8570-a2c2972682c4	aSMA	aSMA	PathAnnotationObject	Polygon	1819.9	1195.4				0	aSMA/Kim1		48.38		50.7
Exp44_UUO+rox_7d_SL4403_LIG	78c2a2c4-0ad8-4ab1-b623-be6b82958a92	aSMA	aSMA	PathAnnotationObject	Polygon	3006	1195.6				0	aSMA/Kim1		12.25		16.25
Exp44_UUO+rox_7d_SL4403_LIG	488e0e2c-31d1-44f3-973e-736f4f06fb8c	aSMA	aSMA	PathAnnotationObject	Polygon	2524.3	1195.6				0	aSMA/Kim1		21.55		32.5
Exp44_UUO+rox_7d_SL4403_LIG	2783ba69-7fa9-42ef-bc7c-84126a1870c9	aSMA	aSMA	PathAnnotationObject	Polygon	2537.6	1195.7				0	aSMA/Kim1		20.17		34.45
Exp44_UUO+rox_7d_SL4403_LIG	ca6846ba-82ab-4605-8436-26933a2e82dc	aSMA	aSMA	PathAnnotationObject	Polygon	2073.1	1195.9				0	aSMA/Kim1		14.26		26
Exp44_UUO+rox_7d_SL4403_LIG	7597791a-6419-40b4-ac4d-06e0c461de7a	Kim-1	Kim-1	PathAnnotationObject	Polygon	1974.1	1196				0	aSMA/Kim1		18.59		27.3
Exp44_UUO+rox_7d_SL4403_LIG	cd6d1b05-2b30-4979-b501-17443bed177f	aSMA	aSMA	PathAnnotationObject	Polygon	1935.3	1196.1				0	aSMA/Kim1		13.2		31.2
Exp44_UUO+rox_7d_SL4403_LIG	8a42982d-cde0-46ed-9939-e12e9e51591f	aSMA	aSMA	PathAnnotationObject	Polygon	3202.5	1196.1				0	aSMA/Kim1		20.91		20.8
Exp44_UUO+rox_7d_SL4403_LIG	dd45a44a-82e0-4d3b-a4a5-2754b96d98f1	aSMA	aSMA	PathAnnotationObject	Polygon	3210.2	1196.4				0	aSMA/Kim1		10.99		22.75
Exp44_UUO+rox_7d_SL4403_LIG	93af3bba-8455-4ed5-8663-535882c7028a	Kim-1	Kim-1	PathAnnotationObject	Polygon	1879.3	1196.5				0	aSMA/Kim1		12.57		16.25
Exp44_UUO+rox_7d_SL4403_LIG	2c8babc5-9e03-485d-97c4-2f689094968b	aSMA	aSMA	PathAnnotationObject	Polygon	1285.2	1196.5				0	aSMA/Kim1		15.84		25.35
Exp44_UUO+rox_7d_SL4403_LIG	8a12ce4f-9fa3-4cbd-b349-61c839bec541	Kim-1	Kim-1	PathAnnotationObject	Polygon	3104.8	1196.6				0	aSMA/Kim1		29.89		35.1
Exp44_UUO+rox_7d_SL4403_LIG	c1a337b3-6f49-4a60-a135-06083420d41e	Kim-1	Kim-1	PathAnnotationObject	Polygon	2541.5	1196.8				0	aSMA/Kim1		15		38.35
Exp44_UUO+rox_7d_SL4403_LIG	33f6ba1c-ea7c-4768-8e98-45d70262d48f	aSMA	aSMA	PathAnnotationObject	Geometry	1575	1196.8				0	aSMA/Kim1		54.29		98.8
Exp44_UUO+rox_7d_SL4403_LIG	6a6165a6-0a48-446e-8836-2cc157826bb0	Kim-1	Kim-1	PathAnnotationObject	Polygon	2617	1197.4				0	aSMA/Kim1		88.09		59.8
Exp44_UUO+rox_7d_SL4403_LIG	4e4d49b4-ba9c-489f-92ca-288597e733c2	aSMA	aSMA	PathAnnotationObject	Polygon	3288.4	1197.5				0	aSMA/Kim1		18.06		22.75
Exp44_UUO+rox_7d_SL4403_LIG	7281d619-fc84-4344-b3c4-ecdc152670d8	Kim-1	Kim-1	PathAnnotationObject	Polygon	2417.8	1197.7				0	aSMA/Kim1		17.11		21.45
Exp44_UUO+rox_7d_SL4403_LIG	f5b55747-e944-41ca-ad77-a12996828311	Kim-1	Kim-1	PathAnnotationObject	Polygon	3333.9	1198.2				0	aSMA/Kim1		97.6		87.75
Exp44_UUO+rox_7d_SL4403_LIG	5de79a79-920e-41c9-9f3e-b68356172822	aSMA	aSMA	PathAnnotationObject	Polygon	2753.5	1198.4				0	aSMA/Kim1		12.36		18.2
Exp44_UUO+rox_7d_SL4403_LIG	a6a69826-4d1f-40d5-a956-9566d0215933	aSMA	aSMA	PathAnnotationObject	Polygon	3435.4	1198.7				0	aSMA/Kim1		18.06		22.1
Exp44_UUO+rox_7d_SL4403_LIG	b7ff475f-782e-48d3-8df2-4919eb401756	aSMA	aSMA	PathAnnotationObject	Geometry	2295.5	1198.8				0	aSMA/Kim1		536.36		186.55
Exp44_UUO+rox_7d_SL4403_LIG	f17f7a73-185d-409b-aa38-2916bf26cfb3	aSMA	aSMA	PathAnnotationObject	Polygon	2682.4	1199.1				0	aSMA/Kim1		33.91		39
Exp44_UUO+rox_7d_SL4403_LIG	715c465b-bd0e-47e6-ad97-3642577c7144	aSMA	aSMA	PathAnnotationObject	Polygon	2647.3	1199.2				0	aSMA/Kim1		61.47		53.3
Exp44_UUO+rox_7d_SL4403_LIG	5688f9fb-aeea-423f-a42b-44342cfa1110	aSMA	aSMA	PathAnnotationObject	Polygon	2409.2	1199.4				0	aSMA/Kim1		10.56		16.9
Exp44_UUO+rox_7d_SL4403_LIG	22304175-4cdf-402b-ac83-28e9c7ed4e9b	aSMA	aSMA	PathAnnotationObject	Polygon	2935.1	1200.1				0	aSMA/Kim1		21.34		35.1
Exp44_UUO+rox_7d_SL4403_LIG	cca86d01-9bb1-49fe-8af4-d6b68fdfd281	Kim-1	Kim-1	PathAnnotationObject	Polygon	3491.9	1200.1				0	aSMA/Kim1		19.12		31.2
Exp44_UUO+rox_7d_SL4403_LIG	274505a5-faec-4bf7-93c9-25eebbbfa2fe	aSMA	aSMA	PathAnnotationObject	Polygon	1957.2	1200.2				0	aSMA/Kim1		25.46		48.1
Exp44_UUO+rox_7d_SL4403_LIG	70a63d3e-576c-4fef-a5b4-29a87cc7e07e	aSMA	aSMA	PathAnnotationObject	Geometry	1677.4	1200.3				0	aSMA/Kim1		511.65		261.95
Exp44_UUO+rox_7d_SL4403_LIG	1d600f74-5224-4013-8c0c-7a60d9c4ed64	aSMA	aSMA	PathAnnotationObject	Polygon	2447.8	1200.3				0	aSMA/Kim1		33.59		69.55
Exp44_UUO+rox_7d_SL4403_LIG	2de28672-6b75-4b4d-81a1-f9f69e1aed5b	Kim-1	Kim-1	PathAnnotationObject	Polygon	3073.4	1200.7				0	aSMA/Kim1		59.36		44.2
Exp44_UUO+rox_7d_SL4403_LIG	0c8126e6-9045-4da1-9321-ecfed1182f21	aSMA	aSMA	PathAnnotationObject	Polygon	2051.2	1200.8				0	aSMA/Kim1		170.16		135.2
Exp44_UUO+rox_7d_SL4403_LIG	5377eb9b-6697-4d00-8963-b770f8308467	aSMA	aSMA	PathAnnotationObject	Polygon	2784.9	1201				0	aSMA/Kim1		11.2		22.75
Exp44_UUO+rox_7d_SL4403_LIG	1a006b85-f27c-4a97-99be-be36093d1839	Kim-1	Kim-1	PathAnnotationObject	Polygon	1785.9	1201				0	aSMA/Kim1		52.6		36.4
Exp44_UUO+rox_7d_SL4403_LIG	d5b05e9d-5fb4-480b-b537-9a8005f75dd2	aSMA	aSMA	PathAnnotationObject	Polygon	2359.9	1201.6				0	aSMA/Kim1		14.58		28.6
Exp44_UUO+rox_7d_SL4403_LIG	c58c6b01-f959-49e1-8e72-7347679a92a1	aSMA	aSMA	PathAnnotationObject	Polygon	1814.6	1201.9				0	aSMA/Kim1		13.84		19.5
Exp44_UUO+rox_7d_SL4403_LIG	15ee57e0-8bc4-4241-8465-4e8665d854e6	aSMA	aSMA	PathAnnotationObject	Polygon	1597.6	1202.2				0	aSMA/Kim1		12.46		25.35
Exp44_UUO+rox_7d_SL4403_LIG	26929bef-1d2d-4f8d-9b2c-c9cde93efb2f	aSMA	aSMA	PathAnnotationObject	Polygon	2074.7	1202.4				0	aSMA/Kim1		10.99		19.5
Exp44_UUO+rox_7d_SL4403_LIG	06598eec-ce79-4b27-9ad3-ae1f77400546	aSMA	aSMA	PathAnnotationObject	Geometry	2103.7	1202.4				0	aSMA/Kim1		4949.4		1890.9
Exp44_UUO+rox_7d_SL4403_LIG	da26694d-31ef-47b3-aa3c-463e55cd1f9c	aSMA	aSMA	PathAnnotationObject	Polygon	3084	1202.5				0	aSMA/Kim1		48.27		64.35
Exp44_UUO+rox_7d_SL4403_LIG	d0bca714-2e56-4152-aa05-63460a93a89e	aSMA	aSMA	PathAnnotationObject	Polygon	2702.7	1202.5				0	aSMA/Kim1		17.64		25.35
Exp44_UUO+rox_7d_SL4403_LIG	24ea64b5-d002-4bc1-b5ea-c3eee8d66547	aSMA	aSMA	PathAnnotationObject	Polygon	1559.3	1202.8				0	aSMA/Kim1		29.05		36.4
Exp44_UUO+rox_7d_SL4403_LIG	3fddef1a-1e5e-460b-95ae-b02bff75a15d	aSMA	aSMA	PathAnnotationObject	Polygon	2216.2	1202.8				0	aSMA/Kim1		282.44		197.6
Exp44_UUO+rox_7d_SL4403_LIG	f2b40c49-8b6a-4a6d-a7ab-f520cddc271a	aSMA	aSMA	PathAnnotationObject	Polygon	1629.2	1202.8				0	aSMA/Kim1		318.78		241.8
Exp44_UUO+rox_7d_SL4403_LIG	3b37802b-3ac2-436b-b6f4-e1d24cde2f51	aSMA	aSMA	PathAnnotationObject	Polygon	3045.7	1202.8				0	aSMA/Kim1		49.54		50.7
Exp44_UUO+rox_7d_SL4403_LIG	96b478fb-4f70-45c1-9130-37574b06a33e	aSMA	aSMA	PathAnnotationObject	Polygon	2350.7	1203				0	aSMA/Kim1		62.64		69.55
Exp44_UUO+rox_7d_SL4403_LIG	19647fc9-3f4b-4f8c-bee1-9bdb80612d86	Kim-1	Kim-1	PathAnnotationObject	Polygon	1895.8	1203.1				0	aSMA/Kim1		53.45		55.9
Exp44_UUO+rox_7d_SL4403_LIG	3f4a5637-c1c7-4cef-ba40-2b6e24199fad	aSMA	aSMA	PathAnnotationObject	Polygon	1139.3	1203.3				0	aSMA/Kim1		17.53		30.55
Exp44_UUO+rox_7d_SL4403_LIG	ac4f3394-bd01-4d52-8f3e-e6803373aaa0	Kim-1	Kim-1	PathAnnotationObject	Polygon	2542.3	1203.5				0	aSMA/Kim1		32.53		40.3
Exp44_UUO+rox_7d_SL4403_LIG	47a4790b-a404-45d4-9be2-8ccf8ad2af32	aSMA	aSMA	PathAnnotationObject	Polygon	3407.8	1203.6				0	aSMA/Kim1		59.26		81.25
Exp44_UUO+rox_7d_SL4403_LIG	3e004d2c-9301-4969-bf94-1cd5dc29be31	Kim-1	Kim-1	PathAnnotationObject	Polygon	2790.8	1203.6				0	aSMA/Kim1		141.85		113.1
Exp44_UUO+rox_7d_SL4403_LIG	7c63314a-02d3-479d-a2e4-8083b218ea9f	aSMA	aSMA	PathAnnotationObject	Polygon	3253.4	1203.7				0	aSMA/Kim1		168.37		144.3
Exp44_UUO+rox_7d_SL4403_LIG	ad8ccc1e-09e5-4f75-9f9e-4cfb01008234	Kim-1	Kim-1	PathAnnotationObject	Polygon	2329.7	1203.7				0	aSMA/Kim1		12.04		24.7
Exp44_UUO+rox_7d_SL4403_LIG	296759f3-acef-4b66-999f-1b61b081dd29	aSMA	aSMA	PathAnnotationObject	Polygon	2230.1	1203.8				0	aSMA/Kim1		56.09		55.9
Exp44_UUO+rox_7d_SL4403_LIG	fa8b9fe5-f99d-45b0-b895-3c6edc711207	aSMA	aSMA	PathAnnotationObject	Polygon	1805.7	1203.8				0	aSMA/Kim1		24.51		35.1
Exp44_UUO+rox_7d_SL4403_LIG	3dda5db6-af3f-4b08-82b6-375d4e9977e0	aSMA	aSMA	PathAnnotationObject	Polygon	2188.5	1203.9				0	aSMA/Kim1		76.68		63.05
Exp44_UUO+rox_7d_SL4403_LIG	31aa8b7d-c83d-4ce7-a555-1c59ed01800f	aSMA	aSMA	PathAnnotationObject	Polygon	2367.1	1204.1				0	aSMA/Kim1		39.08		59.8
Exp44_UUO+rox_7d_SL4403_LIG	22f3895e-da9c-4419-afa0-8af7ec127dd9	aSMA	aSMA	PathAnnotationObject	Polygon	2716.8	1204.1				0	aSMA/Kim1		17.53		24.05
Exp44_UUO+rox_7d_SL4403_LIG	9c6715e8-63f0-4699-8464-62efa37534dc	aSMA	aSMA	PathAnnotationObject	Polygon	2319	1205				0	aSMA/Kim1		153.47		182
Exp44_UUO+rox_7d_SL4403_LIG	70f5c0dc-c6d7-4c9e-8165-282168497079	aSMA	aSMA	PathAnnotationObject	Polygon	2738.9	1205.1				0	aSMA/Kim1		212.73		133.25
Exp44_UUO+rox_7d_SL4403_LIG	e966f219-4805-483f-aa19-477927a1d2bd	Kim-1	Kim-1	PathAnnotationObject	Polygon	3327	1205.1				0	aSMA/Kim1		15		28.6
Exp44_UUO+rox_7d_SL4403_LIG	b50f2fb7-f9a7-45a8-a4bd-8398b52f682b	aSMA	aSMA	PathAnnotationObject	Polygon	2415	1205.2				0	aSMA/Kim1		16.16		33.8
Exp44_UUO+rox_7d_SL4403_LIG	2ef5e4fd-f5fb-4106-a6fc-21ae87be1e63	aSMA	aSMA	PathAnnotationObject	Polygon	1740	1205.4				0	aSMA/Kim1		32.53		47.45
Exp44_UUO+rox_7d_SL4403_LIG	6ff66bf0-b715-4e63-98ae-5d80e2340a06	aSMA	aSMA	PathAnnotationObject	Polygon	2555.8	1205.5				0	aSMA/Kim1		17.32		24.05
Exp44_UUO+rox_7d_SL4403_LIG	2021f6a0-714d-4f6e-9fac-0d34c6eb64e6	aSMA	aSMA	PathAnnotationObject	Polygon	1583.3	1205.5				0	aSMA/Kim1		34.43		35.75
Exp44_UUO+rox_7d_SL4403_LIG	2856fbc8-fb5f-439f-8ce1-f95fde93d89b	Kim-1	Kim-1	PathAnnotationObject	Polygon	2701.3	1205.7				0	aSMA/Kim1		10.03		18.85
Exp44_UUO+rox_7d_SL4403_LIG	1737d550-0e89-4c07-aa3c-ab103eb0c1af	Kim-1	Kim-1	PathAnnotationObject	Polygon	2149.4	1205.9				0	aSMA/Kim1		174.49		83.85
Exp44_UUO+rox_7d_SL4403_LIG	3fb398c6-404c-45ad-8c86-cfcb51378a8f	aSMA	aSMA	PathAnnotationObject	Polygon	1750.4	1206.4				0	aSMA/Kim1		64.64		64.35
Exp44_UUO+rox_7d_SL4403_LIG	a86d4b60-426d-450f-b0cb-06e1cb07028d	aSMA	aSMA	PathAnnotationObject	Polygon	2441.8	1206.5				0	aSMA/Kim1		11.83		24.05
Exp44_UUO+rox_7d_SL4403_LIG	cef66f70-124a-4293-86e9-b71463b74ee4	aSMA	aSMA	PathAnnotationObject	Polygon	2565.7	1206.6				0	aSMA/Kim1		39.08		37.05
Exp44_UUO+rox_7d_SL4403_LIG	d2818728-1a50-4710-b501-ba2ae5cfc726	aSMA	aSMA	PathAnnotationObject	Polygon	3009.1	1206.7				0	aSMA/Kim1		23.66		24.05
Exp44_UUO+rox_7d_SL4403_LIG	19b70a6a-1a55-47cf-a59a-1ede81d086fb	aSMA	aSMA	PathAnnotationObject	Polygon	1709.5	1206.9				0	aSMA/Kim1		16.48		31.2
Exp44_UUO+rox_7d_SL4403_LIG	43abc86a-969b-4fcf-8a4a-ea13f9e90290	aSMA	aSMA	PathAnnotationObject	Polygon	2618.3	1206.9				0	aSMA/Kim1		158.65		118.3
Exp44_UUO+rox_7d_SL4403_LIG	fff26b7f-ca94-4eac-8c46-f97c0ceacb13	aSMA	aSMA	PathAnnotationObject	Polygon	1998.9	1207.2				0	aSMA/Kim1		15.53		44.85
Exp44_UUO+rox_7d_SL4403_LIG	ba8031ef-206d-468f-b786-afca7eb4a0d2	Kim-1	Kim-1	PathAnnotationObject	Polygon	3116.2	1207.4				0	aSMA/Kim1		23.24		24.05
Exp44_UUO+rox_7d_SL4403_LIG	5a96d72d-0956-45d0-abac-e4e7edf52af3	aSMA	aSMA	PathAnnotationObject	Polygon	1890.8	1207.7				0	aSMA/Kim1		11.2		33.15
Exp44_UUO+rox_7d_SL4403_LIG	9346811c-7351-464e-9686-1dba61e4f18b	aSMA	aSMA	PathAnnotationObject	Polygon	3120.8	1207.7				0	aSMA/Kim1		60.84		65.65
Exp44_UUO+rox_7d_SL4403_LIG	3c5f4e01-aaea-4645-8ab6-01228fd0ad11	aSMA	aSMA	PathAnnotationObject	Polygon	2603.7	1207.8				0	aSMA/Kim1		64.54		80.6
Exp44_UUO+rox_7d_SL4403_LIG	248c17fc-f7f3-42a8-b2e2-729f23c2a348	aSMA	aSMA	PathAnnotationObject	Polygon	1160.3	1207.9				0	aSMA/Kim1		22.29		35.1
Exp44_UUO+rox_7d_SL4403_LIG	8e29c742-23e1-44cf-a9f1-3ec3c470bd1c	aSMA	aSMA	PathAnnotationObject	Polygon	1411.6	1208				0	aSMA/Kim1		28.52		39
Exp44_UUO+rox_7d_SL4403_LIG	b98022ab-7290-4769-af28-4f4303b476ee	aSMA	aSMA	PathAnnotationObject	Polygon	2914.6	1208.3				0	aSMA/Kim1		79.96		96.85
Exp44_UUO+rox_7d_SL4403_LIG	d0d892b7-f1ea-4749-8d14-4dd0df296e66	aSMA	aSMA	PathAnnotationObject	Polygon	2803.2	1208.5				0	aSMA/Kim1		85.13		78
Exp44_UUO+rox_7d_SL4403_LIG	994ce4da-5609-439f-96be-9ece0983914b	aSMA	aSMA	PathAnnotationObject	Geometry	3447.4	1208.5				0	aSMA/Kim1		199.84		192.4
Exp44_UUO+rox_7d_SL4403_LIG	79cedbc9-15a6-44f8-8046-0808f141aa0a	aSMA	aSMA	PathAnnotationObject	Polygon	2518	1208.5				0	aSMA/Kim1		64.85		64.35
Exp44_UUO+rox_7d_SL4403_LIG	d343f550-a10a-44cd-b5ef-f97f02d33d7d	aSMA	aSMA	PathAnnotationObject	Polygon	1300	1208.7				0	aSMA/Kim1		14.68		34.45
Exp44_UUO+rox_7d_SL4403_LIG	b29e8fb7-b195-41ce-89ba-2594c80b7233	Kim-1	Kim-1	PathAnnotationObject	Polygon	3384.1	1209				0	aSMA/Kim1		170.06		88.4
Exp44_UUO+rox_7d_SL4403_LIG	e2a05b9f-9bd4-4633-8fa6-1460d9059df9	aSMA	aSMA	PathAnnotationObject	Polygon	2773.1	1209.1				0	aSMA/Kim1		20.6		35.1
Exp44_UUO+rox_7d_SL4403_LIG	2bd64b41-cab4-4e5a-a376-5745851d1dfc	aSMA	aSMA	PathAnnotationObject	Polygon	3426	1209.2				0	aSMA/Kim1		23.34		42.9
Exp44_UUO+rox_7d_SL4403_LIG	1d37d6af-15a5-493d-87dd-a10cb02ae41a	aSMA	aSMA	PathAnnotationObject	Polygon	1922.5	1209.2				0	aSMA/Kim1		14.47		29.9
Exp44_UUO+rox_7d_SL4403_LIG	be031aac-2358-4d2f-90c9-460556336db0	aSMA	aSMA	PathAnnotationObject	Polygon	2380.6	1209.3				0	aSMA/Kim1		15.42		20.15
Exp44_UUO+rox_7d_SL4403_LIG	460c34dc-d31c-49f5-bba9-bcf82c86aaf7	aSMA	aSMA	PathAnnotationObject	Polygon	2402	1209.4				0	aSMA/Kim1		76.79		55.9
Exp44_UUO+rox_7d_SL4403_LIG	f2044f41-a0ca-4350-8148-d5c4e48b0eb5	aSMA	aSMA	PathAnnotationObject	Polygon	3607.7	1209.4				0	aSMA/Kim1		68.97		81.9
Exp44_UUO+rox_7d_SL4403_LIG	2606ea7d-b460-4035-adbc-a72b4bca88cd	aSMA	aSMA	PathAnnotationObject	Geometry	3224.8	1209.6				0	aSMA/Kim1		678.96		328.25
Exp44_UUO+rox_7d_SL4403_LIG	4f452d49-b0c3-464f-8e2b-cb53b935a5c3	aSMA	aSMA	PathAnnotationObject	Polygon	1421	1209.7				0	aSMA/Kim1		14.68		20.15
Exp44_UUO+rox_7d_SL4403_LIG	860715f7-23f2-4bc2-ac07-88547ac04ce8	aSMA	aSMA	PathAnnotationObject	Polygon	3199.9	1210.8				0	aSMA/Kim1		38.13		32.5
Exp44_UUO+rox_7d_SL4403_LIG	08671a64-443c-4553-9b0c-c1613d972c58	Kim-1	Kim-1	PathAnnotationObject	Polygon	2464.7	1210.8				0	aSMA/Kim1		33.91		33.8
Exp44_UUO+rox_7d_SL4403_LIG	72dbc210-f25f-4bfd-85cb-7c96e8ccb386	Kim-1	Kim-1	PathAnnotationObject	Polygon	1909.5	1210.9				0	aSMA/Kim1		81.23		111.15
Exp44_UUO+rox_7d_SL4403_LIG	c8a82544-c089-4722-9a5a-443494db29b3	aSMA	aSMA	PathAnnotationObject	Polygon	2483	1211				0	aSMA/Kim1		13.84		25.35
Exp44_UUO+rox_7d_SL4403_LIG	58ea0784-4a0a-4be1-9669-d16647cecddd	aSMA	aSMA	PathAnnotationObject	Polygon	3553	1211.1				0	aSMA/Kim1		36.76		39.65
Exp44_UUO+rox_7d_SL4403_LIG	3bfe5fb7-8304-4376-9dc5-2ea5ee26170b	aSMA	aSMA	PathAnnotationObject	Polygon	3288.9	1211.2				0	aSMA/Kim1		47.74		55.9
Exp44_UUO+rox_7d_SL4403_LIG	53f6aacd-bf6f-4ed0-abc7-2c5c3fc14f1b	aSMA	aSMA	PathAnnotationObject	Polygon	3072.9	1211.8				0	aSMA/Kim1		64.11		63.7
Exp44_UUO+rox_7d_SL4403_LIG	19dfab9e-798c-4ce9-8c2b-fedc60d07639	aSMA	aSMA	PathAnnotationObject	Polygon	3759.3	1212				0	aSMA/Kim1		20.17		37.05
Exp44_UUO+rox_7d_SL4403_LIG	e373b771-15d9-44f4-864b-bf75b8c2df15	aSMA	aSMA	PathAnnotationObject	Geometry	3115.5	1212.2				0	aSMA/Kim1		1301.4		829.4
Exp44_UUO+rox_7d_SL4403_LIG	a9e6e688-3281-47ad-a177-ba0b1fb11690	aSMA	aSMA	PathAnnotationObject	Polygon	2232.3	1212.3				0	aSMA/Kim1		25.35		34.45
Exp44_UUO+rox_7d_SL4403_LIG	04410029-f49a-475b-9472-a9fa920b1398	aSMA	aSMA	PathAnnotationObject	Polygon	2500.7	1212.6				0	aSMA/Kim1		181.99		97.5
Exp44_UUO+rox_7d_SL4403_LIG	6b47c0e5-1b81-4b89-8945-1cacd1e6489c	Kim-1	Kim-1	PathAnnotationObject	Polygon	3080.2	1213.1				0	aSMA/Kim1		35.49		33.8
Exp44_UUO+rox_7d_SL4403_LIG	5785ebbd-bc93-4379-9d0e-b183927e3ecf	aSMA	aSMA	PathAnnotationObject	Polygon	3493.8	1213.2				0	aSMA/Kim1		10.77		26
Exp44_UUO+rox_7d_SL4403_LIG	aa4c74f8-f556-458e-830a-4b45af39d4e4	aSMA	aSMA	PathAnnotationObject	Polygon	1829.6	1213.4				0	aSMA/Kim1		40.45		50.7
Exp44_UUO+rox_7d_SL4403_LIG	375bf5f5-2c41-4181-bd93-aca725ba1843	aSMA	aSMA	PathAnnotationObject	Polygon	2150.3	1214.3				0	aSMA/Kim1		54.93		55.25
Exp44_UUO+rox_7d_SL4403_LIG	299b95de-ff15-4f48-baf2-294cc691c2bf	aSMA	aSMA	PathAnnotationObject	Polygon	3047.7	1214.4				0	aSMA/Kim1		38.24		40.3
Exp44_UUO+rox_7d_SL4403_LIG	12a7c448-0dff-4b20-8812-8439cec08008	aSMA	aSMA	PathAnnotationObject	Polygon	1342.1	1214.4				0	aSMA/Kim1		28.31		28.6
Exp44_UUO+rox_7d_SL4403_LIG	acdf30d8-5a5c-40f6-8c7c-9fbea7ca6c19	aSMA	aSMA	PathAnnotationObject	Polygon	1587	1214.6				0	aSMA/Kim1		12.15		23.4
Exp44_UUO+rox_7d_SL4403_LIG	6684e438-f4e0-4d7a-b323-e3071fcbaca1	Kim-1	Kim-1	PathAnnotationObject	Polygon	2767.1	1214.6				0	aSMA/Kim1		181.15		133.9
Exp44_UUO+rox_7d_SL4403_LIG	af15d46b-4316-4c6d-8451-de0fbda92e3e	aSMA	aSMA	PathAnnotationObject	Polygon	2782.3	1214.7				0	aSMA/Kim1		43.73		50.7
Exp44_UUO+rox_7d_SL4403_LIG	d0a91d4a-d23d-4df1-b264-26d5272762f7	aSMA	aSMA	PathAnnotationObject	Polygon	3087.5	1215.1				0	aSMA/Kim1		80.91		81.25
Exp44_UUO+rox_7d_SL4403_LIG	8db2c4b8-18b9-445a-809a-e587d2b36aae	aSMA	aSMA	PathAnnotationObject	Polygon	1529.6	1215.1				0	aSMA/Kim1		17.32		40.95
Exp44_UUO+rox_7d_SL4403_LIG	8de571f6-bfa9-44e3-9aca-b8d1ee070d46	aSMA	aSMA	PathAnnotationObject	Polygon	1231.6	1215.4				0	aSMA/Kim1		24.51		50.05
Exp44_UUO+rox_7d_SL4403_LIG	501d83f7-c975-41b6-96b0-65d5ca17422e	aSMA	aSMA	PathAnnotationObject	Polygon	2804.6	1215.6				0	aSMA/Kim1		11.3		19.5
Exp44_UUO+rox_7d_SL4403_LIG	72dc0cef-a5eb-48c0-8a00-71501303de7d	aSMA	aSMA	PathAnnotationObject	Polygon	2723.4	1215.8				0	aSMA/Kim1		36.97		29.9
Exp44_UUO+rox_7d_SL4403_LIG	b290b29c-e242-4dac-a97f-a79ad1397860	aSMA	aSMA	PathAnnotationObject	Polygon	1813.1	1215.8				0	aSMA/Kim1		92.95		126.1
Exp44_UUO+rox_7d_SL4403_LIG	1e71c16e-57db-4f60-a3c5-b848a4e35a0d	aSMA	aSMA	PathAnnotationObject	Polygon	3513.9	1215.8				0	aSMA/Kim1		13.52		21.45
Exp44_UUO+rox_7d_SL4403_LIG	e4b032c4-32d9-49a7-b865-44eb5dd6ad43	aSMA	aSMA	PathAnnotationObject	Polygon	2539.7	1216.2				0	aSMA/Kim1		175.44		154.7
Exp44_UUO+rox_7d_SL4403_LIG	6e435850-073f-43de-9891-a73da718e597	aSMA	aSMA	PathAnnotationObject	Polygon	1762.9	1216.2				0	aSMA/Kim1		34.54		49.4
Exp44_UUO+rox_7d_SL4403_LIG	a7b578be-683f-4f6e-ba08-0bee173e1097	Kim-1	Kim-1	PathAnnotationObject	Polygon	3302.6	1216.4				0	aSMA/Kim1		67.49		41.6
Exp44_UUO+rox_7d_SL4403_LIG	6cd82924-e009-4d1c-a52c-af290c06441d	aSMA	aSMA	PathAnnotationObject	Polygon	2985.9	1216.5				0	aSMA/Kim1		62.74		49.4
Exp44_UUO+rox_7d_SL4403_LIG	1789f2fe-bfca-4957-be8a-eb5c6b7adb52	aSMA	aSMA	PathAnnotationObject	Polygon	1911.3	1216.8				0	aSMA/Kim1		24.08		46.15
Exp44_UUO+rox_7d_SL4403_LIG	319196d2-d060-4d9b-b25a-7a6957a248c0	aSMA	aSMA	PathAnnotationObject	Polygon	2456.3	1216.8				0	aSMA/Kim1		22.18		50.7
Exp44_UUO+rox_7d_SL4403_LIG	991fd131-91e2-45f7-8fd9-4b70b5caefdb	aSMA	aSMA	PathAnnotationObject	Polygon	3596.8	1217				0	aSMA/Kim1		16.27		24.7
Exp44_UUO+rox_7d_SL4403_LIG	d13b2d3b-dadb-4428-aef1-858dc5a7fb2b	Kim-1	Kim-1	PathAnnotationObject	Polygon	2317.5	1217.3				0	aSMA/Kim1		40.45		41.6
Exp44_UUO+rox_7d_SL4403_LIG	188906d7-c661-4640-b2c6-d96f41de18d3	aSMA	aSMA	PathAnnotationObject	Polygon	1607.4	1217.4				0	aSMA/Kim1		10.25		29.25
Exp44_UUO+rox_7d_SL4403_LIG	8f059552-3336-4d2b-b452-1648003ceb20	aSMA	aSMA	PathAnnotationObject	Polygon	2819.9	1217.9				0	aSMA/Kim1		160.97		144.3
Exp44_UUO+rox_7d_SL4403_LIG	c8087d06-b65e-4bfe-a6ff-e3a75fca89c0	Kim-1	Kim-1	PathAnnotationObject	Polygon	1959.1	1218				0	aSMA/Kim1		442.57		188.5
Exp44_UUO+rox_7d_SL4403_LIG	3d7c681e-eed8-4ca8-8d82-fb5b6e25f3bb	aSMA	aSMA	PathAnnotationObject	Polygon	2890.3	1218.1				0	aSMA/Kim1		80.59		63.7
Exp44_UUO+rox_7d_SL4403_LIG	a153545d-edf2-47f8-9820-4768ae493496	aSMA	aSMA	PathAnnotationObject	Polygon	1497.7	1218.2				0	aSMA/Kim1		12.99		21.45
Exp44_UUO+rox_7d_SL4403_LIG	1eec89b3-0bb0-48f3-b4f3-8d09d537e1a4	aSMA	aSMA	PathAnnotationObject	Polygon	2139.2	1218.6				0	aSMA/Kim1		72.35		53.3
Exp44_UUO+rox_7d_SL4403_LIG	cb31eff9-67e2-4ed7-bd72-0cc1d3845077	Kim-1	Kim-1	PathAnnotationObject	Polygon	2350.2	1218.7				0	aSMA/Kim1		267.87		142.35
Exp44_UUO+rox_7d_SL4403_LIG	020bc32e-2539-473f-9e33-79ac5993826f	aSMA	aSMA	PathAnnotationObject	Polygon	2174.9	1218.9				0	aSMA/Kim1		285.61		174.85
Exp44_UUO+rox_7d_SL4403_LIG	422b03dd-b9bd-446c-b41b-0b1f3bf3e739	aSMA	aSMA	PathAnnotationObject	Polygon	1249	1219.2				0	aSMA/Kim1		39.93		56.55
Exp44_UUO+rox_7d_SL4403_LIG	aba76f70-1df6-4e41-86fd-f239655d2a67	aSMA	aSMA	PathAnnotationObject	Polygon	2710.4	1219.2				0	aSMA/Kim1		28.52		33.8
Exp44_UUO+rox_7d_SL4403_LIG	6e98cfe6-e914-41de-9bfe-77f2410f9093	Kim-1	Kim-1	PathAnnotationObject	Polygon	2732.4	1219.4				0	aSMA/Kim1		10.25		14.95
Exp44_UUO+rox_7d_SL4403_LIG	7d4af6cc-6141-4710-b8e2-acbd8fbe24a1	aSMA	aSMA	PathAnnotationObject	Polygon	1297.3	1219.4				0	aSMA/Kim1		12.68		26.65
Exp44_UUO+rox_7d_SL4403_LIG	f3870ed1-e7e2-4860-adbd-9b448f3c4992	aSMA	aSMA	PathAnnotationObject	Polygon	1377.8	1219.6				0	aSMA/Kim1		47.85		66.3
Exp44_UUO+rox_7d_SL4403_LIG	882c0219-be9d-453a-bd63-1bef0005ed2c	Kim-1	Kim-1	PathAnnotationObject	Polygon	1590.9	1220.8				0	aSMA/Kim1		11.72		19.5
Exp44_UUO+rox_7d_SL4403_LIG	450577db-f7c0-4841-be99-c509eab9984b	aSMA	aSMA	PathAnnotationObject	Polygon	1823.9	1220.8				0	aSMA/Kim1		11.72		17.55
Exp44_UUO+rox_7d_SL4403_LIG	96003a59-b830-4287-be80-c2361b8a2be6	aSMA	aSMA	PathAnnotationObject	Polygon	2199	1220.8				0	aSMA/Kim1		13.31		22.1
Exp44_UUO+rox_7d_SL4403_LIG	18ccf3b1-6aa1-4d89-a8f4-44a086167b4e	aSMA	aSMA	PathAnnotationObject	Polygon	3014.1	1221				0	aSMA/Kim1		23.45		24.05
Exp44_UUO+rox_7d_SL4403_LIG	bc2a55ba-36d7-4f27-ad9d-16cf04408523	aSMA	aSMA	PathAnnotationObject	Polygon	3297.9	1221.1				0	aSMA/Kim1		30.84		52
Exp44_UUO+rox_7d_SL4403_LIG	f1a791c5-ae36-4404-9698-247d9f69b250	aSMA	aSMA	PathAnnotationObject	Polygon	3479	1221.2				0	aSMA/Kim1		141.75		171.6
Exp44_UUO+rox_7d_SL4403_LIG	c515033e-3fdb-44ab-b135-f09927d64fd4	aSMA	aSMA	PathAnnotationObject	Polygon	1444.5	1221.4				0	aSMA/Kim1		15.42		19.5
Exp44_UUO+rox_7d_SL4403_LIG	4b85c1e1-2357-4429-895b-a3bb92e94dd6	aSMA	aSMA	PathAnnotationObject	Polygon	2918.8	1221.6				0	aSMA/Kim1		10.88		27.95
Exp44_UUO+rox_7d_SL4403_LIG	49e2a3cc-8bd3-4c20-96a4-fa1e4eda06bf	aSMA	aSMA	PathAnnotationObject	Polygon	2307.3	1221.8				0	aSMA/Kim1		15.63		22.1
Exp44_UUO+rox_7d_SL4403_LIG	18dfd370-2563-432a-810c-0929897e0ce7	aSMA	aSMA	PathAnnotationObject	Polygon	1940.2	1221.8				0	aSMA/Kim1		194.24		203.45
Exp44_UUO+rox_7d_SL4403_LIG	e1f5b83f-f38a-45fb-bb29-798891703fc2	aSMA	aSMA	PathAnnotationObject	Polygon	2018.6	1222.1				0	aSMA/Kim1		116.82		153.4
Exp44_UUO+rox_7d_SL4403_LIG	3d63a00a-2dd3-4fdb-b6fd-a7a588f451cc	Kim-1	Kim-1	PathAnnotationObject	Polygon	1152.1	1222.6				0	aSMA/Kim1		30.95		24.7
Exp44_UUO+rox_7d_SL4403_LIG	377feb3e-e065-48bd-9495-0b61355841d5	Kim-1	Kim-1	PathAnnotationObject	Polygon	2535.9	1222.8				0	aSMA/Kim1		10.03		14.95
Exp44_UUO+rox_7d_SL4403_LIG	58d5c9f9-9f7d-4b80-a402-d07e95ded5b8	aSMA	aSMA	PathAnnotationObject	Polygon	2964	1222.9				0	aSMA/Kim1		12.68		19.5
Exp44_UUO+rox_7d_SL4403_LIG	a21946b5-3eab-4b86-b5b3-e0a35d207979	aSMA	aSMA	PathAnnotationObject	Polygon	1772.6	1223.2				0	aSMA/Kim1		45.63		44.2
Exp44_UUO+rox_7d_SL4403_LIG	e4226a5b-df04-4813-9308-6a8da719edfa	aSMA	aSMA	PathAnnotationObject	Polygon	3201.7	1223.2				0	aSMA/Kim1		19.75		26.65
Exp44_UUO+rox_7d_SL4403_LIG	9803c1e3-af5b-47de-bda3-be455d1c8354	aSMA	aSMA	PathAnnotationObject	Polygon	2394.2	1223.4				0	aSMA/Kim1		30.42		46.15
Exp44_UUO+rox_7d_SL4403_LIG	8340521a-8580-492b-8486-a7842a58ac52	aSMA	aSMA	PathAnnotationObject	Polygon	3747.6	1223.5				0	aSMA/Kim1		26.72		36.4
Exp44_UUO+rox_7d_SL4403_LIG	f01fb42c-e1b0-4e2b-a47e-b760e496f532	aSMA	aSMA	PathAnnotationObject	Polygon	2760.1	1223.8				0	aSMA/Kim1		166.89		148.85
Exp44_UUO+rox_7d_SL4403_LIG	a52dab8b-f86e-4b11-ae50-ed47b22d510a	aSMA	aSMA	PathAnnotationObject	Polygon	2974.8	1223.9				0	aSMA/Kim1		35.28		34.45
Exp44_UUO+rox_7d_SL4403_LIG	f27e0575-6083-46be-9c08-b4c30765adde	aSMA	aSMA	PathAnnotationObject	Polygon	2295.8	1223.9				0	aSMA/Kim1		12.46		18.85
Exp44_UUO+rox_7d_SL4403_LIG	2c62f61d-ed1c-44b8-8ee2-7bb545423b15	aSMA	aSMA	PathAnnotationObject	Polygon	2568.6	1224.1				0	aSMA/Kim1		92		79.95
Exp44_UUO+rox_7d_SL4403_LIG	36fb67d6-ad01-48dd-afbf-ddb4d5727119	Kim-1	Kim-1	PathAnnotationObject	Polygon	1571	1224.2				0	aSMA/Kim1		49.33		63.7
Exp44_UUO+rox_7d_SL4403_LIG	c670f4e4-f256-4fd0-9161-859195408ff8	aSMA	aSMA	PathAnnotationObject	Polygon	1361.9	1224.2				0	aSMA/Kim1		22.29		29.25
Exp44_UUO+rox_7d_SL4403_LIG	e84a8911-af69-45c6-85a1-2a50c8f1f4dc	Kim-1	Kim-1	PathAnnotationObject	Polygon	3429.2	1224.5				0	aSMA/Kim1		34.86		31.2
Exp44_UUO+rox_7d_SL4403_LIG	0b05bbff-e2a8-4a11-be46-b79ca4daaca5	aSMA	aSMA	PathAnnotationObject	Polygon	2506.6	1224.6				0	aSMA/Kim1		52.39		42.9
Exp44_UUO+rox_7d_SL4403_LIG	6d84b13f-c1ae-4ea5-939f-e8706c770073	aSMA	aSMA	PathAnnotationObject	Polygon	3065.7	1225.1				0	aSMA/Kim1		114.5		102.7
Exp44_UUO+rox_7d_SL4403_LIG	ae1507f4-ffb9-4810-b5f5-c7c3be0fb933	aSMA	aSMA	PathAnnotationObject	Polygon	1537.8	1225.2				0	aSMA/Kim1		88.41		144.3
Exp44_UUO+rox_7d_SL4403_LIG	6d69246f-47b5-4905-9387-81a3ff1195d2	aSMA	aSMA	PathAnnotationObject	Polygon	2627.9	1225.2				0	aSMA/Kim1		117.03		115.05
Exp44_UUO+rox_7d_SL4403_LIG	9145da07-fedc-4140-83f5-e6adca4cceee	aSMA	aSMA	PathAnnotationObject	Polygon	3692.4	1225.3				0	aSMA/Kim1		28.84		31.2
Exp44_UUO+rox_7d_SL4403_LIG	3fb0b304-80c3-4d8e-973e-421efb64718f	aSMA	aSMA	PathAnnotationObject	Polygon	1975.6	1225.3				0	aSMA/Kim1		14.05		24.05
Exp44_UUO+rox_7d_SL4403_LIG	c5028b00-ac98-4484-9a49-08fa213e4fda	aSMA	aSMA	PathAnnotationObject	Polygon	1486	1225.3				0	aSMA/Kim1		15.42		22.75
Exp44_UUO+rox_7d_SL4403_LIG	48dafb64-cad1-4f2d-abb8-e3ea94f8168b	aSMA	aSMA	PathAnnotationObject	Polygon	1565	1225.6				0	aSMA/Kim1		88.94		152.1
Exp44_UUO+rox_7d_SL4403_LIG	afe8ed56-7e6f-4834-8abc-a9af6410c29f	aSMA	aSMA	PathAnnotationObject	Polygon	1617	1226.1				0	aSMA/Kim1		46.26		72.8
Exp44_UUO+rox_7d_SL4403_LIG	ef4b5aae-35c5-4d8d-898b-dbc9b9b7cf56	aSMA	aSMA	PathAnnotationObject	Polygon	2334.8	1226.3				0	aSMA/Kim1		149.99		109.85
Exp44_UUO+rox_7d_SL4403_LIG	334754d9-477a-4b60-b19f-8536dae1f987	Kim-1	Kim-1	PathAnnotationObject	Polygon	1582.8	1226.3				0	aSMA/Kim1		38.45		57.2
Exp44_UUO+rox_7d_SL4403_LIG	d7d53ab2-9a26-4e8e-bdcb-a42fd233ce8c	aSMA	aSMA	PathAnnotationObject	Polygon	3662.4	1226.3				0	aSMA/Kim1		18.7		39
Exp44_UUO+rox_7d_SL4403_LIG	0d802153-2a6e-4664-b935-0e2b0b46f142	aSMA	aSMA	PathAnnotationObject	Polygon	3056.8	1226.5				0	aSMA/Kim1		23.77		35.75
Exp44_UUO+rox_7d_SL4403_LIG	8ae35232-4812-4d38-84dd-f026bc91b892	aSMA	aSMA	PathAnnotationObject	Polygon	1440.2	1226.6				0	aSMA/Kim1		10.25		16.25
Exp44_UUO+rox_7d_SL4403_LIG	013954bd-db32-47fc-b871-031a0e8cd8c6	aSMA	aSMA	PathAnnotationObject	Polygon	1661.8	1226.7				0	aSMA/Kim1		36.44		67.6
Exp44_UUO+rox_7d_SL4403_LIG	62300226-7864-417d-9318-b9c3a4675d7e	aSMA	aSMA	PathAnnotationObject	Polygon	3511.2	1226.8				0	aSMA/Kim1		28.31		36.4
Exp44_UUO+rox_7d_SL4403_LIG	f300ee3f-5d12-4e86-8f5a-36e81e9ed08f	aSMA	aSMA	PathAnnotationObject	Polygon	2397.8	1227				0	aSMA/Kim1		16.79		21.45
Exp44_UUO+rox_7d_SL4403_LIG	c467ca9d-3be4-45a3-81ef-4204e9b8bf26	aSMA	aSMA	PathAnnotationObject	Polygon	1931.5	1227.2				0	aSMA/Kim1		12.15		18.85
Exp44_UUO+rox_7d_SL4403_LIG	98ff1788-2999-498b-bc16-e5af5a218ff1	aSMA	aSMA	PathAnnotationObject	Polygon	1327.7	1227.3				0	aSMA/Kim1		311.91		211.25
Exp44_UUO+rox_7d_SL4403_LIG	069ccc47-8c03-44dd-913d-ff55dcdd2c51	aSMA	aSMA	PathAnnotationObject	Geometry	2663.1	1227.4				0	aSMA/Kim1		526.44		296.4
Exp44_UUO+rox_7d_SL4403_LIG	1ed55b50-44be-4202-ace1-86121ba53a90	Kim-1	Kim-1	PathAnnotationObject	Polygon	2020.8	1227.5				0	aSMA/Kim1		139.21		60.45
Exp44_UUO+rox_7d_SL4403_LIG	897a6a47-408a-44a6-b5d4-e4d2544fde94	aSMA	aSMA	PathAnnotationObject	Polygon	2430.5	1227.5				0	aSMA/Kim1		10.99		16.25
Exp44_UUO+rox_7d_SL4403_LIG	c6bcd004-ca00-44c3-9352-d41a101275a7	aSMA	aSMA	PathAnnotationObject	Polygon	2686.1	1227.5				0	aSMA/Kim1		172.27		141.7
Exp44_UUO+rox_7d_SL4403_LIG	7ce86fa9-40bb-461e-8431-90c7e1ab5aeb	Kim-1	Kim-1	PathAnnotationObject	Polygon	2637.7	1227.7				0	aSMA/Kim1		702.51		486.2
Exp44_UUO+rox_7d_SL4403_LIG	f8d8c6c1-f057-46d4-af7f-a6583c3a9ccb	aSMA	aSMA	PathAnnotationObject	Polygon	3249	1227.8				0	aSMA/Kim1		10.03		16.9
Exp44_UUO+rox_7d_SL4403_LIG	857b9a8d-2202-401b-be5d-51e955b437f8	aSMA	aSMA	PathAnnotationObject	Polygon	2519.6	1228.1				0	aSMA/Kim1		54.4		78
Exp44_UUO+rox_7d_SL4403_LIG	e96369f1-f611-4fca-b96b-deb39b86e734	aSMA	aSMA	PathAnnotationObject	Polygon	3131.2	1228.2				0	aSMA/Kim1		15.84		20.15
Exp44_UUO+rox_7d_SL4403_LIG	f618a1dc-00a9-413f-8eff-a1b90b0dd390	aSMA	aSMA	PathAnnotationObject	Polygon	1788.1	1228.4				0	aSMA/Kim1		113.55		105.3
Exp44_UUO+rox_7d_SL4403_LIG	523eaacb-9abe-425c-91b5-f672aed73ced	Kim-1	Kim-1	PathAnnotationObject	Polygon	1972	1228.5				0	aSMA/Kim1		13.84		22.75
Exp44_UUO+rox_7d_SL4403_LIG	b76542e9-f0d4-43b6-84fe-b0197a40231d	aSMA	aSMA	PathAnnotationObject	Polygon	3156.1	1228.6				0	aSMA/Kim1		14.58		18.85
Exp44_UUO+rox_7d_SL4403_LIG	444fffea-483e-4607-a428-4c6aca7da60b	aSMA	aSMA	PathAnnotationObject	Polygon	1987.6	1228.7				0	aSMA/Kim1		26.09		48.1
Exp44_UUO+rox_7d_SL4403_LIG	bd40dccd-610b-4554-8d6e-01fd5a88995e	aSMA	aSMA	PathAnnotationObject	Polygon	2418.2	1228.8				0	aSMA/Kim1		35.38		40.95
Exp44_UUO+rox_7d_SL4403_LIG	7f05cce4-db28-4362-b816-71698fe8b808	aSMA	aSMA	PathAnnotationObject	Polygon	2732.6	1228.9				0	aSMA/Kim1		16.16		23.4
Exp44_UUO+rox_7d_SL4403_LIG	7771ac4d-c10b-4300-ae5a-ef4baed10573	aSMA	aSMA	PathAnnotationObject	Polygon	1979	1229				0	aSMA/Kim1		28.73		41.6
Exp44_UUO+rox_7d_SL4403_LIG	14dc228f-98a6-4e00-9979-44043aaf844b	aSMA	aSMA	PathAnnotationObject	Polygon	1820.5	1229.1				0	aSMA/Kim1		10.88		18.2
Exp44_UUO+rox_7d_SL4403_LIG	5d70adb3-d4a0-4786-89fd-1727e5bffa25	aSMA	aSMA	PathAnnotationObject	Polygon	3631.4	1229.2				0	aSMA/Kim1		51.23		60.45
Exp44_UUO+rox_7d_SL4403_LIG	c2ea50f6-f1c3-4d35-8c7f-037203d1bd7b	aSMA	aSMA	PathAnnotationObject	Polygon	3780.6	1229.2				0	aSMA/Kim1		12.57		19.5
Exp44_UUO+rox_7d_SL4403_LIG	3472d2cc-3dba-4266-b374-d9be2892dc9d	aSMA	aSMA	PathAnnotationObject	Geometry	3345.3	1229.4				0	aSMA/Kim1		3342		1608.8
Exp44_UUO+rox_7d_SL4403_LIG	9a05dbe0-5c08-4c56-8671-b8de48917778	aSMA	aSMA	PathAnnotationObject	Polygon	3291.8	1229.5				0	aSMA/Kim1		27.15		33.8
Exp44_UUO+rox_7d_SL4403_LIG	dd7b2d11-3b1b-4a5d-a500-12433de6eb0e	aSMA	aSMA	PathAnnotationObject	Polygon	1504.3	1229.6				0	aSMA/Kim1		21.55		28.6
Exp44_UUO+rox_7d_SL4403_LIG	b1b4528b-36ba-43ad-96b9-39942be857fe	aSMA	aSMA	PathAnnotationObject	Polygon	2497	1229.8				0	aSMA/Kim1		51.97		46.15
Exp44_UUO+rox_7d_SL4403_LIG	d6f7d774-166f-4f7d-a721-e465ea5a5126	aSMA	aSMA	PathAnnotationObject	Polygon	1401.3	1229.8				0	aSMA/Kim1		31.69		44.85
Exp44_UUO+rox_7d_SL4403_LIG	3b4ccf38-7c4f-44f6-a4c1-8ab34ca149c3	aSMA	aSMA	PathAnnotationObject	Polygon	2594.4	1229.8				0	aSMA/Kim1		58.31		63.7
Exp44_UUO+rox_7d_SL4403_LIG	7d834b87-2b6f-4097-afc3-2492f4fbd697	aSMA	aSMA	PathAnnotationObject	Polygon	2606.7	1229.9				0	aSMA/Kim1		11.09		24.7
Exp44_UUO+rox_7d_SL4403_LIG	40105ae3-4bbb-4d52-8fc8-dcc7dd0182da	aSMA	aSMA	PathAnnotationObject	Geometry	1221.4	1230				0	aSMA/Kim1		472.57		286.65
Exp44_UUO+rox_7d_SL4403_LIG	b1812667-6e1f-4d63-bfe5-33754f9196a8	aSMA	aSMA	PathAnnotationObject	Polygon	2995.5	1230.3				0	aSMA/Kim1		14.05		18.85
Exp44_UUO+rox_7d_SL4403_LIG	1327441d-7fa6-4d2e-9111-74fc5be5293f	aSMA	aSMA	PathAnnotationObject	Polygon	1872.7	1230.6				0	aSMA/Kim1		161.92		144.95
Exp44_UUO+rox_7d_SL4403_LIG	85b90f23-8cdc-478c-a2f9-6d52991c3f2c	aSMA	aSMA	PathAnnotationObject	Polygon	2750.2	1230.6				0	aSMA/Kim1		68.13		64.35
[truncated: 136,234 more rows]
[truncated: 1 more columns]
